# Supplementary material for: Machine learning coarse-grained potentials of protein thermodynamics
Source: Nat Commun. 2023 Sep 15;14:5739. doi: 10.1038/s41467-023-41343-1 (PMC10504246; doi:10.1038/s41467-023-41343-1)
Supplement: Supplementary file 4 — Source Data [file 41467_2023_41343_MOESM4_ESM.zip]

Archive with 239 entries (239 files):
- Source_data/FigureS13/wwdomain_training_protspecific.csv
- Source_data/FigureS10/proteing_250K_HistEnergy.csv
- Source_data/FigureS10/ntl9_250K_HistEnergy.csv
- Source_data/FigureS10/wwdomain_250K_HistEnergy.csv
- Source_data/FigureS13/homeodomain_training_protspecific.csv
- Source_data/Figure4/figure4_a_singleprotein.csv
- Source_data/FigureS13/trpcage_training_protspecific.csv
- Source_data/Figure S5/figure_s5_a_ntl9_ref_hist.csv
- Source_data/FigureS13/villin_training_protspecific.csv
- Source_data/FigureS10/wwdomain_300K_HistEnergy.csv
- Source_data/Figure2/Figure2_c_histogram.csv
- Source_data/FigureS13/proteing_training_protspecific.csv
- Source_data/Figure S5/figure_s5_a_ntl9_coarsegrained_hist.csv
- Source_data/Figure4/figure4_b.csv
- Source_data/FigureS9/FigureS9_TICA_histogram.csv
- Source_data/FigureS10/proteing_300K_HistEnergy.csv
- Source_data/Figure2/Figure2_a_histogram.csv
- Source_data/FigureS6/training_multiprotein.csv
- Source_data/FigureS10/ntl9_300K_HistEnergy.csv
- Source_data/FigureS13/a3d_training_protspecific.csv
- Source_data/FigureS9/FigureS9_TICA_line.csv
- Source_data/Figure2/Figure2_a_line.csv
- Source_data/FigureS13/proteinb_training_protspecific.csv
- Source_data/Figure2/Figure2_c_line.csv
- Source_data/FigureS13/lambda_training_protspecific.csv
- Source_data/Figure S2/figure_s2_m_histogram.csv
- Source_data/Figure S2/figure_s2_c_histogram.csv
- Source_data/Figure S1/bbl_ref_hist.csv
- Source_data/Figure S1/ntl9_ref_hist.csv
- Source_data/Figure4/figure4_a_ref.csv
- Source_data/Figure2/Figure2_b_line.csv
- Source_data/FigureS13/ntl9_training_protspecific.csv
- Source_data/FigureS13/chignolin_training_protspecific.csv
- Source_data/FigureS13/bbl_training_protspecific.csv
- Source_data/Figure S2/figure_s2_n_histogram.csv
- Source_data/Figure S2/figure_s2_a_histogram.csv
- Source_data/Figure S2/figure_s2_i_histogram.csv
- Source_data/Figure S2/figure_s2_b_histogram.csv
- Source_data/Figure S2/figure_s2_g_histogram.csv
- Source_data/Figure S2/figure_s2_o_histogram.csv
- Source_data/Figure S2/figure_s2_g_line.csv
- Source_data/Figure S2/figure_s2_h_histogram.csv
- Source_data/Figure2/Figure2_d.csv
- Source_data/Figure2/Figure2_b_histogram.csv
- Source_data/FigureS12/FigureS12i.csv
- Source_data/Figure S2/figure_s2_i_line.csv
- Source_data/FigureS12/FigureS12k.csv
- Source_data/Figure S2/figure_s2_c_line.csv
- Source_data/Figure S2/figure_s2_o_line.csv
- Source_data/FigureS12/FigureS12h.csv
- Source_data/Figure S2/figure_s2_r.csv
- Source_data/FigureS12/FigureS12d.csv
- Source_data/FigureS12/FigureS12j.csv
- Source_data/FigureS12/FigureS12a.csv
- Source_data/FigureS12/FigureS12g.csv
- Source_data/Figure S2/figure_s2_n_line.csv
- Source_data/Figure S2/figure_s2_a_line.csv
- Source_data/Figure S2/figure_s2_m_line.csv
- Source_data/FigureS12/FigureS12f.csv
- Source_data/FigureS12/FigureS12c.csv
- Source_data/Figure S2/figure_s2_e.csv
- Source_data/FigureS12/FigureS12e.csv
- Source_data/Figure S1/proteinb_ref_hist.csv
- Source_data/Figure S2/figure_s2_q.csv
- Source_data/Figure S1/a3d_ref_hist.csv
- Source_data/Figure S1/proteing_ref_hist.csv
- Source_data/Figure S2/figure_s2_d.csv
- Source_data/FigureS9/FigureS9_rmsd.csv
- Source_data/Figure S1/bba_ref_hist.csv
- Source_data/Figure S1/lambda_ref_hist.csv
- Source_data/Figure S1/chignolin_ref_hist.csv
- Source_data/FigureS12/FigureS12b.csv
- Source_data/Figure S2/figure_s2_f.csv
- Source_data/Figure S1/trpcage_startcoords.csv
- Source_data/Figure S1/trpcage_ref_hist.csv
- Source_data/Figure S1/villin_ref_hist.csv
- Source_data/Figure S1/a3d_startcoords.csv
- Source_data/Figure S1/bba_startcoords.csv
- Source_data/Figure S2/figure_s2_b_line.csv
- Source_data/Figure S1/villin_startcoords.csv
- Source_data/Figure S1/proteinb_startcoords.csv
- Source_data/Figure S1/bbl_startcoords.csv
- Source_data/Figure S1/proteing_startcoords.csv
- Source_data/Figure S1/ntl9_startcoords.csv
- Source_data/Figure S1/chignolin_startcoords.csv
- Source_data/Figure S1/lambda_startcoords.csv
- Source_data/Figure S2/figure_s2_k.csv
- Source_data/Figure S1/wwdomain_ref_hist.csv
- Source_data/Figure S1/homeodomain_startcoords.csv
- Source_data/Figure S2/figure_s2_p.csv
- Source_data/FigureS13/bba_training_protspecific.csv
- Source_data/Figure S2/figure_s2_h_line.csv
- Source_data/Figure S1/homeodomain_ref_hist.csv
- Source_data/FigureS8/bbl_singleprotein_1D_histogram_FNC.csv
- Source_data/FigureS8/homeodomain_ref_1D_histogram_FNC.csv
- Source_data/FigureS8/proteinb_multiprotein_1D_histogram_FNC.csv
- Source_data/FigureS8/ntl9_ref_1D_histogram_FNC.csv
- Source_data/Figure2/Figure2_f.csv
- Source_data/FigureS8/ntl9_singleprotein_1D_histogram_FNC.csv
- Source_data/Figure S2/figure_s2_j.csv
- Source_data/FigureS8/bba_singleprotein_1D_histogram_FNC.csv
- Source_data/FigureS8/proteinb_singleprotein_1D_histogram_FNC.csv
- Source_data/FigureS8/a3d_ref_1D_histogram_FNC.csv
- Source_data/FigureS8/proteing_singleprotein_1D_histogram_FNC.csv
- Source_data/FigureS8/bba_multiprotein_1D_histogram_FNC.csv
- Source_data/FigureS8/proteinb_ref_1D_histogram_FNC.csv
- Source_data/FigureS8/proteing_multiprotein_1D_histogram_FNC.csv
- Source_data/FigureS8/homeodomain_multiprotein_1D_histogram_FNC.csv
- Source_data/FigureS8/ntl9_multiprotein_1D_histogram_FNC.csv
- Source_data/FigureS8/a3d_multiprotein_1D_histogram_FNC.csv
- Source_data/FigureS8/a3d_singleprotein_1D_histogram_FNC.csv
- Source_data/FigureS8/villin_multiprotein_1D_histogram_FNC.csv
- Source_data/FigureS8/trpcage_multiprotein_1D_histogram_FNC.csv
- Source_data/Figure S1/wwdomain_startcoords.csv
- Source_data/FigureS8/wwdomain_multiprotein_1D_histogram_FNC.csv
- Source_data/FigureS8/proteing_ref_1D_histogram_FNC.csv
- Source_data/FigureS8/trpcage_singleprotein_1D_histogram_FNC.csv
- Source_data/FigureS8/bba_ref_1D_histogram_FNC.csv
- Source_data/FigureS8/trpcage_ref_1D_histogram_FNC.csv
- Source_data/Figure2/Figure2_e.csv
- Source_data/Figure S2/figure_s2_l.csv
- Source_data/FigureS8/wwdomain_ref_1D_histogram_FNC.csv
- Source_data/FigureS8/villin_ref_1D_histogram_FNC.csv
- Source_data/FigureS8/homeodomain_singleprotein_1D_histogram_FNC.csv
- Source_data/FigureS8/villin_singleprotein_1D_histogram_FNC.csv
- Source_data/FigureS8/chignolin_singleprotein_1D_histogram_FNC.csv
- Source_data/FigureS3/proteing_ref_1D_histogram_RMSD.csv
- Source_data/FigureS8/bbl_multiprotein_1D_histogram_FNC.csv
- Source_data/FigureS3/homeodomain_singleprotein_1D_histogram_RMSD.csv
- Source_data/FigureS8/wwdomain_singleprotein_1D_histogram_FNC.csv
- Source_data/FigureS3/proteing_multiprotein_1D_histogram_RMSD.csv
- Source_data/FigureS3/wwdomain_singleprotein_1D_histogram_RMSD.csv
- Source_data/FigureS3/proteinb_singleprotein_1D_histogram_RMSD.csv
- Source_data/FigureS3/ntl9_multiprotein_1D_histogram_RMSD.csv
- Source_data/FigureS3/bba_multiprotein_1D_histogram_RMSD.csv
- Source_data/FigureS3/ntl9_singleprotein_1D_histogram_RMSD.csv
- Source_data/FigureS3/ntl9_ref_1D_histogram_RMSD.csv
- Source_data/FigureS3/proteing_singleprotein_1D_histogram_RMSD.csv
- Source_data/FigureS3/bbl_multiprotein_1D_histogram_RMSD.csv
- Source_data/FigureS3/homeodomain_multiprotein_1D_histogram_RMSD.csv
- Source_data/FigureS3/chignolin_multiprotein_1D_histogram_RMSD.csv
- Source_data/FigureS3/lambda_ref_1D_histogram_RMSD.csv
- Source_data/FigureS3/bbl_singleprotein_1D_histogram_RMSD.csv
- Source_data/FigureS8/chignolin_ref_1D_histogram_FNC.csv
- Source_data/FigureS3/villin_ref_1D_histogram_RMSD.csv
- Source_data/Figure3/proteing_singleprotein_hist.csv
- Source_data/Figure3/proteing_ref_hist.csv
- Source_data/FigureS3/bba_ref_1D_histogram_RMSD.csv
- Source_data/Figure3/a3d_singleprotein_hist.csv
- Source_data/Figure3/proteing_multiprotein_hist.csv
- Source_data/Figure3/homeodomain_ref_hist.csv
- Source_data/Figure3/lambda_ref_hist.csv
- Source_data/Figure3/a3d_ref_hist.csv
- Source_data/Figure3/villin_singleprotein_hist.csv
- Source_data/Figure3/lambda_singleprotein_hist.csv
- Source_data/Figure3/homeodomain_singleprotein_hist.csv
- Source_data/Figure3/a3d_multiprotein_hist.csv
- Source_data/Figure3/bba_ref_hist.csv
- Source_data/Figure3/bbl_multiprotein_hist.csv
- Source_data/Figure3/proteinb_ref_hist.csv
- Source_data/FigureS3/proteinb_multiprotein_1D_histogram_RMSD.csv
- Source_data/FigureS3/lambda_singleprotein_1D_histogram_RMSD.csv
- Source_data/FigureS3/wwdomain_ref_1D_histogram_RMSD.csv
- Source_data/FigureS3/a3d_ref_1D_histogram_RMSD.csv
- Source_data/Figure3/homeodomain_multiprotein_hist.csv
- Source_data/Figure3/bbl_singleprotein_hist.csv
- Source_data/FigureS3/proteinb_ref_1D_histogram_RMSD.csv
- Source_data/Figure3/proteinb_multiprotein_hist.csv
- Source_data/FigureS3/a3d_singleprotein_1D_histogram_RMSD.csv
- Source_data/Figure3/bbl_ref_hist.csv
- Source_data/FigureS3/chignolin_singleprotein_1D_histogram_RMSD.csv
- Source_data/FigureS3/villin_multiprotein_1D_histogram_RMSD.csv
- Source_data/FigureS3/trpcage_multiprotein_1D_histogram_RMSD.csv
- Source_data/Figure3/proteinb_singleprotein_hist.csv
- Source_data/Figure3/trpcage_ref_hist.csv
- Source_data/FigureS3/bba_singleprotein_1D_histogram_RMSD.csv
- Source_data/FigureS3/trpcage_singleprotein_1D_histogram_RMSD.csv
- Source_data/FigureS3/chignolin_ref_1D_histogram_RMSD.csv
- Source_data/Figure3/bba_singleprotein_hist.csv
- Source_data/Figure3/ntl9_ref_hist.csv
- Source_data/Figure3/wwdomain_ref_hist.csv
- Source_data/Figure3/chignolin_singleprotein_hist.csv
- Source_data/Figure3/bba_multiprotein_hist.csv
- Source_data/FigureS3/bbl_ref_1D_histogram_RMSD.csv
- Source_data/Figure3/ntl9_singleprotein_hist.csv
- Source_data/Figure3/villin_ref_hist.csv
- Source_data/FigureS4/a3d_ref_1D_histogram_RG.csv
- Source_data/FigureS4/proteing_multiprotein_1D_histogram_RG.csv
- Source_data/Figure3/wwdomain_singleprotein_hist.csv
- Source_data/FigureS8/bbl_ref_1D_histogram_FNC.csv
- Source_data/FigureS3/trpcage_ref_1D_histogram_RMSD.csv
- Source_data/Figure3/ntl9_multiprotein_hist.csv
- Source_data/Figure3/lambda_multiprotein_hist.csv
- Source_data/Figure3/chignolin_multiprotein_hist.csv
- Source_data/FigureS4/lambda_multiprotein_1D_histogram_RG.csv
- Source_data/FigureS4/proteinb_multiprotein_1D_histogram_RG.csv
- Source_data/FigureS4/lambda_ref_1D_histogram_RG.csv
- Source_data/FigureS4/a3d_singleprotein_1D_histogram_RG.csv
- Source_data/FigureS4/proteing_singleprotein_1D_histogram_RG.csv
- Source_data/FigureS4/proteinb_ref_1D_histogram_RG.csv
- Source_data/FigureS4/trpcage_multiprotein_1D_histogram_RG.csv
- Source_data/Figure3/villin_multiprotein_hist.csv
- Source_data/Figure3/trpcage_multiprotein_hist.csv
- Source_data/FigureS4/proteinb_singleprotein_1D_histogram_RG.csv
- Source_data/FigureS4/proteing_ref_1D_histogram_RG.csv
- Source_data/FigureS4/chignolin_multiprotein_1D_histogram_RG.csv
- Source_data/FigureS4/wwdomain_singleprotein_1D_histogram_RG.csv
- Source_data/FigureS4/villin_ref_1D_histogram_RG.csv
- Source_data/FigureS4/ntl9_ref_1D_histogram_RG.csv
- Source_data/FigureS3/a3d_multiprotein_1D_histogram_RMSD.csv
- Source_data/FigureS4/homeodomain_ref_1D_histogram_RG.csv
- Source_data/FigureS4/bba_multiprotein_1D_histogram_RG.csv
- Source_data/FigureS8/chignolin_multiprotein_1D_histogram_FNC.csv
- Source_data/FigureS3/villin_singleprotein_1D_histogram_RMSD.csv
- Source_data/Figure3/chignolin_ref_hist.csv
- Source_data/Figure3/trpcage_singleprotein_hist.csv
- Source_data/FigureS4/bbl_singleprotein_1D_histogram_RG.csv
- Source_data/FigureS4/chignolin_singleprotein_1D_histogram_RG.csv
- Source_data/FigureS4/a3d_multiprotein_1D_histogram_RG.csv
- Source_data/FigureS4/bba_singleprotein_1D_histogram_RG.csv
- Source_data/FigureS4/bbl_ref_1D_histogram_RG.csv
- Source_data/FigureS4/villin_singleprotein_1D_histogram_RG.csv
- Source_data/FigureS4/wwdomain_multiprotein_1D_histogram_RG.csv
- Source_data/FigureS4/ntl9_singleprotein_1D_histogram_RG.csv
- Source_data/FigureS4/bbl_multiprotein_1D_histogram_RG.csv
- Source_data/FigureS4/ntl9_multiprotein_1D_histogram_RG.csv
- Source_data/Figure3/wwdomain_multiprotein_hist.csv
- Source_data/FigureS4/wwdomain_ref_1D_histogram_RG.csv
- Source_data/FigureS4/trpcage_ref_1D_histogram_RG.csv
- Source_data/FigureS4/villin_multiprotein_1D_histogram_RG.csv
- Source_data/FigureS3/wwdomain_multiprotein_1D_histogram_RMSD.csv
- Source_data/FigureS4/bba_ref_1D_histogram_RG.csv
- Source_data/FigureS4/trpcage_singleprotein_1D_histogram_RG.csv
- Source_data/FigureS3/lambda_multiprotein_1D_histogram_RMSD.csv
- Source_data/FigureS3/homeodomain_ref_1D_histogram_RMSD.csv
- Source_data/FigureS4/homeodomain_multiprotein_1D_histogram_RG.csv
- Source_data/FigureS4/homeodomain_singleprotein_1D_histogram_RG.csv
- Source_data/FigureS4/lambda_singleprotein_1D_histogram_RG.csv
- Source_data/FigureS4/chignolin_ref_1D_histogram_RG.csv
