# Supplementary material for: Machine learning coarse-grained potentials of protein thermodynamics
Source: Nat Commun. 2023 Sep 15;14:5739. doi: 10.1038/s41467-023-41343-1 (PMC10504246; doi:10.1038/s41467-023-41343-1)
Supplement: Supplementary file 4 — Source Data [file 41467_2023_41343_MOESM4_ESM.zip › Source_data/FigureS13/wwdomain_training_protspecific.csv]

epoch	lr	train_loss	val_loss	test_loss	step
0	9.999999747378752e-05	740.6843872070312	739.2752685546875	21.589412689208984	2286
1	9.999999747378752e-05	739.19970703125	738.5294799804688		4573
2	9.999999747378752e-05	738.65673828125	738.03759765625	21.572275161743164	6860
3	9.999999747378752e-05	738.2118530273438	737.766845703125		9147
4	9.999999747378752e-05	737.8297119140625	737.3167114257812	21.56284523010254	11434
5	9.999999747378752e-05	737.5010986328125	737.1112060546875		13721
6	9.999999747378752e-05	737.2777099609375	736.98681640625	21.557987213134766	16008
7	9.999999747378752e-05	737.1124267578125	736.7791748046875		18295
8	9.999999747378752e-05	736.960205078125	736.696044921875	21.553964614868164	20582
9	9.999999747378752e-05	736.8348388671875	736.556396484375		22869
10	9.999999747378752e-05	736.72265625	736.4913940429688	21.550765991210938	25156
11	9.999999747378752e-05	736.612060546875	736.5142822265625		27443
12	9.999999747378752e-05	736.522216796875	736.4259643554688	21.549386978149414	29730
13	9.999999747378752e-05	736.4298706054688	736.3531494140625		32017
14	9.999999747378752e-05	736.3587646484375	736.2552490234375	21.546741485595703	34304
15	9.999999747378752e-05	736.2720947265625	736.1961059570312		36591
16	9.999999747378752e-05	736.1959228515625	736.1927490234375	21.546035766601562	38878
17	9.999999747378752e-05	736.133544921875	736.10009765625		41165
18	9.999999747378752e-05	736.0667724609375	736.0697021484375	21.54449462890625	43452
19	9.999999747378752e-05	735.9940185546875	736.073974609375		45739
20	9.999999747378752e-05	735.9532470703125	736.0062255859375	21.54354476928711	48026
21	9.999999747378752e-05	735.8948974609375	736.0068969726562		50313
22	9.999999747378752e-05	735.8253173828125	735.9505615234375	21.542518615722656	52600
23	9.999999747378752e-05	735.7724609375	735.99365234375		54887
24	9.999999747378752e-05	735.7440185546875	735.9227905273438	21.541908264160156	57174
25	9.999999747378752e-05	735.688232421875	735.9098510742188		59461
26	9.999999747378752e-05	735.6361694335938	735.8440551757812	21.540891647338867	61748
27	9.999999747378752e-05	735.5953369140625	735.838623046875		64035
28	9.999999747378752e-05	735.5413818359375	735.8133544921875	21.540729522705078	66322
29	9.999999747378752e-05	735.5078735351562	735.824951171875		68609
30	9.999999747378752e-05	735.4718627929688	735.8223876953125	21.540546417236328	70896
31	9.999999747378752e-05	735.4388427734375	735.7522583007812		73183
32	9.999999747378752e-05	735.3953857421875	735.7261962890625	21.53949737548828	75470
33	9.999999747378752e-05	735.3619384765625	735.7214965820312		77757
34	9.999999747378752e-05	735.3167724609375	735.6964111328125	21.538780212402344	80044
35	9.999999747378752e-05	735.2769775390625	735.646240234375		82331
36	9.999999747378752e-05	735.2431640625	735.650634765625	21.538021087646484	84618
37	9.999999747378752e-05	735.2032470703125	735.6737060546875		86905
38	9.999999747378752e-05	735.1676025390625	735.6556396484375	21.537872314453125	89192
39	9.999999747378752e-05	735.1424560546875	735.6122436523438		91479
40	9.999999747378752e-05	735.1137084960938	735.6392822265625	21.537843704223633	93766
41	9.999999747378752e-05	735.0931396484375	735.611328125		96053
42	9.999999747378752e-05	735.0521240234375	735.601806640625	21.53717041015625	98340
43	9.999999747378752e-05	735.0243530273438	735.5917358398438		100627
44	9.999999747378752e-05	734.999267578125	735.616455078125	21.53744888305664	102914
45	9.999999747378752e-05	734.973876953125	735.52880859375		105201
46	9.999999747378752e-05	734.9367065429688	735.5553588867188	21.536827087402344	107488
47	9.999999747378752e-05	734.9180908203125	735.5804443359375		109775
48	9.999999747378752e-05	734.8855590820312	735.560546875	21.536806106567383	112062
49	9.999999747378752e-05	734.8594360351562	735.560546875		114349
50	9.999999747378752e-05	734.835693359375	735.6561279296875	21.537906646728516	116636
51	9.999999747378752e-05	734.79736328125	735.517333984375		118923
52	9.999999747378752e-05	734.8009033203125	735.5675048828125	21.536788940429688	121210
53	9.999999747378752e-05	734.7711181640625	735.5250854492188		123497
54	9.999999747378752e-05	734.734375	735.5238037109375	21.53600311279297	125784
55	9.999999747378752e-05	734.7152709960938	735.5478515625		128071
56	9.999999747378752e-05	734.6912231445312	735.549072265625	21.536579132080078	130358
57	7.999999797903001e-05	734.5982666015625	735.5052490234375		132645
58	7.999999797903001e-05	734.5804443359375	735.500244140625	21.535858154296875	134932
59	7.999999797903001e-05	734.56689453125	735.476806640625		137219
60	7.999999797903001e-05	734.5471801757812	735.5128173828125	21.53610610961914	139506
61	7.999999797903001e-05	734.539306640625	735.47314453125		141793
62	7.999999797903001e-05	734.5106811523438	735.5162353515625	21.535995483398438	144080
63	7.999999797903001e-05	734.4991455078125	735.48876953125		146367
64	7.999999797903001e-05	734.4931640625	735.544189453125	21.536136627197266	148654
65	7.999999797903001e-05	734.477294921875	735.5385131835938		150941
66	7.999999797903001e-05	734.4526977539062	735.4945068359375	21.535995483398438	153228
67	7.999999797903001e-05	734.4146118164062	735.4639282226562		155515
68	6.399999983841553e-05	734.3692626953125	735.452880859375	21.535181045532227	157802
69	6.399999983841553e-05	734.3447265625	735.4754638671875		160089
70	6.399999983841553e-05	734.3230590820312	735.4829711914062	21.53558349609375	162376
71	6.399999983841553e-05	734.3170776367188	735.466552734375		164663
72	6.399999983841553e-05	734.3097534179688	735.4680786132812	21.535409927368164	166950
73	6.399999983841553e-05	734.2820434570312	735.4974975585938		169237
74	6.399999983841553e-05	734.2672729492188	735.4722900390625	21.535533905029297	171524
75	6.399999983841553e-05	734.27392578125	735.4786376953125		173811
76	6.399999983841553e-05	734.2620849609375	735.4601440429688	21.535438537597656	176098
77	6.399999983841553e-05	734.2464599609375	735.49072265625		178385
78	6.399999983841553e-05	734.222412109375	735.46142578125	21.53530502319336	180672
79	6.399999983841553e-05	734.2232055664062	735.48486328125		182959
80	5.120000059832819e-05	734.1481323242188	735.486083984375	21.535844802856445	185246
81	5.120000059832819e-05	734.1402587890625	735.4953002929688		187533
82	5.120000059832819e-05	734.1541748046875	735.489990234375	21.535852432250977	189820
83	5.120000059832819e-05	734.12255859375	735.496337890625		192107
84	5.120000059832819e-05	734.1220703125	735.4866943359375	21.535877227783203	194394
85	5.120000059832819e-05	734.12841796875	735.4659423828125		196681
86	5.120000059832819e-05	734.11669921875	735.4471435546875	21.53514289855957	198968
87	5.120000059832819e-05	734.0958251953125	735.4859008789062		201255
88	5.120000059832819e-05	734.0914916992188	735.4921875	21.535560607910156	203542
89	5.120000059832819e-05	734.0855712890625	735.4979248046875		205829
90	5.120000059832819e-05	734.0673828125	735.524658203125	21.53622817993164	208116
91	4.095999975106679e-05	734.0274658203125	735.4683837890625		210403
92	4.095999975106679e-05	734.01953125	735.4884643554688	21.53592300415039	212690
93	4.095999975106679e-05	733.99072265625	735.49462890625		214977
94	4.095999975106679e-05	734.0098876953125	735.4862060546875	21.535449981689453	217264
95	4.095999975106679e-05	733.9893188476562	735.5086669921875		219551
96	4.095999975106679e-05	733.9848022460938	735.4681396484375	21.535552978515625	221838
97	4.095999975106679e-05	733.9734497070312	735.4949951171875		224125
98	4.095999975106679e-05	733.96875	735.5142822265625	21.53632354736328	226412
99	4.095999975106679e-05	733.9429931640625	735.517822265625		228699
