# Supplementary material for: Machine learning coarse-grained potentials of protein thermodynamics
Source: Nat Commun. 2023 Sep 15;14:5739. doi: 10.1038/s41467-023-41343-1 (PMC10504246; doi:10.1038/s41467-023-41343-1)
Supplement: Supplementary file 4 — Source Data [file 41467_2023_41343_MOESM4_ESM.zip › Source_data/FigureS10/proteing_250K_HistEnergy.csv]

	0	1	2	3	4	5	6	7	8	9	10	11	12	13	14	15	16	17	18	19	20	21	22	23	24	25	26	27	28	29	30	31	32	33	34	35	36	37	38	39	40	41	42	43	44	45	46	47	48
0	0.0	0.0	0.0	0.0	0.0	0.0	0.0	0.0	0.0	0.0	0.0	0.0	0.0	0.0	0.0	0.0	0.0	0.0	0.0	0.0	0.0	0.0	0.0	0.0	0.0	0.0	0.0	0.0	0.0	0.0	0.0	0.0	0.0	0.0	0.0	0.0	0.0	0.0	0.0	0.0	0.0	0.0	0.0	0.0	0.0	0.0	0.0	0.0	0.0
1	0.0	0.0	0.0	0.0	0.0	0.0	0.0	0.0	0.0	0.0	0.0	0.0	0.0	0.0	0.0	0.0	0.0	0.0	0.0	0.0	0.0	0.0	0.0	0.0	0.0	0.0	0.0	0.0	0.0	0.0	0.0	0.0	0.0	0.0	0.0	0.0	0.0	0.0	0.0	0.0	0.0	0.0	0.0	0.0	0.0	0.0	0.0	0.0	0.0
2	0.0	0.0	0.0	0.0	0.0	0.0	0.0	0.0	0.0	0.0	0.0	0.0	0.0	0.0	0.0	0.0	0.0	0.0	0.0	0.0	0.0	0.0	0.0	0.0	0.0	0.0	0.0	0.0	0.0	0.0	0.0	0.0	0.0	0.0	0.0	0.0	0.0	0.0	0.0	0.0	0.0	0.0	0.0	0.0	0.0	0.0	0.0	0.0	0.0
3	0.0	0.0	0.0	0.0	0.0	0.0	0.0	0.0	0.0	0.0	0.0	0.0	0.0	0.0	0.0	0.0	0.0	0.0	0.0	0.0	0.0	0.0	0.0	0.0	0.0	0.0	0.0	0.0	0.0	0.0	0.0	0.0	0.0	0.0	0.0	0.0	0.0	0.0	0.0	0.0	0.0	0.0	0.0	0.0	0.0	0.0	0.0	0.0	0.0
4	0.0	0.0	0.0	0.0	0.0	0.0	0.0	0.0	0.0	0.0	0.0	0.0	0.0	0.0	0.0	0.0	0.0	0.0	0.0	0.0	0.0	0.0	0.0	0.0	0.0	0.0	0.0	0.0	0.0	0.0	0.0	0.0	0.0	0.0	0.0	0.0	0.0	0.0	0.0	0.0	0.0	0.0	0.0	0.0	0.0	0.0	0.0	0.0	0.0
5	0.0	0.0	0.0	0.0	0.0	0.0	0.0	0.0	0.0	0.0	0.0	0.0	0.0	0.0	0.0	0.0	0.0	0.0	0.0	0.0	0.0	0.0	0.0	0.0	0.0	0.0	0.0	0.0	0.0	0.0	0.0	0.0	0.0	0.0	0.0	0.0	0.0	0.0	0.0	0.0	0.0	0.0	0.0	0.0	0.0	0.0	0.0	0.0	0.0
6	0.0	0.0	0.0	0.0	0.0	0.0	0.0	0.0	0.0	0.0	0.0	0.0	0.0	0.0	0.0	0.0	0.0	0.0	0.0	0.0	0.0	0.0	0.0	0.0	0.0	0.0	0.0	0.0	0.0	0.0	0.0	0.0	0.0	0.0	0.0	0.0	0.0	0.0	0.0	0.0	0.0	0.0	0.0	0.0	0.0	0.0	0.0	0.0	0.0
7	0.0	0.0	0.0	0.0	0.0	0.0	0.0	0.0	0.0	0.0	0.0	0.0	0.0	0.0	0.0	0.0	0.0	0.0	0.0	0.0	0.0	0.0	0.0	0.0	0.0	0.0	0.0	0.0	0.0	0.0	0.0	0.0	0.0	0.0	0.0	0.0	0.0	0.0	0.0	7.660014739858598	6.306743535035132	0.0	7.660014739858598	0.0	0.0	0.0	0.0	0.0	0.0
8	0.0	0.0	0.0	0.0	0.0	0.0	0.0	0.0	0.0	0.0	0.0	0.0	0.0	0.0	0.0	0.0	0.0	0.0	0.0	0.0	0.0	0.0	0.0	0.0	0.0	0.0	0.0	0.0	0.0	0.0	0.0	0.0	0.0	0.0	0.0	0.0	0.0	0.0	7.66107253007311	5.732082438381315	5.2718758557696574	6.213718574790827	0.0	0.0	0.0	0.0	0.0	0.0	0.0
9	0.0	0.0	0.0	0.0	0.0	0.0	0.0	0.0	0.0	0.0	0.0	0.0	0.0	0.0	0.0	0.0	0.0	0.0	0.0	0.0	0.0	0.0	0.0	0.0	0.0	0.0	0.0	0.0	0.0	0.0	0.0	0.0	0.0	0.0	0.0	0.0	0.0	0.0	6.132385411420442	4.53075883897785	4.587266156190779	5.5109246977352235	6.541512486615646	7.66107253007311	6.90074658419258	7.664854979715658	0.0	0.0	0.0
10	0.0	0.0	0.0	0.0	0.0	0.0	0.0	0.0	0.0	0.0	0.0	0.0	0.0	0.0	0.0	0.0	0.0	0.0	0.0	0.0	0.0	0.0	0.0	0.0	0.0	0.0	0.0	0.0	0.0	0.0	0.0	0.0	0.0	0.0	0.0	0.0	0.0	6.696345990493603	4.366304555194885	3.454422697301392	3.518129439777823	4.238851508378577	5.423281548952097	6.13563923534476	6.311231142153616	7.664854979715658	7.664854979715658	0.0	0.0
11	0.0	0.0	0.0	0.0	0.0	0.0	0.0	0.0	0.0	0.0	0.0	0.0	0.0	0.0	0.0	0.0	0.0	0.0	0.0	0.0	0.0	0.0	0.0	0.0	0.0	0.0	0.0	0.0	0.0	0.0	0.0	0.0	0.0	0.0	0.0	0.0	0.0	5.077788250939275	3.152288834019367	2.401055793637134	2.7113851871644377	3.5843183268434275	4.5726447945341695	5.253859842660125	5.654539466980246	6.90074658419258	0.0	7.664854979715658	0.0
12	0.0	0.0	0.0	0.0	0.0	0.0	0.0	0.0	0.0	0.0	0.0	0.0	0.0	0.0	0.0	0.0	0.0	0.0	0.0	0.0	0.0	0.0	0.0	0.0	0.0	0.0	0.0	0.0	0.0	0.0	0.0	0.0	0.0	0.0	0.0	0.0	6.543813516450248	3.721861606945388	2.0501121082071814	1.5290519219714183	1.9087216679827677	2.6947589314661906	3.88031165582632	4.534441794275893	5.454156392688995	6.060074968065923	7.66822615139742	7.664854979715658	0.0
13	0.0	0.0	0.0	0.0	0.0	0.0	0.0	0.0	0.0	0.0	0.0	0.0	0.0	0.0	0.0	0.0	0.0	0.0	0.0	0.0	0.0	0.0	0.0	0.0	0.0	0.0	0.0	0.0	0.0	0.0	0.0	0.0	0.0	0.0	0.0	6.898841277698901	4.632914643829634	2.6406866073184627	1.2139128295332613	0.950323538308878	1.4444432886412404	2.256007425214494	3.2545874343531285	4.087797821282172	5.170549347328334	5.784493935628966	5.999695614458373	6.912738725631103	0.0
14	0.0	0.0	0.0	0.0	0.0	0.0	0.0	0.0	0.0	0.0	0.0	0.0	0.0	0.0	0.0	0.0	0.0	0.0	0.0	0.0	0.0	0.0	0.0	0.0	0.0	0.0	0.0	0.0	0.0	0.0	0.0	0.0	0.0	0.0	7.1818455179863125	5.080838306372071	3.3707503687068847	1.933576487130174	0.8892026480546571	0.8019335686998397	1.3400809756935281	2.058651947415383	3.018939618539477	3.860575931117097	4.6098422328894255	5.257626946127541	5.840820311981211	5.68593464159197	7.697934323226551
15	0.0	0.0	0.0	0.0	0.0	0.0	0.0	0.0	0.0	0.0	0.0	0.0	0.0	0.0	0.0	0.0	0.0	0.0	0.0	0.0	0.0	0.0	0.0	0.0	0.0	0.0	0.0	0.0	0.0	0.0	0.0	0.0	0.0	0.0	6.135517221759855	3.91875882585616	2.5683387552575825	1.6582704576306604	1.081808487364166	1.1243885545565835	1.5966315723248359	2.2226484301293814	3.0014653406697525	3.787300461815833	4.326201546184587	4.650219868698059	4.851669223951468	5.2836570534723055	6.093408461222619
16	0.0	0.0	0.0	0.0	0.0	0.0	0.0	0.0	0.0	0.0	0.0	0.0	0.0	0.0	0.0	0.0	0.0	0.0	0.0	0.0	0.0	0.0	0.0	0.0	0.0	0.0	0.0	0.0	0.0	0.0	0.0	0.0	0.0	7.664943220920369	4.805650567326312	3.1490421132459065	2.1608276923005727	1.69662953804447	1.592695079262013	1.7537087745145836	2.145668498558635	2.6536682528650397	3.2169017472005406	3.9757708618159224	4.177517986124858	4.213993811648898	4.309876589174834	4.8441859005428345	6.096437035137724
17	0.0	0.0	0.0	0.0	0.0	0.0	0.0	0.0	0.0	0.0	0.0	0.0	0.0	0.0	0.0	0.0	0.0	0.0	0.0	0.0	0.0	0.0	0.0	0.0	0.0	0.0	0.0	0.0	0.0	0.0	0.0	0.0	7.183361872764621	5.581751784918808	3.990534040627127	2.704836225052855	2.0474669528248164	1.8250062059773962	2.0380340935967194	2.359557941605405	2.6495017494361104	2.9989114626211153	3.672059041005192	4.157069727233668	4.17546716638994	3.9203137179841816	4.12511940897875	4.555549714827419	5.68425454097086
18	0.0	0.0	0.0	0.0	0.0	0.0	0.0	0.0	0.0	0.0	0.0	0.0	0.0	0.0	0.0	0.0	0.0	0.0	0.0	0.0	0.0	0.0	0.0	0.0	0.0	0.0	0.0	0.0	0.0	0.0	0.0	7.666372362308715	6.902263966785636	4.663316891337739	3.313539891848454	2.4623187407634326	2.019460301717233	2.015089298300828	2.3292681518324363	2.611675726882557	2.79206508990244	3.260250619763216	3.9737652872050875	4.417461888481385	4.115089825872681	4.007514894552451	4.195366809886657	4.592468030377253	5.71323520714008
19	0.0	0.0	0.0	0.0	0.0	0.0	0.0	0.0	0.0	0.0	0.0	0.0	0.0	0.0	0.0	0.0	0.0	0.0	0.0	0.0	0.0	0.0	0.0	0.0	0.0	0.0	0.0	0.0	0.0	0.0	0.0	7.670347216333731	5.3494260591211	3.9348960823420907	2.849730311296825	2.226558113092958	1.9853514024192416	2.131387719676799	2.4380119328094265	2.4910173348906133	2.6581273980787854	3.2911114782479247	4.20683253516169	4.354483007338138	4.129262141933487	4.2553230411439396	4.302337538818539	4.641094426304237	5.120203626793051
20	0.0	0.0	0.0	0.0	0.0	0.0	0.0	0.0	0.0	0.0	0.0	0.0	0.0	0.0	0.0	0.0	0.0	0.0	0.0	0.0	0.0	0.0	0.0	0.0	0.0	0.0	0.0	0.0	0.0	0.0	0.0	6.066100903561871	4.373333384753942	3.157062171127369	2.355495049940795	1.9340371620350112	1.9274667099342953	2.170288156861038	2.311983819455187	2.2483879304699483	2.523529867112174	3.321453797495325	4.083276512629234	4.173836202496307	4.132807978805449	4.424082036011542	4.603019703813791	5.062156964765189	5.680275207462927
21	0.0	0.0	0.0	0.0	0.0	0.0	0.0	0.0	0.0	0.0	0.0	0.0	0.0	0.0	0.0	0.0	0.0	0.0	0.0	0.0	0.0	0.0	0.0	0.0	0.0	0.0	0.0	0.0	0.0	0.0	6.547804800483149	4.561196341333537	3.3618523929459627	2.5870345360678657	2.0696363253789887	1.9068477349690287	1.9869712076121466	2.2253051334555307	2.2548690379489837	2.300880949507267	2.6285519384143656	3.3750795882698696	3.832968201277028	3.796251184566853	3.9204390289664417	4.445389129817644	4.942180559633377	5.398091430723198	5.964250501626815
22	0.0	0.0	0.0	0.0	0.0	0.0	0.0	0.0	0.0	0.0	0.0	0.0	0.0	0.0	0.0	0.0	0.0	0.0	0.0	0.0	0.0	0.0	0.0	0.0	0.0	0.0	0.0	0.0	0.0	6.221101853970827	5.235478208601205	3.704851484289165	2.7958988401330647	2.266528003174842	2.039698127391045	2.0762224675927863	2.2372239745617524	2.4248381590486083	2.572302592735051	2.6267820387240173	2.987239056263527	3.524583460114898	3.479572030795909	3.3376852722776365	3.6071847354805575	4.323703960751152	5.104624583037642	5.604164223585	6.084649173214965
23	0.0	0.0	0.0	0.0	0.0	0.0	0.0	0.0	0.0	0.0	0.0	0.0	0.0	0.0	0.0	0.0	0.0	0.0	0.0	0.0	0.0	0.0	0.0	0.0	0.0	0.0	0.0	0.0	6.903234406415157	5.235446845298719	4.141770545320061	3.1371931271539637	2.4571031841468525	2.1197521293740405	2.061095087064773	2.2933166956389766	2.651579392436698	2.9168950881259477	3.1344227752999148	3.223214666144586	3.4910565347606886	3.5904382790539993	3.406129121400376	3.31127849717556	3.5916349265963827	4.352062797352805	4.965878315477322	5.255201860057741	6.085652287258458
24	0.0	0.0	0.0	0.0	0.0	0.0	0.0	0.0	0.0	0.0	0.0	0.0	0.0	0.0	0.0	0.0	0.0	0.0	0.0	0.0	0.0	0.0	0.0	0.0	0.0	0.0	0.0	0.0	5.999555240821797	4.6832222052488115	3.726182371276879	2.8662869171861756	2.3615272028930745	2.2037517626313097	2.338874639718231	2.677266717155951	3.186221202096524	3.6974550404911737	3.8847740009925973	3.870044770241514	3.7751952896904672	3.66917549506232	3.6632457004132606	3.5551846262995337	3.819571023018635	4.363021334838468	4.912117556088369	5.137961169522499	5.849422917916698
25	0.0	0.0	0.0	0.0	0.0	0.0	0.0	0.0	0.0	0.0	0.0	0.0	0.0	0.0	0.0	0.0	0.0	0.0	0.0	0.0	0.0	0.0	0.0	0.0	0.0	0.0	0.0	0.0	5.939053891798457	4.443805223459049	3.594986326618974	2.899227782079536	2.653108175763185	2.7355810580461126	2.9120677058919266	3.247251054508977	3.869647447115681	4.374293340518358	4.302900591953278	4.227511986650991	4.091749375681086	4.036981754660951	3.979845416342152	3.9773783138354517	4.105615143839122	4.379169760200137	4.5550349679489095	5.154635780704772	6.156094796849098
26	0.0	0.0	0.0	0.0	0.0	0.0	0.0	0.0	0.0	0.0	0.0	0.0	0.0	0.0	0.0	0.0	0.0	0.0	0.0	0.0	0.0	0.0	0.0	0.0	0.0	0.0	0.0	7.667393589459849	5.301786212870807	4.410870021017974	3.7238661797858352	3.335324418606837	3.25631719688276	3.495079120397376	3.8246022627771676	4.14345761923288	4.527387388324735	4.693437934338583	4.469572412602556	4.338767236253107	4.3447120884504296	4.512780458839433	4.7806313108653615	4.467707973175278	4.4277167488205	4.348652039995609	4.454039041818468	4.802539387994184	5.956005748993661
27	0.0	0.0	0.0	0.0	0.0	0.0	0.0	0.0	0.0	0.0	0.0	0.0	0.0	0.0	0.0	0.0	0.0	0.0	0.0	0.0	0.0	0.0	0.0	0.0	0.0	0.0	7.667393589459849	6.5479950230602775	5.301787905847943	4.553309863275637	4.103570441391137	3.9128640033815145	4.032793352647701	4.478543823771276	4.893242812158453	5.219460573562533	5.222717917530173	5.015360015978638	4.89106839509067	4.929719510492797	4.9321203432864715	5.269642015426802	5.190878922138389	4.963038207204976	4.546727701256597	4.434102134014159	4.539310708019496	4.860186438464288	5.848790646953981
28	0.0	0.0	0.0	0.0	0.0	0.0	0.0	0.0	0.0	0.0	0.0	0.0	0.0	0.0	0.0	0.0	0.0	0.0	0.0	0.0	0.0	0.0	0.0	0.0	0.0	0.0	7.18529486777059	6.139176798413692	5.035408584964895	4.7026083644344485	4.561258766195061	4.683287082143021	5.004500273887028	5.401348899719935	5.61950527858696	5.406538608741375	5.6654449082105725	5.792414140416797	5.467870758408052	5.530012539346343	5.467568490065807	6.152266970032347	5.635949633040319	5.084582356837686	4.68129417859272	4.645213837085571	4.791719257759708	5.211490802243669	5.7891668414477255
29	0.0	0.0	0.0	0.0	0.0	0.0	0.0	0.0	0.0	0.0	0.0	0.0	0.0	0.0	0.0	0.0	0.0	0.0	0.0	0.0	0.0	0.0	0.0	0.0	0.0	0.0	6.903285193936769	5.939087750558254	5.738998702702819	5.61947316540007	5.401317609966615	5.428596456660708	6.065896301371021	5.883416331655871	5.8834632668137345	5.836199462996751	5.89098031251976	5.89098031251976	6.5570048029668975	6.710760126945223	7.674957570323738	6.5640743524930745	5.900334330091276	5.318635976561646	5.191839079880944	5.084682251430904	5.241765206536696	6.238015422827482	6.00070213977966
30	0.0	0.0	0.0	0.0	0.0	0.0	0.0	0.0	0.0	0.0	0.0	0.0	0.0	0.0	0.0	0.0	0.0	0.0	0.0	0.0	0.0	0.0	0.0	0.0	0.0	6.5479950230602775	6.313971370207833	6.703196146081334	6.139176798413692	6.421186472247513	6.5479950230602775	6.5479950230602775	6.703196146081334	6.5479950230602775	6.5479950230602775	6.224869132336364	6.147543629899829	6.710760126945223	6.91084917480066	6.712567845834268	7.6822168084922975	0.0	5.7557855924267365	5.8005249572591016	5.534139281575683	5.636170363401336	5.777720585339255	5.7236693140039065	5.600284700657172
31	0.0	0.0	0.0	0.0	0.0	0.0	0.0	0.0	0.0	0.0	0.0	0.0	0.0	0.0	0.0	0.0	0.0	0.0	0.0	0.0	0.0	0.0	0.0	0.0	6.903285193936769	6.221097424392076	6.5479950230602775	6.903285193936769	7.667393589459849	6.903285193936769	6.903285193936769	0.0	6.421186472247513	7.18529486777059	7.667393589459849	6.905797391931728	7.667393589459849	7.192858848634481	7.674957570323738	7.674957570323738	0.0	0.0	6.720114144516739	6.43740550963857	6.237229141020661	6.00070213977966	6.216351904916207	6.1180363376961715	5.713244090218538
32	0.0	0.0	0.0	0.0	0.0	0.0	0.0	0.0	0.0	0.0	0.0	0.0	0.0	0.0	0.0	0.0	0.0	0.0	0.0	0.0	0.0	0.0	0.0	0.0	6.703196146081334	7.667393589459849	6.703196146081334	7.18529486777059	6.5479950230602775	6.903285193936769	7.667393589459849	6.5479950230602775	6.5479950230602775	7.18529486777059	7.18529486777059	6.903285193936769	0.0	7.674957570323738	7.6822168084922975	0.0	0.0	0.0	0.0	7.6843115878952535	7.6843115878952535	7.202212866205997	5.713244090218538	0.0	5.860852868852536
33	0.0	0.0	0.0	0.0	0.0	0.0	0.0	0.0	0.0	0.0	0.0	0.0	0.0	0.0	0.0	0.0	0.0	0.0	0.0	0.0	0.0	0.0	0.0	0.0	0.0	7.667393589459849	7.667393589459849	0.0	7.667393589459849	0.0	7.667393589459849	0.0	7.667393589459849	7.18529486777059	7.667393589459849	7.667393589459849	0.0	0.0	0.0	7.6822168084922975	0.0	0.0	0.0	0.0	0.0	0.0	6.677441533597053	0.0	5.5552141578716405
34	0.0	0.0	0.0	0.0	0.0	0.0	0.0	0.0	0.0	0.0	0.0	0.0	0.0	0.0	0.0	0.0	0.0	0.0	0.0	0.0	0.0	0.0	0.0	0.0	0.0	0.0	7.667393589459849	0.0	0.0	0.0	0.0	0.0	7.667393589459849	0.0	0.0	7.667393589459849	0.0	0.0	0.0	0.0	0.0	0.0	0.0	0.0	0.0	0.0	0.0	0.0	5.7031744222761365
35	0.0	0.0	0.0	0.0	0.0	0.0	0.0	0.0	0.0	0.0	0.0	0.0	0.0	0.0	0.0	0.0	0.0	0.0	0.0	0.0	0.0	0.0	0.0	0.0	0.0	0.0	0.0	0.0	0.0	0.0	0.0	0.0	0.0	0.0	0.0	0.0	0.0	0.0	0.0	0.0	0.0	0.0	0.0	0.0	0.0	0.0	0.0	0.0	6.667371865654651
36	0.0	0.0	0.0	0.0	0.0	0.0	0.0	0.0	0.0	0.0	0.0	0.0	0.0	0.0	0.0	0.0	0.0	0.0	0.0	0.0	0.0	0.0	0.0	0.0	0.0	0.0	0.0	0.0	0.0	0.0	0.0	0.0	0.0	0.0	0.0	0.0	0.0	0.0	0.0	0.0	0.0	0.0	0.0	0.0	0.0	0.0	0.0	0.0	6.667371865654651
37	0.0	0.0	0.0	0.0	0.0	0.0	0.0	0.0	0.0	0.0	0.0	0.0	0.0	0.0	0.0	0.0	0.0	0.0	0.0	0.0	0.0	0.0	0.0	0.0	0.0	0.0	0.0	0.0	0.0	0.0	0.0	0.0	0.0	0.0	0.0	0.0	0.0	0.0	0.0	0.0	0.0	0.0	0.0	0.0	0.0	0.0	0.0	0.0	0.0
38	0.0	0.0	0.0	0.0	0.0	0.0	0.0	0.0	0.0	0.0	0.0	0.0	0.0	0.0	0.0	0.0	0.0	0.0	0.0	0.0	0.0	0.0	0.0	0.0	0.0	0.0	0.0	0.0	0.0	0.0	0.0	0.0	0.0	0.0	0.0	0.0	0.0	0.0	0.0	0.0	0.0	0.0	0.0	0.0	0.0	0.0	0.0	0.0	0.0
39	0.0	0.0	0.0	0.0	0.0	0.0	0.0	0.0	0.0	0.0	0.0	0.0	0.0	0.0	7.622180924806058	0.0	0.0	0.0	0.0	0.0	0.0	0.0	0.0	0.0	0.0	0.0	0.0	0.0	0.0	0.0	0.0	0.0	0.0	0.0	0.0	0.0	0.0	0.0	0.0	0.0	0.0	0.0	0.0	0.0	0.0	0.0	0.0	0.0	6.667371865654651
40	0.0	0.0	0.0	0.0	0.0	0.0	0.0	0.0	0.0	0.0	0.0	0.0	0.0	6.657983481427545	6.02068363671723	0.0	0.0	0.0	0.0	0.0	0.0	0.0	0.0	0.0	0.0	0.0	0.0	0.0	0.0	0.0	0.0	0.0	0.0	0.0	0.0	0.0	0.0	0.0	0.0	0.0	0.0	0.0	0.0	0.0	0.0	0.0	0.0	0.0	0.0
41	0.0	0.0	0.0	0.0	0.0	0.0	0.0	0.0	0.0	0.0	0.0	0.0	7.140082203116801	5.574260500746279	5.120805536915826	0.0	0.0	0.0	6.795246015580494	0.0	7.509057007993999	7.026958286304742	7.509057007993999	0.0	0.0	0.0	0.0	0.0	0.0	0.0	0.0	0.0	0.0	0.0	0.0	0.0	0.0	0.0	0.0	0.0	0.0	0.0	0.0	0.0	0.0	0.0	0.0	0.0	6.632219952921268
42	0.0	0.0	0.0	0.0	0.0	0.0	0.0	0.0	0.0	0.0	0.0	7.622180924806058	6.375973807593722	5.356104945312824	6.175884759738285	6.823399407143494	6.386115712250806	5.952244311299021	5.544589918826848	5.7841733115522	5.771732381476795	6.100138807205898	7.509057007993999	0.0	0.0	0.0	0.0	0.0	0.0	0.0	0.0	0.0	0.0	0.0	0.0	0.0	0.0	0.0	0.0	0.0	0.0	0.0	0.0	0.0	0.0	0.0	0.0	0.0	0.0
43	0.0	0.0	0.0	0.0	0.0	0.0	0.0	0.0	0.0	0.0	7.622180924806058	5.637933406145692	4.048742151140404	4.148605630124352	5.242809744842096	5.213167494129759	4.6604766428989155	4.435035406888143	4.145103016725176	3.636746669094368	3.651633399845143	4.128307621232208	5.395646156123398	6.55848048755427	7.509057007993999	0.0	0.0	0.0	0.0	0.0	0.0	0.0	0.0	0.0	0.0	0.0	0.0	0.0	0.0	0.0	0.0	0.0	0.0	0.0	0.0	0.0	6.6039906635231205	6.121891941833862	4.875684824621528
44	0.0	0.0	0.0	0.0	0.0	0.0	0.0	0.0	0.0	0.0	5.069341125400022	2.361485860006777	2.0962677042340694	3.1611349182792434	4.041178756418093	3.1198065486141306	2.9945393277810446	2.8581133787141164	2.530869300800723	2.165175145313486	2.2497119976434528	3.1378902862419666	4.153937468278398	5.6699278065832885	0.0	0.0	0.0	0.0	0.0	0.0	0.0	0.0	0.0	0.0	0.0	0.0	0.0	0.0	0.0	0.0	0.0	0.0	0.0	0.0	0.0	0.0	6.6039906635231205	4.820155439465155	4.262090277322406
45	0.0	0.0	0.0	0.0	0.0	0.0	0.0	0.0	0.0	6.573368880542983	1.9749522607741659	0.6047266995622693	1.2464662161990345	3.167467231794012	2.031579664805906	1.6416275793354522	2.1236019497486547	1.8365883214883327	1.3632425356907625	1.4941723641925915	2.0764540910915654	3.1136604656679268	4.623016252483167	5.845399361543054	0.0	0.0	0.0	0.0	0.0	0.0	0.0	0.0	0.0	0.0	0.0	0.0	0.0	0.0	0.0	0.0	0.0	0.0	0.0	0.0	0.0	0.0	5.839882268000043	4.8751096592228755	3.8295995522691806
46	0.0	0.0	0.0	0.0	0.0	0.0	0.0	0.0	0.0	4.347538054409208	0.7596609742203158	0.0	1.3260857813460198	3.065829900331992	1.3249688200584355	1.3894211179854121	2.1917239361987155	1.4455563468211494	1.0695106801560526	1.428563988164007	2.44218873560172	3.932850936347662	5.304883280708442	6.624160897622138	0.0	0.0	0.0	0.0	0.0	0.0	0.0	0.0	0.0	0.0	0.0	0.0	0.0	0.0	0.0	0.0	0.0	0.0	0.0	0.0	0.0	0.0	5.00248585010616	4.020614807855031	3.5386002352695263
47	0.0	0.0	0.0	0.0	0.0	0.0	0.0	0.0	0.0	4.278941747290301	1.274528095934854	0.773896009321267	1.872190402014879	3.3123023684888375	1.9743179200527443	1.967736259547788	2.3645065627783426	2.002138287866	1.8495000070478476	2.4825945273103303	3.3284590381987105	4.391988761586852	5.752144531619539	0.0	7.195780332264585	0.0	6.795246015580494	0.0	0.0	0.0	0.0	0.0	0.0	0.0	0.0	0.0	0.0	0.0	0.0	0.0	0.0	6.603953037696648	6.603953037696648	0.0	6.603953037696648	5.63729191307724	4.215525626112959	3.767270313846029	3.407494463651827
48	0.0	0.0	0.0	0.0	0.0	0.0	0.0	0.0	0.0	6.0020519374357555	2.7028279293438766	1.3035515671596274	1.923587071850779	4.021120751096455	2.52287156173778	1.753818343508871	2.1157343848813017	2.6484111378354642	2.909946326810699	3.61750302092741	3.9425833870331557	5.087844028788587	6.369887923511488	7.6778790539538395	6.795246015580494	6.795246015580494	6.795246015580494	6.795246015580494	0.0	0.0	0.0	0.0	0.0	0.0	0.0	0.0	0.0	0.0	0.0	0.0	0.0	0.0	0.0	6.603953037696648	5.483953659216722	4.87464613346717	3.687770641924052	3.45722411717807	3.0946508888053943
49	0.0	0.0	0.0	0.0	0.0	0.0	0.0	0.0	0.0	0.0	3.610286341945744	2.07491745253017	2.592720827389387	4.666203546341123	2.7453009977987968	1.974562068256982	2.431826803915645	3.247286526908592	3.8251170025845687	4.5138152287997855	5.562599120277181	7.064470008874812	0.0	6.706162386692858	0.0	6.795246015580494	6.313147293891237	6.313147293891237	0.0	0.0	0.0	0.0	0.0	0.0	0.0	0.0	0.0	0.0	0.0	0.0	0.0	0.0	0.0	5.838843576845685	5.248788702969332	4.310230897957247	3.553889623928259	3.08851795337245	2.911758786952203
50	0.0	0.0	0.0	0.0	0.0	0.0	0.0	0.0	0.0	0.0	5.413231849163141	3.4743938524328604	3.996296572605581	5.693676048594092	3.7991237095535455	2.929914592159994	3.539664245995822	4.228386897465204	6.2240636650036	6.2240636650036	6.579855836215851	0.0	0.0	0.0	0.0	6.795246015580494	0.0	6.313147293891237	6.795246015580494	0.0	0.0	0.0	0.0	0.0	0.0	0.0	0.0	0.0	0.0	0.0	0.0	0.0	5.483353365687783	5.249887111068815	4.363954799288214	3.826883455794622	3.356782389539358	2.863403840544718	2.6428216933421735
51	0.0	0.0	0.0	0.0	0.0	0.0	0.0	0.0	0.0	0.0	0.0	5.413231849163141	5.213142801307706	5.734613685977548	5.263804771509086	4.334240234997018	4.980479768052119	6.178175428137358	0.0	0.0	0.0	0.0	0.0	0.0	0.0	6.390036630093309	6.608457981435228	6.608457981435228	0.0	0.0	0.0	0.0	0.0	0.0	0.0	0.0	0.0	0.0	0.0	0.0	0.0	5.483653447689276	5.249458303554254	4.719344983113663	4.191331857188066	3.579108053070607	3.147591832959389	2.6373925068793076	2.457271160782673
52	0.0	0.0	0.0	0.0	0.0	0.0	0.0	0.0	0.0	0.0	0.0	0.0	6.013489285337531	5.679175202539444	6.335217316927281	5.371019873548766	7.099325712450359	0.0	0.0	0.0	7.090556703124484	0.0	7.090556703124484	0.0	6.768271369021734	6.326448307601407	0.0	0.0	0.0	0.0	0.0	0.0	0.0	0.0	0.0	0.0	0.0	0.0	0.0	0.0	0.0	0.0	5.156530775383009	4.422039811189969	4.148883533829348	3.382631113147876	2.7093397371689285	2.357467279543794	2.3197010197891696
53	0.0	0.0	0.0	0.0	0.0	0.0	0.0	0.0	0.0	0.0	0.0	0.0	7.039986289382643	5.507433931741369	5.712917256272274	5.630470432743246	6.256407365077369	0.0	6.326448307601407	5.7371344838724685	5.84434958591215	7.090556703124484	6.768271369021734	6.694106476806256	0.0	0.0	0.0	0.0	0.0	0.0	0.0	0.0	0.0	0.0	0.0	0.0	0.0	0.0	0.0	0.0	6.120353257810839	5.481518018724659	4.9349370972078725	4.170368593203281	3.95241231830435	3.0463571588165905	2.483699902716234	2.225828409079095	2.322249093353279
54	0.0	0.0	0.0	0.0	0.0	0.0	0.0	0.0	0.0	0.0	0.0	0.0	7.049643946509484	5.321108268426157	4.892203576644495	4.502057925701047	5.356256841313501	5.830442876983579	4.909753266627242	3.95042865405273	4.283555904885391	5.297075910536822	6.201685877077322	7.458214872329336	7.373725441634351	0.0	0.0	0.0	0.0	0.0	0.0	0.0	0.0	0.0	0.0	0.0	0.0	0.0	0.0	0.0	0.0	5.838343583977018	4.718632649560795	4.309808510598947	3.797803360466765	2.9541414590839175	2.4031993825484497	2.403750049139571	2.41618439395201
55	0.0	0.0	0.0	0.0	0.0	0.0	0.0	0.0	0.0	0.0	0.0	0.0	5.944862513318707	3.677571704698906	3.2104010632037605	3.306218438738676	4.327274211267983	4.953103364158604	3.5995855313485663	2.5890064313383254	2.722751207091635	4.2633805809150465	6.9761161506400775	6.450490567803211	7.373725441634351	0.0	7.373725441634351	0.0	0.0	0.0	0.0	0.0	0.0	0.0	0.0	0.0	0.0	0.0	0.0	0.0	6.594808679313267	6.6024519795000955	4.672357263056769	4.815494576557933	3.7728534857926697	2.8732736853674545	2.5096557461763425	2.6366912816841976	2.74316095436145
56	0.0	0.0	0.0	0.0	0.0	0.0	0.0	0.0	0.0	0.0	0.0	7.582565963388767	3.876303050692605	2.051727309160542	2.083650187118062	2.6703061009485047	3.7157538803836854	3.657344506917089	2.550703180687343	1.944516503432614	2.1689478921639607	3.6626904437496464	5.3913926880942515	5.972414911208915	7.373725441634351	0.0	0.0	0.0	0.0	0.0	0.0	0.0	0.0	0.0	0.0	0.0	0.0	0.0	0.0	0.0	6.598553906393436	6.598553906393436	5.245687218947883	4.7630329654521635	3.948439491435799	3.0445562543366007	2.7814111196442477	2.8847905107310963	2.943573898513616
57	0.0	0.0	0.0	0.0	0.0	0.0	0.0	0.0	0.0	0.0	0.0	7.37292862228645	2.843990683867367	1.1969884198182417	1.4670257152079555	2.6069426215519167	3.6594453947341776	2.621784059633188	1.783956603054408	1.543637514935531	1.9706224204606713	3.17637963410219	4.572571433223032	5.339144871639803	6.409527998255836	0.0	0.0	0.0	0.0	0.0	0.0	0.0	0.0	0.0	0.0	0.0	0.0	0.0	0.0	0.0	0.0	6.1164551847041775	5.352346789181102	5.151319542183576	4.230698667339732	3.490350257488939	3.2555326706338787	3.29133029117148	3.3245592414351757
58	0.0	0.0	0.0	0.0	0.0	0.0	0.0	0.0	0.0	0.0	0.0	6.6102805820560775	2.3170983656641875	0.9176075799292613	1.3897730134090676	3.098383099662426	3.85209151655544	2.3316420145594385	1.5391789118467303	1.384678608138847	1.6565517725067442	2.4447921920197455	3.4849649272217658	4.7824750855197005	6.093649560935702	7.373725441634351	0.0	0.0	0.0	0.0	0.0	0.0	0.0	0.0	0.0	0.0	0.0	0.0	0.0	0.0	0.0	6.598553906393436	5.831946453358446	4.997056618304608	4.359006113063884	4.104784901311625	4.031920975784007	3.722868994479639	3.6355116364209765
59	0.0	0.0	0.0	0.0	0.0	0.0	0.0	0.0	0.0	0.0	0.0	6.254492298338189	2.3141194184848493	0.9727960001837048	1.5247318523146456	3.493917505039702	4.319901834019294	2.6802873939129706	1.8082820025755817	1.3381079686321424	1.304840712216441	1.8414435965904836	2.889413279024028	4.308148610581024	7.373725441634351	0.0	0.0	0.0	0.0	0.0	0.0	0.0	0.0	0.0	0.0	0.0	0.0	0.0	0.0	0.0	6.594808679313267	0.0	6.1164551847041775	5.834445510870358	5.151788483560796	4.761425398047565	4.547712940936549	4.511453401468299	4.1749783285668585
60	0.0	0.0	0.0	0.0	0.0	0.0	0.0	0.0	0.0	0.0	0.0	7.325904843756385	3.278338201891734	1.9612861380933762	2.5229556357511056	4.387571249627047	4.547493332248241	2.7221520729902595	1.4902589459122817	0.8854898975053636	0.9832017876028716	1.616630134892091	2.756069649336971	4.23945824807246	6.228833632125205	0.0	0.0	0.0	0.0	0.0	0.0	0.0	0.0	0.0	0.0	0.0	0.0	0.0	0.0	0.0	0.0	0.0	0.0	6.598553906393436	6.1164551847041775	5.628835810112339	4.997056618304608	4.986058787444102	4.5770339263390785
61	0.0	0.0	0.0	0.0	0.0	0.0	0.0	0.0	0.0	0.0	0.0	0.0	5.162845447104202	3.735410252016492	4.164540762192998	5.622458424543828	4.221256956211776	2.2805303546434548	1.3245075487436937	0.7746005154803224	0.8643396176451796	1.6078971064494718	2.9523953328667076	4.480855403530346	5.827666660123937	6.45651639060258	0.0	0.0	0.0	0.0	0.0	0.0	0.0	0.0	0.0	0.0	0.0	0.0	0.0	0.0	0.0	0.0	0.0	0.0	6.598553906393436	5.834445510870358	5.623358632154416	5.474735317652309	5.232046798544803
62	0.0	0.0	0.0	0.0	0.0	0.0	0.0	0.0	0.0	0.0	0.0	0.0	8.090013239279463	6.109813778579664	6.3602764909910245	6.228330394063191	3.967375511334388	2.2584021968537655	1.4343451267003502	0.8868715247770269	0.9628231213848815	1.657527025253743	2.946939917079197	4.388267804300043	5.003879503381649	5.935807899028932	7.191601082964864	0.0	0.0	0.0	0.0	0.0	0.0	0.0	0.0	0.0	0.0	0.0	0.0	0.0	0.0	0.0	0.0	0.0	0.0	6.576729442729997	6.105457353843672	0.0	6.105457353843672
63	0.0	0.0	0.0	0.0	0.0	0.0	0.0	0.0	0.0	0.0	0.0	0.0	0.0	0.0	7.182513412765305	5.559207833125548	4.317982336925077	2.906972370975507	1.9022775035958457	1.2110052128948081	1.318324458586254	2.079638684337234	3.20791302586258	4.007241409292333	4.349372146050511	4.672347683664906	5.739537438074656	0.0	0.0	0.0	0.0	0.0	0.0	0.0	0.0	0.0	0.0	0.0	0.0	0.0	0.0	0.0	0.0	0.0	6.598553906393436	0.0	0.0	6.598553906393436	6.598553906393436
64	0.0	0.0	0.0	0.0	0.0	0.0	0.0	0.0	0.0	0.0	0.0	0.0	0.0	0.0	0.0	5.9374630281058565	4.60287971522502	3.8857138722322837	2.5516357532469724	1.7587253005760237	2.116239054556928	2.975343489829301	3.8353023348425648	4.311945118852422	4.141016769385337	4.520936523287114	5.517524089477156	7.191601082964864	0.0	0.0	0.0	0.0	0.0	0.0	0.0	0.0	0.0	0.0	0.0	0.0	0.0	0.0	0.0	0.0	0.0	0.0	0.0	6.598553906393436	6.528158285478238
65	0.0	0.0	0.0	0.0	0.0	0.0	0.0	0.0	0.0	0.0	0.0	0.0	0.0	0.0	0.0	6.7196642193199025	4.94714092858597	4.468204976538412	3.702990627446617	2.8094016117021896	3.2058881528327605	4.03553862395919	4.805599993170369	5.1936111508345215	4.885092820152149	5.102812193941889	5.659533996306157	0.0	0.0	0.0	0.0	0.0	0.0	0.0	0.0	0.0	0.0	0.0	0.0	0.0	0.0	0.0	0.0	0.0	0.0	0.0	0.0	0.0	6.048041919540383
66	0.0	0.0	0.0	0.0	0.0	0.0	0.0	0.0	0.0	0.0	0.0	0.0	0.0	0.0	0.0	0.0	5.691512281199564	5.023880530053062	5.040610583789314	4.61936147242481	4.776745108346057	5.311250023814717	5.1322484702138995	5.628985072828362	6.930148227845422	7.7372879936269605	0.0	7.191601082964864	0.0	0.0	0.0	0.0	0.0	0.0	0.0	0.0	0.0	0.0	0.0	0.0	0.0	0.0	0.0	0.0	0.0	0.0	0.0	6.528158285478238	0.0
67	0.0	0.0	0.0	0.0	0.0	0.0	0.0	0.0	0.0	0.0	0.0	0.0	0.0	0.0	0.0	0.0	6.973179598103881	6.209071202580805	6.56427221666033	6.022685983504475	6.930148227845422	6.703734881453171	6.448049506156163	6.703734881453171	7.191601082964864	0.0	0.0	0.0	0.0	0.0	0.0	0.0	0.0	0.0	0.0	0.0	0.0	0.0	0.0	0.0	0.0	0.0	0.0	0.0	0.0	0.0	0.0	0.0	0.0
68	0.0	0.0	0.0	0.0	0.0	0.0	0.0	0.0	0.0	0.0	0.0	0.0	0.0	0.0	0.0	0.0	0.0	7.7372879936269605	6.930148227845422	0.0	0.0	0.0	7.191601082964864	0.0	0.0	0.0	0.0	0.0	0.0	0.0	0.0	0.0	0.0	0.0	0.0	0.0	0.0	0.0	0.0	0.0	0.0	0.0	0.0	0.0	0.0	0.0	0.0	0.0	0.0
69	0.0	0.0	0.0	0.0	0.0	0.0	0.0	0.0	0.0	0.0	0.0	0.0	0.0	0.0	0.0	0.0	0.0	0.0	0.0	0.0	0.0	0.0	0.0	0.0	7.191601082964864	0.0	0.0	0.0	0.0	0.0	0.0	0.0	0.0	0.0	0.0	0.0	0.0	0.0	0.0	0.0	0.0	0.0	0.0	0.0	0.0	0.0	0.0	0.0	0.0
70	0.0	0.0	0.0	0.0	0.0	0.0	0.0	0.0	0.0	0.0	0.0	0.0	0.0	0.0	0.0	0.0	0.0	0.0	0.0	0.0	0.0	0.0	0.0	0.0	0.0	0.0	0.0	0.0	0.0	0.0	0.0	0.0	0.0	0.0	0.0	0.0	0.0	0.0	0.0	0.0	0.0	0.0	0.0	0.0	0.0	0.0	0.0	0.0	0.0
71	0.0	0.0	0.0	0.0	0.0	0.0	0.0	0.0	0.0	0.0	0.0	0.0	0.0	0.0	0.0	0.0	0.0	0.0	0.0	0.0	0.0	0.0	0.0	0.0	0.0	0.0	0.0	0.0	0.0	0.0	0.0	0.0	0.0	0.0	0.0	0.0	0.0	0.0	0.0	0.0	0.0	0.0	0.0	0.0	0.0	0.0	0.0	0.0	0.0
72	0.0	0.0	0.0	0.0	0.0	0.0	0.0	0.0	0.0	0.0	0.0	0.0	0.0	0.0	0.0	0.0	0.0	0.0	0.0	0.0	0.0	0.0	0.0	0.0	0.0	0.0	0.0	0.0	0.0	0.0	0.0	0.0	0.0	0.0	0.0	0.0	0.0	0.0	0.0	0.0	0.0	0.0	0.0	0.0	0.0	0.0	0.0	0.0	6.532128663189505
73	0.0	0.0	0.0	0.0	0.0	0.0	0.0	0.0	0.0	0.0	0.0	0.0	0.0	0.0	0.0	0.0	0.0	0.0	0.0	0.0	0.0	0.0	0.0	0.0	0.0	0.0	0.0	0.0	0.0	0.0	0.0	0.0	0.0	0.0	0.0	0.0	0.0	0.0	0.0	0.0	0.0	0.0	0.0	0.0	0.0	0.0	0.0	0.0	0.0
74	0.0	0.0	0.0	0.0	0.0	0.0	0.0	0.0	0.0	0.0	0.0	0.0	0.0	0.0	0.0	0.0	0.0	0.0	0.0	0.0	0.0	0.0	0.0	0.0	0.0	0.0	0.0	0.0	0.0	0.0	0.0	0.0	0.0	0.0	0.0	0.0	0.0	0.0	0.0	0.0	0.0	0.0	0.0	0.0	0.0	0.0	0.0	0.0	0.0
75	0.0	0.0	0.0	0.0	0.0	0.0	0.0	0.0	0.0	0.0	0.0	0.0	0.0	0.0	0.0	0.0	0.0	0.0	0.0	0.0	0.0	0.0	0.0	0.0	0.0	0.0	0.0	0.0	0.0	0.0	0.0	0.0	0.0	0.0	0.0	0.0	0.0	0.0	0.0	0.0	0.0	0.0	0.0	0.0	0.0	0.0	0.0	0.0	0.0
76	0.0	0.0	0.0	0.0	0.0	0.0	0.0	0.0	0.0	0.0	0.0	0.0	0.0	0.0	0.0	0.0	0.0	0.0	0.0	0.0	0.0	0.0	0.0	0.0	0.0	0.0	0.0	0.0	0.0	0.0	0.0	0.0	0.0	0.0	0.0	0.0	0.0	0.0	0.0	0.0	0.0	0.0	0.0	0.0	0.0	0.0	0.0	0.0	0.0
77	0.0	0.0	0.0	0.0	0.0	0.0	0.0	0.0	0.0	0.0	0.0	0.0	0.0	0.0	0.0	0.0	0.0	0.0	0.0	0.0	0.0	0.0	0.0	0.0	0.0	0.0	0.0	0.0	0.0	0.0	0.0	0.0	0.0	0.0	0.0	0.0	0.0	0.0	0.0	0.0	0.0	0.0	0.0	0.0	0.0	0.0	0.0	0.0	0.0
78	0.0	0.0	0.0	0.0	0.0	0.0	0.0	0.0	0.0	0.0	0.0	0.0	0.0	0.0	0.0	0.0	0.0	0.0	0.0	0.0	0.0	0.0	0.0	0.0	0.0	0.0	0.0	0.0	0.0	0.0	0.0	0.0	0.0	0.0	0.0	0.0	0.0	0.0	0.0	0.0	0.0	0.0	0.0	0.0	0.0	0.0	0.0	0.0	0.0
79	0.0	0.0	0.0	0.0	0.0	0.0	0.0	0.0	0.0	0.0	0.0	0.0	0.0	0.0	0.0	0.0	0.0	0.0	0.0	0.0	0.0	0.0	0.0	0.0	0.0	0.0	0.0	0.0	0.0	0.0	0.0	0.0	0.0	0.0	0.0	0.0	0.0	0.0	0.0	0.0	0.0	0.0	0.0	0.0	0.0	0.0	0.0	0.0	0.0
[truncated: 31 more columns]
