# Supplementary material for: Machine learning coarse-grained potentials of protein thermodynamics
Source: Nat Commun. 2023 Sep 15;14:5739. doi: 10.1038/s41467-023-41343-1 (PMC10504246; doi:10.1038/s41467-023-41343-1)
Supplement: Supplementary file 4 — Source Data [file 41467_2023_41343_MOESM4_ESM.zip › Source_data/FigureS10/ntl9_250K_HistEnergy.csv]

	0	1	2	3	4	5	6	7	8	9	10	11	12	13	14	15	16	17	18	19	20	21	22	23	24	25	26	27	28	29	30	31	32	33	34	35	36	37	38	39	40	41	42	43	44	45	46	47	48
0	0.0	0.0	0.0	0.0	0.0	0.0	0.0	0.0	0.0	0.0	0.0	0.0	0.0	0.0	0.0	0.0	0.0	0.0	0.0	0.0	0.0	0.0	0.0	0.0	0.0	0.0	0.0	0.0	0.0	0.0	0.0	0.0	0.0	0.0	0.0	0.0	0.0	0.0	0.0	0.0	0.0	0.0	0.0	0.0	0.0	0.0	0.0	0.0	0.0
1	0.0	0.0	0.0	0.0	0.0	0.0	0.0	0.0	0.0	0.0	0.0	0.0	0.0	0.0	0.0	0.0	0.0	0.0	0.0	0.0	0.0	0.0	0.0	0.0	0.0	0.0	0.0	0.0	0.0	0.0	0.0	0.0	0.0	0.0	0.0	0.0	0.0	0.0	0.0	0.0	0.0	0.0	0.0	0.0	0.0	0.0	0.0	0.0	0.0
2	0.0	0.0	0.0	0.0	0.0	0.0	0.0	0.0	0.0	0.0	0.0	0.0	0.0	0.0	0.0	0.0	0.0	0.0	0.0	0.0	0.0	0.0	0.0	0.0	0.0	0.0	0.0	0.0	0.0	0.0	0.0	0.0	0.0	0.0	0.0	0.0	0.0	0.0	0.0	0.0	0.0	0.0	0.0	0.0	0.0	0.0	0.0	0.0	0.0
3	0.0	0.0	0.0	0.0	0.0	0.0	0.0	0.0	0.0	0.0	0.0	0.0	0.0	0.0	0.0	0.0	0.0	0.0	0.0	0.0	0.0	0.0	0.0	0.0	0.0	0.0	0.0	0.0	0.0	0.0	0.0	0.0	0.0	0.0	0.0	0.0	0.0	0.0	0.0	0.0	0.0	0.0	0.0	0.0	0.0	0.0	0.0	0.0	0.0
4	0.0	0.0	0.0	0.0	0.0	0.0	0.0	0.0	0.0	0.0	0.0	0.0	0.0	0.0	0.0	0.0	0.0	0.0	0.0	0.0	0.0	0.0	0.0	0.0	0.0	0.0	0.0	0.0	0.0	0.0	0.0	0.0	0.0	0.0	0.0	0.0	0.0	0.0	0.0	0.0	0.0	0.0	0.0	0.0	0.0	0.0	0.0	0.0	0.0
5	0.0	0.0	0.0	0.0	0.0	0.0	0.0	0.0	0.0	0.0	0.0	0.0	0.0	0.0	0.0	0.0	0.0	0.0	0.0	0.0	0.0	0.0	0.0	0.0	0.0	0.0	0.0	0.0	0.0	0.0	0.0	0.0	0.0	0.0	0.0	0.0	0.0	0.0	0.0	0.0	0.0	0.0	0.0	0.0	0.0	0.0	0.0	0.0	0.0
6	0.0	0.0	0.0	0.0	0.0	0.0	0.0	0.0	0.0	0.0	0.0	0.0	0.0	0.0	0.0	0.0	0.0	0.0	0.0	0.0	0.0	0.0	0.0	0.0	0.0	0.0	0.0	0.0	0.0	0.0	0.0	0.0	0.0	0.0	0.0	0.0	0.0	0.0	0.0	0.0	0.0	0.0	0.0	0.0	0.0	0.0	0.0	0.0	0.0
7	0.0	0.0	0.0	0.0	0.0	0.0	0.0	0.0	0.0	0.0	0.0	0.0	0.0	0.0	0.0	0.0	0.0	0.0	0.0	0.0	0.0	0.0	0.0	0.0	0.0	0.0	0.0	0.0	0.0	0.0	0.0	0.0	0.0	0.0	0.0	0.0	0.0	0.0	0.0	0.0	0.0	0.0	0.0	0.0	0.0	0.0	0.0	0.0	0.0
8	0.0	0.0	0.0	0.0	0.0	0.0	0.0	0.0	0.0	0.0	0.0	0.0	0.0	0.0	0.0	0.0	0.0	0.0	0.0	0.0	0.0	0.0	0.0	0.0	0.0	0.0	0.0	0.0	0.0	0.0	0.0	0.0	0.0	0.0	0.0	0.0	6.897941671394895	0.0	0.0	0.0	0.0	6.882631363449404	0.0	0.0	0.0	0.0	0.0	0.0	0.0
9	0.0	0.0	0.0	0.0	0.0	0.0	0.0	0.0	0.0	0.0	0.0	0.0	0.0	0.0	0.0	0.0	0.0	0.0	0.0	0.0	0.0	0.0	0.0	0.0	0.0	0.0	0.0	0.0	0.0	0.0	0.0	0.0	0.0	0.0	0.0	0.0	0.0	0.0	6.897941671394895	0.0	0.0	6.400532641760147	6.882631363449404	0.0	0.0	6.882631363449404	0.0	6.118522967926326	6.400532641760147
10	0.0	0.0	0.0	0.0	0.0	0.0	0.0	0.0	0.0	0.0	0.0	0.0	0.0	0.0	0.0	0.0	0.0	0.0	0.0	0.0	0.0	0.0	0.0	0.0	0.0	0.0	0.0	0.0	0.0	0.0	0.0	0.0	0.0	6.897941671394895	0.0	0.0	6.897941671394895	0.0	0.0	6.118522967926326	6.118522967926326	6.882631363449404	0.0	0.0	0.0	0.0	6.400532641760147	6.118522967926326	5.52920914419739
11	0.0	0.0	0.0	0.0	0.0	0.0	0.0	0.0	0.0	0.0	0.0	0.0	0.0	0.0	0.0	0.0	0.0	0.0	0.0	0.0	0.0	0.0	0.0	0.0	0.0	0.0	0.0	0.0	0.0	0.0	0.0	0.0	6.897941671394895	6.897941671394895	0.0	0.0	6.897941671394895	6.133833275871815	0.0	6.882631363449404	6.400532641760147	6.400532641760147	6.110986646934576	6.10724888928868	6.389258563122501	6.400532641760147	5.918433920070889	5.52920914419739	4.616118369427426
12	0.0	0.0	0.0	0.0	0.0	0.0	0.0	0.0	0.0	0.0	0.0	0.0	0.0	0.0	0.0	0.0	0.0	0.0	0.0	0.0	0.0	0.0	0.0	0.0	0.0	0.0	0.0	0.0	0.0	0.0	0.0	0.0	6.897941671394895	6.415842949705636	6.133833275871815	6.897941671394895	6.897941671394895	0.0	0.0	5.926046947233248	6.114744600006677	5.634532496567932	4.944361704301103	5.427862553150451	6.394872759245697	5.9099612748397075	5.63642424623707	4.643834230650265	4.2197292052629045
13	0.0	0.0	0.0	0.0	0.0	0.0	0.0	0.0	0.0	0.0	0.0	0.0	0.0	0.0	0.0	0.0	0.0	0.0	0.0	0.0	0.0	0.0	0.0	0.0	0.0	0.0	0.0	0.0	0.0	6.897941671394895	0.0	0.0	6.897941671394895	5.93374422801638	5.7785431049953235	5.651734554182559	6.415842949705636	6.415842949705636	6.415842949705636	6.882631363449404	5.280375602143593	5.349381296052028	4.664222162184904	5.20458712168322	5.203569723695319	6.87135728481176	5.52920914419739	4.643834230650265	3.9790807004824447
14	0.0	0.0	0.0	0.0	0.0	0.0	0.0	0.0	0.0	0.0	0.0	0.0	0.0	0.0	0.0	0.0	0.0	0.0	0.0	0.0	0.0	0.0	0.0	0.0	0.0	0.0	0.0	0.0	0.0	0.0	6.415842949705636	5.544519452142877	6.133833275871815	5.7785431049953235	5.369724880348738	5.1696358324933005	5.93374422801638	5.7785431049953235	6.882631363449404	5.641490327499033	5.526506570612023	4.993088826104742	4.75863605827344	4.692989236823076	4.945062414556265	5.626370420604884	5.52920914419739	4.409161398104263	3.7293783589947096
15	0.0	0.0	0.0	0.0	0.0	0.0	0.0	0.0	0.0	0.0	0.0	0.0	0.0	0.0	0.0	0.0	0.0	0.0	0.0	0.0	0.0	0.0	0.0	0.0	0.0	0.0	0.0	0.0	6.415842949705636	5.296444383306067	5.062420730453621	5.2301541102784554	5.1696358324933005	5.93374422801638	5.651734554182559	5.014434709472246	5.014434709472246	5.1696358324933005	5.293355241273092	5.531917281933788	5.435387236027903	4.829941666192543	4.826386051053163	4.902772984535591	5.27097921641041	5.0951656538043775	4.912070752730276	4.204204107554336	3.907432702391938
16	0.0	0.0	0.0	0.0	0.0	0.0	0.0	0.0	0.0	0.0	0.0	0.0	0.0	0.0	0.0	0.0	0.0	0.0	0.0	0.0	0.0	0.0	0.0	0.0	0.0	0.0	0.0	6.897941671394895	6.897941671394895	4.850021247335118	4.445282338986509	4.580322008764362	4.927381060675765	5.1696358324933005	4.814345661616809	4.969546784637863	4.580322008764362	4.812673990437247	4.711724301068685	5.04458696533389	5.041450539993681	4.9908389203308055	4.791686448882247	4.987850322889111	5.0406457321072615	4.951400778211131	4.492388849483287	4.070602543866547	3.8007680095494103
17	0.0	0.0	0.0	0.0	0.0	0.0	0.0	0.0	0.0	0.0	0.0	0.0	0.0	0.0	0.0	0.0	0.0	0.0	0.0	0.0	0.0	0.0	0.0	0.0	0.0	0.0	0.0	6.897941671394895	5.062420730453621	4.332246939927552	3.816213613241286	3.933156446369495	4.555915243653185	4.969546784637863	4.580322008764362	4.466045714755378	4.366162982971291	4.466045714755378	4.708460344589467	4.79590862772217	4.666201301327812	4.7914791785853215	5.039038904757113	4.9908389203308055	4.829347799952588	4.641111738407126	4.232824125584855	3.9074872522317254	3.658598607887828
18	0.0	0.0	0.0	0.0	0.0	0.0	0.0	0.0	0.0	0.0	0.0	0.0	0.0	0.0	0.0	0.0	0.0	0.0	0.0	0.0	0.0	0.0	0.0	0.0	0.0	0.0	0.0	5.7785431049953235	4.814345661616809	3.98394699306612	3.579828255454099	3.6350086602626708	4.425120885743308	4.425120885743308	4.555915243653185	4.404598234775648	4.420355301820907	4.462000093441594	4.566122111022558	4.864338783605614	5.033930500424683	4.8255335276856375	5.035560106064175	4.758100036587521	4.637948908040034	4.468594934691424	4.011388032828529	3.700312777451391	3.743973629978051
19	0.0	0.0	0.0	0.0	0.0	0.0	0.0	0.0	0.0	0.0	0.0	0.0	0.0	0.0	0.0	0.0	0.0	0.0	0.0	0.0	0.0	0.0	0.0	0.0	0.0	0.0	6.897941671394895	5.451645506327122	4.3150726985848	3.609942111922568	3.252194265573643	3.556642060591821	3.9043721414361223	4.250326313949168	4.250326313949168	4.507373719696091	4.484316968116051	4.373919106046804	4.761121667848242	4.718652022656007	5.083732343884469	5.4215188438310395	5.426324165297451	4.7567357730464135	4.665628068303194	4.468119486794231	4.046231489496288	3.8168751848671465	4.0443537329734625
20	0.0	0.0	0.0	0.0	0.0	0.0	0.0	0.0	0.0	0.0	0.0	0.0	0.0	0.0	0.0	0.0	0.0	0.0	0.0	0.0	0.0	0.0	0.0	0.0	0.0	0.0	6.133833275871815	5.014434709472246	4.016302661096724	3.4461420789749284	3.3218044562889575	3.455973090968626	3.7998476479162844	3.8079824942761964	4.136518542312228	4.328075271346547	4.38196204522472	4.5908961919888505	4.507134989782941	4.940857280606213	5.426982757970299	5.338941903647024	4.857521142521717	4.324668817834308	4.53058789525967	4.611882124473022	4.202084470838244	4.045262232680017	4.312228117902876
21	0.0	0.0	0.0	0.0	0.0	0.0	0.0	0.0	0.0	0.0	0.0	0.0	0.0	0.0	0.0	0.0	0.0	0.0	0.0	0.0	0.0	0.0	0.0	6.897941671394895	0.0	6.897941671394895	5.451645506327122	4.7476034686451865	3.7602143989746266	3.385531080356302	3.2938163355493573	3.481048332343011	3.6609177779122004	3.7305179996611044	4.038740782281078	4.484316968116051	4.4579778681658055	5.0458821149221205	5.038912778740388	4.990310627621529	4.8549330779223006	4.747717975882621	4.4772281159443015	4.189048015884342	4.394620239169779	4.485962009538909	4.115924279779472	4.3607857371950995	4.572605135653195
22	0.0	0.0	0.0	0.0	0.0	0.0	0.0	0.0	0.0	0.0	0.0	0.0	0.0	0.0	0.0	0.0	0.0	0.0	6.883250987199379	0.0	0.0	0.0	0.0	6.897941671394895	6.41336101593466	6.133833275871815	5.11167308368106	4.218707407438526	3.729524312563379	3.380486224587331	3.5911607341820244	3.6538102241493875	3.7299948294884895	3.840604287746292	4.348361795867875	4.483276394367602	4.913732594228771	5.093664403136803	5.037800035446038	4.721193338503262	4.548590094885974	4.265517417843363	3.983369501630825	4.2660447930162775	3.9522029328317045	4.118632366066112	4.156285027152228	4.409695681657835	4.649928760098904
23	0.0	0.0	0.0	0.0	0.0	0.0	0.0	0.0	0.0	0.0	0.0	0.0	0.0	0.0	0.0	0.0	0.0	0.0	0.0	0.0	0.0	0.0	6.89298662902773	6.89298662902773	5.928789185649215	4.9645917422707	4.551812004366763	3.7963293890853094	3.5594956935434667	3.420662507885582	3.584007219606186	3.7820520245970175	3.8663561424554547	3.839134352638862	4.14602583270695	4.461902658491404	5.212131303882094	5.212131303882094	6.109268655952116	4.627760757126355	4.158270990750532	3.490569493368452	3.4532844638434113	3.463601414190222	3.5882813508108726	3.9286799689965446	4.1984915527024285	4.472127562910035	4.0845995839068365
24	0.0	0.0	0.0	0.0	0.0	0.0	0.0	0.0	0.0	0.0	0.0	0.0	0.0	0.0	6.883250987199379	0.0	6.40115226551012	0.0	0.0	0.0	0.0	0.0	0.0	5.773588062628161	4.882671116292318	4.922426018308602	3.9384198849755596	3.4368208346702906	3.25908489738517	3.40467011794455	3.6847844843636275	3.7723765388116237	4.01301024563924	4.199976854358795	4.199980757455265	4.918970936313144	4.9987190086515785	5.629898827982524	5.20057999961668	3.994614088467205	3.212191856095625	3.1013239139588333	3.173081542680974	3.284464311385913	3.517148139019248	3.6674008712591513	3.9578394415446954	4.01252466958452	3.9143437778064247
25	0.0	0.0	0.0	0.0	0.0	0.0	0.0	0.0	0.0	0.0	0.0	0.0	0.0	0.0	6.883250987199379	5.637043869987043	5.763852420799809	6.119142591676301	6.883250987199379	6.883250987199379	0.0	0.0	6.89298662902773	5.539564409775714	4.882671116292318	4.245371271582004	3.604987069555405	3.2078933311608178	3.0307232607192227	3.325224805579166	3.6496236157703286	3.8285366311973994	4.2153564642123555	4.118019121073681	4.441470115189814	4.920390273604589	4.734252276685824	5.033774608315438	4.524098959305544	3.4533916487450003	2.9004396007293276	2.7156311477113424	2.907276012615992	3.116554620975285	3.4523061985370442	3.6265387896891723	3.5493059047793127	3.649800788889119	3.4422724460125225
26	0.0	0.0	0.0	0.0	0.0	0.0	0.0	0.0	0.0	0.0	0.0	0.0	6.883250987199379	0.0	5.763852420799809	4.999744025276732	4.999744025276732	5.763852420799809	6.119142591676301	0.0	6.883250987199379	0.0	0.0	5.773588062628161	5.057465688086458	4.158317622785525	3.3807035323221615	2.923484061764849	2.956334937463873	3.2733689278697278	3.567924751865125	3.767401381337083	4.105152997185545	4.068383092001078	4.3620211698370355	4.615657062506637	4.640092102933625	4.691736423459169	4.052712434415541	3.0919448128358513	2.64609486352505	2.5089262327698054	2.6723456797732372	2.9234841583015645	3.3650194379456155	3.430011824621235	3.5307904100138265	3.2600271320316714	3.1744912482594247
27	0.0	0.0	0.0	0.0	0.0	0.0	0.0	0.0	0.0	0.0	0.0	0.0	6.40115226551012	5.4369548221316055	4.541224559457669	4.108827078940887	4.353231841450343	4.999744025276732	6.119142591676301	6.883250987199379	6.883250987199379	0.0	0.0	6.128878233504652	5.057465688086458	4.230084470841231	3.412634713653595	2.927949121163683	3.0851770402194014	3.3611228024051516	3.5781069719840413	3.7140641476736547	3.954213328142394	4.030015506389791	4.521241878797468	4.560184470583687	4.583498532945866	4.414067167404333	3.523703731691693	2.859793181372058	2.50359368094952	2.504943162002751	2.6655650847810004	2.818688144361381	3.130630158906975	3.1222982010894005	3.0338009345329042	2.8812666400850504	2.750687246328344
28	0.0	0.0	0.0	0.0	0.0	0.0	0.0	0.0	0.0	0.0	0.0	6.40115226551012	5.047730046258106	4.251265982704423	3.607671783406785	3.441282406773112	4.096064859683368	5.047730046258106	5.637043869987043	0.0	6.883250987199379	0.0	0.0	6.410887907338472	6.410887907338472	4.845066204967951	3.661729268698441	3.161927852162005	3.268686660154167	3.350701919347306	3.5162855515265634	3.641464257899886	3.8815814544324145	4.1351892231940095	4.070240894710862	4.167965517312412	3.9967276953343194	3.6420204169098853	3.149748856564998	2.7674738334821467	2.5236696176770708	2.502317514457826	2.617321947312122	2.7369079825096176	2.68289280952365	2.832601912874153	2.8543168243733095	2.575970630429731	2.3844869057374347
29	0.0	0.0	0.0	0.0	0.0	0.0	0.0	0.0	0.0	0.0	0.0	5.15491694366902	3.880344706738883	3.3361845710107656	3.0684571533343568	3.2637527884541266	3.862041206830923	4.765720372424283	5.919053543820864	5.637043869987043	6.117614970020364	0.0	0.0	6.89298662902773	5.928789185649215	4.91792289607203	3.9864670921920724	3.4551084062901096	3.2045968204351367	3.2923029593392115	3.3276419684421845	3.509267079020107	3.6884237535763478	3.761483089876656	3.8956684419578855	3.8045680522822924	3.5601857916885	3.16320597396077	2.898377380738515	2.5801168431272594	2.47779207465465	2.3729958738350656	2.4892237611367505	2.366478396753687	2.2879244843728777	2.361661003516137	2.5355685544191107	2.3523898401488172	2.0458230222820695
30	0.0	0.0	0.0	0.0	0.0	0.0	0.0	0.0	0.0	0.0	5.436907264164988	3.497720467083853	2.728310544366598	2.605374442462655	2.760946735452842	3.241193358917672	3.8991444798825508	4.353231841450343	4.872932203122311	5.4369548221316055	5.918770649403012	6.883250987199379	6.403696874278557	5.925184375601555	6.89298662902773	5.044781810221631	3.8478660663908477	3.1949737065935966	2.9170838769041336	3.063444530860988	3.228615683508941	3.174393198085538	3.5069379371004765	3.458403601791056	3.3694322212072563	3.23263534903981	2.9851176081453565	2.6498245665619042	2.551620095068276	2.4457820354888162	2.3570675172484825	2.3587363067611	2.2947439894536017	2.0608385057608802	1.8357056837814594	2.030159127339975	2.2866282723551588	2.2406885698633423	1.924836444660572
31	0.0	0.0	0.0	0.0	0.0	0.0	0.0	0.0	0.0	6.401131258660845	3.541907155399676	2.1143845608403873	1.8270237134285394	2.097054835218159	2.6325889696135145	3.1414097331342865	3.541940757999144	4.035523793188503	4.451335402740721	5.52982035595705	5.9190388229045805	5.914480707817743	5.632471033983922	5.434561360898192	5.101520309957037	4.077181162173439	3.4229773653277635	2.78313135051186	2.6269075753481546	2.7045355674632385	2.772406156449154	2.9974031132174805	2.9340546863328965	2.973901568528476	2.955505748022397	2.7744675099912004	2.351749276123351	2.2046336016149986	2.1800539526331284	2.3190865318919873	2.295833276142369	2.306909034337304	2.238202170954741	1.8958271530096975	1.6725216079071985	1.761916134542267	2.0214152014657922	2.148628226265552	2.044569112127315
32	0.0	0.0	0.0	0.0	0.0	0.0	0.0	0.0	0.0	4.472751860523685	2.0086680479606813	1.0887552351498617	1.1766815325578404	1.808859505069385	2.4456991683090625	2.939687271812874	3.431446638691289	4.083452228619947	4.494793692622098	5.436501100075764	4.99898205302337	4.997535225474241	5.043241418834079	4.6683227110375185	4.467263113509954	3.848183651361319	3.2334844971878325	2.664429573690939	2.582564555044186	2.609445872390894	2.641928513018932	2.593685452211997	2.5658397375994126	2.438820192104545	2.5319120071033576	2.344706772599143	2.0562619071266206	1.9137439951336188	1.9702544641502047	2.16037018814601	2.2208988588860836	2.3331618401462904	2.291648278090411	1.9800034719648392	1.7494270732999495	1.7107084304020446	1.890426402197812	2.040838855441303	2.082428980989681
33	0.0	0.0	0.0	0.0	0.0	0.0	0.0	0.0	6.883218516286396	3.0291788962353405	0.9599153255820476	0.3525912651574772	0.7333140595292535	1.5140860395176152	2.135941174461349	2.8372681027602495	3.3935672133642636	3.969133301977186	4.334860428539745	4.409789168548587	4.471539171770607	4.349806241692159	4.172050269640678	4.215827249191525	3.848285721613934	3.5644620336623576	3.2480872660041107	2.7193205132689635	2.5873157235167326	2.6199686212995155	2.4977861294853114	2.3610105979881797	2.130257542978829	2.17206047808719	2.179345076594647	2.084641926764204	1.802017657239062	1.7288334849741722	1.8721392711027156	2.107935941625581	2.205601990258675	2.429262698377291	2.4059962630507274	2.2249285409892328	1.9820926009939455	1.867484191148845	1.8746130196329864	2.008131426349546	2.077235764019591
34	0.0	0.0	0.0	0.0	0.0	0.0	0.0	0.0	6.1191101207633185	2.1628981953743778	0.35869047336707993	0.001815322412300091	0.5065262944075717	1.1689412590230028	1.8840273317988383	2.700522378615513	3.3029369890374176	3.708321944956022	3.8523753217702015	3.843153819431412	3.7832489843040276	3.7657338637870983	3.6095755115709163	3.5262021081447013	3.526154566448126	3.402214893653681	3.2695103877650795	2.9942626234936536	2.836816018594716	2.6664183200810885	2.4344153176241785	2.1303261079523907	1.950807092951941	1.9032166276973643	1.9583931794549678	1.9046649651846486	1.7337921076012672	1.6589178239561817	1.8133437849071723	2.0373758118631087	2.26943097385007	2.486808315955369	2.62399786751253	2.465816537904168	2.304356249330169	2.1254006077384777	2.112746421585331	2.0616040354361247	2.0016371123239387
35	0.0	0.0	0.0	0.0	0.0	0.0	0.0	0.0	5.215427489235772	1.8275167491007207	0.2370549082676301	0.0	0.3800736592937284	0.8882385947224827	1.6396422582156593	2.469633364621749	3.031557862742343	3.2745412272826635	3.306093318407665	3.229026177885538	3.1395159717613956	3.1000914148793703	3.027617356712079	2.969660986894992	2.8930868500384412	3.0779887489437177	3.2265563736128144	3.169627742823715	2.942281503850228	2.634127024593988	2.331937010238064	2.0265800446425213	1.8783675817122734	1.8464851370023463	1.8352709168427048	1.7928147285794451	1.6241033019832325	1.5709223653952962	1.6596201079253716	1.8963840837217512	2.2222306715533473	2.6935156643311085	2.7860328145917577	2.6517503165879828	2.5266828739162848	2.4300501805622194	2.3265386039431424	2.1646243963215226	2.016199461465456
36	0.0	0.0	0.0	0.0	0.0	0.0	0.0	0.0	5.436911409454563	2.0878101253380827	0.6075398446466642	0.29499348832438566	0.40827705516449786	0.7724268004440735	1.4805873713745084	2.1674928226478936	2.507929855760946	2.706377882836	2.620742551689434	2.5721449094035127	2.466260185007291	2.4393646626562693	2.4092109519627454	2.2706361624586155	2.364837175524721	2.6604448595295467	3.030527854338137	3.095223723915123	2.863440638355917	2.5950653061430082	2.350851803712486	2.034056908397034	1.8410682030391397	1.7666909410910585	1.7683438241893294	1.654575771355654	1.4096881625082545	1.3321756505782125	1.4447564440655278	1.7396430917123937	2.2390724797466564	2.663948312969802	2.8326200086004474	2.6919536688947265	2.615839489563736	2.544169390195109	2.476550767972802	2.327471096828481	2.0315323258392968
37	0.0	0.0	0.0	0.0	0.0	0.0	0.0	0.0	6.401032265303996	2.9765476758103975	1.4377226779411907	0.8585213597901489	0.6684645090288432	0.8905433057698606	1.4245522280735288	1.8796920437714042	2.2033739930456595	2.23804435539344	2.1695378707289064	2.099771777105223	1.9992166524535704	2.0208073320758797	1.867895211594734	1.754663037870301	1.9437739411636117	2.3584216139252017	2.7459139501501784	2.8771833165566663	2.708043072781598	2.491985578878539	2.293776756302775	2.1347134547300493	1.9076138287464368	1.8452413207282627	1.738507072926565	1.4784093255521298	1.1924822504561017	1.0914059137981105	1.2476848616170035	1.723698071401056	2.3414005775661955	2.8190029411141775	2.873476067646347	2.6778384546128193	2.561831479170198	2.544248566000102	2.504078090048267	2.33681716747205	2.1098918256787234
38	0.0	0.0	0.0	0.0	0.0	0.0	0.0	0.0	0.0	4.300258074814241	2.681994671632611	1.6890071497914279	1.1609825170139794	1.171654233076826	1.4063337874502815	1.708782635952271	1.924873544762257	1.9524778314812035	1.8720477378104747	1.771994548700985	1.695454978960536	1.612185243425953	1.4132704273411112	1.382002805037438	1.7035531186481694	2.1677893964850337	2.498883237733939	2.55253095433844	2.503499632405392	2.4508784544612925	2.3731472963820983	2.1699591257270616	2.0320260840229927	1.8206370383295574	1.6600237940566518	1.3492135635644957	1.0419991684526573	0.989749356858995	1.2861021822621033	1.8408245632337983	2.524670307083381	2.8102832467088255	2.839941202995805	2.5504277795252785	2.4687471611119514	2.441385758828624	2.379467708791911	2.290511758093128	2.1565810163964634
39	0.0	0.0	0.0	0.0	0.0	0.0	0.0	0.0	0.0	6.401032265303996	4.1622299640574045	2.814788569052007	1.9535467648668265	1.6533883742657145	1.6053094340666436	1.7141511002775753	1.8245345961123394	1.8558866105006158	1.7951806507537156	1.6291839296837245	1.543461413678409	1.3906541105329526	1.2457203119411955	1.3061328129943095	1.6239023930487977	2.1337621021110373	2.3219008781751795	2.2166466646032323	2.1393769078269815	2.218393027793127	2.2237327339499573	2.1678579437323386	2.004835382839944	1.7775468777951757	1.5538486885239569	1.2697859521432577	1.070385054821386	1.1431640446857263	1.5524240185406462	2.159990925416994	2.689959277009415	2.8718629381775345	2.6541211705859182	2.519468002468525	2.4670932926133244	2.46464600500047	2.3727606363258436	2.291523625089891	2.1445842445822074
40	0.0	0.0	0.0	0.0	0.0	0.0	0.0	0.0	0.0	0.0	5.6369131022253995	4.148443104379558	3.0428245249677395	2.31101213119682	1.9618107182138158	1.9426965647201073	2.0440208151558976	1.9965299764973943	1.8810726321301545	1.660869352804641	1.5257871434323342	1.3644929918806334	1.3069689725570126	1.3846896799283441	1.713130593197128	2.1173804697672804	2.0876570196467186	1.9565605610295491	1.8440537184948957	1.9291804811840199	1.9776915835652686	2.0319457998242805	1.957353814958792	1.6724431405210063	1.4847615148536248	1.3422187991820578	1.3022549831900876	1.5586653896707454	2.0455734692654084	2.5657234958178994	2.900508670545746	2.8361590758463158	2.675523613636632	2.4927955690706125	2.5057814624371413	2.4409816483985094	2.4008068562401665	2.252738509868036	2.1582934375542258
41	0.0	0.0	0.0	0.0	0.0	0.0	0.0	0.0	0.0	0.0	6.883130986993253	6.883103579876845	4.430483210107321	3.267516242538799	2.634098921361073	2.4316999136715833	2.407800348414901	2.26711699577988	2.041696890960082	1.811615095653122	1.6388201757662677	1.5537998673463034	1.600897705319586	1.6854576777037908	1.949628106387173	2.1492799373475946	1.9184787368617928	1.6430522990675436	1.5215506990956738	1.6133092944793899	1.6983778851267064	1.9028065184849283	1.8775918420143953	1.694633168243127	1.6215502467031562	1.5854270673910036	1.6744097562532043	2.0417287224045686	2.564913371849934	2.9254177575874043	2.9968188981936437	2.8168655693502367	2.6995876580326263	2.516522961937078	2.468109203544055	2.454370368436916	2.3447189326557534	2.243519462778186	2.120627570160822
42	0.0	0.0	0.0	0.0	0.0	0.0	0.0	0.0	0.0	0.0	0.0	0.0	5.6369770484045745	4.672809827085931	3.4663605749076143	3.0800542083085234	2.7368110142113955	2.2698211559655745	2.1011100085953696	1.9573718940742597	1.8250844847898668	1.8535283806324574	1.9310818218469357	2.1526120332597274	2.3262520903601556	2.2303689377824276	1.6740491542262919	1.3401232262233989	1.2475744087255953	1.3542379734861894	1.471574725199059	1.718780806640082	1.9003560242156499	1.9595052222156348	2.0098788263221326	2.067532866801067	2.1778646719303416	2.6006804673743855	2.9734483464793837	3.0360679956436774	2.9225425593241163	2.8482131837470264	2.6599681463221825	2.5439062490359814	2.500176575814281	2.4370836207919555	2.431035557549236	2.3309144001313338	2.0958418158832797
43	0.0	0.0	0.0	0.0	0.0	0.0	0.0	0.0	0.0	0.0	0.0	0.0	6.883224461988574	5.636862447190595	4.3527407269346	3.4968772065512703	2.582523027893109	2.030732475461862	2.011743594929802	2.027928864599873	2.020271519750588	2.1320668893830477	2.324471221850582	2.552295243637133	2.661867130703197	2.2040415993301052	1.5326288677723805	1.1251149772874354	1.057910760534742	1.1411584886185877	1.3549891780670449	1.709530798913169	2.0743655059904165	2.4198187079951423	2.6963655920852116	2.767177332237283	2.8994973587023334	3.173529096222668	3.102455184736582	3.0433480638307606	2.8078749913797547	2.7118160413752226	2.702523300302223	2.54507944679492	2.556522183141151	2.5134982834175834	2.4086260155643235	2.31243508428421	2.1559779576321474
44	0.0	0.0	0.0	0.0	0.0	0.0	0.0	0.0	0.0	0.0	0.0	0.0	0.0	6.400196871815249	5.214508032388068	3.5130596397223584	2.3522044402775637	1.879448575133091	1.9631326733503767	2.1658107566619917	2.234592498140618	2.466472218231513	2.7004527247033967	2.950072121962387	2.9291755386128213	2.326794274275253	1.5205753070851853	1.0669894494340633	0.9314837316885263	1.033642652746685	1.319969918829616	1.772450894330872	2.275088812374951	2.834135084460121	3.2943623766408296	3.5355150433664595	3.433059143083082	3.456734496397391	3.3403867832125766	2.926445817906154	2.706158001867174	2.6748348851577934	2.6147716706553523	2.5492651112412923	2.5309515420605373	2.441745998538662	2.507899795637314	2.3846141911982	2.222761449298202
45	0.0	0.0	0.0	0.0	0.0	0.0	0.0	0.0	0.0	0.0	0.0	0.0	0.0	0.0	6.400196871815249	3.8345021403479094	2.47366754435012	1.9656347440027013	2.116301220151889	2.314284460523155	2.592461765262239	2.8745519365900187	3.1740468500265826	3.247680323679418	3.3272464911251496	2.512509851304381	1.622187799611107	1.114854149181737	0.94887046845894	1.0627508665215104	1.3906451454027953	1.8795999903010672	2.5252336877790156	3.259054005524382	3.757265636093274	3.7023012194614195	3.8229988208113057	3.66565572339548	3.3660125261439924	3.027310025589499	2.7809497304141524	2.594721069981349	2.581150660312646	2.5338816293906077	2.572210852973209	2.4729115435353406	2.396012444030599	2.4588597384846147	2.259087784147264
46	0.0	0.0	0.0	0.0	0.0	0.0	0.0	0.0	0.0	0.0	0.0	0.0	0.0	0.0	0.0	4.564675930873978	2.9681580296625687	2.4699876185750314	2.5696211706508847	2.750197703028489	3.0515723361252785	3.4282229695584374	3.5329911683289184	3.505086120431971	3.458739083688124	2.7457838936619	1.8469403329291452	1.319098345731034	1.1467431822169734	1.3030064513587374	1.6589333315929298	2.1497899397149367	2.8938398727844485	3.588453274436454	3.9651821230380544	4.024309292444029	3.7369164321174426	3.7780542386330356	3.351620784258403	3.0389422773578665	2.8091558893255955	2.6464380809662598	2.6869411613624146	2.562173321719382	2.560696841732122	2.449168767091155	2.4038783514002318	2.369088570433093	2.2886604762131983
47	0.0	0.0	0.0	0.0	0.0	0.0	0.0	0.0	0.0	0.0	0.0	0.0	0.0	0.0	6.882295593504507	4.99878863158186	4.147626587262302	3.310227145099374	3.3308678720992293	3.364815803029859	3.550634164278526	3.663473564420872	3.727451728130998	3.623520509129381	3.5603778779590622	3.345514945115078	2.3539224846372337	1.8003970458678222	1.6645470497513224	1.748395996498616	2.0962094317332762	2.5950782879125245	3.386112419852458	3.812545074645103	4.032735082363704	3.912925018845842	3.6204699122841926	3.7205533086954437	3.4887239171500917	3.1808469291635073	2.920186681849508	2.7848011386298483	2.6210090116596487	2.5826953648768005	2.532615246042591	2.44186117419198	2.37569553821054	2.3174871290318877	2.2675507125627905
48	0.0	0.0	0.0	0.0	0.0	0.0	0.0	0.0	0.0	0.0	0.0	0.0	0.0	0.0	0.0	6.400196871815249	5.354078802458352	4.871980080769095	4.333658329705369	3.916201035983294	3.8965079516665075	3.7987429745159536	3.6636221661348407	3.6502256344285757	3.905199551462292	4.025300265886003	3.388976236998777	2.788698038424298	2.5864921286256846	2.605720134571492	2.716959337506528	3.287281031486701	4.004180868063575	3.9026048380085103	3.74949466062589	3.5792010414892146	3.4923651610300595	3.3814085379576286	3.2153874897243715	3.194202197038773	2.9858635188381446	2.766856876435352	2.6414699322826567	2.518804740769752	2.4382664161765137	2.3269089954569258	2.262882913821205	2.294495061687487	2.20001382923425
49	0.0	0.0	0.0	0.0	0.0	0.0	0.0	0.0	0.0	0.0	0.0	0.0	0.0	0.0	0.0	0.0	0.0	6.882295593504507	5.045366942649135	4.280917712760752	4.08078607235106	3.5986873506618022	3.6502310337990997	3.720424171712741	4.105452203892995	4.950684710160267	4.9018589796795435	4.355771652964739	3.8649909402285485	3.7146760906695584	3.8736628501105463	4.229997464064919	4.212296793474335	3.8525421991420408	3.5989973350982534	3.389557299892197	3.170804921081769	3.1995538830968067	3.1690205404905067	3.0667830208915405	2.993739046213688	2.8104431830131404	2.642690269179353	2.5077619661725783	2.3246896659271763	2.194962865149756	2.14639339051639	2.1888946215150145	2.1631804305786813
50	0.0	0.0	0.0	0.0	0.0	0.0	0.0	0.0	0.0	0.0	0.0	0.0	0.0	0.0	0.0	0.0	0.0	0.0	5.761105890271278	4.350485310921812	4.08078607235106	3.677509880493193	3.6502310337990997	3.90599150055692	4.562477393309555	5.527082237418833	5.748503427118202	5.5075610726676825	4.846316702689508	4.493746941208968	4.326974307993732	4.513328545566871	4.403008511716502	4.054932293841803	3.4849987835308833	3.2826915661481793	3.0949768743665946	3.121303037462775	3.033843864576799	3.072752166130248	2.931903082586396	2.694599245549813	2.624972301264083	2.4293537054872467	2.3225483282556536	2.144827951451408	2.045397848442296	2.112285969704389	2.018195128343581
51	0.0	0.0	0.0	0.0	0.0	0.0	0.0	0.0	0.0	0.0	0.0	0.0	0.0	0.0	0.0	0.0	0.0	0.0	6.116396061147771	4.699701020173606	4.514898773058944	4.068475637087991	4.18800117439074	4.641707323871708	6.116396061147771	5.754064252775821	6.09319598875536	4.969013579835922	4.641594055083846	4.643305501751453	4.488717934257142	4.383019335699391	4.465651552639297	4.222600656704005	3.7722968389881637	3.170017054501566	3.0553730812598725	2.994251645230461	3.0166427246970264	2.8982218047264348	2.8529223253917038	2.6912195122346687	2.496889078683457	2.3900473424030877	2.1632669465622025	2.0662729587142157	2.0059375138830338	2.035645986960788	1.970234262119638
52	0.0	0.0	0.0	0.0	0.0	0.0	0.0	0.0	0.0	0.0	0.0	0.0	0.0	0.0	0.0	0.0	0.0	0.0	6.880504456670847	5.634297339458515	4.9099438459517195	4.514898773058944	4.588179270101614	5.096527198866873	5.527082237418833	5.740191309231536	4.962481278624047	4.583828826741861	4.4824374112138425	4.050721860760564	4.130402450068235	4.303243027363674	4.4204180175754235	4.206886577429122	3.7331769994050847	3.167705870298821	3.03297647489839	2.965395401345942	3.0311871745539603	2.9518574408745732	2.8063534130920034	2.639197322370521	2.434131756765178	2.263743909748792	2.1261280499119004	2.002698955652265	1.9754645394616008	2.0175386027597306	1.9501082429974574
53	0.0	0.0	0.0	0.0	0.0	0.0	0.0	0.0	0.0	0.0	0.0	0.0	0.0	0.0	0.0	0.0	0.0	0.0	0.0	0.0	5.916307013292332	4.996997494748202	5.634297339458515	6.398405734981591	5.408161875850158	5.247866505673706	4.581208612723323	4.393932647104577	4.085986061353074	3.7742398852663865	3.9239886577274103	4.358694587639695	4.641552030299135	4.360997431339259	3.7413241318996504	3.2036684333607517	2.960218070052274	3.0565449242277443	3.1792462331084743	3.0378777447471896	2.8082545952741484	2.6077936465508462	2.349239056920205	2.182051093427171	2.0754161028536884	2.0377101344801516	2.030949798167718	2.0063228908471458	1.9133011827561561
54	0.0	0.0	0.0	0.0	0.0	0.0	0.0	0.0	0.0	0.0	0.0	0.0	0.0	0.0	0.0	0.0	0.0	0.0	0.0	6.880504456670847	5.916307013292332	6.116396061147771	6.880504456670847	5.733357242978416	5.59978112333436	5.1176824016451015	4.373167454895109	4.168128055643507	3.747973749592951	3.57738766844732	3.7665437290113792	4.157608466534553	4.23463205386663	4.1753924921629615	3.843744528895948	3.2490169987023205	3.1090880336333853	3.331781387448142	3.2303604796944083	3.254056911351428	2.934012699733397	2.6214219508074446	2.4009012068364544	2.1766580286815596	2.1319414484547017	2.05823534594149	2.07951618028784	2.0700683791463086	1.9386643784466684
55	0.0	0.0	0.0	0.0	0.0	0.0	0.0	0.0	0.0	0.0	0.0	0.0	0.0	0.0	0.0	0.0	0.0	0.0	0.0	0.0	0.0	0.0	0.0	0.0	5.7265896741471245	4.635583679955845	4.229992938757341	3.7009873606709385	3.522005410575552	3.4396152518592475	3.5401182218078495	3.8255568952896497	4.114619847050115	4.442986859103126	3.9528078628907584	3.461302092466221	3.226962922053499	3.3064564967722654	3.4013221481679374	3.1977210787102854	3.097161593632896	2.744913684274994	2.441844455282346	2.2734081209103505	2.179158746981566	2.1293949805379095	2.135568059474243	2.047556843911179	1.9166154283843055
56	0.0	0.0	0.0	0.0	0.0	0.0	0.0	0.0	0.0	0.0	0.0	0.0	0.0	0.0	0.0	0.0	0.0	0.0	0.0	0.0	0.0	0.0	0.0	0.0	5.881790797168181	4.76239223076861	4.071564332288203	3.6713862365773307	3.3797830115406122	3.290491158286478	3.4551840024056717	3.6646214121856535	4.200740861023961	4.6394569030852	4.256411227240239	3.5822393949863645	3.3108895666530693	3.377706221513803	3.3919040489943435	3.3280369285007203	3.2498719889952574	2.923717176101173	2.575437313914447	2.3164867086515364	2.256340835009756	2.284050759358094	2.2272927917944663	2.124677935870445	1.9362850526963062
57	0.0	0.0	0.0	0.0	0.0	0.0	0.0	0.0	0.0	0.0	0.0	0.0	0.0	0.0	0.0	0.0	0.0	0.0	0.0	0.0	0.0	0.0	0.0	0.0	6.363889518857437	5.317771449500539	4.263119267736599	3.657045080353407	3.4712971887218953	3.384646217774829	3.3076787526552756	3.701248934438239	4.335819204449617	4.639674425082564	4.704190164834936	3.8734729651167377	3.6013153857634754	3.3730847151397616	3.4833933290465864	3.4886893778953305	3.4108266906890887	3.0398392240554792	2.7675298400692188	2.497440926209776	2.3371503326101375	2.3882587627822454	2.290818466796391	2.176569283616225	1.979862718823345
58	0.0	0.0	0.0	0.0	0.0	0.0	0.0	0.0	0.0	0.0	0.0	0.0	0.0	0.0	0.0	0.0	0.0	0.0	0.0	0.0	0.0	0.0	0.0	0.0	6.845988240546696	5.399692075478923	4.696101957740998	3.93199356221792	3.6224348838171196	3.4551840024056717	3.53389702092997	3.9982838352455308	4.3175538107536084	5.0147771002678585	4.971359802733804	4.240706306215845	3.7519461169819075	3.4619834917040575	3.6413363182010854	3.6832961317209114	3.7279045735296514	3.318915721159789	2.943379157477073	2.6836372845000196	2.4962224220432083	2.4122649820549955	2.3939724849031028	2.2211381951294116	2.0712869051887144
59	0.0	0.0	0.0	0.0	0.0	0.0	0.0	0.0	0.0	0.0	0.0	0.0	0.0	0.0	0.0	0.0	0.0	0.0	0.0	0.0	0.0	0.0	0.0	0.0	0.0	6.845988240546696	5.062010982742718	4.31596909479766	3.881203015521295	3.7478942170680845	3.9643492302485233	4.214276701873443	4.45835310316599	5.2469011498770275	5.410163405361317	4.847128342460826	3.902637254879337	3.6413088381228635	3.4942830097670794	3.90298623481442	3.954203007705647	3.6405480205794407	3.1758121142483415	2.8347071034064695	2.6699365876131513	2.596529632954184	2.381598703168002	2.2764022205362173	2.1925604747944036
60	0.0	0.0	0.0	0.0	0.0	0.0	0.0	0.0	0.0	0.0	0.0	0.0	0.0	0.0	0.0	0.0	0.0	0.0	0.0	0.0	0.0	0.0	0.0	0.0	0.0	0.0	5.7265896741471245	5.062010982742718	4.528368577916163	4.503961812804986	4.297902587219641	4.635583679955845	5.010467299605422	6.081879845023616	6.085901493309155	5.328547956103625	4.346301970853013	3.9989105613782434	3.883476660659712	4.426138414281857	4.291815795890949	3.9981809091091187	3.450769404641117	3.105994639535346	2.763626540109193	2.67691901885394	2.5469011624161193	2.411276305897403	2.32088936568223
61	0.0	0.0	0.0	0.0	0.0	0.0	0.0	0.0	0.0	0.0	0.0	0.0	0.0	0.0	0.0	0.0	0.0	0.0	0.0	0.0	0.0	0.0	0.0	0.0	0.0	0.0	6.845988240546696	6.363889518857437	5.317771449500539	5.244490952457868	4.696101957740998	5.244490952457868	5.7265896741471245	5.011327125929922	5.40532952970303	6.085901493309155	4.707499646294307	4.346546314834281	4.346554113692928	4.77431924687936	4.9738027753353915	4.446806422028178	3.7353799823772165	3.182706443697406	3.0198864513050627	2.9487738896347824	2.722922498425856	2.5288209041477745	2.419449660511311
62	0.0	0.0	0.0	0.0	0.0	0.0	0.0	0.0	0.0	0.0	0.0	0.0	0.0	0.0	0.0	0.0	0.0	0.0	0.0	0.0	0.0	0.0	0.0	0.0	0.0	0.0	0.0	6.363889518857437	6.081879845023616	5.7265896741471245	5.492566021294678	5.1176824016451015	5.7265896741471245	5.603444891834746	6.085901493309155	6.369930745284513	5.504301644578639	5.190112883374946	5.504489219568891	5.893469011684433	5.410943323679165	4.886640340585805	3.975620049552029	3.5046714085374906	3.293616566977715	3.1762541292792545	2.9616898152634668	2.670400101755409	2.6199144468421447
63	0.0	0.0	0.0	0.0	0.0	0.0	0.0	0.0	0.0	0.0	0.0	0.0	0.0	0.0	0.0	0.0	0.0	0.0	0.0	0.0	0.0	0.0	0.0	0.0	0.0	0.0	0.0	0.0	6.363889518857437	6.363889518857437	5.492566021294678	5.59978112333436	5.728785618499225	5.601610595152772	6.089226783747671	6.374939236109045	6.375481858862885	6.375653618488542	5.611792725471696	5.737777933444171	5.737846592301921	4.773635680899417	4.309136867729606	3.9023239349409127	3.59449316252188	3.5456645800007442	3.2819060326259453	2.9242050473819394	2.766083177317516
64	0.0	0.0	0.0	0.0	0.0	0.0	0.0	0.0	0.0	0.0	0.0	0.0	0.0	0.0	0.0	0.0	0.0	0.0	0.0	0.0	0.0	0.0	0.0	0.0	0.0	0.0	0.0	0.0	0.0	6.081879845023616	5.881790797168181	5.881790797168181	5.495705211211714	5.6052840388968015	5.735415359606526	0.0	0.0	0.0	6.858123626972809	0.0	6.857154444974784	5.503855739500995	5.328937653928628	4.5396786500833315	4.165104875898168	4.241827578991435	3.655057640801371	3.254016750547844	2.9565218912277484
65	0.0	0.0	0.0	0.0	0.0	0.0	0.0	0.0	0.0	0.0	0.0	0.0	0.0	0.0	0.0	0.0	0.0	0.0	0.0	0.0	0.0	0.0	0.0	0.0	0.0	0.0	0.0	0.0	0.0	5.59978112333436	5.59978112333436	5.881790797168181	5.180196705735986	6.085543613524004	5.892840514419788	6.857037957798301	0.0	0.0	0.0	0.0	6.375055723285527	5.328937653928628	4.928759558217754	5.073243691864297	4.84721026863444	4.740531135754052	4.210398067267839	3.713070513313539	3.3502018185774793
66	0.0	0.0	0.0	0.0	0.0	0.0	0.0	0.0	0.0	0.0	0.0	0.0	0.0	0.0	0.0	0.0	0.0	0.0	0.0	0.0	0.0	0.0	0.0	0.0	0.0	0.0	0.0	0.0	6.363889518857437	5.59978112333436	5.492566021294678	6.081879845023616	5.730988517991003	5.328821166752148	6.857037957798301	6.092929562275225	0.0	0.0	0.0	0.0	6.093046049451706	6.375055723285527	5.328937653928628	5.893173165104566	5.737928804006941	6.093812752125343	4.8875595772858365	4.540389301089496	4.070815508119855
67	0.0	0.0	0.0	0.0	0.0	0.0	0.0	0.0	0.0	0.0	0.0	0.0	0.0	0.0	0.0	0.0	0.0	0.0	0.0	0.0	0.0	0.0	0.0	0.0	0.0	0.0	0.0	0.0	0.0	6.363889518857437	5.881790797168181	5.492566021294678	5.6052840388968015	5.892840514419788	5.610830840585967	6.374939236109045	0.0	0.0	0.0	0.0	6.857154444974784	5.737755878575214	6.375488117505212	6.857154444974784	5.5043500140720685	6.37620609446736	5.411723337325972	4.7743654610016435	4.887418445838563
68	0.0	0.0	0.0	0.0	0.0	0.0	0.0	0.0	0.0	0.0	0.0	0.0	0.0	0.0	0.0	0.0	0.0	0.0	0.0	0.0	0.0	0.0	0.0	0.0	0.0	0.0	0.0	0.0	0.0	0.0	6.081879845023616	5.881790797168181	6.369392434419881	6.369392434419881	6.857037957798301	0.0	0.0	0.0	0.0	0.0	0.0	5.892957001596269	6.375055723285527	6.375055723285527	0.0	0.0	6.858019502393743	6.375920780704487	6.0939111068706655
69	0.0	0.0	0.0	0.0	0.0	0.0	0.0	0.0	0.0	0.0	0.0	0.0	0.0	0.0	0.0	0.0	0.0	0.0	0.0	0.0	0.0	0.0	0.0	0.0	0.0	0.0	0.0	0.0	0.0	0.0	0.0	6.081879845023616	6.089226783747671	6.857037957798301	6.092929562275225	0.0	0.0	0.0	0.0	6.857154444974784	6.375055723285527	6.857154444974784	6.857154444974784	0.0	0.0	0.0	0.0	6.858019502393743	6.09362263483467
70	0.0	0.0	0.0	0.0	0.0	0.0	0.0	0.0	0.0	0.0	0.0	0.0	0.0	0.0	0.0	0.0	0.0	0.0	0.0	0.0	0.0	0.0	0.0	0.0	0.0	0.0	0.0	0.0	0.0	0.0	0.0	6.845988240546696	0.0	6.092929562275225	0.0	0.0	0.0	0.0	0.0	0.0	0.0	0.0	0.0	0.0	0.0	0.0	0.0	0.0	6.858019502393743
71	0.0	0.0	0.0	0.0	0.0	0.0	0.0	0.0	0.0	0.0	0.0	0.0	0.0	0.0	0.0	0.0	0.0	0.0	0.0	0.0	0.0	0.0	0.0	0.0	0.0	0.0	0.0	0.0	0.0	0.0	0.0	0.0	6.857037957798301	0.0	0.0	0.0	0.0	0.0	0.0	0.0	0.0	0.0	0.0	0.0	0.0	0.0	0.0	0.0	0.0
72	0.0	0.0	0.0	0.0	0.0	0.0	0.0	0.0	0.0	0.0	0.0	0.0	0.0	0.0	0.0	0.0	0.0	0.0	0.0	0.0	0.0	0.0	0.0	0.0	0.0	0.0	0.0	0.0	0.0	0.0	0.0	0.0	0.0	0.0	0.0	0.0	0.0	0.0	0.0	0.0	0.0	0.0	0.0	0.0	0.0	0.0	0.0	0.0	0.0
73	0.0	0.0	0.0	0.0	0.0	0.0	0.0	0.0	0.0	0.0	0.0	0.0	0.0	0.0	0.0	0.0	0.0	0.0	0.0	0.0	0.0	0.0	0.0	0.0	0.0	0.0	0.0	0.0	0.0	0.0	0.0	0.0	0.0	0.0	0.0	0.0	0.0	0.0	0.0	0.0	0.0	0.0	0.0	0.0	0.0	0.0	0.0	0.0	0.0
74	0.0	0.0	0.0	0.0	0.0	0.0	0.0	0.0	0.0	0.0	0.0	0.0	0.0	0.0	0.0	0.0	0.0	0.0	0.0	0.0	0.0	0.0	0.0	0.0	0.0	0.0	0.0	0.0	0.0	0.0	0.0	0.0	0.0	0.0	0.0	0.0	0.0	0.0	0.0	0.0	0.0	0.0	0.0	0.0	0.0	0.0	0.0	0.0	0.0
75	0.0	0.0	0.0	0.0	0.0	0.0	0.0	0.0	0.0	0.0	0.0	0.0	0.0	0.0	0.0	0.0	0.0	0.0	0.0	0.0	0.0	0.0	0.0	0.0	0.0	0.0	0.0	0.0	0.0	0.0	0.0	0.0	0.0	0.0	0.0	0.0	0.0	0.0	0.0	0.0	0.0	0.0	0.0	0.0	0.0	0.0	0.0	0.0	0.0
76	0.0	0.0	0.0	0.0	0.0	0.0	0.0	0.0	0.0	0.0	0.0	0.0	0.0	0.0	0.0	0.0	0.0	0.0	0.0	0.0	0.0	0.0	0.0	0.0	0.0	0.0	0.0	0.0	0.0	0.0	0.0	0.0	0.0	0.0	0.0	0.0	0.0	0.0	0.0	0.0	0.0	0.0	0.0	0.0	0.0	0.0	0.0	0.0	0.0
77	0.0	0.0	0.0	0.0	0.0	0.0	0.0	0.0	0.0	0.0	0.0	0.0	0.0	0.0	0.0	0.0	0.0	0.0	0.0	0.0	0.0	0.0	0.0	0.0	0.0	0.0	0.0	0.0	0.0	0.0	0.0	0.0	0.0	0.0	0.0	0.0	0.0	0.0	0.0	0.0	0.0	0.0	0.0	0.0	0.0	0.0	0.0	0.0	0.0
78	0.0	0.0	0.0	0.0	0.0	0.0	0.0	0.0	0.0	0.0	0.0	0.0	0.0	0.0	0.0	0.0	0.0	0.0	0.0	0.0	0.0	0.0	0.0	0.0	0.0	0.0	0.0	0.0	0.0	0.0	0.0	0.0	0.0	0.0	0.0	0.0	0.0	0.0	0.0	0.0	0.0	0.0	0.0	0.0	0.0	0.0	0.0	0.0	0.0
79	0.0	0.0	0.0	0.0	0.0	0.0	0.0	0.0	0.0	0.0	0.0	0.0	0.0	0.0	0.0	0.0	0.0	0.0	0.0	0.0	0.0	0.0	0.0	0.0	0.0	0.0	0.0	0.0	0.0	0.0	0.0	0.0	0.0	0.0	0.0	0.0	0.0	0.0	0.0	0.0	0.0	0.0	0.0	0.0	0.0	0.0	0.0	0.0	0.0
[truncated: 31 more columns]
