# Supplementary material for: Machine learning coarse-grained potentials of protein thermodynamics
Source: Nat Commun. 2023 Sep 15;14:5739. doi: 10.1038/s41467-023-41343-1 (PMC10504246; doi:10.1038/s41467-023-41343-1)
Supplement: Supplementary file 4 — Source Data [file 41467_2023_41343_MOESM4_ESM.zip › Source_data/FigureS13/homeodomain_training_protspecific.csv]

epoch	lr	train_loss	val_loss	test_loss	step
0	9.999999747378752e-05	687.153076171875	686.2011108398438	20.790576934814453	3288
1	9.999999747378752e-05	685.4139404296875	685.470458984375		6577
2	9.999999747378752e-05	684.8323364257812	685.0394897460938	20.77309226989746	9866
3	9.999999747378752e-05	684.4898071289062	684.80322265625		13155
4	9.999999747378752e-05	684.247802734375	684.6063232421875	20.766122817993164	16444
5	9.999999747378752e-05	684.064453125	684.466064453125		19733
6	9.999999747378752e-05	683.9183349609375	684.318115234375	20.761621475219727	23022
7	9.999999747378752e-05	683.7926025390625	684.2415771484375		26311
8	9.999999747378752e-05	683.6893310546875	684.1452026367188	20.759220123291016	29600
9	9.999999747378752e-05	683.59423828125	684.0457153320312		32889
10	9.999999747378752e-05	683.5147094726562	683.995361328125	20.756742477416992	36178
11	9.999999747378752e-05	683.4407348632812	683.9216918945312		39467
12	9.999999747378752e-05	683.3719482421875	683.8680419921875	20.7550048828125	42756
13	9.999999747378752e-05	683.3125	683.82177734375		46045
14	9.999999747378752e-05	683.2566528320312	683.7694702148438	20.753467559814453	49334
15	9.999999747378752e-05	683.2037963867188	683.7393798828125		52623
16	9.999999747378752e-05	683.1557006835938	683.6956176757812	20.75241470336914	55912
17	9.999999747378752e-05	683.11181640625	683.6358642578125		59201
18	9.999999747378752e-05	683.0687866210938	683.607177734375	20.751117706298828	62490
19	9.999999747378752e-05	683.0281982421875	683.59130859375		65779
20	9.999999747378752e-05	682.991455078125	683.5845947265625	20.750526428222656	69068
21	9.999999747378752e-05	682.954833984375	683.52099609375		72357
22	9.999999747378752e-05	682.9219360351562	683.5092163085938	20.74957275390625	75646
23	9.999999747378752e-05	682.8907470703125	683.5243530273438		78935
24	9.999999747378752e-05	682.8602294921875	683.4794921875	20.74910545349121	82224
25	9.999999747378752e-05	682.8283081054688	683.4869995117188		85513
26	9.999999747378752e-05	682.8025512695312	683.4212646484375	20.748565673828125	88802
27	9.999999747378752e-05	682.775634765625	683.3824462890625		92091
28	9.999999747378752e-05	682.7488403320312	683.4224243164062	20.748355865478516	95380
29	9.999999747378752e-05	682.7247314453125	683.3653564453125		98669
30	9.999999747378752e-05	682.7024536132812	683.359619140625	20.747386932373047	101958
31	9.999999747378752e-05	682.6790771484375	683.3533935546875		105247
32	9.999999747378752e-05	682.6541748046875	683.3299560546875	20.746976852416992	108536
33	9.999999747378752e-05	682.6331787109375	683.3333740234375		111825
34	9.999999747378752e-05	682.6156005859375	683.3046875	20.746566772460938	115114
35	9.999999747378752e-05	682.595703125	683.3245239257812		118403
36	9.999999747378752e-05	682.5733642578125	683.32421875	20.746932983398438	121692
37	9.999999747378752e-05	682.55712890625	683.2919921875		124981
38	9.999999747378752e-05	682.5376586914062	683.27099609375	20.745975494384766	128270
39	9.999999747378752e-05	682.5203857421875	683.2677001953125		131559
40	9.999999747378752e-05	682.5022583007812	683.2606201171875	20.746150970458984	134848
41	9.999999747378752e-05	682.484375	683.244140625		138137
42	9.999999747378752e-05	682.4693603515625	683.2591552734375	20.74590301513672	141426
43	9.999999747378752e-05	682.4537963867188	683.2201538085938		144715
44	9.999999747378752e-05	682.43701171875	683.2364501953125	20.745372772216797	148004
45	9.999999747378752e-05	682.4234619140625	683.2001953125		151293
46	9.999999747378752e-05	682.4090576171875	683.221923828125	20.745405197143555	154582
47	9.999999747378752e-05	682.3924560546875	683.1970825195312		157871
48	9.999999747378752e-05	682.3785400390625	683.1994018554688	20.745071411132812	161160
49	9.999999747378752e-05	682.3643798828125	683.1771240234375		164449
50	9.999999747378752e-05	682.35107421875	683.195556640625	20.744918823242188	167738
51	9.999999747378752e-05	682.3375244140625	683.1773071289062		171027
52	9.999999747378752e-05	682.3256225585938	683.1734008789062	20.744470596313477	174316
53	9.999999747378752e-05	682.31298828125	683.1536254882812		177605
54	9.999999747378752e-05	682.3006591796875	683.1575317382812	20.744190216064453	180894
55	9.999999747378752e-05	682.2888793945312	683.1605224609375		184183
56	9.999999747378752e-05	682.2774658203125	683.1468505859375	20.744163513183594	187472
57	9.999999747378752e-05	682.2655029296875	683.1600341796875		190761
58	9.999999747378752e-05	682.2530517578125	683.1373291015625	20.744396209716797	194050
59	9.999999747378752e-05	682.2431640625	683.133056640625		197339
60	9.999999747378752e-05	682.2320556640625	683.1206665039062	20.743728637695312	200628
61	7.999999797903001e-05	682.1749877929688	683.100830078125		203917
62	7.999999797903001e-05	682.1644897460938	683.1060180664062	20.74346351623535	207206
63	7.999999797903001e-05	682.1558837890625	683.08154296875		210495
64	7.999999797903001e-05	682.1473388671875	683.0738525390625	20.74323081970215	213784
65	7.999999797903001e-05	682.1383666992188	683.0743408203125		217073
66	7.999999797903001e-05	682.130859375	683.05419921875	20.74288558959961	220362
67	7.999999797903001e-05	682.12109375	683.092041015625		223651
68	7.999999797903001e-05	682.1141357421875	683.100341796875	20.743350982666016	226940
69	7.999999797903001e-05	682.106201171875	683.0770263671875		230229
70	7.999999797903001e-05	682.09814453125	683.0703125	20.742950439453125	233518
71	7.999999797903001e-05	682.0909423828125	683.0940551757812		236807
72	7.999999797903001e-05	682.0831298828125	683.07470703125	20.743091583251953	240096
73	6.399999983841553e-05	682.0386962890625	683.0510864257812		243385
74	6.399999983841553e-05	682.0296630859375	683.05908203125	20.74266815185547	246674
75	6.399999983841553e-05	682.02392578125	683.0618896484375		249963
76	6.399999983841553e-05	682.0172729492188	683.0443725585938	20.742340087890625	253252
77	6.399999983841553e-05	682.0113525390625	683.0432739257812		256541
78	6.399999983841553e-05	682.0048828125	683.0337524414062	20.742481231689453	259830
79	6.399999983841553e-05	681.99951171875	683.0509643554688		263119
80	6.399999983841553e-05	681.99365234375	683.042236328125	20.742694854736328	266408
81	6.399999983841553e-05	681.989013671875	683.0398559570312		269697
82	6.399999983841553e-05	681.9827270507812	683.022216796875	20.74217987060547	272986
83	6.399999983841553e-05	681.9775390625	683.0272216796875		276275
84	6.399999983841553e-05	681.9712524414062	683.0399169921875	20.742656707763672	279564
85	6.399999983841553e-05	681.9671630859375	683.0242309570312		282853
86	6.399999983841553e-05	681.962158203125	683.0435791015625	20.742462158203125	286142
87	6.399999983841553e-05	681.9584350585938	683.0304565429688		289431
88	6.399999983841553e-05	681.953369140625	683.01513671875	20.742145538330078	292720
89	6.399999983841553e-05	681.946533203125	683.018310546875		296009
90	6.399999983841553e-05	681.94140625	683.025146484375	20.742393493652344	299298
91	6.399999983841553e-05	681.9365234375	683.0166015625		302587
92	6.399999983841553e-05	681.9323120117188	683.0333862304688	20.74240493774414	305876
93	6.399999983841553e-05	681.9254150390625	683.0257568359375		309165
94	5.120000059832819e-05	681.8888549804688	682.9932250976562	20.74178695678711	312454
95	5.120000059832819e-05	681.8856811523438	682.991943359375		315743
96	5.120000059832819e-05	681.879638671875	683.009521484375	20.741981506347656	319032
97	5.120000059832819e-05	681.8768310546875	683.0016479492188		322321
98	5.120000059832819e-05	681.8721923828125	683.0032958984375	20.742029190063477	325610
99	5.120000059832819e-05	681.868896484375	683.0048217773438		328899
