# Supplementary material for: Machine learning coarse-grained potentials of protein thermodynamics
Source: Nat Commun. 2023 Sep 15;14:5739. doi: 10.1038/s41467-023-41343-1 (PMC10504246; doi:10.1038/s41467-023-41343-1)
Supplement: Supplementary file 4 — Source Data [file 41467_2023_41343_MOESM4_ESM.zip › Source_data/Figure4/figure4_a_singleprotein.csv]

	0	1	2	3	4	5	6	7	8	9	10	11	12	13	14	15	16	17	18	19	20	21	22	23	24	25	26	27	28	29	30	31	32	33	34	35	36	37	38	39	40	41	42	43	44	45	46	47	48
0	0.0	0.0	0.0	0.0	0.0	0.0	0.0	0.0	0.0	0.0	0.0	0.0	0.0	0.0	0.0	0.0	0.0	0.0	0.0	0.0	0.0	0.0	0.0	0.0	0.0	0.0	0.0	0.0	0.0	0.0	0.0	0.0	0.0	0.0	0.0	0.0	0.0	0.0	0.0	0.0	0.0	0.0	0.0	0.0	0.0	0.0	0.0	0.0	0.0
1	0.0	0.0	0.0	0.0	0.0	0.0	0.0	0.0	0.0	0.0	0.0	0.0	0.0	0.0	0.0	0.0	0.0	0.0	0.0	0.0	0.0	0.0	0.0	0.0	0.0	0.0	0.0	0.0	0.0	0.0	0.0	0.0	0.0	0.0	0.0	0.0	0.0	0.0	0.0	0.0	0.0	0.0	0.0	0.0	0.0	0.0	0.0	0.0	0.0
2	0.0	0.0	0.0	0.0	0.0	0.0	0.0	0.0	0.0	0.0	0.0	0.0	0.0	0.0	0.0	0.0	0.0	0.0	0.0	0.0	0.0	0.0	0.0	0.0	0.0	0.0	0.0	0.0	0.0	0.0	0.0	0.0	0.0	0.0	0.0	0.0	0.0	0.0	0.0	0.0	0.0	0.0	0.0	0.0	0.0	0.0	0.0	0.0	0.0
3	0.0	0.0	0.0	0.0	0.0	0.0	0.0	0.0	0.0	0.0	0.0	0.0	0.0	0.0	0.0	0.0	0.0	0.0	0.0	0.0	0.0	0.0	0.0	0.0	0.0	0.0	0.0	0.0	0.0	0.0	0.0	0.0	0.0	0.0	0.0	0.0	0.0	0.0	0.0	0.0	0.0	0.0	0.0	0.0	0.0	0.0	0.0	0.0	0.0
4	0.0	0.0	0.0	0.0	0.0	0.0	0.0	0.0	0.0	0.0	0.0	0.0	0.0	0.0	0.0	0.0	0.0	0.0	0.0	0.0	0.0	0.0	0.0	0.0	0.0	0.0	0.0	0.0	0.0	0.0	0.0	0.0	0.0	0.0	0.0	0.0	0.0	0.0	0.0	0.0	0.0	0.0	0.0	0.0	0.0	0.0	0.0	0.0	0.0
5	0.0	0.0	0.0	0.0	0.0	0.0	0.0	0.0	0.0	0.0	0.0	0.0	0.0	0.0	0.0	0.0	0.0	0.0	0.0	0.0	0.0	0.0	0.0	0.0	0.0	0.0	0.0	0.0	0.0	0.0	0.0	0.0	0.0	0.0	0.0	0.0	0.0	0.0	0.0	0.0	0.0	0.0	0.0	0.0	0.0	0.0	0.0	0.0	0.0
6	0.0	0.0	0.0	0.0	0.0	0.0	0.0	0.0	0.0	0.0	0.0	0.0	0.0	0.0	0.0	0.0	0.0	0.0	0.0	0.0	0.0	0.0	0.0	0.0	0.0	0.0	0.0	0.0	0.0	0.0	0.0	0.0	0.0	0.0	0.0	0.0	0.0	0.0	0.0	0.0	0.0	0.0	0.0	0.0	0.0	0.0	0.0	0.0	0.0
7	0.0	0.0	0.0	0.0	0.0	0.0	0.0	0.0	0.0	0.0	0.0	0.0	0.0	0.0	0.0	0.0	0.0	0.0	0.0	0.0	0.0	0.0	0.0	0.0	0.0	0.0	0.0	0.0	0.0	0.0	0.0	0.0	0.0	0.0	0.0	0.0	0.0	0.0	0.0	0.0	0.0	0.0	0.0	0.0	0.0	8.218805780627797	0.0	0.0	0.0
8	0.0	0.0	0.0	0.0	0.0	0.0	0.0	0.0	0.0	0.0	0.0	0.0	0.0	0.0	0.0	0.0	0.0	0.0	0.0	0.0	0.0	0.0	0.0	0.0	0.0	0.0	0.0	0.0	0.0	0.0	0.0	0.0	0.0	0.0	0.0	0.0	0.0	0.0	0.0	0.0	0.0	0.0	0.0	0.0	0.0	7.736707058938539	0.0	0.0	0.0
9	0.0	0.0	0.0	0.0	0.0	0.0	0.0	0.0	0.0	0.0	0.0	0.0	0.0	0.0	0.0	0.0	0.0	0.0	0.0	0.0	0.0	0.0	0.0	0.0	0.0	0.0	0.0	0.0	0.0	0.0	0.0	0.0	0.0	0.0	0.0	0.0	0.0	0.0	0.0	0.0	0.0	0.0	0.0	0.0	7.736707058938539	7.736707058938539	7.45469738510472	8.218805780627797	0.0
10	0.0	0.0	0.0	0.0	0.0	0.0	0.0	0.0	0.0	0.0	0.0	0.0	0.0	0.0	0.0	0.0	0.0	0.0	0.0	0.0	0.0	0.0	0.0	0.0	0.0	0.0	0.0	0.0	0.0	0.0	0.0	0.0	0.0	0.0	0.0	0.0	0.0	0.0	0.0	0.0	0.0	0.0	8.218805780627797	6.972598663415462	6.551018219511358	7.45469738510472	8.218805780627797	0.0	0.0
11	0.0	0.0	0.0	0.0	0.0	0.0	0.0	0.0	0.0	0.0	0.0	0.0	0.0	0.0	0.0	0.0	0.0	0.0	0.0	0.0	0.0	0.0	0.0	0.0	0.0	0.0	0.0	0.0	0.0	0.0	0.0	0.0	0.0	0.0	0.0	0.0	0.0	0.0	0.0	0.0	0.0	7.45469738510472	6.383284839686525	6.038048504935753	6.068967756918512	6.772509615560025	6.972598663415462	8.218805780627797	0.0
12	0.0	0.0	0.0	0.0	0.0	0.0	0.0	0.0	0.0	0.0	0.0	0.0	0.0	0.0	0.0	0.0	0.0	0.0	0.0	0.0	0.0	0.0	0.0	0.0	0.0	0.0	0.0	0.0	0.0	0.0	0.0	0.0	0.0	0.0	0.0	0.0	0.0	0.0	0.0	0.0	7.736707058938539	6.038002344130555	5.512004676669172	5.2840789526219485	5.8532000970158915	6.208490267892384	7.099407214228228	7.254873803726578	0.0
13	0.0	0.0	0.0	0.0	0.0	0.0	0.0	0.0	0.0	0.0	0.0	0.0	0.0	0.0	0.0	0.0	0.0	0.0	0.0	0.0	0.0	0.0	0.0	0.0	0.0	0.0	0.0	0.0	0.0	0.0	0.0	0.0	0.0	0.0	0.0	0.0	0.0	0.0	0.0	8.218805780627797	6.170370821689249	5.40657347316065	4.860680452239311	4.924801971613045	5.28405217654424	5.6708290243676664	6.38336067691293	6.772775082037321	6.973129697731932
14	0.0	0.0	0.0	0.0	0.0	0.0	0.0	0.0	0.0	0.0	0.0	0.0	0.0	0.0	0.0	0.0	0.0	0.0	0.0	0.0	0.0	0.0	0.0	0.0	0.0	0.0	0.0	0.0	0.0	0.0	0.0	0.0	0.0	0.0	0.0	0.0	0.0	0.0	6.969327138627878	6.97051074330492	5.554739336283114	4.701231469250591	4.31947506227336	4.418321590569451	4.706587616286089	5.179800976112994	5.7463794388821405	5.952945639099277	6.864257475079076
15	0.0	0.0	0.0	0.0	0.0	0.0	0.0	0.0	0.0	0.0	0.0	0.0	0.0	0.0	0.0	0.0	0.0	0.0	0.0	0.0	0.0	0.0	0.0	0.0	0.0	0.0	0.0	0.0	0.0	0.0	0.0	0.0	0.0	0.0	0.0	0.0	0.0	8.213817991455905	6.685677870598059	5.466520127095667	4.7493047914453435	4.202262022281936	3.923464712634913	3.976745157610859	4.247009375260337	4.777024972722407	5.044495333960993	5.497780928802068	5.926676735819142
16	0.0	0.0	0.0	0.0	0.0	0.0	0.0	0.0	0.0	0.0	0.0	0.0	0.0	0.0	0.0	0.0	0.0	0.0	0.0	0.0	0.0	0.0	0.0	0.0	0.0	0.0	0.0	0.0	0.0	0.0	0.0	0.0	0.0	0.0	0.0	0.0	0.0	6.964748582058273	5.61359739095864	4.719863919182037	4.052407203376507	3.731129257312781	3.5792151108497645	3.7177657075166204	3.9956227056853963	4.395000909003549	4.776437991074391	5.17928644385072	5.808154906526485
17	0.0	0.0	0.0	0.0	0.0	0.0	0.0	0.0	0.0	0.0	0.0	0.0	0.0	0.0	0.0	0.0	0.0	0.0	0.0	0.0	0.0	0.0	0.0	0.0	0.0	0.0	0.0	0.0	0.0	0.0	0.0	0.0	0.0	0.0	0.0	0.0	8.210361765476126	6.542574204359684	4.967810477882034	4.281730735434379	3.7512552620665947	3.4825847727527446	3.4948719401061705	3.5792996866646183	3.8752213897861827	4.238374875207753	4.567936762313343	4.955281607385309	5.418818449830603
18	0.0	0.0	0.0	0.0	0.0	0.0	0.0	0.0	0.0	0.0	0.0	0.0	0.0	0.0	0.0	0.0	0.0	0.0	0.0	0.0	0.0	0.0	0.0	0.0	0.0	0.0	0.0	0.0	0.0	0.0	0.0	0.0	0.0	0.0	0.0	0.0	6.42671644001775	5.31785407359411	4.6469914001796315	3.9455854832104524	3.602227771304068	3.4831378150737526	3.5910749823692365	3.652916813701683	3.873941378640014	4.040557404713223	4.344442882890623	4.614396881518367	4.988552248678104
19	0.0	0.0	0.0	0.0	0.0	0.0	0.0	0.0	0.0	0.0	0.0	0.0	0.0	0.0	0.0	0.0	0.0	0.0	0.0	0.0	0.0	0.0	0.0	0.0	0.0	0.0	0.0	0.0	0.0	0.0	0.0	0.0	0.0	0.0	0.0	0.0	5.944204666266265	5.042896964394752	4.271764551344208	3.902597836465076	3.66753048298502	3.6599252565706095	3.7617511631406364	3.737013157313913	3.7883283677112933	3.9699038294791986	4.215703424357244	4.480412223252401	4.802405072636377
20	0.0	0.0	0.0	0.0	0.0	0.0	0.0	0.0	0.0	0.0	0.0	0.0	0.0	0.0	0.0	0.0	0.0	0.0	0.0	0.0	0.0	0.0	0.0	0.0	0.0	0.0	0.0	0.0	0.0	0.0	0.0	0.0	0.0	0.0	7.244254851264892	6.608222441149626	5.435384155866424	4.671286667604745	4.1874982864848365	3.9345329652292946	3.8204111697913286	3.8534464461461226	3.812147378412188	3.760077900406422	3.7422513907308623	3.8741736443414734	4.155124143957734	4.305543149678351	4.563002390362475
21	0.0	0.0	0.0	0.0	0.0	0.0	0.0	0.0	0.0	0.0	0.0	0.0	0.0	0.0	0.0	0.0	0.0	0.0	0.0	0.0	0.0	0.0	0.0	0.0	0.0	0.0	0.0	0.0	0.0	0.0	0.0	0.0	0.0	7.718782878428624	6.761261056989423	5.62374913088252	4.828620525595947	4.391086263520601	4.160906627789632	4.0070805697808956	4.042022032317794	3.9461130436727085	3.875392809716172	3.763589485382748	3.741511839114019	3.9114289082805485	4.010248617015967	4.1147452008768965	4.306772897016622
22	0.0	0.0	0.0	0.0	0.0	0.0	0.0	0.0	0.0	0.0	0.0	0.0	0.0	0.0	0.0	0.0	0.0	0.0	0.0	0.0	0.0	0.0	0.0	0.0	0.0	0.0	0.0	0.0	0.0	0.0	0.0	0.0	8.207157494566076	6.604400489071398	5.694324929567677	4.985573593974988	4.550030102675162	4.216489273808069	4.009259160258795	4.000639530045118	4.077914321556355	3.9912413451938873	3.8765205430090965	3.8300843585509377	3.8845850851808112	3.93032306177441	3.9418469439525987	4.053415580868545	4.145078756766319
23	0.0	0.0	0.0	0.0	0.0	0.0	0.0	0.0	0.0	0.0	0.0	0.0	0.0	0.0	0.0	0.0	0.0	0.0	0.0	0.0	0.0	0.0	0.0	0.0	0.0	0.0	0.0	0.0	0.0	0.0	0.0	0.0	6.956760161906307	5.860796810478057	5.161268304547649	4.643326074362262	4.242207084508941	3.971132634424455	3.82824850738165	3.9632107263059844	4.09168969263878	3.944983003666816	3.890674954416083	3.930010813661557	4.036239954759073	4.083592589259807	4.073730590318521	4.1586523539912505	4.234050726527241
24	0.0	0.0	0.0	0.0	0.0	0.0	0.0	0.0	0.0	0.0	0.0	0.0	0.0	0.0	0.0	0.0	0.0	0.0	0.0	0.0	0.0	0.0	0.0	0.0	0.0	0.0	0.0	0.0	0.0	0.0	0.0	0.0	6.669202516115797	5.7060419521269425	4.867186642186106	4.326068996340615	4.1095902934729756	3.8251094997996917	3.7941809228074064	3.9470644314028265	4.07682670098813	4.0033294376275155	3.912294257524806	4.031363317249237	4.106978682636305	4.2713389599532166	4.146028205629365	4.175023674743528	4.200897617961706
25	0.0	0.0	0.0	0.0	0.0	0.0	0.0	0.0	0.0	0.0	0.0	0.0	0.0	0.0	0.0	0.0	0.0	0.0	0.0	0.0	0.0	0.0	0.0	0.0	0.0	0.0	0.0	0.0	0.0	0.0	0.0	7.430553433349069	6.314053772087896	5.1562457496080505	4.571862674808141	4.111776855580582	3.9859054409752783	3.876326268343509	3.8685224038270674	4.0530598012562145	4.036624036592782	3.9849580563142846	4.086881809581962	4.150551657411699	4.239764316241379	4.240865335184881	4.253254378916608	4.242753290378967	4.238627152690525
26	0.0	0.0	0.0	0.0	0.0	0.0	0.0	0.0	0.0	0.0	0.0	0.0	0.0	0.0	0.0	0.0	0.0	0.0	0.0	0.0	0.0	0.0	0.0	0.0	0.0	0.0	0.0	0.0	0.0	0.0	8.194661828872146	6.645138974281369	5.516817892950611	4.6860526119314025	4.270782401191084	4.1999692216526086	4.039463109965152	4.071014270090179	4.181170201552612	4.177801514269469	4.104741404517077	4.116415130890206	4.06237943282212	4.189355223185926	4.19962162565546	4.268746185593159	4.310044175163363	4.380053914817416	4.317501698986224
27	0.0	0.0	0.0	0.0	0.0	0.0	0.0	0.0	0.0	0.0	0.0	0.0	0.0	0.0	0.0	0.0	0.0	0.0	0.0	0.0	0.0	0.0	0.0	0.0	0.0	0.0	0.0	0.0	0.0	7.392660311758509	6.710472542213814	5.814742279539877	5.1543550778771685	4.724890984735313	4.373737066760804	4.237106290920029	4.1797577402089265	4.275162395510066	4.486700278154938	4.382271578048821	4.273994795353858	4.168102497156655	4.162930392607554	4.199442541957836	4.248977678574857	4.322414371631764	4.423816423878799	4.4764631257308265	4.527648730666018
28	0.0	0.0	0.0	0.0	0.0	0.0	0.0	0.0	0.0	0.0	0.0	0.0	0.0	0.0	0.0	0.0	0.0	0.0	0.0	0.0	0.0	0.0	0.0	0.0	0.0	0.0	0.0	7.674669985592328	7.392660311758509	6.428462868379994	6.006882424475889	5.664354472856917	5.00424860352336	4.807272184104583	4.53591674423951	4.401161460513399	4.468345857602433	4.528629192752858	4.586618747715581	4.402867552783888	4.475040507787259	4.345658655565197	4.230991539908637	4.2575033112374685	4.231243449995996	4.404064088417736	4.489354173862662	4.546492698724321	4.5822231694495015
29	0.0	0.0	0.0	0.0	0.0	0.0	0.0	0.0	0.0	0.0	0.0	0.0	0.0	0.0	0.0	0.0	0.0	0.0	0.0	0.0	0.0	0.0	0.0	0.0	0.0	0.0	0.0	7.392660311758509	6.27326174535894	5.779365753513194	5.406309705699062	5.435872852793189	5.00424860352336	5.06933111236488	4.81748712651662	4.659457274838119	4.694378569805452	4.700591144073612	4.484198866567942	4.440724267245259	4.4397413826064955	4.346432037304908	4.298897834124104	4.305363125528192	4.219760420147411	4.305363916593685	4.4967282008297484	4.505833057287014	4.668259674501554
30	0.0	0.0	0.0	0.0	0.0	0.0	0.0	0.0	0.0	0.0	0.0	0.0	0.0	0.0	0.0	0.0	0.0	0.0	0.0	0.0	0.0	0.0	0.0	0.0	8.046936829008082	0.0	6.770157140977706	6.248681990653153	5.457808705847496	5.15239657152828	5.236835205250887	5.373586918531385	5.295620074265939	5.136114854032008	5.040134670490665	4.979448095990376	4.989417337960291	4.643465221045246	4.493376543773938	4.455206401754274	4.469907697802531	4.413382859046813	4.418750490250953	4.308235716987541	4.388944394128475	4.458023056524876	4.6505780415534135	4.7396057142702785	4.903905086989333
31	0.0	0.0	0.0	0.0	0.0	0.0	0.0	0.0	0.0	0.0	0.0	0.0	0.0	0.0	0.0	0.0	0.0	0.0	0.0	0.0	0.0	0.0	0.0	0.0	0.0	6.712090687373233	5.925587804721582	5.471541939970678	5.060266194745371	5.096610569388441	5.465215472632165	5.3627924037085295	5.500863206055737	5.38393139563131	5.323382383914723	5.300687374463623	5.12218787993521	4.773415363643377	4.596345761466073	4.490243140388307	4.51699805132177	4.544716294267334	4.468208967379676	4.487197831200879	4.517558433901971	4.545389103707826	4.743456719306214	4.76748842972805	4.873277429199347
32	0.0	0.0	0.0	0.0	0.0	0.0	0.0	0.0	0.0	0.0	0.0	0.0	0.0	0.0	0.0	0.0	0.0	0.0	0.0	0.0	0.0	0.0	0.0	7.326970506893402	6.897153041001091	5.98948850769884	5.47285365530488	5.027395430351279	4.87339395335332	4.983400730010797	5.199493658742477	5.128303527014004	5.559582184957702	5.311723801939478	5.472830195152187	5.393006183502637	5.0756464665877665	5.016881531968376	4.729610432690667	4.656219633555345	4.530506998977116	4.6203884282810375	4.636507889049413	4.714690672665096	4.779980432734466	4.720437473548619	4.757702756196579	4.798818663256181	5.028105761585427
33	0.0	0.0	0.0	0.0	0.0	0.0	0.0	0.0	0.0	0.0	0.0	0.0	0.0	0.0	0.0	0.0	0.0	0.0	0.0	0.0	0.0	7.326970506893402	6.280852437536503	5.973548287641386	5.766979100296313	5.525682415547583	5.103495090271822	5.058956131761892	5.062830321691255	4.9172227498730985	5.356553418639959	5.18632871227433	5.167934766522016	5.208999242121403	5.486960532182065	5.51634601262181	5.47052790693088	5.049563445077755	5.011130079967265	4.80260339295234	4.797760675998234	4.654421697206064	4.807663464669572	4.92072932373697	4.919080162040935	4.89391661478124	4.812619057310516	4.891882227442	5.050180869917391
34	0.0	0.0	0.0	0.0	0.0	0.0	0.0	0.0	0.0	0.0	0.0	0.0	0.0	0.0	0.0	0.0	0.0	0.0	0.0	7.326970506893402	6.562862111370323	5.76114880452288	5.542993249089425	5.327938162069436	5.33105951032649	5.015024977613851	5.045023303591259	5.025376719668329	4.960003316123856	5.272512920749592	5.348550064034699	5.171730852236869	5.392860268874622	5.214705415305775	5.673800751505718	5.6627293900207265	5.606760345756492	5.426083173983372	5.034641846644145	5.181334491439805	5.159449771883511	4.97852489477435	4.957073238563625	5.016266617256986	4.873008532824327	5.019126839257894	5.050509468061801	5.205188123692469	5.1990405723048445
35	0.0	0.0	0.0	0.0	0.0	0.0	0.0	0.0	0.0	0.0	0.0	0.0	0.0	0.0	0.0	0.0	0.0	0.0	7.326970506893402	6.011002785372132	5.3928174241356155	5.088173374094261	5.131209043679469	5.116565946302551	4.939177355068966	5.0199652949873155	4.970698012118226	5.1475202968982705	5.277281505909627	5.558095964886445	5.285004789445978	5.6022328715909975	5.389905942077846	5.429864822170502	5.665743336634429	5.894322983226193	5.553733950726668	5.76271368839062	5.651725908879185	5.4716839803532835	5.407470613094059	5.38332438995548	5.190711623108998	5.176178790940502	5.118399826702396	5.1155095051128825	5.090658724192219	5.290823818795938	5.349811394485562
36	0.0	0.0	0.0	0.0	0.0	0.0	0.0	0.0	0.0	0.0	0.0	0.0	0.0	0.0	0.0	0.0	0.0	7.749976462243439	5.865423839677308	5.052966017436005	4.56296537153006	4.412638129566015	4.556140524318006	4.959311998692584	5.223980730384602	5.059879644255254	5.0609846818668744	5.344794797054924	5.541700385267061	5.35064646554027	5.801955528373566	5.719261459675324	5.769715669905588	5.7284902622010865	5.845869985901174	5.9482116235942035	6.108486794453067	6.084371447036671	5.770288563456076	5.9736829160504366	5.770318432145292	5.657406330832573	5.381714002672059	5.190802329693806	5.249730521427761	5.393260313305269	5.427924378178311	5.408160345301728	5.476265696467501
37	0.0	0.0	0.0	0.0	0.0	0.0	0.0	0.0	0.0	0.0	0.0	0.0	0.0	0.0	0.0	0.0	7.260964081452026	6.080296531925504	4.945821311312649	4.280632086540129	4.1143272839531955	4.179365550680141	4.426498683159743	4.815730664256655	5.198544718440293	5.074776142040913	5.265299832602212	5.693366415740697	5.596467623157049	5.888814247462863	6.1616333808162524	6.126607998338266	6.1176260917875185	6.2509380665751015	6.785473322936338	6.158527481363062	6.3515065549023335	6.372086175426603	6.064525769180716	6.036940975826474	5.965297827737593	5.68328815390377	5.6149991223889195	5.705662162400607	5.618954857947014	5.517559890848118	5.606582562978355	5.582976937155164	5.303154764691312
38	0.0	0.0	0.0	0.0	0.0	0.0	0.0	0.0	0.0	0.0	0.0	0.0	0.0	0.0	0.0	0.0	5.562009523127488	4.732954137840234	4.148525998034612	3.816860802439729	3.752003038081117	4.055133330298366	4.459059574563302	4.770882043493033	5.125371571091048	5.3023546704465785	5.5355208187353915	5.5331779753845	6.077229964751326	5.769565288148519	6.058342220757482	6.1616333808162524	6.693514609756064	6.188956018330749	7.329161628051023	6.49146256891497	6.392821934703107	6.970633463079987	6.340293200770282	6.328827814490828	6.112290838375206	6.252091868638032	5.8412797048212	5.722997045039675	5.726460987781402	5.709385849465659	5.875127864090903	5.596450375163775	5.664867640661981
39	0.0	0.0	0.0	0.0	0.0	0.0	0.0	0.0	0.0	0.0	0.0	0.0	0.0	0.0	7.7430628031412825	5.561426903706254	4.492509033552455	3.7641619082716717	3.4459370362377832	3.4412943312737925	3.6694860237765896	3.997492376341973	4.485860963051586	5.054790841712347	5.110876750617298	5.314164142480669	5.580375227093256	5.711160900888553	6.019368316157277	6.586558362596327	6.77531740301884	7.015223732429749	7.194189409062491	6.858755969972283	7.404166279507906	6.94259309600388	6.728896701720379	6.8723792538758035	6.759558991979055	6.878417970633074	6.267371185331791	5.915738434323404	6.309536909293889	6.267371185331791	6.229171418442751	6.029861244035813	6.0644610937331285	5.859103672178927	5.514377302589473
40	0.0	0.0	0.0	0.0	0.0	0.0	0.0	0.0	0.0	0.0	0.0	0.0	0.0	0.0	6.495261006257301	4.4917401079280035	3.422523129568268	2.876855908052198	2.8808474199507916	3.205142475344614	3.657150999476338	4.206605930227317	4.6279768032901165	5.074423168520027	5.3917952110845695	5.359072173709407	5.648823469962596	6.072809280213806	6.061834045166276	6.357140392198208	6.5760033273139245	6.4850391851816775	7.564838107318825	7.245012055297541	7.125798956867567	6.829137886378743	7.082739385629567	6.909270346990872	7.110019841573652	6.759558991979055	6.63216478820605	6.558560724861631	6.154335786272834	6.272323094185048	6.033377008667899	6.516651612290182	5.976170891557611	5.771531677966925	5.476146731057761
41	0.0	0.0	0.0	0.0	0.0	0.0	0.0	0.0	0.0	0.0	0.0	0.0	0.0	6.620597485310205	4.29890871565386	3.1630736645460464	2.5594104626731875	2.3653719978145693	2.609698412016421	3.0423219998587463	3.5249662044995196	4.092394737091706	4.699587125354787	5.012214132843525	5.38167741552816	5.5716838920538665	5.736855588968726	5.796945935625755	6.627548594521893	7.003281653244492	6.637898825364252	8.046936829008082	8.046936829008082	7.809069228582659	7.755833074361662	7.6538000209312065	7.404166279507906	8.046936829008082	8.237931796050919	6.63216478820605	6.704972485884936	7.118533229651349	6.709715005004763	6.354424834128271	6.51195996572507	6.154335786272834	6.514301833071717	5.908357306267366	5.56773579870216
42	0.0	0.0	0.0	0.0	0.0	0.0	0.0	0.0	0.0	0.0	0.0	0.0	6.293271740073998	3.7748489761441357	2.50668439069704	2.0509775567953454	1.9552970449202611	2.1078505193795225	2.428488085294261	2.974851792260341	3.5013019954389977	3.9929703771606953	4.426471026562966	4.8415399309175795	5.334500338373252	6.077094676971956	5.861427970007343	6.391170086139481	6.498727814717657	6.078518713426603	6.625420444348122	7.067691602281751	7.744934931929991	0.0	0.0	8.237931796050919	0.0	0.0	7.273734352672403	7.4738234005278406	7.273734352672403	7.4738234005278406	6.991724678838584	6.991724678838584	6.791635630983147	6.319605301607864	5.858598813073859	6.024046498167663	5.794249761369669
43	0.0	0.0	0.0	0.0	0.0	0.0	0.0	0.0	0.0	0.0	0.0	6.77547377868292	3.4061533391577816	1.7270144070150977	1.0789836352824818	1.1212184054699184	1.4536447406141022	1.8500231785146162	2.3769457787238757	2.9645605252900484	3.5769639964585185	3.9532236389191064	4.302737480095708	4.714539750749799	5.128672445551062	5.627349114182324	5.861273412723958	6.0165324907015085	6.498534623479297	6.498438047979524	6.391098797141125	7.744355519125489	0.0	0.0	7.6538000209312065	7.6538000209312065	0.0	0.0	7.755833074361662	7.4738234005278406	7.755833074361662	7.118533229651349	7.755833074361662	7.131600601040831	7.004516661717983	6.735103095808683	6.433251176138291	5.978505417655476	5.8858814970382705
44	0.0	0.0	0.0	0.0	0.0	0.0	0.0	0.0	0.0	0.0	7.257572500372176	3.6633899331277586	1.4011279303345234	0.41931576221919586	0.2552598839216018	0.5477087666534839	1.0549074007755639	1.6271606849701832	2.2138304709701	2.877990467418437	3.4230696830198672	3.8478569890726932	4.32247439982149	4.7796034065713355	5.112697841536566	5.505690976703715	5.908952961240654	6.016387612363924	6.076673269895687	6.498148401913153	7.744355519125489	7.744934931929991	0.0	0.0	0.0	0.0	0.0	0.0	0.0	0.0	8.237931796050919	7.755833074361662	7.486187906446676	7.02305811454677	6.917136350674142	7.029941211069086	6.125275993817923	5.983035994988428	5.710497029362885
45	0.0	0.0	0.0	0.0	0.0	0.0	0.0	0.0	0.0	0.0	5.140050462500791	2.0583027274111956	0.517228626505811	0.0	0.010514081990780966	0.3120554581897528	0.8541421979364006	1.4719100131997895	2.0783432992108635	2.693247698421861	3.267722970549997	3.7185234769628517	4.240262552920479	4.819338389925553	5.451715223741772	5.660486891669572	5.9600986548516905	6.297677403538928	6.624593486229341	6.780158075746974	0.0	7.744355519125489	0.0	0.0	7.766105768344944	7.755833074361662	0.0	0.0	0.0	0.0	0.0	8.275704940999233	8.275704940999233	7.793606219309976	6.830128456241925	6.748423661126584	6.608401089119174	5.910512818801794	5.628881342142233
46	0.0	0.0	0.0	0.0	0.0	0.0	0.0	0.0	0.0	0.0	4.240918341568819	1.7665125479766282	0.6726604104523908	0.2522669641189652	0.17389088804567265	0.42875645114144145	0.9383566108085493	1.4914567483593046	1.9929786350061924	2.538987522972726	3.114338056635571	3.6996517020250828	4.272611708676177	4.956508684647311	5.5938085293576245	5.815619876964094	5.816845097727735	6.297832165239638	0.0	0.0	7.273046904165448	7.766105768344944	7.766105768344944	7.766105768344944	0.0	8.237931796050919	8.237931796050919	0.0	0.0	8.275704940999233	0.0	8.275704940999233	0.0	7.029497823786897	7.311507497620718	6.608440709880974	6.30558680721722	6.065724642765354	5.352097139689353
47	0.0	0.0	0.0	0.0	0.0	0.0	0.0	0.0	0.0	7.739705628671778	4.774948931650781	2.5442486943994105	1.2477076708008683	0.6827736095973345	0.639251319037645	0.9044383071944875	1.328174897749288	1.726643087023144	2.120278253572189	2.5721543718798934	3.082337449261975	3.7255223028712896	4.348139838265959	5.02266028891807	5.774520265584503	6.390673661567079	6.300741228129069	6.779703772296746	7.766105768344944	0.0	0.0	0.0	0.0	7.766105768344944	7.284007046655687	8.278806836552786	0.0	0.0	8.275704940999233	0.0	8.275704940999233	0.0	0.0	8.275704940999233	6.922725003610544	6.830570366210508	6.126522420689478	5.984576324860414	5.362514872183976
48	0.0	0.0	0.0	0.0	0.0	0.0	0.0	0.0	0.0	0.0	6.139566377911316	3.2835993567924024	1.7115938092361032	1.2486141753664812	1.3310839008121835	1.634271856575778	1.899286221796475	2.159045826774766	2.435669984874952	2.8133773469379104	3.340525846805642	3.8882184985314545	4.5086792595869785	5.19886997563538	5.818414440052914	6.215331282543226	6.629252929039931	7.284007046655687	6.796406664976073	7.766105768344944	0.0	7.766105768344944	0.0	7.284007046655687	0.0	0.0	0.0	0.0	0.0	0.0	7.793606219309976	8.275704940999233	8.278806836552786	8.275704940999233	6.829408775931461	6.265934438752189	6.066096307015598	5.710965430818092	5.41764740395808
49	0.0	0.0	0.0	0.0	0.0	0.0	0.0	0.0	0.0	0.0	7.259081159190296	4.018791899856109	2.4500200968952557	2.03273299601487	2.147559215302704	2.404904299443678	2.558470804945383	2.656917202692668	2.9437081453367924	3.3237395159861194	3.7785108615252208	4.30163501116167	4.925554641244833	5.257686428737736	5.870185608079694	6.149312187146966	6.642302397955665	6.636828308885003	6.7984602593467764	6.412683549092928	7.766105768344944	7.001997372821866	7.766105768344944	7.284007046655687	7.766105768344944	7.766105768344944	0.0	0.0	8.275704940999233	0.0	0.0	8.275704940999233	8.275704940999233	6.922799537768399	6.674569383798434	6.037610581628598	5.888309206228612	5.661043288138171	5.374453745517041
50	0.0	0.0	0.0	0.0	0.0	0.0	0.0	0.0	0.0	0.0	0.0	5.141729918836734	3.563760254677777	2.979088047904993	3.008877650104896	3.226162396419703	3.2572324178671117	3.231210458877925	3.563935428751443	3.8012230905085165	4.2693540868661275	4.4980028106782965	4.994650365037493	5.246762855776481	5.918453059851764	6.632485433113021	6.635200055475976	6.314307943286816	6.516226046641022	6.646707201945373	7.284007046655687	7.284007046655687	7.766105768344944	7.284007046655687	0.0	0.0	0.0	0.0	0.0	8.275704940999233	8.275704940999233	7.793606219309976	7.509384149107787	7.312412177831461	6.747151410583629	6.347955836803716	6.266825341293168	5.453469754809659	5.188064149807111
51	0.0	0.0	0.0	0.0	0.0	0.0	0.0	0.0	0.0	0.0	0.0	6.49522390081231	4.941711935120538	4.186190023804416	3.9296047050963843	3.862915793667252	3.644643602147183	3.639536866012877	3.778721899158219	4.086554012020668	4.366348424118757	4.651235142540042	4.958618667293522	5.3943312915638835	5.876176182158076	6.508470959169055	6.992840247677319	6.646707201945373	6.641198472297451	6.801908324966429	6.51989865113261	7.284007046655687	7.284007046655687	7.284007046655687	0.0	0.0	0.0	0.0	0.0	0.0	7.790290258217197	7.786990031283264	7.309847540933299	7.309847540933299	6.544083141004861	6.226310971315537	5.763999154024717	5.57064855401381	5.20477295637446
52	0.0	0.0	0.0	0.0	0.0	0.0	0.0	0.0	0.0	0.0	0.0	7.740803345105053	7.7415566206103685	5.178670967243866	4.691859246148057	4.167655595768645	3.9515513892758136	3.6350101246785194	3.656089327089722	3.8548552399728013	4.177485289765823	4.602684772174117	4.733362345042032	5.331635863046515	5.61265097822578	6.034616233991195	6.097158812944831	5.929597920290568	6.517598042447564	7.284007046655687	7.001997372821866	6.801908324966429	7.766105768344944	0.0	0.0	0.0	0.0	8.27837280201718	0.0	8.269088752972522	8.269088752972522	8.275704940999233	8.269088752972522	6.541331865576301	6.487547630397546	6.435217558132485	6.15313629757956	5.820129366077574	5.099283925653861
53	0.0	0.0	0.0	0.0	0.0	0.0	0.0	0.0	0.0	0.0	0.0	0.0	7.7415566206103685	5.828310256470258	5.094042989604472	4.406853060494238	3.797055285980311	3.487089537577609	3.40212651305992	3.617786138534611	3.923449792097367	4.262399959209292	4.619038134189163	5.056920593171519	5.496642463275657	5.878482406584384	5.794982069746635	6.098414807957069	6.646919741261235	7.001997372821866	0.0	7.766105768344944	0.0	0.0	0.0	0.0	0.0	0.0	0.0	0.0	8.269088752972522	8.269088752972522	7.786990031283264	7.150353426257019	7.14969018657295	6.3432111699195	5.952576460687184	5.639395174208817	5.157999916611106
54	0.0	0.0	0.0	0.0	0.0	0.0	0.0	0.0	0.0	0.0	0.0	0.0	0.0	6.527283082013905	4.8012994107795794	3.831325119196112	3.377019570102653	3.1953906858951138	3.0856052724415592	3.2178166919593636	3.508440489899524	4.041992503701506	4.3812524642443265	4.782330913026235	5.377761396682831	5.616287985663282	6.522975909235064	6.648741528961911	6.41158647399038	6.646919741261235	7.771202786194173	0.0	0.0	0.0	0.0	0.0	0.0	0.0	0.0	0.0	0.0	7.786990031283264	7.1522021127872355	7.309699444139146	7.02398738685902	6.4860765473243776	5.884471166888423	5.497244751443391	5.166446976435651
55	0.0	0.0	0.0	0.0	0.0	0.0	0.0	0.0	0.0	0.0	0.0	0.0	0.0	5.8937439218554015	4.088471537989826	3.0894533211454007	2.90485274667813	2.9495132226378544	2.8563903177613383	2.8935754948661723	3.2491537136560735	3.718220573176655	4.152967437744041	4.686593857309336	4.993601526527382	5.651092701023466	5.9869144141016415	6.321849804576952	6.533741555800645	6.817563905507426	6.688487664663435	7.825407968463293	7.771202786194173	0.0	0.0	0.0	0.0	0.0	8.269088752972522	8.269088752972522	0.0	0.0	7.1528677532889615	7.024974277099402	6.603886771308795	6.387033928503933	6.187043555815838	5.726128651700982	5.328514092600469
56	0.0	0.0	0.0	0.0	0.0	0.0	0.0	0.0	0.0	0.0	0.0	0.0	7.777250883778049	5.265907731987856	3.3699558603459714	2.7264476373815807	2.6685451339812882	2.8882730746297476	2.9617275420079086	2.914691023287034	3.187464418944095	3.666149463602097	4.098760344623935	4.662922835453564	5.008365912805024	5.725177848449386	5.814575795898036	6.543896178009676	6.47542641659743	6.709156958099093	7.355426792712637	0.0	0.0	0.0	7.0612995729402135	7.355426792712637	7.546254691983264	7.786990031283264	7.504980357449443	7.504980357449443	0.0	7.504980357449443	7.507193620387514	6.920583345808567	7.024974277099402	6.388489104132947	5.799891083899156	5.657058172776765	5.200707044090983
57	0.0	0.0	0.0	0.0	0.0	0.0	0.0	0.0	0.0	0.0	0.0	0.0	7.296728231882988	4.919289881144445	3.2777710720500908	2.7153119533162853	2.8118026368807643	3.075267259569615	3.2640995003339697	3.3354336079062463	3.5438329893670213	3.874551451446073	4.390325922205672	4.722910082615978	4.984863582807999	5.331457036858752	6.141284989507169	6.201719152898376	6.873328071023383	6.595404952066482	7.343309246774036	7.355426792712637	0.0	0.0	0.0	7.849857924155251	7.849857924155251	7.14969018657295	0.0	8.269088752972522	8.27837280201718	7.507193620387514	7.310352529000082	7.151537108719775	6.744028895354686	6.435358214425016	6.302725795667201	5.462839565146283	5.15294360187351
58	0.0	0.0	0.0	0.0	0.0	0.0	0.0	0.0	0.0	0.0	0.0	0.0	7.7788269535722465	5.213132222104903	3.8305230028769017	3.1679442462708636	3.280303383824987	3.5785972820007634	3.916093644074391	3.9383800956314268	4.066771290132716	4.242024888214853	4.568993778277631	4.865036845977876	5.1664605413199824	5.378499026965321	5.811688396484454	6.305246038958411	6.710831116360251	6.168627592882678	6.583216621627572	6.579200851250957	6.861210525084778	7.343309246774036	6.706009402063722	7.077503673755738	7.825407968463293	7.786990031283264	0.0	7.788649317858771	7.7902921969522	7.7902921969522	7.504980357449443	7.025635743771974	6.604084606122686	6.602802080488769	5.707548202927643	5.5397813130171265	5.085327303861517
59	0.0	0.0	0.0	0.0	0.0	0.0	0.0	0.0	0.0	0.0	0.0	0.0	0.0	6.425404734320231	4.991640826056238	4.298475038198109	4.210872437964293	4.521878559090236	4.6959134847257955	4.763488718187898	4.467983498860462	4.518445493976706	4.6167955182367555	4.863197760908093	5.2921808824827385	5.280830930450457	5.746544220960534	5.717248520389033	5.823147317269154	5.943504533436729	6.0414307106593155	6.690785075222929	7.343309246774036	7.0612995729402135	7.343309246774036	7.0612995729402135	7.355426792712637	7.367759202465995	7.786990031283264	7.786990031283264	7.7902921969522	7.152330663687054	7.3090265720545995	7.5123439977693645	6.546301729318745	6.190404142176431	5.821523247694804	5.393636386491461	5.037838548990891
60	0.0	0.0	0.0	0.0	0.0	0.0	0.0	0.0	0.0	0.0	0.0	0.0	0.0	7.7788269535722465	6.425404734320231	5.695230943794162	5.512750974079012	5.730906529512469	5.2857741700434735	5.285136206645238	5.018326492339067	4.528802198321671	4.456914962844299	4.668451396187959	4.741738517837251	5.024955897873006	5.244111890968915	5.338536532654152	5.6802031770814185	5.7838388761888835	5.993327694908172	6.305246038958411	6.710831116360251	6.706009402063722	7.825407968463293	7.849857924155251	0.0	7.825407968463293	0.0	7.337338868921324	7.307094052831663	0.0	7.51160044148197	7.509029337891126	6.744793251306398	6.035585570598324	5.802182882530799	5.38256406320773	5.08757715632993
61	0.0	0.0	0.0	0.0	0.0	0.0	0.0	0.0	0.0	0.0	0.0	0.0	0.0	0.0	7.7788269535722465	7.296728231882988	6.814629510193732	7.014718558049167	5.9433060126309725	5.521469901876421	5.108931650898959	4.642371633575267	4.269680824711708	4.175899826362524	4.283314297783869	4.644712841642989	4.75329955043347	5.056546383493175	5.112352858915245	5.5386866809333695	5.651187647897863	5.65195525580111	5.956467603000893	6.164203793099703	6.394292012288674	6.603650806942917	7.849857924155251	7.343309246774036	7.849857924155251	8.275708837005048	8.275708837005048	8.269088752972522	7.791402516101345	6.828447393941171	6.746510025593731	6.347090101291461	6.037513372933932	5.395165477966684	5.059681684551811
62	0.0	0.0	0.0	0.0	0.0	0.0	0.0	0.0	0.0	0.0	0.0	0.0	0.0	0.0	0.0	0.0	0.0	6.814629510193732	6.338571506568646	6.034805957363779	5.3151767304701005	4.770309147262099	4.22278376791892	3.992144660149255	3.978587740681399	4.085896868036209	4.470670490352333	4.703281617979798	4.927242360216928	5.045346127156208	5.077508353542092	5.541260291868619	5.5474676711772855	5.656190814808258	6.310668242207497	6.378501412614177	6.873328071023381	6.715686490758958	0.0	7.849857924155251	7.512136189138615	6.827952112142008	7.512136189138615	7.153654670897658	6.67453294798645	6.304751644443276	5.958366391658703	5.501651082449172	5.170342011712383
63	0.0	0.0	0.0	0.0	0.0	0.0	0.0	0.0	0.0	0.0	0.0	0.0	0.0	0.0	0.0	0.0	0.0	7.321212419242904	7.047559496170666	6.5824816666118915	5.485529291430968	4.779581146844973	4.145728047321176	3.8556591260051096	3.802474515717102	3.891761057120439	4.097919806671122	4.40956343989207	4.530209658228195	4.699380847316624	4.969978183772446	5.120194646621046	5.409919187164359	6.062062735871817	5.831296556543404	6.715686490758958	0.0	7.200234192253059	7.367759202465995	7.547428104832528	8.275708837005048	7.31171225064032	7.156631669675709	7.029769542036438	6.547328382430872	6.192474411625647	6.158619171613409	5.783975587574378	5.170665177877129
64	0.0	0.0	0.0	0.0	0.0	0.0	0.0	0.0	0.0	0.0	0.0	0.0	0.0	0.0	0.0	0.0	0.0	0.0	0.0	6.708632815120512	6.160602326446795	5.135637623148869	4.481070039998775	4.0247638521089275	3.805814050032134	3.7975775656599833	3.9396463145034923	4.151547271680257	4.235971277046979	4.479684528887494	4.697713041805958	4.971798702403082	5.314708062560978	5.831482705926543	6.23602822631307	6.720575998523972	7.367759202465995	6.78600048705422	7.085749528632173	7.367759202465995	6.970215122925679	7.029769542036438	8.276512613323323	6.747581308581796	6.547402998103457	6.3921421819039645	6.266558842962914	5.9111788502847205	5.238849821509154
65	0.0	0.0	0.0	0.0	0.0	0.0	0.0	0.0	0.0	0.0	0.0	0.0	0.0	0.0	0.0	0.0	0.0	0.0	0.0	7.828688783824227	6.160901222707786	5.711158169049133	4.835178815889257	4.2818301573994075	4.000184315804352	3.9311796482089028	4.065416476384462	4.132194727732415	4.122587809146933	4.30250627496736	4.632068868566132	4.938677238366488	5.48034180281164	5.766261914377168	6.182070363038812	6.177560509439506	6.586432504323626	7.825407968463293	7.085749528632173	6.970215122925679	6.947040633857678	7.311511393626534	7.029769542036438	7.15631027060548	6.747895920746973	6.440815474541229	6.608614429612161	6.493474610003909	5.646077545120606
66	0.0	0.0	0.0	0.0	0.0	0.0	0.0	0.0	0.0	0.0	0.0	0.0	0.0	0.0	0.0	0.0	0.0	0.0	0.0	0.0	6.864491340445713	5.900293897067196	5.1657151387585545	4.586120062960158	4.378752851755812	4.29627201431148	4.144425896466929	4.256762857483933	4.2736719257627795	4.374272367814947	4.648741733065827	5.125756812308536	5.371852870525898	6.0092652227318455	5.915689643856655	6.885660480776738	7.077503673755738	7.849857924155251	7.200234192253059	7.355426792712637	6.936933509559013	6.93789866970329	7.0297744022546444	6.829568776086121	7.512145913354211	6.748123608654724	6.675027433186734	6.492326717555646	5.823857227208017
67	0.0	0.0	0.0	0.0	0.0	0.0	0.0	0.0	0.0	0.0	0.0	0.0	0.0	0.0	0.0	0.0	0.0	0.0	0.0	0.0	7.828688783824227	6.382392618756454	5.784068317157041	5.137421226128233	4.887924453714148	4.81123738168274	4.84243895130627	4.601028774656448	4.5778203452116415	4.683227674024034	4.780887146861803	5.2464947584668336	5.836782916647763	6.180119049250201	6.400458096003951	6.885660480776738	7.367759202465995	6.885660480776738	6.649621585510654	7.200938718374879	7.048035116161404	7.155315987543271	6.4925256111629475	6.922702973367005	7.029982630539686	7.794220154306685	7.156726626219451	6.923459924056021	6.492585232671538
68	0.0	0.0	0.0	0.0	0.0	0.0	0.0	0.0	0.0	0.0	0.0	0.0	0.0	0.0	0.0	0.0	0.0	0.0	0.0	0.0	0.0	7.828688783824227	6.382392618756454	5.945181821901577	5.7829665907864625	5.952166855766719	5.385191439585201	5.271745802528601	5.106613329085915	5.275618064923812	5.333482092859215	5.526885266419653	6.496435704903237	6.400458096003951	7.367759202465995	7.077503673755738	7.085749528632173	7.367759202465995	7.077503673755738	7.367759202465995	6.842473058634112	7.03018011488789	7.0308012646748255	7.311927749240506	7.156726626219451	7.794220154306685	7.512145913354211	6.674705371408829	6.608372842650531
69	0.0	0.0	0.0	0.0	0.0	0.0	0.0	0.0	0.0	0.0	0.0	0.0	0.0	0.0	0.0	0.0	0.0	0.0	0.0	0.0	0.0	0.0	7.346590062134969	7.064580388301148	6.8803074856716675	7.071565422166292	6.110886979251386	6.395547637077311	5.7995007538798	6.11619909014859	5.765188014388801	6.246214491658361	6.182070363038812	7.085749528632173	0.0	0.0	0.0	7.367759202465995	7.077503673755738	7.085749528632173	7.512016797095941	7.794220154306685	7.157709011620605	7.156726626219451	0.0	7.794220154306685	7.794413891634064	7.794220154306685	7.156804093098088
70	0.0	0.0	0.0	0.0	0.0	0.0	0.0	0.0	0.0	0.0	0.0	0.0	0.0	0.0	0.0	0.0	0.0	0.0	0.0	0.0	0.0	0.0	0.0	0.0	7.849857924155251	7.828688783824227	7.35709409646372	7.085749528632173	7.085749528632173	6.493371807683187	6.730459357755682	6.8803074856716675	7.35709409646372	0.0	0.0	0.0	7.849857924155251	0.0	0.0	7.849857924155251	7.5327796920219265	7.794026470929762	7.311927749240506	7.156881568605912	7.512016797095941	0.0	0.0	7.794026470929762	7.513654877815045
71	0.0	0.0	0.0	0.0	0.0	0.0	0.0	0.0	0.0	0.0	0.0	0.0	0.0	0.0	0.0	0.0	0.0	0.0	0.0	0.0	0.0	0.0	0.0	0.0	0.0	0.0	0.0	0.0	0.0	0.0	7.849857924155251	0.0	0.0	7.367759202465995	0.0	0.0	0.0	0.0	7.849857924155251	0.0	8.27612519261902	7.794026470929762	7.512016797095941	8.27612519261902	8.27612519261902	0.0	0.0	0.0	0.0
72	0.0	0.0	0.0	0.0	0.0	0.0	0.0	0.0	0.0	0.0	0.0	0.0	0.0	0.0	0.0	0.0	0.0	0.0	0.0	0.0	0.0	0.0	0.0	0.0	0.0	0.0	0.0	0.0	0.0	0.0	0.0	0.0	0.0	7.367759202465995	0.0	0.0	0.0	0.0	0.0	0.0	0.0	0.0	7.512016797095941	0.0	0.0	0.0	0.0	0.0	0.0
73	0.0	0.0	0.0	0.0	0.0	0.0	0.0	0.0	0.0	0.0	0.0	0.0	0.0	0.0	0.0	0.0	0.0	0.0	0.0	0.0	0.0	0.0	0.0	0.0	0.0	0.0	0.0	0.0	0.0	0.0	0.0	0.0	0.0	0.0	0.0	0.0	0.0	0.0	0.0	0.0	0.0	0.0	0.0	0.0	0.0	0.0	0.0	0.0	0.0
74	0.0	0.0	0.0	0.0	0.0	0.0	0.0	0.0	0.0	0.0	0.0	0.0	0.0	0.0	0.0	0.0	0.0	0.0	0.0	0.0	0.0	0.0	0.0	0.0	0.0	0.0	0.0	0.0	0.0	0.0	0.0	0.0	0.0	0.0	0.0	0.0	0.0	0.0	0.0	0.0	0.0	0.0	0.0	0.0	0.0	0.0	0.0	0.0	0.0
75	0.0	0.0	0.0	0.0	0.0	0.0	0.0	0.0	0.0	0.0	0.0	0.0	0.0	0.0	0.0	0.0	0.0	0.0	0.0	0.0	0.0	0.0	0.0	0.0	0.0	0.0	0.0	0.0	0.0	0.0	0.0	0.0	0.0	0.0	0.0	0.0	0.0	0.0	0.0	0.0	0.0	0.0	0.0	0.0	0.0	0.0	0.0	0.0	0.0
76	0.0	0.0	0.0	0.0	0.0	0.0	0.0	0.0	0.0	0.0	0.0	0.0	0.0	0.0	0.0	0.0	0.0	0.0	0.0	0.0	0.0	0.0	0.0	0.0	0.0	0.0	0.0	0.0	0.0	0.0	0.0	0.0	0.0	0.0	0.0	0.0	0.0	0.0	0.0	0.0	0.0	0.0	0.0	0.0	0.0	0.0	0.0	0.0	0.0
77	0.0	0.0	0.0	0.0	0.0	0.0	0.0	0.0	0.0	0.0	0.0	0.0	0.0	0.0	0.0	0.0	0.0	0.0	0.0	0.0	0.0	0.0	0.0	0.0	0.0	0.0	0.0	0.0	0.0	0.0	0.0	0.0	0.0	0.0	0.0	0.0	0.0	0.0	0.0	0.0	0.0	0.0	0.0	0.0	0.0	0.0	0.0	0.0	0.0
78	0.0	0.0	0.0	0.0	0.0	0.0	0.0	0.0	0.0	0.0	0.0	0.0	0.0	0.0	0.0	0.0	0.0	0.0	0.0	0.0	0.0	0.0	0.0	0.0	0.0	0.0	0.0	0.0	0.0	0.0	0.0	0.0	0.0	0.0	0.0	0.0	0.0	0.0	0.0	0.0	0.0	0.0	0.0	0.0	0.0	0.0	0.0	0.0	0.0
79	0.0	0.0	0.0	0.0	0.0	0.0	0.0	0.0	0.0	0.0	0.0	0.0	0.0	0.0	0.0	0.0	0.0	0.0	0.0	0.0	0.0	0.0	0.0	0.0	0.0	0.0	0.0	0.0	0.0	0.0	0.0	0.0	0.0	0.0	0.0	0.0	0.0	0.0	0.0	0.0	0.0	0.0	0.0	0.0	0.0	0.0	0.0	0.0	0.0
[truncated: 31 more columns]
