# Supplementary material for: Machine learning coarse-grained potentials of protein thermodynamics
Source: Nat Commun. 2023 Sep 15;14:5739. doi: 10.1038/s41467-023-41343-1 (PMC10504246; doi:10.1038/s41467-023-41343-1)
Supplement: Supplementary file 4 — Source Data [file 41467_2023_41343_MOESM4_ESM.zip › Source_data/FigureS13/trpcage_training_protspecific.csv]

epoch	lr	train_loss	val_loss	test_loss	step
0	0.00019999999494757503	736.9489135742188	736.4273071289062	21.497589111328125	6550
1	0.00019999999494757503	735.4633178710938	735.7224731445312		13101
2	0.00019999999494757503	734.8794555664062	735.3038330078125	21.481470108032227	19652
3	0.00019999999494757503	734.5057373046875	734.9159545898438		26203
4	0.00019999999494757503	734.2313842773438	734.807861328125	21.474773406982422	32754
5	0.00019999999494757503	734.0108642578125	734.6369018554688		39305
6	0.00019999999494757503	733.8351440429688	734.4549560546875	21.470539093017578	45856
7	0.00019999999494757503	733.6691284179688	734.3115844726562		52407
8	0.00019999999494757503	733.5296630859375	734.2996826171875	21.467817306518555	58958
9	0.00019999999494757503	733.3917236328125	734.2477416992188		65509
10	0.00019999999494757503	733.2437133789062	734.0728149414062	21.465417861938477	72060
11	0.00019999999494757503	733.1013793945312	733.9680786132812		78611
12	0.00019999999494757503	732.99658203125	733.9130859375	21.463186264038086	85162
13	0.00019999999494757503	732.8924560546875	733.8488159179688		91713
14	0.00019999999494757503	732.8240356445312	733.946533203125	21.462736129760742	98264
15	0.00019999999494757503	732.7471923828125	733.9638671875		104815
16	0.00019999999494757503	732.6902465820312	733.7920532226562	21.461641311645508	111366
17	0.00019999999494757503	732.6145629882812	733.7290649414062		117917
18	0.00019999999494757503	732.5784301757812	733.744140625	21.460521697998047	124468
19	0.00019999999494757503	732.5096435546875	733.7359008789062		131019
20	0.00019999999494757503	732.4523315429688	733.8021850585938	21.461565017700195	137570
21	0.00019999999494757503	732.407470703125	733.6806640625		144121
22	0.00019999999494757503	732.3676147460938	733.7213745117188	21.460298538208008	150672
23	0.00019999999494757503	732.3055419921875	733.7059936523438		157223
24	0.00019999999494757503	732.2634887695312	733.7049560546875	21.459442138671875	163774
25	0.00019999999494757503	732.239501953125	733.77490234375		170325
26	0.00019999999494757503	732.2012329101562	733.9293212890625	21.462127685546875	176876
27	0.00019999999494757503	732.1663818359375	733.725341796875		183427
28	0.00019999999494757503	732.1152954101562	733.7327270507812	21.460329055786133	189978
29	0.00015999999595806003	731.9261474609375	733.6602783203125		196529
30	0.00015999999595806003	731.873779296875	733.7577514648438	21.46002769470215	203080
31	0.00015999999595806003	731.841552734375	733.7855834960938		209631
32	0.00015999999595806003	731.8027954101562	733.9109497070312	21.462919235229492	216182
33	0.00015999999595806003	731.77783203125	733.8024291992188		222733
34	0.00015999999595806003	731.7454223632812	733.7399291992188	21.460121154785156	229284
35	0.00015999999595806003	731.7127685546875	733.7574462890625		235835
36	0.00015999999595806003	731.6884765625	733.7837524414062	21.460460662841797	242386
37	0.00015999999595806003	731.6659545898438	733.7244873046875		248937
38	0.00015999999595806003	731.6237182617188	733.8257446289062	21.461320877075195	255488
39	0.00015999999595806003	731.6055908203125	733.844970703125		262039
40	0.00012799999967683107	731.4475708007812	733.7838745117188	21.461292266845703	268590
41	0.00012799999967683107	731.406982421875	733.8151245117188		275141
42	0.00012799999967683107	731.3773193359375	733.803955078125	21.461135864257812	281692
43	0.00012799999967683107	731.361572265625	733.85205078125		288243
44	0.00012799999967683107	731.3358764648438	733.876220703125	21.46224021911621	294794
45	0.00012799999967683107	731.308837890625	733.9323120117188		301345
46	0.00012799999967683107	731.2927856445312	733.8619995117188	21.46245765686035	307896
47	0.00012799999967683107	731.2723388671875	733.8967895507812		314447
48	0.00012799999967683107	731.2518310546875	733.9375	21.46306610107422	320998
49	0.00012799999967683107	731.2344360351562	733.9293823242188		327549
50	0.00012799999967683107	731.2100219726562	733.9390258789062	21.46282196044922	334100
51	0.00010240000119665638	731.0662841796875	734.0042114257812		340651
52	0.00010240000119665638	731.044921875	733.9901123046875	21.46366310119629	347202
53	0.00010240000119665638	731.0227661132812	733.9927978515625		353753
54	0.00010240000119665638	731.0010986328125	734.0538940429688	21.464691162109375	360304
55	0.00010240000119665638	730.9880981445312	733.9946899414062		366855
56	0.00010240000119665638	730.9749755859375	734.0946044921875	21.464929580688477	373406
57	0.00010240000119665638	730.958251953125	734.0472412109375		379957
58	0.00010240000119665638	730.9391479492188	734.0607299804688	21.464309692382812	386508
59	0.00010240000119665638	730.9276733398438	734.105224609375		393059
