# Supplementary material for: Machine learning coarse-grained potentials of protein thermodynamics
Source: Nat Commun. 2023 Sep 15;14:5739. doi: 10.1038/s41467-023-41343-1 (PMC10504246; doi:10.1038/s41467-023-41343-1)
Supplement: Supplementary file 4 — Source Data [file 41467_2023_41343_MOESM4_ESM.zip › Source_data/Figure S5/figure_s5_a_ntl9_ref_hist.csv]

	0	1	2	3	4	5	6	7	8	9	10	11	12	13	14	15	16	17	18	19	20	21	22	23	24	25	26	27	28	29	30	31	32	33	34	35	36	37	38	39	40	41	42	43	44	45	46	47	48
0	0.0	0.0	0.0	0.0	0.0	0.0	0.0	0.0	0.0	0.0	0.0	0.0	0.0	0.0	0.0	0.0	0.0	0.0	0.0	0.0	0.0	0.0	0.0	0.0	0.0	0.0	0.0	0.0	0.0	0.0	0.0	0.0	0.0	0.0	0.0	0.0	0.0	0.0	0.0	0.0	0.0	0.0	0.0	0.0	0.0	0.0	0.0	0.0	0.0
1	0.0	0.0	0.0	0.0	0.0	0.0	0.0	0.0	0.0	0.0	0.0	0.0	0.0	0.0	0.0	0.0	0.0	0.0	0.0	0.0	0.0	0.0	0.0	0.0	0.0	0.0	0.0	0.0	0.0	0.0	0.0	0.0	0.0	0.0	0.0	0.0	0.0	0.0	0.0	0.0	0.0	0.0	0.0	0.0	0.0	0.0	0.0	0.0	0.0
2	0.0	0.0	0.0	0.0	0.0	0.0	0.0	0.0	0.0	0.0	0.0	0.0	0.0	0.0	0.0	0.0	0.0	0.0	0.0	0.0	0.0	0.0	0.0	0.0	0.0	0.0	0.0	0.0	0.0	0.0	0.0	0.0	0.0	0.0	0.0	0.0	0.0	0.0	0.0	0.0	0.0	0.0	0.0	0.0	0.0	0.0	0.0	0.0	0.0
3	0.0	0.0	0.0	0.0	0.0	0.0	0.0	0.0	0.0	0.0	0.0	0.0	0.0	0.0	0.0	0.0	0.0	0.0	0.0	0.0	0.0	0.0	0.0	0.0	0.0	0.0	0.0	0.0	0.0	0.0	0.0	0.0	0.0	0.0	0.0	0.0	0.0	0.0	0.0	0.0	0.0	0.0	0.0	0.0	0.0	0.0	0.0	0.0	0.0
4	0.0	0.0	0.0	0.0	0.0	0.0	0.0	0.0	0.0	0.0	0.0	0.0	0.0	0.0	0.0	0.0	0.0	0.0	0.0	0.0	0.0	0.0	0.0	0.0	0.0	0.0	0.0	0.0	0.0	0.0	0.0	0.0	0.0	0.0	0.0	0.0	0.0	0.0	0.0	0.0	0.0	0.0	0.0	0.0	0.0	0.0	0.0	0.0	0.0
5	0.0	0.0	0.0	0.0	0.0	0.0	0.0	0.0	0.0	0.0	0.0	0.0	0.0	0.0	0.0	0.0	0.0	0.0	0.0	0.0	0.0	0.0	0.0	0.0	0.0	0.0	0.0	0.0	0.0	0.0	0.0	0.0	9.56792795760705	0.0	0.0	0.0	0.0	9.56792795760705	0.0	0.0	0.0	0.0	0.0	0.0	0.0	0.0	0.0	0.0	0.0
6	0.0	0.0	0.0	0.0	0.0	0.0	0.0	0.0	0.0	0.0	0.0	0.0	0.0	0.0	0.0	0.0	0.0	0.0	0.0	0.0	0.0	0.0	0.0	0.0	0.0	0.0	0.0	0.0	0.0	0.0	0.0	0.0	0.0	8.651479542820685	8.53623457451447	8.53623457451447	8.569164108889602	8.939246976495227	0.0	0.0	0.0	0.0	0.0	0.0	0.0	0.0	0.0	0.0	0.0
7	0.0	0.0	0.0	0.0	0.0	0.0	0.0	0.0	0.0	0.0	0.0	0.0	0.0	0.0	0.0	0.0	0.0	0.0	0.0	0.0	0.0	0.0	0.0	0.0	0.0	0.0	0.0	0.0	0.0	0.0	0.0	9.085829235917792	7.4350281007963614	7.34647672970589	7.002972483150974	6.995584175180823	7.190657500146609	7.755136743011474	9.782441691726806	0.0	0.0	0.0	0.0	0.0	9.24918725067895	9.731285972368209	0.0	0.0	0.0
8	0.0	0.0	0.0	0.0	0.0	0.0	0.0	0.0	0.0	0.0	0.0	0.0	0.0	0.0	0.0	0.0	0.0	0.0	0.0	0.0	0.0	0.0	0.0	0.0	0.0	0.0	0.0	0.0	0.0	0.0	9.085829235917792	7.3161979531058625	6.0824448158382145	5.772743264313129	5.582690801272096	5.7617549119197635	5.973461220665327	6.698157200004377	8.04929430797193	9.782441691726806	9.782441691726806	0.0	8.4649997431022	8.611887405968638	7.342874264133061	7.413666309737677	8.485078855155873	9.24918725067895	0.0
9	0.0	0.0	0.0	0.0	0.0	0.0	0.0	0.0	0.0	0.0	0.0	0.0	0.0	0.0	0.0	0.0	0.0	0.0	0.0	0.0	0.0	0.0	0.0	0.0	0.0	0.0	0.0	0.0	0.0	9.56792795760705	7.215290981027759	5.7466265171495055	4.886976098294535	4.557878317039482	4.601123883439152	4.784676038301187	5.129138422821504	5.847985558897245	7.0821937108625965	7.775158910563225	8.429109480008272	8.302929272331973	8.460581349543805	7.074634837529042	6.046202048791758	5.791771945948187	6.434139130482227	8.16887614820255	0.0
10	0.0	0.0	0.0	0.0	0.0	0.0	0.0	0.0	0.0	0.0	0.0	0.0	0.0	0.0	0.0	0.0	0.0	0.0	0.0	0.0	0.0	0.0	0.0	0.0	0.0	0.0	0.0	0.0	0.0	8.181963883412934	6.071115230681804	4.619409541108581	3.890985652184721	3.7418428452227728	3.9689307389011104	4.281032665337299	4.63173106262572	5.313980636666943	6.205564722853871	6.833122675444902	7.193208274690531	7.308355200642771	7.042881732716006	6.0832470213466285	5.310528592302439	5.0842016908115815	5.679158377130054	6.815925447993382	8.289161152891527
11	0.0	0.0	0.0	0.0	0.0	0.0	0.0	0.0	0.0	0.0	0.0	0.0	0.0	0.0	0.0	0.0	0.0	0.0	0.0	0.0	0.0	0.0	0.0	0.0	0.0	0.0	0.0	0.0	8.962114074063763	7.11995037878039	5.309143621442495	4.032431713951584	3.3889907234107293	3.3726594272033346	3.6808705167495104	4.011114013215935	4.32014507283116	4.841558732750607	5.438476973595445	6.063600506435203	6.354835588155061	6.663662522029585	6.312907042175049	5.563921907691458	4.91972084168452	4.80520918110536	5.3258416148721865	6.252468376515684	7.245212962547316
12	0.0	0.0	0.0	0.0	0.0	0.0	0.0	0.0	0.0	0.0	0.0	0.0	0.0	0.0	0.0	0.0	0.0	0.0	0.0	0.0	0.0	0.0	0.0	0.0	0.0	0.0	0.0	0.0	8.27320796759544	6.311469002110782	4.835450791389935	3.7647980657998374	3.2874069038547207	3.362019838470972	3.663135808766733	3.8494300252576634	4.0263737998122355	4.360985721009773	4.748975597589472	5.2084932287348975	5.719614989018072	6.085604436761421	5.905714894217971	5.238215190817253	4.817345255097255	4.789696788483597	5.071608406349855	5.404349220501744	5.949478726570114
13	0.0	0.0	0.0	0.0	0.0	0.0	0.0	0.0	0.0	0.0	0.0	0.0	0.0	0.0	0.0	0.0	0.0	0.0	0.0	0.0	0.0	0.0	0.0	0.0	0.0	0.0	0.0	8.818244248348293	7.262534688270894	5.873822664764577	4.606528275403353	3.7432629318873127	3.40151434209744	3.5309607348176284	3.718533919461936	3.719153264203878	3.79317554671022	4.044602058291191	4.334351912462595	4.779270012881113	5.202764691068025	5.3749758903832	5.69591978171825	5.163956209798488	4.863598869208563	4.786305727815139	4.78160940519578	4.720076393267384	5.038294432419278
14	0.0	0.0	0.0	0.0	0.0	0.0	0.0	0.0	0.0	0.0	0.0	0.0	0.0	0.0	0.0	0.0	0.0	0.0	0.0	0.0	0.0	0.0	0.0	0.0	9.38610458185396	0.0	0.0	8.069477774415866	6.5610392825629384	5.446723610708596	4.345268433736586	3.6307241858614976	3.4667214593769815	3.6976374327228667	3.8020890209342832	3.7173938423926467	3.7074332212798717	3.809321913986671	4.041981115291674	4.367706502254952	4.634849632741491	4.922014048706354	5.17918183070915	5.253745814420337	4.9889862961483935	4.850193643981294	4.569047510347893	4.335535293508923	4.424027395471175
15	0.0	0.0	0.0	0.0	0.0	0.0	0.0	0.0	0.0	0.0	0.0	0.0	0.0	0.0	0.0	0.0	0.0	0.0	0.0	0.0	0.0	0.0	0.0	0.0	8.904005860164702	8.783159089009342	8.575234304823283	7.486764233966615	6.198556408387284	5.081895009161896	4.085434746717044	3.5469680642602386	3.5205418511506466	3.743482298859634	3.865692144146556	3.7831959599451954	3.7060775463145923	3.6800100317022224	3.7801789483778974	3.9133934341293655	4.125545087236678	4.411062323279022	4.849863848491552	5.132647747668622	5.006570040968885	4.848436630138022	4.470784921365136	4.150888500827331	4.106658047554902
16	0.0	0.0	0.0	0.0	0.0	0.0	0.0	0.0	0.0	0.0	0.0	0.0	0.0	0.0	0.0	0.0	0.0	0.0	0.0	0.0	0.0	0.0	0.0	9.736408711538601	8.45521645905393	7.920075884414866	8.007993992364412	6.91734858502974	5.727619787830487	4.735382664052291	3.9766210410773937	3.6478383973362476	3.652653499350153	3.75953675515023	3.8111527870204904	3.7995435653189027	3.6244428395470187	3.536447243093299	3.5650101510221113	3.5885946611522312	3.756797157562037	4.033495739515307	4.44953890552445	4.66325478728603	4.808701787212222	4.652731285791223	4.421390142624054	4.135132650638564	4.003210994142159
17	0.0	0.0	0.0	0.0	0.0	0.0	0.0	0.0	0.0	0.0	0.0	0.0	0.0	0.0	0.0	0.0	0.0	0.0	0.0	0.0	0.0	0.0	9.102022274722422	8.148400499245327	7.79137909514288	7.747523891778003	7.19597316515111	6.205804073933044	5.267231208290643	4.52374218317309	4.0428174081531	3.8155183656320144	3.7095570790641164	3.6811092688457956	3.724973826229344	3.75876837268755	3.5558742042999247	3.425113203699895	3.357792816267981	3.3557050091479397	3.5245512793115594	3.786596811805132	4.0675381297772	4.2664769582370505	4.3720408005550935	4.451625841557608	4.486834633831387	4.3217237768030206	4.061229960007192
18	0.0	0.0	0.0	0.0	0.0	0.0	0.0	0.0	0.0	0.0	0.0	0.0	0.0	0.0	0.0	0.0	0.0	0.0	0.0	9.179550439738122	7.437297544382765	7.373875989671549	8.049001014938348	7.532906499279041	7.270863424898924	7.035356436082975	6.927698115408885	5.934371288093117	5.1377075122927485	4.481249089254133	4.1467703396455775	3.9640234225403947	3.8131411549684655	3.6803607762148207	3.7309932125223018	3.69141704466593	3.5300867670439677	3.333534215179716	3.2058498774835273	3.209369432460327	3.288770134413685	3.529763977775753	3.7526403648481494	3.959110231501545	4.156360835709444	4.343220306570924	4.37975293427628	4.262000369500063	4.151809209910725
19	0.0	0.0	0.0	0.0	0.0	0.0	0.0	0.0	0.0	0.0	0.0	0.0	0.0	0.0	0.0	0.0	0.0	8.940627265220876	7.621195050166048	6.240343244891297	5.572155224023841	5.5898274526092075	6.112998770665963	6.658681052098644	7.043949615853459	6.702425784980595	6.546283482901486	5.767446291071278	5.113295486805343	4.641371579883163	4.340187886125048	4.218475328170323	3.956556742087666	3.7961128172061214	3.7138196423660705	3.6702965920864825	3.5259722442200143	3.301458158411661	3.072650101459063	3.0112553415424523	3.0847367061074626	3.29534294147454	3.4551601224769675	3.6491551485376563	3.877295087057364	4.122660653815286	4.244575806403679	4.087919468723253	4.145254891789148
20	0.0	0.0	0.0	0.0	0.0	0.0	0.0	0.0	0.0	0.0	0.0	0.0	0.0	0.0	0.0	8.905915528136834	7.73264962371547	6.713044117332413	5.834314895651228	4.7881544915576635	4.337008274160309	4.446449015434597	5.218233618128722	6.093039822449824	6.606748413146879	6.700729912122243	6.54124459122606	5.783383279384963	5.275825544051906	4.829182913639192	4.5755430890381295	4.3684952234678605	4.084596121116333	3.8837954706697486	3.764045225906629	3.637293144829413	3.4671501088697356	3.2214707348722236	2.9943225800012048	2.9073501730763684	2.9310288854800346	3.075272972162356	3.2207440852634788	3.3777596368521348	3.5985793546615668	3.7650837618227726	3.9796022813239915	4.123534635606761	4.243171262173645
21	0.0	0.0	0.0	0.0	0.0	0.0	0.0	0.0	0.0	0.0	0.0	0.0	0.0	0.0	8.905915528136834	6.618624782074783	5.181489333098244	4.7663116543578266	4.471030694823478	3.8956894321860798	3.6139314143909536	3.8318346228976985	4.523109635756002	5.360225307577498	5.995040234048788	6.298331675541294	6.378211609757208	6.0733632614703845	5.444341898382365	4.939394326913195	4.652559160820568	4.386313861087564	4.155912843624944	3.9627277088053834	3.776744053015719	3.566053343358697	3.373770650873473	3.177410515349428	2.9953740837679117	2.8923932232234133	2.807241751449502	2.849265388933027	2.971656725401357	3.1332706105953205	3.352997493975261	3.6201511660236525	3.818604273744998	4.114306177997703	4.182665730791068
22	0.0	0.0	0.0	0.0	0.0	0.0	0.0	0.0	0.0	0.0	0.0	0.0	0.0	0.0	7.672864032955116	5.015984995744658	3.8340526607075454	3.511431106141819	3.563620157294447	3.4158815024016347	3.291617922582981	3.5629621386397243	4.151731252320106	4.716657579012418	5.307963243817196	6.013538268467385	6.148382672963263	5.875323426867909	5.29830323916221	4.872922397197638	4.64574821835858	4.375415729027173	4.1504370235599755	4.027487669037715	3.788712436967346	3.5578936230117995	3.3888165987907266	3.207973448574589	3.041248868085842	2.899922208789894	2.7489490734536064	2.6407224304051367	2.7123220360964995	2.915146325349345	3.1882574959346073	3.450020858053522	3.697725651160111	3.940668451942738	4.23018475988153
23	0.0	0.0	0.0	0.0	0.0	0.0	0.0	0.0	0.0	0.0	0.0	0.0	0.0	0.0	6.4206519244856795	4.10456679303395	3.0244982404767384	2.7981958031084746	2.995124738624652	3.05951655257543	3.154683763792387	3.4474231166804117	3.9115838108093497	4.261738360932758	4.740799697769792	5.349740191632891	5.796148795170823	5.707950339374121	5.256843050760637	4.842484184162934	4.571270333947703	4.357240460284103	4.2339834319619065	4.077749002669066	3.8487388068925625	3.6416366948022363	3.4698560436643806	3.2704320477444533	3.0869105798178404	2.9112968835959263	2.6999015131396407	2.5270102304267796	2.543531225109944	2.738398041876132	2.9745693017318784	3.2691290277761587	3.5449432392629383	3.813170632118961	4.05905841009145
24	0.0	0.0	0.0	0.0	0.0	0.0	0.0	0.0	0.0	0.0	0.0	0.0	0.0	0.0	5.88896338715714	3.757302894477922	2.701193283794077	2.4520783833850093	2.6201038950589535	2.822815547561845	3.0440340455375914	3.423257564980018	3.7701816523484446	3.9313340351597814	4.356105880497506	4.91356995526509	5.237609197959769	5.3057891619214095	5.019845996765416	4.730053778904987	4.528257923514977	4.3896684437553795	4.278699955052795	4.07779658668659	3.85017346984277	3.700076118749883	3.5694192093937875	3.3911496487628527	3.1840815361154053	2.978255457449288	2.7403154359094524	2.5635315696513707	2.533414420942308	2.6226641464363496	2.8188853176179283	3.081069897255876	3.309084467122057	3.5606930398106007	3.8463557194761098
25	0.0	0.0	0.0	0.0	0.0	0.0	0.0	0.0	0.0	0.0	0.0	0.0	0.0	9.396590706023272	5.946695497787112	3.7265899243494127	2.574820702560838	2.2716340014175938	2.4440662528496304	2.690365457186849	2.9719432535820607	3.3516006384792396	3.665040266355091	3.815912161157142	4.135456468454524	4.542721772654542	4.689916374742939	4.567181926022591	4.575759924385128	4.559076179324878	4.511230212153993	4.4103142064977	4.22033039192656	4.014923469323527	3.8252992158398085	3.7308382504530337	3.612605086834046	3.5279643327213837	3.336250770415668	3.0869219418006093	2.8912713140627764	2.733062737803529	2.64121517310243	2.6594175378533826	2.8018191980153615	2.9742259973787206	3.145582874826273	3.3434850307582904	3.583468891614066
26	0.0	0.0	0.0	0.0	0.0	0.0	0.0	0.0	0.0	0.0	0.0	0.0	0.0	0.0	5.905404196906605	3.7337882185903393	2.5675146151441695	2.269167495412929	2.4610527056641933	2.669311312229734	2.930689354536608	3.294192262332132	3.577301853351714	3.7759948594864765	4.018494680431219	4.184158219141734	4.153658121755662	4.102687129253217	4.164211893035866	4.275826055515044	4.331232920794019	4.296655101966653	4.144304868587433	4.0223158679546085	3.8452203512802985	3.7073440055517928	3.6768666913853076	3.625178653034699	3.467383401632228	3.263515213725184	3.0543403035815304	2.9328496080626323	2.797326805296553	2.7685055344528404	2.8559191568662436	2.955369727490468	3.041067870964989	3.174205950948749	3.386971580653256
27	0.0	0.0	0.0	0.0	0.0	0.0	0.0	0.0	0.0	0.0	0.0	0.0	0.0	8.228121659854622	5.599135896246611	3.714155458611282	2.749182398675776	2.5225160201501486	2.657711557136432	2.7799129427027776	3.00453520483498	3.3068986033550827	3.502896664016797	3.6361411335291605	3.8405433630303234	3.8969504350617097	3.797873998422312	3.7398930134807182	3.8625576575246976	3.9961125419031793	4.061533930314412	4.106328433478065	4.095627873230658	4.039292755795511	3.9281258441308236	3.837071221665231	3.7219721216339954	3.676570809118582	3.555289025870347	3.3580997860887107	3.197206887586077	3.124155326078955	3.002847847085037	2.9351711619704135	2.9832451545511143	3.011878922211282	3.053828074640208	3.1057018281108606	3.16288957409939
28	0.0	0.0	0.0	0.0	0.0	0.0	0.0	0.0	0.0	0.0	0.0	0.0	0.0	7.549109460520245	5.030459254048543	3.650393199195058	2.974652540475147	2.8473250081617856	2.9154511318834997	3.0037967594834107	3.1696868681658605	3.306181218501731	3.3483999712202515	3.4413930118303133	3.5978721774167015	3.669139368972962	3.6041568676680322	3.57193002632279	3.681728054866146	3.787666964035636	3.819356844613445	3.929858397647549	4.047403645966256	4.051197627838187	4.031240764053628	3.951359077244927	3.8337283928556776	3.7156403022542897	3.593602309579482	3.4321816634475555	3.3293543211889975	3.238778409352066	3.171284163833721	3.1474393156403533	3.1482888423348854	3.1565792784816127	3.1608815522570994	3.125086161919195	3.052322533322549
29	0.0	0.0	0.0	0.0	0.0	0.0	0.0	0.0	0.0	0.0	0.0	0.0	9.281780551517311	6.285977610852142	4.321055102147545	3.3309439465894775	3.0655583921908205	3.1025104643925374	3.2011230230649774	3.2491834363475354	3.2698808159969133	3.283273143935274	3.2521497150167633	3.2736585352130394	3.3018919062537915	3.412547972670846	3.4384516190093626	3.495371267088262	3.6157471371357968	3.6286897927363064	3.6486508401187265	3.8023640829136927	3.9557715925955854	4.04019752146417	4.055159433950408	4.035501269343682	3.959200050297593	3.8220433738201613	3.666220823907543	3.524162918779597	3.4463933706531025	3.399727579239653	3.33941039060805	3.328739720113986	3.344522523308962	3.363903771353521	3.32051638180279	3.253365485845018	3.0772963168306156
30	0.0	0.0	0.0	0.0	0.0	0.0	0.0	0.0	0.0	0.0	0.0	0.0	8.799681829828053	5.58797790141177	3.743778449116144	3.035852693825544	3.0531123021155935	3.275621355073814	3.4263767867029493	3.395985940771479	3.3365003611272934	3.2779689441812554	3.246680628716584	3.2070060189467826	3.154427057560632	3.234214698210672	3.3318351204140235	3.4670990598336253	3.579916468358875	3.602204961489865	3.625185883278923	3.7069496004678353	3.827272952663562	3.930304608273043	3.9640562606885803	3.981637450001089	3.9379481719817298	3.8526112647514834	3.7399718950527294	3.621251496757613	3.5648450377446483	3.526192749602009	3.4949424433812837	3.5313022785762165	3.5693439009875583	3.592325083648068	3.5062730685207315	3.3766477410770213	3.14893487073621
31	0.0	0.0	0.0	0.0	0.0	0.0	0.0	0.0	0.0	0.0	0.0	0.0	7.551577683670412	4.899455548047441	3.4844521424267096	3.0120968544159528	3.1418645459045997	3.451792674886918	3.5382849649269286	3.4250753840967025	3.4120157490781358	3.4436830645556613	3.431893610459004	3.298005120238529	3.169182239127683	3.1817602518550565	3.2827291220371766	3.45371385866099	3.598784477659051	3.6341009603964904	3.6443456091243993	3.705913125737185	3.77531016395642	3.8170176225422665	3.8313208926516493	3.7988175901009678	3.8584730620390584	3.8832301350405567	3.830209389639526	3.830695116774714	3.7910281492611393	3.730304683929438	3.7502781491184	3.750936662696171	3.825087373376439	3.7434487769770355	3.653098282162885	3.44192681303032	3.197697228805797
32	0.0	0.0	0.0	0.0	0.0	0.0	0.0	0.0	0.0	0.0	0.0	9.27422328434115	6.712395084239678	4.563993831552954	3.444277366664421	3.1450790183315886	3.3458977631111244	3.5486197036431646	3.632241863338515	3.583655167957592	3.6407995770316974	3.7299353848321584	3.650197148051154	3.4620430330866707	3.290515874992427	3.2675006903785944	3.3725820488647544	3.5471388089121394	3.6686345273982175	3.7058767622417195	3.7306103768502297	3.762425175318044	3.8121220883649958	3.79285235940514	3.720815058771434	3.70475133586383	3.6999102599776146	3.790278454236571	3.8669946371691735	3.9219036574528365	3.90195281775621	3.948677659444022	3.9512367744223686	3.9623099769100243	4.0392297229086545	3.939279652901824	3.720868683428402	3.473127593483187	3.2257419790753508
33	0.0	0.0	0.0	0.0	0.0	0.0	0.0	0.0	0.0	0.0	0.0	0.0	6.265074749217374	4.3895136873485585	3.4784824075659024	3.3195302210649658	3.5252030707988435	3.6391751716474934	3.744450567384961	3.888248413600409	4.022225194986141	3.949442700957742	3.822142608328466	3.619823130523705	3.470697097835237	3.460195138861833	3.5226783395286096	3.6285992706596026	3.7529705404714475	3.806787442498358	3.865623035162046	3.8836381777295808	3.871914987129352	3.814286643656966	3.6924239834053667	3.6270432065826315	3.5908483670098565	3.608660596906356	3.6943512564029994	3.8218761428368637	4.034252526222593	4.117980173511767	4.122297766292974	4.1260088012827385	4.134109352053814	4.012210259683684	3.8217083107443397	3.496257139696171	3.2532440658267445
34	0.0	0.0	0.0	0.0	0.0	0.0	0.0	0.0	0.0	0.0	0.0	8.516536631995105	6.110139731980284	4.400580042664195	3.6130232277520777	3.44866069795542	3.455869899457978	3.5832034639523407	3.793659482589696	4.076802395562908	4.159194142532012	4.078021559218329	3.901388680467642	3.7373229851678964	3.641014291887159	3.6294130450650437	3.6790673129444604	3.7463808360822357	3.7970888873769386	3.921915726954902	3.9790358813514866	3.998253262189335	3.9953592469474666	3.9100728919078396	3.7913565577519153	3.6629288853767994	3.532508813066941	3.505734420000281	3.562160937361625	3.7436927690153077	4.013152779922947	4.2755652109790026	4.277831120807183	4.335656482655297	4.202016383553496	4.1600829370088395	3.8592091079790256	3.553656470741319	3.278846762371261
35	0.0	0.0	0.0	0.0	0.0	0.0	0.0	0.0	0.0	0.0	0.0	8.317717695166095	5.916612046620151	4.265344389585043	3.5319361274228545	3.194603290310174	2.9388262665472444	3.174237947042694	3.733550607292825	4.101434652793873	4.150056995464475	4.040466689858277	3.9484751932278037	3.855962906165436	3.8316219195863708	3.7996305578634733	3.753994144350826	3.821080465918736	3.9191625270040813	3.9972746757619895	4.109284889116425	4.188846918502465	4.206352398175105	4.081326567540337	3.927069151165316	3.760494733325358	3.6166306037254534	3.5772198468955203	3.5693721506478395	3.7791004548966676	4.085700336399931	4.255646966981942	4.362901797671268	4.391180596547734	4.307149225401791	4.129310473192273	3.8422398648436324	3.488942451534643	3.262251403094921
36	0.0	0.0	0.0	0.0	0.0	0.0	0.0	0.0	0.0	0.0	0.0	7.096799542252103	5.276895999798604	3.911474309995902	3.2258905543838923	2.679684383561055	2.2497542738565963	2.5342535537055504	3.4233937338365825	3.966454320574064	4.047078255927524	4.024873395608324	4.063856676952699	4.025346619978321	3.9982995335417337	3.8907272512657096	3.870392245068464	3.9253790124747665	4.021493891514894	4.073346711245441	4.219697158582807	4.379941910903082	4.375970765210731	4.307999593906965	4.110839242528293	3.9303450095554604	3.7975821725445433	3.7300307851999897	3.7649093652737706	3.9131351110960537	4.158328133799768	4.298192412078292	4.441613264991289	4.459707935088235	4.344208996534668	4.101242352754547	3.7048058731174267	3.29636042589878	3.0795406353722603
37	0.0	0.0	0.0	0.0	0.0	0.0	0.0	0.0	0.0	0.0	8.77269768802762	6.295886762962078	4.557659718510192	3.444154429675926	2.818854008988917	2.1848848265843968	1.7272656555006343	2.0031469773824435	2.9709412078463453	3.6356064886797537	3.9097555323039757	4.062909747839742	4.082363934213931	4.123169187243832	4.068768298234421	4.0322254331622345	4.006315899386347	4.073074592656712	4.168953205664526	4.191171582535161	4.290743618531947	4.432104237474519	4.541517793539729	4.458173782728113	4.283900656745665	4.136126184995782	4.057789626701324	3.9666737198196307	3.996151107604934	4.085972314378274	4.2915907425578235	4.385481882227198	4.391245341518716	4.416569610210511	4.277571030660403	4.022263334362689	3.5834159910872554	3.1952180584185204	3.0068701737727634
38	0.0	0.0	0.0	0.0	0.0	0.0	0.0	0.0	0.0	0.0	8.489477391146764	5.437689780525864	3.8557972332757995	3.0115364407480145	2.39608598489888	1.8662961997926724	1.584151832678721	1.8907433367743813	2.7166308419397955	3.2792225667523933	3.605269739727741	3.9153187066248263	4.050975169925629	4.097686170647755	4.120182314224954	4.142809420310234	4.138082142197468	4.209591716751479	4.287064260028171	4.325421897872275	4.464489428173915	4.566666868828383	4.568507909145651	4.561368678888792	4.418345109869388	4.348597193329549	4.315962046506967	4.221045172500479	4.318590194895163	4.350129687565879	4.394831682861658	4.3944627267151315	4.398711555767681	4.4110749054920095	4.2672677811277895	3.931267340979389	3.551381659893008	3.2286727209049024	3.028661521220161
39	0.0	0.0	0.0	0.0	0.0	0.0	0.0	0.0	0.0	0.0	6.476539711227903	4.34814547932349	3.1667657730319716	2.44165155366929	1.9703277192917925	1.7448946383783301	1.7992523391942914	2.1679527399736127	2.7850778741077953	3.1141546275040053	3.399157911313898	3.6545509966649705	3.839964735634263	3.9393828354210836	4.0120812048794	4.051325625177222	4.104495961574634	4.234095027955127	4.301168522423138	4.355310603806798	4.4140035798109825	4.559526405399044	4.717375261655775	4.598391440070748	4.612414712599265	4.514576562932004	4.453453956219465	4.513962576601665	4.563553666847672	4.643711709435955	4.612412345062609	4.480051370505799	4.35188188332318	4.2284444920422715	4.084938188054944	3.8755819662621063	3.551658522083197	3.2715263738814215	3.0998552769187873
40	0.0	0.0	0.0	0.0	0.0	0.0	0.0	0.0	0.0	7.354611208908595	4.794127958475288	3.108436645134627	2.3891263592611223	1.9898949656763012	1.793758030832513	1.8457441029877728	2.1008734569436864	2.5431952904726662	2.953472906587005	3.1222729546348287	3.3348284458951447	3.502437568990003	3.5959488129130754	3.6673940148572344	3.717622295585829	3.7662911283688274	3.917284574272329	4.09516271227072	4.180789741647949	4.164492966158403	4.3218324645294395	4.529448859377994	4.698419041996207	4.707432076065334	4.758026679166996	4.684148490237032	4.714389906409366	4.817960628905202	4.803685014932695	4.792476764885427	4.6763925638280925	4.506479179049242	4.284137032522196	4.145478955947567	3.964735958474826	3.7765498963666735	3.52224703760536	3.2604171348594626	2.996435569966269
41	0.0	0.0	0.0	0.0	0.0	0.0	0.0	0.0	0.0	5.596908554303623	2.8656408606818715	1.693362224645778	1.5546877386846552	1.7580630560090986	1.9330107364340439	2.2233502590385656	2.508207873864615	2.8213156931604217	3.0527087167273237	3.1352536806460813	3.3258160029662056	3.436689229979339	3.396899969981275	3.344853971398347	3.369425443629468	3.5057229004939714	3.6975847232571493	3.873687835585642	3.8967505005602083	3.985743906971056	4.152124809524678	4.482760702021714	4.705641973532	4.768921743523426	4.743453615643884	4.781433724925321	4.748141514454267	4.873824704157887	4.834720918827553	4.802120151403694	4.71251053685496	4.490811486200749	4.280082916679639	4.033516586172845	3.825021605154573	3.611966878303236	3.373372183132166	3.128647471142524	2.874915054082072
42	0.0	0.0	0.0	0.0	0.0	0.0	0.0	0.0	0.0	3.9478619481752695	1.479247622124233	0.5321133236044804	0.7611248622780518	1.6314585828765313	2.3200091929117868	2.766753548868021	3.022496876274528	3.093226320874698	3.1045727365992626	3.1368856875734323	3.3193148513961326	3.380168716018347	3.2091481854572903	3.1197396040882053	3.1841120115792574	3.371981304382744	3.5627741879037806	3.6835089287821017	3.745352993320707	3.9062305292215465	4.164357330726932	4.452930409702084	4.698411529435715	4.728782723710303	4.755430292629404	4.63771450779195	4.605979116370942	4.638058607334842	4.692524638242319	4.652583323001753	4.5741619022220315	4.3477825931886915	4.203686525383754	3.8993519173861273	3.5897049637515437	3.32994848248096	3.140130612432354	2.957944072631329	2.722518191832921
43	0.0	0.0	0.0	0.0	0.0	0.0	0.0	0.0	7.7398689764004525	3.1776309411366386	0.8746909746570095	0.0	0.3384424204239793	1.5196838268944601	2.6692662429270264	3.168271067955871	3.3836780266904647	3.363543971372671	3.2141228642064394	3.1403931569351027	3.2414708668688457	3.273933727303297	3.1248635897294745	3.055553063742333	3.148503085341326	3.3425243870243078	3.511273133616947	3.6119210650926776	3.7357467859159676	3.994563906280834	4.303918008034845	4.571497602914402	4.6795486954489425	4.718171341708403	4.608495308237855	4.520628589107168	4.39735493633764	4.425775304950152	4.415376422250774	4.352562683013697	4.277817165290975	4.173488800909709	3.9817254161625737	3.6757270020517536	3.3551837596603242	3.0351150618218234	2.876095087322706	2.7536945700153286	2.6121296095510056
44	0.0	0.0	0.0	0.0	0.0	0.0	0.0	0.0	7.723006641952341	3.4851587148018632	1.1298870564359023	0.21189285456381324	0.4704068375528814	1.5677547808815504	2.4867144297014914	2.873544767861241	3.3571948105472753	3.5859098562192946	3.430401180513674	3.2560946338656436	3.1908775649837144	3.126623744917916	3.1144576491874547	3.143820536675052	3.17236423583919	3.3056721457662146	3.5041594007328634	3.674363696666754	3.8877023325906936	4.169014884384437	4.442374560089558	4.591626489302359	4.564447496232417	4.598643469718323	4.5401281668862135	4.326036632572268	4.1899180698826495	4.1443312395201115	4.089085407821896	4.053179291802143	3.962270893238408	3.8435615887260353	3.6991513417397623	3.4935310320569073	3.160337129388881	2.8314003051095176	2.706794125690074	2.6093115725640974	2.4735850132279804
45	0.0	0.0	0.0	0.0	0.0	0.0	0.0	0.0	0.0	4.746851652787121	2.2505132639846055	1.1678744855257293	1.2258332617815713	1.9229067589029114	2.2018566728852287	2.447602007892474	3.1299891209386788	3.5805575661025744	3.412604919941182	3.1388457903014233	3.0464094331585825	3.0345276505745122	3.11089655257227	3.1602466812261705	3.1698175176965986	3.29217564286553	3.524195129537044	3.778657963060139	4.013750042409824	4.321616446242353	4.514051821474383	4.519222397018439	4.541284855821689	4.51879323829446	4.418669319553626	4.148924895785996	3.9695807627046538	3.8277935991924164	3.77784843046883	3.7712820377769924	3.6600403260845935	3.5232757231082	3.4071612230695836	3.311372703861574	3.0583464517737156	2.7876018775892577	2.6580583015392056	2.56099988610333	2.406704171800377
46	0.0	0.0	0.0	0.0	0.0	0.0	0.0	0.0	0.0	7.636761429863735	4.206608032237547	2.893596651119961	2.583264087384129	2.603423114592988	2.3106157536572907	2.3646547519467713	2.944104713126462	3.317395034161975	2.9010743586631618	2.691006562371644	2.7911958502216256	2.9468439092386287	3.12626849438323	3.181126439101412	3.157380749286351	3.2905399612256883	3.5346791394798904	3.7561683896558584	4.015250829905279	4.335397127415281	4.510694340089974	4.589399756739959	4.56746378932928	4.517338591433523	4.324717924538409	4.022541060520435	3.772209485946032	3.6292711198976617	3.574581670585415	3.5003457189966865	3.3832357694641226	3.2885464874213595	3.20680335218111	3.1146810414619335	2.962696736369481	2.798469218223464	2.6900424490766994	2.5778469493547442	2.421519447426835
47	0.0	0.0	0.0	0.0	0.0	0.0	0.0	0.0	0.0	0.0	7.039868556937976	5.161456174095025	4.4005687691064646	3.612727655155635	2.8964954469288617	2.6678779102303682	2.88884930643912	2.9131562614214452	2.4943253235833627	2.441640926176208	2.5834690066832486	2.734304885525784	3.0155053531774447	3.2558224231793966	3.2781137025140206	3.3190859820541165	3.517327091003552	3.755125748740621	4.020796840647389	4.345577368758926	4.589987105254289	4.5778029395409545	4.577166915590311	4.493886114718303	4.2821787345857025	3.9428927001430676	3.711216903462838	3.5231417158304845	3.4119429303444964	3.296983550687762	3.1684273710447215	3.092869734553555	3.0309998234500695	2.971296904802144	2.8996288499756417	2.8147877294836174	2.723948419608144	2.589414513906277	2.3898693605989996
48	0.0	0.0	0.0	0.0	0.0	0.0	0.0	0.0	0.0	0.0	0.0	7.47969464876022	6.816733091172476	4.99386043005915	3.8585636076093044	3.141300884168201	2.900493965002614	2.729944172218346	2.4646308743631273	2.445931177247954	2.4476065211418456	2.5131637252696057	2.8543828971094856	3.336363072360326	3.510728329239182	3.438377870617554	3.5270192546376684	3.796872561652183	4.1666976800631845	4.516407325357849	4.680782287712004	4.592217401503555	4.5859725964333675	4.524677557482294	4.228603909850903	3.9235741431751023	3.696578579480021	3.4897111181443865	3.3494600122733598	3.191250458456661	3.0435227209893982	2.983281877079916	2.9270614653693103	2.9111155447431463	2.851935216201092	2.8000322031559213	2.7450666182020784	2.5801406166861725	2.394135983673892
49	0.0	0.0	0.0	0.0	0.0	0.0	0.0	0.0	0.0	0.0	0.0	0.0	9.17016639337184	6.96931271991575	4.9131075607567825	3.655679655560437	2.9546036548105015	2.659927155395483	2.658264507274821	2.6254070168954886	2.50175948484382	2.514566451918471	2.8225143153200056	3.3484260641243155	3.773967678332233	3.7254979791922995	3.755560212871508	3.9625314320192393	4.308534374624602	4.594985345447604	4.700948256705492	4.635920577175675	4.58057341150923	4.464062572917223	4.2719415090024535	3.9776652057459474	3.674986484954056	3.4755194857189524	3.2601171106072524	3.1337532329393296	3.0092700266330015	2.9407799695580463	2.913035599562418	2.8717009900977395	2.8643545906527965	2.8168467815398905	2.7460349196538365	2.5735664401802163	2.393489812776992
50	0.0	0.0	0.0	0.0	0.0	0.0	0.0	0.0	0.0	0.0	0.0	0.0	0.0	8.342199181754232	6.059558616538843	4.128310604918221	3.0227629492548465	2.6406808158403967	2.7593429824963946	2.9185064484168395	2.836866097060031	2.8230788431026053	2.9853100690538072	3.29493661693697	3.770181994901219	4.081396963996965	4.153145377922486	4.25827581107849	4.486384414449707	4.658967460514609	4.707787497313514	4.634445486004269	4.554490996950441	4.4440456041631045	4.253533827855549	3.989587073554887	3.7046364152755507	3.4710113527296436	3.286734709416751	3.1603862985002777	3.042807573541211	2.9896555160795195	2.9773920304975876	2.956474731177247	2.942843350725723	2.8920172694573285	2.7471415099230994	2.5766477403716026	2.3943841294566663
51	0.0	0.0	0.0	0.0	0.0	0.0	0.0	0.0	0.0	0.0	0.0	0.0	0.0	9.563470955119637	7.30503328655312	4.633278151168654	3.223018953912425	2.693662691640342	2.7632498328402493	3.0951113709263565	3.2687628059718064	3.2220887622827616	3.1001083385811903	3.1967320563648647	3.6051838042794397	4.224136261002857	4.532364231949099	4.567668026129879	4.66829108655203	4.727606246175775	4.664388788380421	4.607697366600943	4.492543601750445	4.323033941370502	4.202349921271531	4.046082026982462	3.817979890133051	3.5829670946505745	3.3940704307638025	3.259893564318257	3.1369191598997563	3.122070683439527	3.110914917591484	3.073302465503672	3.0603703919039944	2.958094398684419	2.771670665730432	2.5915334210856207	2.4186438001771258
52	0.0	0.0	0.0	0.0	0.0	0.0	0.0	0.0	0.0	0.0	0.0	0.0	0.0	0.0	8.392380338636215	5.631114002644677	3.7901748875309877	3.0180051963152126	2.9306197215643053	3.1994360631052254	3.478716172465525	3.4917638755333646	3.2833143092416934	3.3267199351423136	3.660958629247258	4.293431735791864	4.813793094271096	4.877033666822268	4.796535772257609	4.60909929694061	4.516032966218041	4.454311731979194	4.343078820511128	4.245191189437379	4.130585269308217	4.025375053510912	3.8675837849148245	3.688425145256823	3.5174670914358215	3.387818476219172	3.2813743620992506	3.266705817556404	3.2569049829516326	3.2566623876343197	3.2177661874497945	3.066967347752466	2.843795830022832	2.6263909464451727	2.443407716073703
53	0.0	0.0	0.0	0.0	0.0	0.0	0.0	0.0	0.0	0.0	0.0	0.0	0.0	0.0	0.0	7.144483597282741	4.9670871561058085	3.8680160881214505	3.515457546735937	3.53935687760457	3.7293508228368433	3.788299032077597	3.719026566695792	3.7594962834757757	3.990859919059651	4.4403377099693015	4.9225533638842895	4.997505867747605	4.7195264002736055	4.461616575841233	4.322407945366858	4.223433032487638	4.152669207772695	4.079583770762709	4.033382136286137	3.9726578428631107	3.919823188913732	3.75401131634809	3.617282726227436	3.498777605416673	3.4288252343064496	3.3943191096300867	3.3899998175518933	3.392575190910975	3.3153201198660955	3.1643374941425737	2.9285842044823376	2.6773388194530146	2.4945869044123183
54	0.0	0.0	0.0	0.0	0.0	0.0	0.0	0.0	0.0	0.0	0.0	0.0	0.0	0.0	0.0	0.0	6.664301271916812	5.283978827231006	4.516342732220154	4.246127252682623	4.29696563302102	4.295775001796455	4.331022622727768	4.3837957431019134	4.4150537834985215	4.577895464126137	4.991335364592214	4.896199992435951	4.637677037399313	4.379244478858277	4.145076076767807	4.024510666938201	3.9391867765075705	3.8892298453175655	3.8959624678171147	3.8847533438802655	3.8321350277526243	3.784143892863435	3.687557684522039	3.6017897140626607	3.557407666602688	3.542657773542569	3.4961192527199847	3.474855504697647	3.3793420862882915	3.229843808928326	3.0178089662396532	2.8211820071942038	2.6170488939753964
55	0.0	0.0	0.0	0.0	0.0	0.0	0.0	0.0	0.0	0.0	0.0	0.0	0.0	0.0	0.0	0.0	9.657781238422572	7.200354596243968	5.920393521605663	5.229273440061948	5.019234753931224	4.858871604175572	4.758908717986205	4.865858003247154	4.844742001800145	4.847379965584002	4.965187948955654	4.93683798773564	4.666602130738053	4.26014780799944	3.987010823329041	3.9065829367171716	3.8373338997085984	3.7724793499764777	3.764737436659316	3.7872975191205995	3.7507202735132097	3.744153744588628	3.694491645479813	3.6753551456243345	3.67887081885101	3.5950671778479357	3.5553976335200117	3.536428208715831	3.4156423966361027	3.257349427780282	3.0891913434842477	2.963227842403316	2.8669302710856828
56	0.0	0.0	0.0	0.0	0.0	0.0	0.0	0.0	0.0	0.0	0.0	0.0	0.0	0.0	0.0	0.0	0.0	0.0	7.639022006482674	6.552889719534366	5.883013063219299	5.293179295168907	5.051338527965595	4.988454917417699	5.009786570104417	4.970473750344709	5.111877739870258	4.987208739063444	4.708216054099124	4.268397810748979	3.8804721362219485	3.755548944489263	3.697166232484963	3.686264515221194	3.6588801477383095	3.5901804202981102	3.560552891851735	3.5435808437519656	3.5614342860053556	3.5942044018927737	3.648609288755962	3.595390747681468	3.6018898281309992	3.5608074552990088	3.457133781628543	3.3182871943649053	3.174127502031376	3.1323780088792095	3.0988167669306215
57	0.0	0.0	0.0	0.0	0.0	0.0	0.0	0.0	0.0	0.0	0.0	0.0	0.0	0.0	0.0	0.0	0.0	0.0	9.278071880935752	8.01974737732877	6.815900998493269	5.927283154363992	5.2540434414206585	5.006399938548026	4.789513520481593	4.814792618829151	4.823731732561909	4.916738700416708	4.763648483206726	4.259886232359868	3.89884004539723	3.6568110753533203	3.618849687855458	3.5726080572316503	3.4764061651857805	3.34239421633041	3.258176570044802	3.2345476879788873	3.307213698231622	3.365716126050714	3.431507022589865	3.5490810202131575	3.6255703546676585	3.6624028979072456	3.61671641465498	3.5137328362770166	3.4360719522580716	3.3501564614150317	3.3937167292347974
58	0.0	0.0	0.0	0.0	0.0	0.0	0.0	0.0	0.0	0.0	0.0	0.0	0.0	0.0	0.0	0.0	0.0	0.0	0.0	0.0	8.017985642025575	6.944917256157971	5.872280329942545	5.1936956498240745	4.718384309849704	4.526320627898181	4.519556588693104	4.610533684685412	4.540049968402316	4.278357936208752	3.934807819000393	3.6317555853000156	3.5059394799861145	3.397205704392319	3.268002908652047	3.083815608998588	3.0120689822764968	2.9589714097654145	3.0243320538871536	3.114174018361008	3.2315599967591604	3.349224914215256	3.5622460751256684	3.760157513488368	3.8589894201341988	3.885839040152148	3.8247641908987875	3.767159464885098	3.8414260849132535
59	0.0	0.0	0.0	0.0	0.0	0.0	0.0	0.0	0.0	0.0	0.0	0.0	0.0	0.0	0.0	0.0	0.0	0.0	0.0	0.0	9.203508356206697	8.361996993901549	6.527222602556212	5.4762294268738065	4.740919265364907	4.330109407043991	4.182726916027335	4.166428577432465	4.175976904719606	4.074912672633395	3.87032741203142	3.5892778892775334	3.383862598057462	3.2568473900742543	3.0695535684374953	2.904103317673	2.765976816187603	2.720843452456677	2.738650171566424	2.8835952301868444	3.031516340570299	3.2035407924374466	3.474968799858199	3.8328921253307655	4.204263994122812	4.356550079035289	4.439501213846641	4.380955492664278	4.308856987220332
60	0.0	0.0	0.0	0.0	0.0	0.0	0.0	0.0	0.0	0.0	0.0	0.0	0.0	0.0	0.0	0.0	0.0	0.0	0.0	0.0	0.0	8.781348160598327	6.807144287718352	5.570612967601911	4.784882578293329	4.203731852717692	3.8480954162606382	3.816517236168365	3.819714343041017	3.789254490189644	3.652192704269323	3.4759415407514274	3.2791387973114245	3.152855662870243	2.9773423244361483	2.7573056746777294	2.592707040452244	2.5255081192655027	2.544072688012678	2.713704910347767	2.9224518628576197	3.1681966034469005	3.5139535573236227	4.022562759211535	4.40482506160722	4.733360106820657	4.999632210327264	5.038765910266646	4.924791096353832
61	0.0	0.0	0.0	0.0	0.0	0.0	0.0	0.0	0.0	0.0	0.0	0.0	0.0	0.0	0.0	0.0	0.0	0.0	0.0	0.0	0.0	9.329042090560566	6.5251844733799205	5.245731409843821	4.629079762669816	4.1505404539494	3.7201665793523064	3.549432997314889	3.563592682825295	3.533933375947794	3.48896140829764	3.3769009020970557	3.262815099175546	3.1333652261584426	2.9520757370434367	2.69792690524664	2.486590523160121	2.3833185201734297	2.4262074814693984	2.6187331208184483	2.8788200486581834	3.2040483218269467	3.6601206663807693	4.19587764098863	4.716906399061797	5.118253206099733	5.5920214831092485	5.691084344189933	5.916872726562077
62	0.0	0.0	0.0	0.0	0.0	0.0	0.0	0.0	0.0	0.0	0.0	0.0	0.0	0.0	0.0	0.0	0.0	0.0	0.0	0.0	0.0	0.0	6.772096171744294	5.210465723184531	4.406312129208541	3.909359273557822	3.5655012440944818	3.3769442399611274	3.3473296003347848	3.3661335728776915	3.3842151327744734	3.323655493053903	3.2641520283604484	3.1477124077119853	2.938138525872863	2.7052258549558843	2.47036879566366	2.347134902206278	2.4053796904928015	2.6341393598843528	2.9405881528767353	3.3658618949169057	3.8390194879719095	4.41090544748341	5.070187466932325	5.54266347829362	5.93458534998753	6.357785823653157	6.669595046941759
63	0.0	0.0	0.0	0.0	0.0	0.0	0.0	0.0	0.0	0.0	0.0	0.0	0.0	0.0	0.0	0.0	0.0	0.0	0.0	0.0	0.0	9.811140812249825	7.800825299514412	5.7021597658390055	4.515242445559702	3.6637976937171546	3.2781824319406487	3.1946183699662907	3.1822862265604126	3.2087593324929227	3.2252089061319795	3.2252096138221775	3.205647207619233	3.15612366010974	2.9728423668418023	2.7171128407453535	2.5405051455622694	2.4437681435646494	2.504215090813352	2.754556960738965	3.1367038177098188	3.66047568503903	4.174722733984772	4.81723271287472	5.383044796589625	6.04076272570975	6.705657721676482	6.876185735607865	7.873749674406716
64	0.0	0.0	0.0	0.0	0.0	0.0	0.0	0.0	0.0	0.0	0.0	0.0	0.0	0.0	0.0	0.0	0.0	0.0	0.0	0.0	0.0	0.0	9.811140812249825	6.745561192961811	5.0106394416969815	3.800507430783311	3.1530395619307763	3.0183522571727197	3.0853793993266656	3.166467439392817	3.100288644546633	3.0349706257275617	3.0436443892929477	3.0656317083305975	2.967131855626273	2.842165632236137	2.7370354416069054	2.6740938409643267	2.7923941394708764	3.0845831074452557	3.542695361353423	4.181963997284992	4.762438468490092	5.3457785134872084	5.775748616646006	6.206575070001908	6.834659735594227	8.110478610054582	8.251024345032445
65	0.0	0.0	0.0	0.0	0.0	0.0	0.0	0.0	0.0	0.0	0.0	0.0	0.0	0.0	0.0	0.0	0.0	0.0	0.0	0.0	0.0	0.0	9.811140812249825	8.549584636185024	6.076442582680905	4.453683193104203	3.420427844382715	3.0369692463436166	3.046502357599281	3.176900233161666	3.1042405324581095	2.9511994490498914	2.9032864271501673	2.9707171145948177	3.0450525788913865	3.0625611451680133	3.075819137588968	3.1047097450044516	3.288216164511434	3.6720807870628134	4.302497609695587	4.954432321281228	5.308740563851683	5.66156683832575	6.207746237680076	6.433867832782936	6.854767152000336	7.9801019753652165	0.0
66	0.0	0.0	0.0	0.0	0.0	0.0	0.0	0.0	0.0	0.0	0.0	0.0	0.0	0.0	0.0	0.0	0.0	0.0	0.0	0.0	0.0	0.0	0.0	0.0	7.677135924762156	5.531518120307836	4.115458510134221	3.4025832028727745	3.2501075980948526	3.351929429295816	3.3079620995394237	3.074530955043709	2.9113469841940622	2.963221609807376	3.1068989411654115	3.3202487422899356	3.5152974729059903	3.6931533342309066	4.003354424096984	4.531071667562108	5.166224165132324	5.446770057358845	5.600843226908565	5.834217932970604	6.287194136859125	7.123877500121751	7.768925623343187	7.7497144074378825	0.0
67	0.0	0.0	0.0	0.0	0.0	0.0	0.0	0.0	0.0	0.0	0.0	0.0	0.0	0.0	0.0	0.0	0.0	0.0	0.0	0.0	0.0	0.0	0.0	0.0	10.01765677116877	7.183683717331411	5.249624644437758	4.149879039942625	3.732260372002151	3.741763046854355	3.6864491038734757	3.3692920076093165	3.1821938115482755	3.141626817301601	3.277563631840577	3.5553799392826164	3.951264544931383	4.296145896772176	4.808774315239707	5.454117048178513	6.04677450209891	6.193074967050461	5.756193420893985	6.15980829540329	7.011215899568476	8.733123066721703	8.251024345032445	0.0	0.0
68	0.0	0.0	0.0	0.0	0.0	0.0	0.0	0.0	0.0	0.0	0.0	0.0	0.0	0.0	0.0	0.0	0.0	0.0	0.0	0.0	0.0	0.0	0.0	0.0	0.0	8.858308053053605	6.637680245800245	5.26423075943313	4.5805654992861955	4.408386763899902	4.248749405335586	3.9245327784689836	3.681713013687771	3.5394597443800775	3.605627240609663	3.841166094271488	4.272617060892449	4.911694946308287	5.674454346264336	6.406554336926143	6.901284101103873	7.14625149595929	6.579503327676016	6.684809077387382	7.343125022713221	8.213118320352422	0.0	0.0	0.0
69	0.0	0.0	0.0	0.0	0.0	0.0	0.0	0.0	0.0	0.0	0.0	0.0	0.0	0.0	0.0	0.0	0.0	0.0	0.0	0.0	0.0	0.0	0.0	0.0	0.0	0.0	9.07552588241736	7.021465337772994	5.896050374773149	5.5179088868242205	5.180522477339243	4.788441290898145	4.47965102236111	4.26721572338613	4.145875507368661	4.287760785594031	4.806011994934474	5.656402052418991	6.556663106421619	7.762035737140557	7.803242324622148	8.0690676838292	7.741827319877385	8.23490435855053	0.0	0.0	0.0	0.0	0.0
70	0.0	0.0	0.0	0.0	0.0	0.0	0.0	0.0	0.0	0.0	0.0	0.0	0.0	0.0	0.0	0.0	0.0	0.0	0.0	0.0	0.0	0.0	0.0	0.0	0.0	0.0	0.0	9.498357487510749	7.846591310960238	7.056495028402307	6.529384020632176	6.1531241640389664	5.635745821504838	5.130351366241547	4.941006169480828	5.022835425459448	5.630755132659579	6.656188401327163	8.00627244438473	8.065702278992703	9.390433760331916	0.0	0.0	0.0	0.0	0.0	0.0	0.0	0.0
71	0.0	0.0	0.0	0.0	0.0	0.0	0.0	0.0	0.0	0.0	0.0	0.0	0.0	0.0	0.0	0.0	0.0	0.0	0.0	0.0	0.0	0.0	0.0	0.0	0.0	0.0	0.0	0.0	10.104515170265941	9.498357487510749	8.629004659031544	7.930422500560053	6.946141317963398	6.504237451333812	6.1688370092115035	6.099521825357583	6.564325208301942	7.4848569615004665	8.379862250566077	0.0	9.217009655580753	0.0	0.0	0.0	0.0	0.0	0.0	0.0	0.0
72	0.0	0.0	0.0	0.0	0.0	0.0	0.0	0.0	0.0	0.0	0.0	0.0	0.0	0.0	0.0	0.0	0.0	0.0	0.0	0.0	0.0	0.0	0.0	0.0	0.0	0.0	0.0	0.0	0.0	0.0	0.0	9.109316038263387	9.217009655580753	7.750619558018729	7.513938091594452	7.406185768948942	8.004226510527236	9.390433760331916	9.217009655580753	0.0	0.0	0.0	0.0	0.0	0.0	0.0	0.0	0.0	0.0
73	0.0	0.0	0.0	0.0	0.0	0.0	0.0	0.0	0.0	0.0	0.0	0.0	0.0	0.0	0.0	0.0	0.0	0.0	0.0	0.0	0.0	0.0	0.0	0.0	0.0	0.0	0.0	0.0	0.0	0.0	0.0	0.0	0.0	0.0	9.390433760331916	0.0	0.0	0.0	0.0	0.0	0.0	0.0	0.0	0.0	0.0	0.0	0.0	0.0	0.0
74	0.0	0.0	0.0	0.0	0.0	0.0	0.0	0.0	0.0	0.0	0.0	0.0	0.0	0.0	0.0	0.0	0.0	0.0	0.0	0.0	0.0	0.0	0.0	0.0	0.0	0.0	0.0	0.0	0.0	0.0	0.0	0.0	0.0	0.0	9.217009655580753	9.390433760331916	0.0	0.0	0.0	0.0	0.0	0.0	0.0	0.0	0.0	0.0	0.0	0.0	0.0
75	0.0	0.0	0.0	0.0	0.0	0.0	0.0	0.0	0.0	0.0	0.0	0.0	0.0	0.0	0.0	0.0	0.0	0.0	0.0	0.0	0.0	0.0	0.0	0.0	0.0	0.0	0.0	0.0	0.0	0.0	0.0	0.0	0.0	0.0	0.0	0.0	0.0	0.0	0.0	0.0	0.0	0.0	0.0	0.0	0.0	0.0	0.0	0.0	0.0
76	0.0	0.0	0.0	0.0	0.0	0.0	0.0	0.0	0.0	0.0	0.0	0.0	0.0	0.0	0.0	0.0	0.0	0.0	0.0	0.0	0.0	0.0	0.0	0.0	0.0	0.0	0.0	0.0	0.0	0.0	0.0	0.0	0.0	0.0	0.0	0.0	0.0	0.0	0.0	0.0	0.0	0.0	0.0	0.0	0.0	0.0	0.0	0.0	0.0
77	0.0	0.0	0.0	0.0	0.0	0.0	0.0	0.0	0.0	0.0	0.0	0.0	0.0	0.0	0.0	0.0	0.0	0.0	0.0	0.0	0.0	0.0	0.0	0.0	0.0	0.0	0.0	0.0	0.0	0.0	0.0	0.0	0.0	0.0	0.0	0.0	0.0	0.0	0.0	0.0	0.0	0.0	0.0	0.0	0.0	0.0	0.0	0.0	0.0
78	0.0	0.0	0.0	0.0	0.0	0.0	0.0	0.0	0.0	0.0	0.0	0.0	0.0	0.0	0.0	0.0	0.0	0.0	0.0	0.0	0.0	0.0	0.0	0.0	0.0	0.0	0.0	0.0	0.0	0.0	0.0	0.0	0.0	0.0	0.0	0.0	0.0	0.0	0.0	0.0	0.0	0.0	0.0	0.0	0.0	0.0	0.0	0.0	0.0
79	0.0	0.0	0.0	0.0	0.0	0.0	0.0	0.0	0.0	0.0	0.0	0.0	0.0	0.0	0.0	0.0	0.0	0.0	0.0	0.0	0.0	0.0	0.0	0.0	0.0	0.0	0.0	0.0	0.0	0.0	0.0	0.0	0.0	0.0	0.0	0.0	0.0	0.0	0.0	0.0	0.0	0.0	0.0	0.0	0.0	0.0	0.0	0.0	0.0
[truncated: 31 more columns]
