# Supplementary material for: Machine learning coarse-grained potentials of protein thermodynamics
Source: Nat Commun. 2023 Sep 15;14:5739. doi: 10.1038/s41467-023-41343-1 (PMC10504246; doi:10.1038/s41467-023-41343-1)
Supplement: Supplementary file 4 — Source Data [file 41467_2023_41343_MOESM4_ESM.zip › Source_data/FigureS13/villin_training_protspecific.csv]

epoch	lr	train_loss	val_loss	test_loss	step
0	0.0005000000237487257	681.1614379882812	680.221435546875	20.69601058959961	7782
1	0.0005000000237487257	679.9738159179688	679.785888671875		15565
2	0.0005000000237487257	679.5625	679.483642578125	20.684289932250977	23348
3	0.0005000000237487257	679.3130493164062	679.4597778320312		31131
4	0.0005000000237487257	679.1397705078125	679.2298583984375	20.680221557617188	38914
5	0.0005000000237487257	679.0081176757812	679.13916015625		46697
6	0.0005000000237487257	678.9027099609375	679.0288696289062	20.677677154541016	54480
7	0.0005000000237487257	678.8209228515625	679.0099487304688		62263
8	0.0005000000237487257	678.7455444335938	678.9258422851562	20.67569351196289	70046
9	0.0005000000237487257	678.6837768554688	678.9468994140625		77829
10	0.0005000000237487257	678.6304321289062	678.964599609375	20.6767578125	85612
11	0.0005000000237487257	678.57958984375	678.8825073242188		93395
12	0.0005000000237487257	678.5362548828125	678.8165283203125	20.674537658691406	101178
13	0.0005000000237487257	678.49609375	678.9030151367188		108961
14	0.0005000000237487257	678.4563598632812	678.8255004882812	20.674280166625977	116744
15	0.0005000000237487257	678.420166015625	678.7486572265625		124527
16	0.0005000000237487257	678.386962890625	678.72216796875	20.672956466674805	132310
17	0.0005000000237487257	678.3533935546875	678.7744140625		140093
18	0.0005000000237487257	678.3276977539062	678.774169921875	20.673770904541016	147876
19	0.0005000000237487257	678.3005981445312	678.7352294921875		155659
20	0.0005000000237487257	678.2750854492188	678.7482299804688	20.67287254333496	163442
21	0.0005000000237487257	678.25146484375	678.7659912109375		171225
22	0.0005000000237487257	678.2293090820312	678.7329711914062	20.67322540283203	179008
23	0.0005000000237487257	678.2090454101562	678.6907958984375		186791
24	0.0005000000237487257	678.1870727539062	678.7068481445312	20.672412872314453	194574
25	0.0005000000237487257	678.1644287109375	678.75390625		202357
26	0.0005000000237487257	678.1517333984375	678.7052612304688	20.67255401611328	210140
27	0.0005000000237487257	678.1322021484375	678.7167358398438		217923
28	0.00039999998989515007	677.9542236328125	678.6151733398438	20.671361923217773	225706
29	0.00039999998989515007	677.9188842773438	678.5491333007812		233489
30	0.00039999998989515007	677.8974609375	678.6023559570312	20.671218872070312	241272
31	0.00039999998989515007	677.8812866210938	678.5582885742188		249055
32	0.00039999998989515007	677.8644409179688	678.5857543945312	20.670686721801758	256838
33	0.00039999998989515007	677.8515014648438	678.57763671875		264621
34	0.00039999998989515007	677.837890625	678.5802612304688	20.670299530029297	272404
35	0.00039999998989515007	677.824462890625	678.54736328125		280187
36	0.00039999998989515007	677.8104858398438	678.5663452148438	20.67046356201172	287970
37	0.00039999998989515007	677.7996826171875	678.5653686523438		295753
38	0.00039999998989515007	677.7903442382812	678.5810546875	20.670690536499023	303536
39	0.00039999998989515007	677.777099609375	678.5419311523438		311319
40	0.00039999998989515007	677.7674560546875	678.5558471679688	20.670228958129883	319102
41	0.00039999998989515007	677.7573852539062	678.5467529296875		326885
42	0.00039999998989515007	677.7506713867188	678.5672607421875	20.670621871948242	334668
43	0.00039999998989515007	677.7382202148438	678.5751953125		342451
44	0.00039999998989515007	677.7261962890625	678.5942993164062	20.670757293701172	350234
45	0.00039999998989515007	677.7210083007812	678.5402221679688		358017
46	0.00039999998989515007	677.7123413085938	678.580322265625	20.670610427856445	365800
47	0.00039999998989515007	677.7006225585938	678.60595703125		373583
48	0.00039999998989515007	677.6951293945312	678.571533203125	20.67046356201172	381366
49	0.00039999998989515007	677.6875	678.5946044921875		389149
50	0.00039999998989515007	677.6787719726562	678.5826416015625	20.670461654663086	396932
51	0.00031999999191612005	677.525390625	678.4959106445312		404715
52	0.00031999999191612005	677.499267578125	678.515869140625	20.669708251953125	412498
53	0.00031999999191612005	677.4873657226562	678.4918212890625		420281
54	0.00031999999191612005	677.4751586914062	678.513671875	20.669696807861328	428064
55	0.00031999999191612005	677.4677124023438	678.5379638671875		435847
56	0.00031999999191612005	677.4606323242188	678.5248413085938	20.6696834564209	443630
57	0.00031999999191612005	677.4517211914062	678.5634765625		451413
58	0.00031999999191612005	677.4447021484375	678.5213012695312	20.669540405273438	459196
59	0.00031999999191612005	677.4373168945312	678.544677734375		466979
60	0.00031999999191612005	677.4317016601562	678.6043090820312	20.67108917236328	474762
61	0.00031999999191612005	677.4246215820312	678.5662841796875		482545
62	0.00025599999935366213	677.2905883789062	678.5095825195312	20.669713973999023	490328
63	0.00025599999935366213	677.2715454101562	678.4791259765625		498111
64	0.00025599999935366213	677.2579956054688	678.5045776367188	20.669689178466797	505894
65	0.00025599999935366213	677.2523193359375	678.5079956054688		513677
66	0.00025599999935366213	677.2443237304688	678.573974609375	20.670625686645508	521460
67	0.00025599999935366213	677.237060546875	678.5492553710938		529243
68	0.00025599999935366213	677.2315063476562	678.5165405273438	20.66977882385254	537026
69	0.00025599999935366213	677.2239379882812	678.5897216796875		544809
70	0.00025599999935366213	677.2183837890625	678.5576782226562	20.670024871826172	552592
71	0.00025599999935366213	677.212890625	678.5606079101562		560375
72	0.00025599999935366213	677.2111206054688	678.5620727539062	20.67038345336914	568158
73	0.00020480000239331275	677.0924072265625	678.586181640625		575941
74	0.00020480000239331275	677.0747680664062	678.5062866210938	20.669273376464844	583724
