# Supplementary material for: Machine learning coarse-grained potentials of protein thermodynamics
Source: Nat Commun. 2023 Sep 15;14:5739. doi: 10.1038/s41467-023-41343-1 (PMC10504246; doi:10.1038/s41467-023-41343-1)
Supplement: Supplementary file 4 — Source Data [file 41467_2023_41343_MOESM4_ESM.zip › Source_data/FigureS10/wwdomain_300K_HistEnergy.csv]

	0	1	2	3	4	5	6	7	8	9	10	11	12	13	14	15	16	17	18	19	20	21	22	23	24	25	26	27	28	29	30	31	32	33	34	35	36	37	38	39	40	41	42	43	44	45	46	47	48
0	0.0	0.0	0.0	0.0	0.0	0.0	0.0	0.0	0.0	0.0	0.0	0.0	0.0	0.0	0.0	0.0	0.0	0.0	0.0	0.0	0.0	0.0	0.0	0.0	0.0	0.0	0.0	0.0	0.0	0.0	0.0	0.0	0.0	0.0	0.0	0.0	0.0	0.0	0.0	0.0	0.0	0.0	0.0	0.0	0.0	0.0	0.0	0.0	0.0
1	0.0	0.0	0.0	0.0	0.0	0.0	0.0	0.0	0.0	0.0	0.0	0.0	0.0	0.0	0.0	0.0	0.0	0.0	0.0	0.0	0.0	0.0	0.0	0.0	0.0	0.0	0.0	0.0	0.0	0.0	0.0	0.0	0.0	0.0	0.0	0.0	0.0	0.0	0.0	0.0	0.0	0.0	0.0	0.0	0.0	0.0	0.0	0.0	0.0
2	0.0	0.0	0.0	0.0	0.0	0.0	0.0	0.0	0.0	0.0	0.0	0.0	0.0	0.0	0.0	0.0	0.0	0.0	0.0	0.0	0.0	0.0	0.0	0.0	0.0	0.0	0.0	0.0	0.0	0.0	0.0	0.0	0.0	0.0	0.0	0.0	0.0	0.0	0.0	0.0	0.0	0.0	0.0	0.0	0.0	0.0	0.0	0.0	0.0
3	0.0	0.0	0.0	0.0	0.0	0.0	0.0	0.0	0.0	0.0	0.0	0.0	0.0	0.0	0.0	0.0	0.0	0.0	0.0	0.0	0.0	0.0	0.0	0.0	0.0	0.0	0.0	0.0	0.0	0.0	0.0	0.0	0.0	0.0	0.0	0.0	0.0	0.0	0.0	0.0	0.0	0.0	0.0	0.0	0.0	0.0	0.0	0.0	0.0
4	0.0	0.0	0.0	0.0	0.0	0.0	0.0	0.0	0.0	0.0	0.0	0.0	0.0	0.0	0.0	0.0	0.0	0.0	0.0	0.0	0.0	0.0	0.0	0.0	0.0	0.0	0.0	0.0	0.0	0.0	0.0	0.0	0.0	0.0	0.0	0.0	0.0	0.0	0.0	0.0	0.0	0.0	0.0	0.0	0.0	0.0	0.0	0.0	0.0
5	0.0	0.0	0.0	0.0	0.0	0.0	0.0	0.0	0.0	0.0	0.0	0.0	0.0	0.0	0.0	0.0	0.0	0.0	0.0	0.0	0.0	0.0	0.0	0.0	0.0	0.0	0.0	0.0	0.0	0.0	0.0	0.0	0.0	0.0	0.0	0.0	0.0	0.0	0.0	0.0	0.0	0.0	0.0	0.0	0.0	0.0	0.0	0.0	0.0
6	0.0	0.0	0.0	0.0	0.0	0.0	0.0	0.0	0.0	0.0	0.0	0.0	0.0	0.0	0.0	0.0	0.0	0.0	0.0	0.0	0.0	0.0	0.0	0.0	0.0	0.0	0.0	0.0	0.0	0.0	0.0	0.0	0.0	0.0	0.0	0.0	0.0	0.0	0.0	0.0	0.0	0.0	0.0	0.0	0.0	0.0	0.0	0.0	0.0
7	0.0	0.0	0.0	0.0	0.0	0.0	0.0	0.0	0.0	0.0	0.0	0.0	0.0	0.0	0.0	0.0	0.0	0.0	0.0	0.0	0.0	0.0	0.0	0.0	0.0	0.0	0.0	0.0	0.0	0.0	0.0	0.0	0.0	0.0	0.0	0.0	0.0	0.0	0.0	0.0	0.0	0.0	0.0	0.0	0.0	0.0	0.0	0.0	0.0
8	0.0	0.0	0.0	0.0	0.0	0.0	0.0	0.0	0.0	0.0	0.0	0.0	0.0	0.0	0.0	0.0	0.0	0.0	0.0	0.0	0.0	0.0	0.0	0.0	0.0	0.0	0.0	0.0	0.0	0.0	0.0	0.0	0.0	0.0	0.0	0.0	0.0	0.0	0.0	0.0	0.0	0.0	0.0	0.0	0.0	0.0	0.0	0.0	0.0
9	0.0	0.0	0.0	0.0	0.0	0.0	0.0	0.0	0.0	0.0	0.0	0.0	0.0	0.0	0.0	0.0	0.0	0.0	0.0	0.0	0.0	0.0	0.0	0.0	0.0	0.0	0.0	0.0	0.0	0.0	0.0	0.0	0.0	0.0	0.0	0.0	0.0	0.0	0.0	0.0	0.0	0.0	0.0	0.0	0.0	0.0	0.0	0.0	0.0
10	0.0	0.0	0.0	0.0	0.0	0.0	0.0	0.0	0.0	0.0	0.0	0.0	0.0	0.0	0.0	0.0	0.0	0.0	0.0	0.0	0.0	0.0	0.0	0.0	0.0	0.0	0.0	0.0	0.0	0.0	0.0	0.0	0.0	0.0	0.0	0.0	0.0	0.0	0.0	0.0	0.0	0.0	0.0	0.0	0.0	0.0	0.0	0.0	0.0
11	0.0	0.0	0.0	0.0	0.0	0.0	0.0	0.0	0.0	0.0	0.0	0.0	0.0	0.0	0.0	0.0	0.0	0.0	0.0	0.0	0.0	0.0	0.0	0.0	0.0	0.0	0.0	0.0	0.0	0.0	0.0	0.0	0.0	0.0	0.0	0.0	0.0	0.0	0.0	0.0	0.0	0.0	0.0	0.0	0.0	0.0	0.0	0.0	0.0
12	0.0	0.0	0.0	0.0	0.0	0.0	0.0	0.0	0.0	0.0	0.0	0.0	0.0	0.0	0.0	0.0	0.0	0.0	0.0	0.0	0.0	0.0	0.0	0.0	0.0	0.0	0.0	0.0	0.0	0.0	0.0	0.0	0.0	0.0	0.0	0.0	0.0	0.0	0.0	0.0	0.0	0.0	0.0	0.0	0.0	0.0	0.0	0.0	0.0
13	0.0	0.0	0.0	0.0	0.0	0.0	0.0	0.0	0.0	0.0	0.0	0.0	0.0	0.0	0.0	0.0	0.0	0.0	0.0	0.0	0.0	0.0	0.0	0.0	0.0	0.0	0.0	0.0	0.0	0.0	0.0	0.0	0.0	0.0	0.0	0.0	0.0	0.0	0.0	0.0	0.0	0.0	0.0	0.0	0.0	0.0	0.0	0.0	0.0
14	0.0	0.0	0.0	0.0	0.0	0.0	0.0	0.0	0.0	0.0	0.0	0.0	0.0	0.0	0.0	0.0	0.0	0.0	0.0	0.0	0.0	0.0	0.0	0.0	0.0	0.0	0.0	0.0	0.0	0.0	0.0	0.0	0.0	0.0	0.0	0.0	0.0	0.0	0.0	0.0	0.0	0.0	0.0	0.0	0.0	0.0	0.0	0.0	0.0
15	0.0	0.0	0.0	0.0	0.0	0.0	0.0	0.0	0.0	0.0	0.0	0.0	0.0	0.0	0.0	0.0	0.0	0.0	0.0	0.0	0.0	0.0	0.0	0.0	0.0	0.0	0.0	0.0	0.0	0.0	0.0	0.0	0.0	0.0	0.0	0.0	0.0	0.0	0.0	0.0	0.0	0.0	0.0	0.0	0.0	0.0	0.0	0.0	0.0
16	0.0	0.0	0.0	0.0	0.0	0.0	0.0	0.0	0.0	0.0	0.0	0.0	0.0	0.0	0.0	0.0	0.0	0.0	0.0	0.0	0.0	0.0	0.0	0.0	0.0	0.0	0.0	0.0	0.0	0.0	0.0	0.0	0.0	0.0	0.0	0.0	0.0	0.0	0.0	0.0	0.0	0.0	0.0	0.0	0.0	0.0	0.0	0.0	0.0
17	0.0	0.0	0.0	0.0	0.0	0.0	0.0	0.0	0.0	0.0	0.0	0.0	0.0	0.0	0.0	0.0	0.0	0.0	0.0	0.0	0.0	0.0	0.0	0.0	0.0	0.0	0.0	0.0	0.0	0.0	0.0	0.0	0.0	0.0	0.0	0.0	0.0	0.0	0.0	0.0	0.0	0.0	0.0	0.0	0.0	0.0	0.0	0.0	0.0
18	0.0	0.0	0.0	0.0	0.0	0.0	0.0	0.0	0.0	0.0	0.0	0.0	0.0	0.0	0.0	0.0	0.0	0.0	0.0	0.0	0.0	0.0	0.0	0.0	0.0	0.0	0.0	0.0	0.0	0.0	0.0	0.0	0.0	0.0	0.0	0.0	0.0	0.0	0.0	0.0	0.0	0.0	0.0	0.0	0.0	0.0	0.0	0.0	0.0
19	0.0	0.0	0.0	0.0	0.0	0.0	0.0	0.0	0.0	0.0	0.0	0.0	0.0	0.0	0.0	0.0	0.0	0.0	0.0	0.0	0.0	0.0	0.0	0.0	0.0	0.0	0.0	0.0	0.0	0.0	0.0	0.0	0.0	0.0	0.0	0.0	0.0	0.0	0.0	0.0	0.0	0.0	0.0	0.0	0.0	0.0	0.0	7.219157740577835	7.219157740577835
20	0.0	0.0	0.0	0.0	0.0	0.0	0.0	0.0	0.0	0.0	0.0	0.0	0.0	0.0	0.0	0.0	0.0	0.0	0.0	0.0	0.0	0.0	0.0	0.0	0.0	0.0	0.0	0.0	0.0	0.0	0.0	0.0	0.0	0.0	0.0	0.0	0.0	0.0	0.0	0.0	0.0	0.0	0.0	0.0	0.0	0.0	0.0	7.219563051114907	0.0
21	0.0	0.0	0.0	0.0	0.0	0.0	0.0	0.0	0.0	0.0	0.0	0.0	0.0	0.0	0.0	0.0	0.0	0.0	0.0	0.0	0.0	0.0	0.0	0.0	0.0	0.0	0.0	0.0	0.0	0.0	0.0	0.0	0.0	0.0	0.0	0.0	0.0	0.0	0.0	0.0	0.0	0.0	0.0	0.0	0.0	0.0	0.0	0.0	6.100083403710357
22	0.0	0.0	0.0	0.0	0.0	0.0	0.0	0.0	0.0	0.0	0.0	0.0	0.0	0.0	0.0	0.0	0.0	0.0	0.0	0.0	0.0	0.0	0.0	0.0	0.0	0.0	0.0	0.0	0.0	0.0	0.0	0.0	0.0	0.0	0.0	0.0	0.0	0.0	0.0	0.0	0.0	0.0	0.0	0.0	0.0	7.219157740577835	7.219547273312866	7.219563051114907	6.099840217392519
23	0.0	0.0	0.0	0.0	0.0	0.0	0.0	0.0	0.0	0.0	0.0	0.0	0.0	0.0	0.0	0.0	0.0	0.0	0.0	0.0	0.0	0.0	0.0	0.0	0.0	0.0	0.0	0.0	0.0	0.0	0.0	0.0	0.0	0.0	0.0	0.0	0.0	0.0	0.0	0.0	0.0	0.0	0.0	0.0	0.0	0.0	0.0	6.455309009303141	5.435477063501727
24	0.0	0.0	0.0	0.0	0.0	0.0	0.0	0.0	0.0	0.0	0.0	0.0	0.0	0.0	0.0	0.0	0.0	0.0	0.0	0.0	0.0	0.0	0.0	0.0	0.0	0.0	0.0	0.0	0.0	0.0	0.0	0.0	0.0	0.0	0.0	0.0	0.0	0.0	0.0	0.0	0.0	0.0	0.0	0.0	0.0	7.219547273312866	6.100080248489158	6.10015817355157	5.491254168105817
25	0.0	0.0	0.0	0.0	0.0	0.0	0.0	0.0	0.0	0.0	0.0	0.0	0.0	0.0	0.0	0.0	0.0	0.0	0.0	0.0	0.0	0.0	0.0	0.0	0.0	0.0	0.0	0.0	0.0	0.0	0.0	0.0	0.0	0.0	0.0	0.0	0.0	0.0	0.0	0.0	0.0	0.0	0.0	0.0	7.219563051114907	7.219563051114907	6.73765777920193	5.973350674595455	4.980819948710542
26	0.0	0.0	0.0	0.0	0.0	0.0	0.0	0.0	0.0	0.0	0.0	0.0	0.0	0.0	0.0	0.0	0.0	0.0	0.0	0.0	0.0	0.0	0.0	0.0	0.0	0.0	0.0	0.0	0.0	0.0	0.0	0.0	0.0	0.0	0.0	0.0	7.4135678531637925	0.0	0.0	0.0	0.0	0.0	0.0	0.0	7.219563051114907	6.737448551623608	6.100209265075987	5.77330932631809	4.927319079738293
27	0.0	0.0	0.0	0.0	0.0	0.0	0.0	0.0	0.0	0.0	0.0	0.0	0.0	0.0	0.0	0.0	0.0	0.0	0.0	0.0	0.0	0.0	0.0	0.0	0.0	0.0	0.0	0.0	0.0	0.0	0.0	0.0	0.0	0.0	0.0	0.0	0.0	0.0	7.4135678531637925	0.0	0.0	0.0	0.0	0.0	7.219563051114907	6.455614455665634	5.973412521506015	5.866361921714301	5.038816285337743
28	0.0	0.0	0.0	0.0	0.0	0.0	0.0	0.0	0.0	0.0	0.0	0.0	0.0	0.0	0.0	0.0	0.0	0.0	0.0	0.0	0.0	0.0	0.0	0.0	0.0	0.0	0.0	0.0	0.0	0.0	0.0	0.0	0.0	0.0	0.0	0.0	0.0	0.0	0.0	7.4135678531637925	0.0	7.219563051114907	0.0	6.4558110635710975	0.0	5.86625136800369	5.866378586612395	5.136141085205175	4.620067927521827
29	0.0	0.0	0.0	0.0	0.0	0.0	0.0	0.0	0.0	0.0	0.0	0.0	0.0	0.0	0.0	0.0	0.0	0.0	0.0	0.0	0.0	0.0	0.0	0.0	0.0	0.0	0.0	0.0	0.0	0.0	0.0	0.0	0.0	7.4135678531637925	0.0	0.0	0.0	6.931469131474536	7.4135678531637925	7.4135678531637925	0.0	0.0	6.73853410173723	6.73819260847436	6.4558110635710975	6.255758821766969	5.773600831448325	5.435860283639036	4.58781920682209
30	0.0	0.0	0.0	0.0	0.0	0.0	0.0	0.0	0.0	0.0	0.0	0.0	0.0	0.0	0.0	0.0	0.0	0.0	0.0	0.0	0.0	0.0	0.0	0.0	0.0	0.0	0.0	0.0	0.0	0.0	0.0	7.4135678531637925	7.4135678531637925	0.0	0.0	7.4135678531637925	0.0	7.4135678531637925	7.4135678531637925	0.0	6.73853410173723	0.0	0.0	6.456524427903409	6.101097639600786	5.773764631809044	5.3396345181741065	4.727505795259857	4.295511571220452
31	0.0	0.0	0.0	0.0	0.0	0.0	0.0	0.0	0.0	0.0	0.0	0.0	0.0	0.0	0.0	0.0	0.0	0.0	0.0	0.0	0.0	0.0	0.0	0.0	0.0	0.0	0.0	0.0	0.0	7.4135678531637925	7.4135678531637925	0.0	7.4135678531637925	0.0	7.4135678531637925	0.0	0.0	0.0	7.4135678531637925	6.449370409785278	0.0	6.7625401056123735	7.269503113164905	6.73853410173723	6.101234257026917	5.974198025409992	5.139110456137804	4.620541584176744	4.189855053126525
32	0.0	0.0	0.0	0.0	0.0	0.0	0.0	0.0	0.0	0.0	0.0	0.0	0.0	0.0	0.0	0.0	0.0	0.0	0.0	0.0	0.0	0.0	0.0	0.0	0.0	0.0	0.0	0.0	0.0	0.0	7.4135678531637925	0.0	7.4135678531637925	7.4135678531637925	7.4135678531637925	7.4135678531637925	7.4135678531637925	6.855713358438402	7.4135678531637925	6.598050187279522	7.269503113164905	6.505394717641826	6.2564353800479715	5.873985333192991	5.974425706214152	5.102932036374954	5.045832600182258	4.623080091735682	4.265315367853319
33	0.0	0.0	0.0	0.0	0.0	0.0	0.0	0.0	0.0	0.0	0.0	0.0	0.0	0.0	0.0	0.0	0.0	0.0	0.0	0.0	0.0	0.0	0.0	0.0	0.0	0.0	7.4135678531637925	0.0	7.4135678531637925	7.4135678531637925	6.931469131474536	6.649459457640717	6.931469131474536	0.0	6.449370409785278	6.931469131474536	7.4135678531637925	7.4135678531637925	7.269503113164905	6.931469131474536	6.3386218899512095	6.7621866229465475	6.14005191804695	5.894714689536251	5.255646596163883	5.105287857324171	4.7706308724712905	4.591640187060987	3.9967350923723735
34	0.0	0.0	0.0	0.0	0.0	0.0	0.0	0.0	0.0	0.0	0.0	0.0	0.0	0.0	0.0	0.0	0.0	0.0	0.0	0.0	0.0	0.0	7.690633685747796	0.0	0.0	0.0	0.0	7.4135678531637925	6.931469131474536	6.931469131474536	0.0	7.4135678531637925	7.4135678531637925	6.449370409785278	0.0	6.931469131474536	6.0601456339117785	6.649459457640717	6.931469131474536	6.150104546765334	6.3386218899512095	5.9275311068486385	5.5746343397579174	5.628638741585867	5.2952868871726775	5.114433201682218	4.797313277038276	4.605718482801327	4.040139878838033
35	0.0	0.0	0.0	0.0	0.0	0.0	0.0	0.0	0.0	0.0	0.0	0.0	0.0	0.0	0.0	0.0	0.0	0.0	0.0	0.0	0.0	7.6816945205737746	7.690247237704188	7.4135678531637925	0.0	0.0	0.0	7.4135678531637925	6.449370409785278	6.649459457640717	7.4135678531637925	6.649459457640717	7.4135678531637925	6.931469131474536	6.449370409785278	6.649459457640717	7.4135678531637925	6.931469131474536	6.855713358438402	6.598050187279522	6.014908747845368	6.48872015876983	5.430375245632401	5.130606294013173	5.125946084110785	4.866202289692096	4.840070312557565	4.623453333696096	3.8991539962211754
36	0.0	0.0	0.0	0.0	0.0	0.0	0.0	0.0	0.0	0.0	0.0	0.0	0.0	0.0	0.0	0.0	0.0	0.0	0.0	7.208563055896697	7.6816945205737746	6.917586125050697	6.564293660906172	0.0	7.4135678531637925	7.4135678531637925	7.4135678531637925	7.4135678531637925	7.4135678531637925	7.4135678531637925	6.649459457640717	7.4135678531637925	6.449370409785278	7.4135678531637925	6.649459457640717	7.4135678531637925	6.4104616235909795	0.0	6.598050187279522	6.3386218899512095	6.3386218899512095	6.023295995952569	5.470119857818569	4.775360221445341	4.82962820179527	4.905143734484158	4.846205495547517	4.334856004220574	3.803111735161328
37	0.0	0.0	0.0	0.0	0.0	0.0	0.0	0.0	0.0	0.0	0.0	0.0	0.0	0.0	0.0	0.0	0.0	0.0	0.0	0.0	7.208563055896697	0.0	7.6816945205737746	7.199595798884516	7.6816945205737746	6.340154974245706	6.931469131474536	0.0	7.4135678531637925	6.449370409785278	6.649459457640717	6.0601456339117785	6.449370409785278	6.931469131474536	6.931469131474536	6.649459457640717	5.994719899143272	6.931469131474536	5.817616467966349	5.9742110039815035	5.7412863221187465	5.2900650224333745	5.419776731772121	4.697238859810174	4.978621913738259	4.834289200848264	4.550995934541721	4.29234491288779	3.7920005607531606
38	0.0	0.0	0.0	0.0	0.0	0.0	0.0	0.0	0.0	0.0	0.0	0.0	7.690633685747796	7.2085490098357905	6.726443265222452	6.926544017990755	6.726450288146534	6.571240737625089	7.690661777585955	0.0	7.203859011106246	6.442855558619476	7.6816945205737746	6.917360989924914	6.28276957584764	6.727883266374455	6.442394268052871	6.649459457640717	6.449370409785278	6.649459457640717	6.16736073595146	5.629590595359817	6.0601456339117785	6.449370409785278	6.931469131474536	0.0	6.855713358438402	5.9742110039815035	6.204204461548553	6.115951465590264	5.5328100261561115	5.48164224610999	4.991900966267076	4.793463012447493	4.756393223646896	5.125982587098097	4.689853914063166	4.265491425188186	3.720347211532394
39	0.0	0.0	0.0	0.0	0.0	0.0	0.0	0.0	0.0	0.0	7.691337810181544	7.690633685747796	6.08920976579191	5.280143588719232	5.179175025160951	5.509847348495176	5.8548510559724445	5.962348915618453	6.9265533820628775	6.334602651566618	6.441241641755555	6.330916542689364	6.56329409030298	5.953522821924386	6.153402676388227	6.499764556654778	6.816092357889801	6.2054678867185356	6.507343805547762	6.294169286764223	6.16736073595146	5.745780292047353	6.449370409785278	5.745780292047353	6.649459457640717	6.262870073458686	6.505394717641826	6.262870073458686	5.954289574908108	5.770820946197306	5.25080035232229	5.524522715391315	5.097011573597605	4.778193727461231	4.737867077428172	4.706071336974929	4.4075651811743946	4.115964050592364	3.9066900648500185
40	0.0	0.0	0.0	0.0	0.0	0.0	0.0	0.0	0.0	0.0	7.2092390884922875	6.163043342820346	4.9697835367954095	4.229229295246075	3.9424300708160884	4.219693464242367	4.669441417041366	5.1077804716340225	5.451860150016463	5.678867748224771	6.0202518694278435	5.7576555345954805	5.846644927104995	5.633560808788719	5.846028841543339	6.235145083612798	6.122199145738275	6.245784544685199	5.995594715652366	6.16736073595146	6.449370409785278	5.885351062117637	6.294169286764223	6.16736073595146	6.294169286764223	6.373614636749146	7.4135678531637925	6.373614636749146	6.232918912322209	5.755896876140698	5.8169070490927	5.724611763246752	5.163528153608837	4.792137594372287	4.846539532073674	4.547425743152223	4.415019383015213	4.310637071225933	3.8769026370190214
41	0.0	0.0	0.0	0.0	0.0	0.0	0.0	0.0	0.0	0.0	5.762942923424514	4.984393931816518	4.005630232686633	3.0965237450014222	2.7541491082744103	3.077033092876174	3.5814500851691204	3.9986344877351043	4.537699599380373	4.982424340612642	5.156755395193022	5.419395136477984	5.564747924504335	5.389244249937908	5.389069170028266	5.531593334476302	6.153177565551346	5.929798862194499	5.7431105817853485	6.16736073595146	6.0601456339117785	6.0601456339117785	6.0601456339117785	6.449370409785278	6.037646257937407	6.931469131474536	5.856523168261951	5.856523168261951	5.9742110039815035	6.17662862833493	6.023295995952569	5.908885649542498	5.213717181021101	4.956966084355734	4.690062171493986	4.4451903139383955	4.559360917422461	4.1873347351841606	4.037145053839229
42	0.0	0.0	0.0	0.0	0.0	0.0	0.0	0.0	0.0	6.571939243781973	4.707233118032965	3.672845525351612	3.0755363525151096	2.2356435345828074	1.886534028797883	2.140609002429732	2.6810455290947233	3.181375615960319	3.746509462953998	4.353741583069782	4.666277333229003	4.663665363742284	4.834473045366602	4.757028979933018	4.869405024874416	5.081807892770934	5.442573216275489	5.952938484271604	6.021196861195008	6.200226750078119	6.449370409785278	6.294169286764223	6.16736073595146	6.294169286764223	0.0	6.262870073458686	6.045328556834184	6.505394717641826	6.505394717641826	6.550180678386086	5.908885649542498	6.014908747845368	5.579285390598926	5.372676719815788	4.8418930390693955	4.6510153800791905	4.476655740734833	4.225549551297291	3.986467562556291
43	0.0	0.0	0.0	0.0	0.0	0.0	0.0	0.0	0.0	6.245041645113773	3.867944512428697	2.668914284138897	2.228339625087655	1.6962673433876208	1.2680305152630873	1.432508755985722	1.9923262065091145	2.5413212160819323	3.1476071438266584	3.750538794898509	4.270819534881257	4.355254764307659	4.286125265261539	4.269829403661596	4.405835430074486	4.625044140394255	5.065322289477958	5.797737361250549	5.755585103407016	6.499270786268891	0.0	6.449370409785278	0.0	6.931469131474536	7.4135678531637925	6.598050187279522	6.3053056697863905	6.3053056697863905	6.787404391475647	7.269503113164905	6.48872015876983	6.014908747845368	6.14005191804695	5.198167089577172	5.409164604928723	5.135338994801048	4.8617810531077605	4.543108380875722	3.9663916463438853
44	0.0	0.0	0.0	0.0	0.0	0.0	0.0	0.0	0.0	5.9630319712799515	3.4531313760226436	2.0332514279574654	1.5757112127268225	1.3559226721186515	0.9441908752285886	1.0365497162776944	1.5659102866688301	2.124848165954097	2.6638432312856106	3.2647874318049817	3.776041725153951	3.8930160310245108	3.850345828963993	3.8034987991097826	3.952657218749327	4.215146991649208	4.76738262738596	5.1888675940705635	6.013354485092982	5.984490595755458	6.288400511903999	6.816092357889801	6.931469131474536	6.649459457640717	7.4135678531637925	7.4135678531637925	6.598050187279522	6.505394717641826	7.269503113164905	7.269503113164905	6.3053056697863905	6.505394717641826	0.0	6.268306860680218	5.583544761234753	5.50829244841435	5.116997761944919	4.569208812601026	4.16790113107724
45	0.0	0.0	0.0	0.0	0.0	0.0	0.0	0.0	0.0	6.163121019135389	3.2951136784311434	1.689392907306471	1.1475201996954882	1.1439471772252676	0.9255572791841087	0.9476041373871174	1.3888431053332275	1.9223361635668952	2.4254145764554145	3.061813497567654	3.533896852250288	3.567168459764298	3.520581001777923	3.5430349637934566	3.7699011293432725	3.9299827655562463	4.424735129080508	5.208526414096486	5.597635714351208	6.0795418463461	6.716821890323743	7.6816945205737746	7.4135678531637925	7.4135678531637925	0.0	6.855713358438402	6.855713358438402	6.787404391475647	0.0	7.269503113164905	6.787404391475647	6.787404391475647	7.269503113164905	6.7625401056123735	6.280433992077096	5.713650451495656	5.500397336226545	4.883692167853008	4.22122107507718
46	0.0	0.0	0.0	0.0	0.0	0.0	0.0	0.0	0.0	6.445130692969208	3.5653372615394567	1.7193809281756365	0.9906119728938934	1.04836017547311	1.146747468353467	1.1576147162845607	1.5071024741497232	1.9897429530762278	2.4397992127284422	2.899684631846052	3.316332662274173	3.313207325651644	3.2787709820843083	3.297063040215923	3.469058981973381	3.714453358861548	4.151448385201803	4.9068232579109115	5.670844821122367	5.952882230080348	6.717208928745967	7.6816945205737746	0.0	0.0	0.0	6.855713358438402	0.0	0.0	6.787404391475647	6.787404391475647	7.269503113164905	0.0	0.0	0.0	6.762483214692223	5.880774499187577	5.385284438722877	5.010376157274232	4.409696342104311
47	0.0	0.0	0.0	0.0	0.0	0.0	0.0	0.0	0.0	7.691412801411666	4.244513632118776	2.1006756628797274	1.1725980387658832	1.126780716386992	1.4688913979819929	1.6139985600397861	1.9028028069689147	2.2503330713883423	2.6655352840253523	3.0053645170118455	3.211107719089162	3.1815168482399225	3.0885766001860966	3.1570217731347445	3.2255713341865166	3.619263552050201	3.982377112933999	4.659951106277324	5.442390326315699	6.079708359196012	7.1993571808795185	6.561818800000687	0.0	0.0	7.4135678531637925	6.855713358438402	6.787404391475647	6.3053056697863905	7.269503113164905	7.269503113164905	7.269503113164905	0.0	6.7625822163635	6.456605794380799	6.472426275424352	5.982684326930356	5.343767071351037	4.791994318204045	4.657933339012917
48	0.0	0.0	0.0	0.0	0.0	0.0	0.0	0.0	0.0	0.0	5.573882186636574	2.915312894777284	1.7031173432380444	1.4772634463974357	1.823103155028217	2.2091131653427074	2.451527646019684	2.7393950219166245	2.916309491777491	3.1359024793388897	3.2341716607398836	3.149422879952715	3.0385568779605996	3.074746905752827	3.217468505797036	3.455872062669173	3.97549624330235	4.607785697825264	5.500345042569126	6.152987554126938	0.0	0.0	0.0	0.0	0.0	6.931469131474536	0.0	0.0	7.269503113164905	7.269503113164905	7.269503113164905	7.269503113164905	0.0	0.0	6.7625822163635	6.256421097982127	6.4572867322418155	5.337614075570686	4.879050647175427
49	0.0	0.0	0.0	0.0	0.0	0.0	0.0	0.0	0.0	0.0	6.245116636343894	4.115275133439951	2.6405773932533916	2.165318257136184	2.3841501645706384	2.7614982282342226	3.091916902388339	3.2392505555861946	3.3741319783672146	3.3863879632396805	3.34415354327758	3.1978384759208827	3.100236396982765	3.1910536972279107	3.2903638894473617	3.5054482232372366	3.908008290394679	4.5138533619144585	5.169774527607371	5.952934772024149	7.681217366400258	7.681217366400258	0.0	0.0	0.0	7.199118644711	0.0	0.0	6.787404391475647	0.0	0.0	6.787404391475647	7.220714189903877	7.220714189903877	6.738615468214618	6.457347841194549	6.256373278642673	5.388912692521053	5.0145803284466925
50	0.0	0.0	0.0	0.0	0.0	0.0	0.0	0.0	0.0	0.0	0.0	5.681097288676254	3.936867924772422	3.235259702995275	3.1939678095902413	3.4327828382216414	3.78656174120207	3.7367839209957823	3.7549751447989013	3.6279245032009615	3.5220914276128075	3.369631411881947	3.241983433439063	3.1881180620968688	3.435809754203604	3.6544731151404686	4.085169643135908	4.651015216915528	5.270717568578599	6.235040459190692	7.199118644711	0.0	0.0	0.0	0.0	0.0	7.681217366400258	0.0	0.0	7.269503113164905	7.269503113164905	0.0	0.0	7.220714189903877	0.0	6.456727898043347	6.111254700096808	5.55332979698189	5.340702630046318
51	0.0	0.0	0.0	0.0	0.0	0.0	0.0	0.0	0.0	0.0	0.0	0.0	5.681097288676254	4.561677211477807	4.279606377328035	4.131392555576253	4.31978690327661	4.254767654720601	4.0479014684158034	3.810405200506381	3.673504112440541	3.4989083369882867	3.412123548363755	3.372678193216774	3.615854875376677	3.8389208663777477	4.215497616857709	4.66940030793217	5.597621356622172	6.4353912958605	6.91710897087718	7.199118644711	7.681217366400258	7.681217366400258	7.199118644711	7.681217366400258	6.9632318754714575	0.0	7.269503113164905	0.0	7.269503113164905	6.787404391475647	0.0	0.0	6.739824650492119	7.222950906723401	6.10273019128314	6.2571669010528925	5.386042469824691
52	0.0	0.0	0.0	0.0	0.0	0.0	0.0	0.0	0.0	0.0	0.0	0.0	7.691412801411666	5.90742958670447	5.7207541132027675	5.15992645682616	5.00913510272486	4.692632033239406	4.462548838821645	3.970098519896338	3.8450193023474557	3.69931403737074	3.6740851755159887	3.6449907701194957	3.8043511480165235	4.007671724803318	4.536937337798207	5.116094283255121	5.471003303050784	6.153254583272265	7.199118644711	7.681217366400258	0.0	0.0	7.681217366400258	7.681217366400258	7.681217366400258	0.0	0.0	0.0	0.0	0.0	0.0	0.0	0.0	0.0	6.739824650492119	7.222950906723401	5.775604275230743
53	0.0	0.0	0.0	0.0	0.0	0.0	0.0	0.0	0.0	0.0	0.0	0.0	0.0	0.0	7.206238878398393	6.08575764189764	5.638441350454006	5.254176726545875	4.6123457022924494	4.243590870319094	3.940035169336826	3.816874054671095	3.8603398019066835	3.9773316988905196	4.139864779523519	4.425902101107647	4.857920274030727	5.340216297554768	5.633778299159719	6.91787127309607	0.0	0.0	0.0	0.0	0.0	0.0	7.681217366400258	0.0	0.0	0.0	0.0	0.0	0.0	0.0	0.0	0.0	0.0	6.739824650492119	6.1019090129257965
54	0.0	0.0	0.0	0.0	0.0	0.0	0.0	0.0	0.0	0.0	0.0	0.0	0.0	0.0	0.0	0.0	5.9579327116669205	5.50543511407127	4.837895772740483	4.448397587902402	4.124878020254474	4.120099939288151	4.115529505359584	4.29775005673547	4.446206423658863	4.7901266163533105	5.1712926359742735	5.598879603694336	6.717019923021743	7.681217366400258	0.0	0.0	0.0	7.681217366400258	0.0	0.0	0.0	0.0	0.0	7.269503113164905	0.0	0.0	0.0	0.0	0.0	0.0	6.7387986317479385	6.7387986317479385	7.220897353437197
55	0.0	0.0	0.0	0.0	0.0	0.0	0.0	0.0	0.0	0.0	0.0	0.0	0.0	0.0	0.0	7.686238550568513	7.686238550568513	5.536352267762815	5.1199966067847935	4.749912436151705	4.509842615165253	4.420928018619481	4.501729813894309	4.812885402256082	4.871156187784143	5.134950891882637	6.081321879097409	5.898471935487299	0.0	7.681217366400258	0.0	0.0	0.0	0.0	0.0	0.0	0.0	0.0	0.0	0.0	0.0	0.0	0.0	0.0	0.0	7.220897353437197	0.0	6.7387986317479385	6.1019090129257965
56	0.0	0.0	0.0	0.0	0.0	0.0	0.0	0.0	0.0	0.0	0.0	0.0	0.0	0.0	0.0	0.0	6.565199637112075	6.439119651864729	5.1735851209742165	5.101769193172631	4.859710761890344	4.738673982939664	4.847414358972621	5.5336205013240765	5.599910774351688	5.84749461887105	6.436535690037495	6.918634411726753	6.91787127309607	7.683506784129772	7.681217366400258	7.199118644711	0.0	0.0	7.681217366400258	0.0	0.0	0.0	0.0	0.0	0.0	0.0	0.0	0.0	0.0	0.0	0.0	6.456788957914119	6.7387986317479385
57	0.0	0.0	0.0	0.0	0.0	0.0	0.0	0.0	0.0	0.0	0.0	0.0	0.0	0.0	0.0	0.0	0.0	6.921218373553987	5.756647195556575	5.318355650475258	4.949105124237228	5.153487638380737	5.153487638380737	5.712946173410645	6.015719223013333	6.437299666917438	6.436917573581232	7.683506784129772	0.0	0.0	0.0	0.0	0.0	0.0	0.0	0.0	0.0	0.0	0.0	0.0	0.0	0.0	0.0	0.0	0.0	7.220897353437197	0.0	7.220897353437197	6.7387986317479385
58	0.0	0.0	0.0	0.0	0.0	0.0	0.0	0.0	0.0	0.0	0.0	0.0	0.0	0.0	0.0	0.0	7.686238550568513	6.920307785781603	6.15559299337883	5.566235875810932	5.317901100517867	5.502703347632531	5.712946173410645	5.635586360069993	6.330084564877756	6.330084564877756	7.201408062440514	0.0	0.0	0.0	7.681217366400258	0.0	0.0	6.91710897087718	7.681217366400258	0.0	7.681217366400258	0.0	0.0	0.0	0.0	0.0	0.0	0.0	0.0	7.220897353437197	0.0	0.0	7.220897353437197
59	0.0	0.0	0.0	0.0	0.0	0.0	0.0	0.0	0.0	0.0	0.0	0.0	0.0	0.0	0.0	0.0	0.0	0.0	6.564108217730203	6.237210619061999	6.437299666917438	5.899739281700935	6.437299666917438	6.9193983886066945	6.564108217730203	6.9193983886066945	7.683506784129772	0.0	0.0	0.0	0.0	0.0	0.0	0.0	7.199118644711	7.681217366400258	0.0	0.0	0.0	0.0	0.0	0.0	0.0	0.0	0.0	0.0	0.0	7.220897353437197	7.220897353437197
60	0.0	0.0	0.0	0.0	0.0	0.0	0.0	0.0	0.0	0.0	0.0	0.0	0.0	0.0	0.0	0.0	0.0	7.683506784129772	7.683506784129772	6.437299666917438	6.719309340751257	6.9193983886066945	6.9193983886066945	6.9193983886066945	7.201408062440514	0.0	0.0	7.683506784129772	0.0	0.0	0.0	0.0	0.0	0.0	7.681217366400258	7.681217366400258	0.0	0.0	0.0	0.0	0.0	0.0	0.0	0.0	0.0	7.220897353437197	0.0	0.0	0.0
61	0.0	0.0	0.0	0.0	0.0	0.0	0.0	0.0	0.0	0.0	0.0	0.0	0.0	0.0	0.0	0.0	0.0	0.0	0.0	7.201408062440514	7.683506784129772	7.201408062440514	7.201408062440514	7.683506784129772	7.683506784129772	0.0	0.0	0.0	0.0	0.0	0.0	0.0	7.681217366400258	0.0	0.0	7.681217366400258	7.681217366400258	0.0	0.0	0.0	0.0	0.0	0.0	0.0	0.0	0.0	0.0	0.0	0.0
62	0.0	0.0	0.0	0.0	0.0	0.0	0.0	0.0	0.0	0.0	0.0	0.0	0.0	0.0	0.0	0.0	0.0	0.0	0.0	0.0	0.0	0.0	7.201408062440514	7.683506784129772	0.0	7.683506784129772	0.0	0.0	0.0	0.0	0.0	0.0	0.0	7.681217366400258	0.0	7.681217366400258	0.0	0.0	0.0	0.0	0.0	0.0	0.0	0.0	0.0	0.0	0.0	0.0	0.0
63	0.0	0.0	0.0	0.0	0.0	0.0	0.0	0.0	0.0	0.0	0.0	0.0	0.0	0.0	0.0	0.0	0.0	0.0	0.0	0.0	7.201408062440514	7.683506784129772	0.0	0.0	0.0	0.0	7.683506784129772	7.683506784129772	0.0	0.0	0.0	0.0	0.0	0.0	0.0	0.0	0.0	0.0	0.0	0.0	0.0	0.0	0.0	0.0	0.0	0.0	0.0	0.0	0.0
64	0.0	0.0	0.0	0.0	0.0	0.0	0.0	0.0	0.0	0.0	0.0	0.0	0.0	0.0	0.0	0.0	0.0	0.0	0.0	0.0	0.0	7.683506784129772	0.0	0.0	0.0	0.0	7.683506784129772	0.0	0.0	0.0	0.0	0.0	0.0	7.681217366400258	0.0	0.0	0.0	0.0	0.0	0.0	0.0	0.0	0.0	0.0	0.0	0.0	0.0	0.0	0.0
65	0.0	0.0	0.0	0.0	0.0	0.0	0.0	0.0	0.0	0.0	0.0	0.0	0.0	0.0	0.0	0.0	0.0	0.0	0.0	0.0	0.0	0.0	0.0	0.0	0.0	0.0	0.0	0.0	0.0	0.0	0.0	0.0	0.0	0.0	0.0	0.0	0.0	7.681217366400258	0.0	0.0	0.0	0.0	0.0	0.0	0.0	0.0	0.0	0.0	0.0
66	0.0	0.0	0.0	0.0	0.0	0.0	0.0	0.0	0.0	0.0	0.0	0.0	0.0	0.0	0.0	0.0	0.0	0.0	0.0	0.0	0.0	0.0	0.0	0.0	0.0	0.0	0.0	0.0	0.0	0.0	0.0	0.0	0.0	0.0	0.0	0.0	7.681217366400258	0.0	0.0	0.0	0.0	0.0	0.0	0.0	0.0	0.0	0.0	0.0	0.0
67	0.0	0.0	0.0	0.0	0.0	0.0	0.0	0.0	0.0	0.0	0.0	0.0	0.0	0.0	0.0	0.0	0.0	0.0	0.0	0.0	0.0	0.0	0.0	0.0	0.0	0.0	0.0	0.0	0.0	0.0	0.0	0.0	0.0	0.0	0.0	0.0	0.0	0.0	0.0	0.0	0.0	0.0	0.0	0.0	0.0	0.0	0.0	0.0	0.0
68	0.0	0.0	0.0	0.0	0.0	0.0	0.0	0.0	0.0	0.0	0.0	0.0	0.0	0.0	0.0	0.0	0.0	0.0	0.0	0.0	0.0	0.0	0.0	0.0	0.0	0.0	0.0	0.0	0.0	0.0	0.0	0.0	0.0	0.0	0.0	0.0	0.0	0.0	0.0	0.0	0.0	0.0	0.0	0.0	0.0	0.0	0.0	0.0	0.0
69	0.0	0.0	0.0	0.0	0.0	0.0	0.0	0.0	0.0	0.0	0.0	0.0	0.0	0.0	0.0	0.0	0.0	0.0	0.0	0.0	0.0	0.0	0.0	0.0	0.0	0.0	0.0	0.0	0.0	0.0	0.0	0.0	0.0	0.0	0.0	0.0	0.0	0.0	0.0	0.0	0.0	0.0	0.0	0.0	0.0	0.0	0.0	0.0	0.0
70	0.0	0.0	0.0	0.0	0.0	0.0	0.0	0.0	0.0	0.0	0.0	0.0	0.0	0.0	0.0	0.0	0.0	0.0	0.0	0.0	0.0	0.0	0.0	0.0	0.0	0.0	0.0	0.0	0.0	0.0	0.0	0.0	0.0	0.0	0.0	0.0	0.0	0.0	0.0	0.0	0.0	0.0	0.0	0.0	0.0	0.0	0.0	0.0	0.0
71	0.0	0.0	0.0	0.0	0.0	0.0	0.0	0.0	0.0	0.0	0.0	0.0	0.0	0.0	0.0	0.0	0.0	0.0	0.0	0.0	0.0	0.0	0.0	0.0	0.0	0.0	0.0	0.0	0.0	0.0	0.0	0.0	0.0	0.0	0.0	0.0	0.0	0.0	0.0	0.0	0.0	0.0	0.0	0.0	0.0	0.0	0.0	0.0	0.0
72	0.0	0.0	0.0	0.0	0.0	0.0	0.0	0.0	0.0	0.0	0.0	0.0	0.0	0.0	0.0	0.0	0.0	0.0	0.0	0.0	0.0	0.0	0.0	0.0	0.0	0.0	0.0	0.0	0.0	0.0	0.0	0.0	0.0	0.0	0.0	0.0	0.0	0.0	0.0	0.0	0.0	0.0	0.0	0.0	0.0	0.0	0.0	0.0	0.0
73	0.0	0.0	0.0	0.0	0.0	0.0	0.0	0.0	0.0	0.0	0.0	0.0	0.0	0.0	0.0	0.0	0.0	0.0	0.0	0.0	0.0	0.0	0.0	0.0	0.0	0.0	0.0	0.0	0.0	0.0	0.0	0.0	0.0	0.0	0.0	0.0	0.0	0.0	0.0	0.0	0.0	0.0	0.0	0.0	0.0	0.0	0.0	0.0	0.0
74	0.0	0.0	0.0	0.0	0.0	0.0	0.0	0.0	0.0	0.0	0.0	0.0	0.0	0.0	0.0	0.0	0.0	0.0	0.0	0.0	0.0	0.0	0.0	0.0	0.0	0.0	0.0	0.0	0.0	0.0	0.0	0.0	0.0	0.0	0.0	0.0	0.0	0.0	0.0	0.0	0.0	0.0	0.0	0.0	0.0	0.0	0.0	0.0	0.0
75	0.0	0.0	0.0	0.0	0.0	0.0	0.0	0.0	0.0	0.0	0.0	0.0	0.0	0.0	0.0	0.0	0.0	0.0	0.0	0.0	0.0	0.0	0.0	0.0	0.0	0.0	0.0	0.0	0.0	0.0	0.0	0.0	0.0	0.0	0.0	0.0	0.0	0.0	0.0	0.0	0.0	0.0	0.0	0.0	0.0	0.0	0.0	0.0	0.0
76	0.0	0.0	0.0	0.0	0.0	0.0	0.0	0.0	0.0	0.0	0.0	0.0	0.0	0.0	0.0	0.0	0.0	0.0	0.0	0.0	0.0	0.0	0.0	0.0	0.0	0.0	0.0	0.0	0.0	0.0	0.0	0.0	0.0	0.0	0.0	0.0	0.0	0.0	0.0	0.0	0.0	0.0	0.0	0.0	0.0	0.0	0.0	0.0	0.0
77	0.0	0.0	0.0	0.0	0.0	0.0	0.0	0.0	0.0	0.0	0.0	0.0	0.0	0.0	0.0	0.0	0.0	0.0	0.0	0.0	0.0	0.0	0.0	0.0	0.0	0.0	0.0	0.0	0.0	0.0	0.0	0.0	0.0	0.0	0.0	0.0	0.0	0.0	0.0	0.0	0.0	0.0	0.0	0.0	0.0	0.0	0.0	0.0	0.0
78	0.0	0.0	0.0	0.0	0.0	0.0	0.0	0.0	0.0	0.0	0.0	0.0	0.0	0.0	0.0	0.0	0.0	0.0	0.0	0.0	0.0	0.0	0.0	0.0	0.0	0.0	0.0	0.0	0.0	0.0	0.0	0.0	0.0	0.0	0.0	0.0	0.0	0.0	0.0	0.0	0.0	0.0	0.0	0.0	0.0	0.0	0.0	0.0	0.0
79	0.0	0.0	0.0	0.0	0.0	0.0	0.0	0.0	0.0	0.0	0.0	0.0	0.0	0.0	0.0	0.0	0.0	0.0	0.0	0.0	0.0	0.0	0.0	0.0	0.0	0.0	0.0	0.0	0.0	0.0	0.0	0.0	0.0	0.0	0.0	0.0	0.0	0.0	0.0	0.0	0.0	0.0	0.0	0.0	0.0	0.0	0.0	0.0	0.0
[truncated: 31 more columns]
