# Supplementary material for: Machine learning coarse-grained potentials of protein thermodynamics
Source: Nat Commun. 2023 Sep 15;14:5739. doi: 10.1038/s41467-023-41343-1 (PMC10504246; doi:10.1038/s41467-023-41343-1)
Supplement: Supplementary file 4 — Source Data [file 41467_2023_41343_MOESM4_ESM.zip › Source_data/FigureS13/proteing_training_protspecific.csv]

epoch	lr	train_loss	val_loss	test_loss	step
0	0.0005000000237487257	738.9915771484375	738.5057373046875	21.568740844726562	2536
1	0.0005000000237487257	737.4896850585938	737.7694091796875		5073
2	0.0005000000237487257	736.9693603515625	737.5595703125	21.555252075195312	7610
3	0.0005000000237487257	736.6815185546875	737.3500366210938		10147
4	0.0005000000237487257	736.459228515625	737.1859741210938	21.549489974975586	12684
5	0.0005000000237487257	736.28466796875	736.9357299804688		15221
6	0.0005000000237487257	736.1627807617188	736.8525390625	21.544597625732422	17758
7	0.0005000000237487257	736.068115234375	736.7277221679688		20295
8	0.0005000000237487257	735.9848022460938	736.7245483398438	21.542814254760742	22832
9	0.0005000000237487257	735.9044189453125	736.7137451171875		25369
10	0.0005000000237487257	735.8480224609375	736.6283569335938	21.541351318359375	27906
11	0.0005000000237487257	735.7757568359375	736.5878295898438		30443
12	0.0005000000237487257	735.74169921875	736.489501953125	21.539386749267578	32980
13	0.0005000000237487257	735.6823120117188	736.5084838867188		35517
14	0.0005000000237487257	735.648193359375	736.5438232421875	21.540512084960938	38054
15	0.0005000000237487257	735.5885620117188	736.45947265625		40591
16	0.0005000000237487257	735.5661010742188	736.462890625	21.538909912109375	43128
17	0.0005000000237487257	735.5260009765625	736.3976440429688		45665
18	0.0005000000237487257	735.4992065429688	736.4532470703125	21.538837432861328	48202
19	0.0005000000237487257	735.4700927734375	736.4373779296875		50739
20	0.0005000000237487257	735.445068359375	736.4054565429688	21.538175582885742	53276
21	0.0005000000237487257	735.4188842773438	736.3682861328125		55813
22	0.0005000000237487257	735.3839721679688	736.4212646484375	21.538169860839844	58350
23	0.0005000000237487257	735.3719482421875	736.3685913085938		60887
24	0.0005000000237487257	735.335693359375	736.4171752929688	21.538145065307617	63424
25	0.0005000000237487257	735.3271484375	736.3367919921875		65961
26	0.0005000000237487257	735.3016967773438	736.317138671875	21.53670310974121	68498
27	0.0005000000237487257	735.2926635742188	736.3289794921875		71035
28	0.0005000000237487257	735.2694091796875	736.3504638671875	21.53730010986328	73572
29	0.0005000000237487257	735.2510986328125	736.278076171875		76109
30	0.0005000000237487257	735.236328125	736.3280639648438	21.537092208862305	78646
31	0.0005000000237487257	735.2249755859375	736.3312377929688		81183
32	0.0005000000237487257	735.2047729492188	736.3651733398438	21.537372589111328	83720
33	0.0005000000237487257	735.1834716796875	736.3190307617188		86257
34	0.0005000000237487257	735.1788940429688	736.2821044921875	21.53656578063965	88794
35	0.0005000000237487257	735.165771484375	736.2625732421875		91331
36	0.0005000000237487257	735.1497802734375	736.259765625	21.535985946655273	93868
37	0.0005000000237487257	735.135986328125	736.2694091796875		96405
38	0.00039999998989515007	735.0160522460938	736.133544921875	21.534561157226562	98942
39	0.00039999998989515007	734.9832763671875	736.1507568359375		101479
40	0.00039999998989515007	734.985595703125	736.1771240234375	21.534526824951172	104016
41	0.00039999998989515007	734.9786987304688	736.1539306640625		106553
42	0.00039999998989515007	734.953857421875	736.1576538085938	21.534467697143555	109090
43	0.00039999998989515007	734.9500732421875	736.1300048828125		111627
44	0.00039999998989515007	734.94140625	736.244873046875	21.536123275756836	114164
45	0.00039999998989515007	734.9291381835938	736.1241455078125		116701
46	0.00039999998989515007	734.9334716796875	736.1290893554688	21.534244537353516	119238
47	0.00039999998989515007	734.9284057617188	736.1688842773438		121775
48	0.00039999998989515007	734.9080810546875	736.2487182617188	21.536235809326172	124312
49	0.00039999998989515007	734.9080810546875	736.13818359375		126849
50	0.00031999999191612005	734.8046875	736.09228515625	21.533599853515625	129386
51	0.00031999999191612005	734.7930908203125	736.1009521484375		131923
52	0.00031999999191612005	734.7943115234375	736.1048583984375	21.533771514892578	134460
53	0.00031999999191612005	734.7755737304688	736.0794677734375		136997
54	0.00031999999191612005	734.7637939453125	736.1068115234375	21.53411865234375	139534
55	0.00031999999191612005	734.7745361328125	736.0450439453125		142071
56	0.00031999999191612005	734.75439453125	736.0988159179688	21.53386688232422	144608
57	0.00031999999191612005	734.7282104492188	736.2122802734375		147145
58	0.00031999999191612005	734.75341796875	736.0908203125	21.533679962158203	149682
59	0.00031999999191612005	734.730224609375	736.0771484375		152219
60	0.00031999999191612005	734.7296752929688	736.0785522460938	21.533300399780273	154756
61	0.00031999999191612005	734.7247924804688	736.0621948242188		157293
62	0.00031999999191612005	734.72119140625	736.0938720703125	21.53366470336914	159830
63	0.00031999999191612005	734.71435546875	736.07861328125		162367
64	0.00031999999191612005	734.7157592773438	736.123779296875	21.53432273864746	164904
65	0.00031999999191612005	734.7120971679688	736.135986328125		167441
66	0.00031999999191612005	734.7069091796875	736.0584716796875	21.53319549560547	169978
67	0.0002560000284574926	734.6312255859375	736.0269775390625		172515
68	0.0002560000284574926	734.605224609375	736.0828857421875	21.533483505249023	175052
69	0.0002560000284574926	734.5966796875	736.0526733398438		177589
70	0.0002560000284574926	734.599365234375	736.0184326171875	21.53255844116211	180126
71	0.0002560000284574926	734.5902099609375	736.0773315429688		182663
72	0.0002560000284574926	734.5944213867188	736.0392456054688	21.532833099365234	185200
73	0.0002560000284574926	734.578857421875	736.046630859375		187737
74	0.0002560000284574926	734.5819702148438	736.0314331054688	21.532939910888672	190274
75	0.0002560000284574926	734.5714721679688	736.0904541015625		192811
76	0.0002560000284574926	734.5775756835938	736.0639038085938	21.533292770385742	195348
77	0.0002560000284574926	734.5703125	736.05615234375		197885
78	0.00020480001694522798	734.49365234375	736.0416259765625	21.532909393310547	200422
79	0.00020480001694522798	734.4818115234375	736.0519409179688		202959
80	0.00020480001694522798	734.4835815429688	736.0070190429688	21.532424926757812	205496
81	0.00020480001694522798	734.482421875	736.0096435546875		208033
82	0.00020480001694522798	734.4713134765625	736.0338745117188	21.532672882080078	210570
83	0.00020480001694522798	734.4791870117188	736.0517578125		213107
84	0.00020480001694522798	734.4769287109375	736.0614624023438	21.533218383789062	215644
85	0.00020480001694522798	734.4630737304688	736.037841796875		218181
86	0.00020480001694522798	734.4727783203125	736.0557861328125	21.53322410583496	220718
87	0.00020480001694522798	734.4660034179688	736.0785522460938		223255
88	0.00020480001694522798	734.4728393554688	736.0123901367188	21.5325927734375	225792
89	0.00016383999900426716	734.4030151367188	736.0069580078125		228329
90	0.00016383999900426716	734.4080810546875	736.00927734375	21.532590866088867	230866
91	0.00016383999900426716	734.39697265625	736.001953125		233403
92	0.00016383999900426716	734.3805541992188	735.99658203125	21.53229331970215	235940
93	0.00016383999900426716	734.3942260742188	736.02001953125		238477
94	0.00016383999900426716	734.3843994140625	736.0057983398438	21.532344818115234	241014
95	0.00016383999900426716	734.3765869140625	736.0009155273438		243551
96	0.00016383999900426716	734.380859375	736.0162353515625	21.532682418823242	246088
97	0.00016383999900426716	734.3698120117188	736.0282592773438		248625
98	0.00016383999900426716	734.3746948242188	735.9915771484375	21.532073974609375	251162
99	0.00016383999900426716	734.38134765625	735.9913330078125		253699
