# Supplementary material for: Machine learning coarse-grained potentials of protein thermodynamics
Source: Nat Commun. 2023 Sep 15;14:5739. doi: 10.1038/s41467-023-41343-1 (PMC10504246; doi:10.1038/s41467-023-41343-1)
Supplement: Supplementary file 4 — Source Data [file 41467_2023_41343_MOESM4_ESM.zip › Source_data/Figure S5/figure_s5_a_ntl9_coarsegrained_hist.csv]

	0	1	2	3	4	5	6	7	8	9	10	11	12	13	14	15	16	17	18	19	20	21	22	23	24	25	26	27	28	29	30	31	32	33	34	35	36	37	38	39	40	41	42	43	44	45	46	47	48
0	0.0	0.0	0.0	0.0	0.0	0.0	0.0	0.0	0.0	0.0	0.0	0.0	0.0	0.0	0.0	0.0	0.0	0.0	0.0	0.0	0.0	0.0	0.0	0.0	0.0	0.0	0.0	0.0	0.0	0.0	0.0	0.0	0.0	0.0	0.0	0.0	0.0	0.0	0.0	0.0	0.0	0.0	0.0	0.0	0.0	0.0	0.0	0.0	0.0
1	0.0	0.0	0.0	0.0	0.0	0.0	0.0	0.0	0.0	0.0	0.0	0.0	0.0	0.0	0.0	0.0	0.0	0.0	0.0	0.0	0.0	0.0	0.0	0.0	0.0	0.0	0.0	0.0	0.0	0.0	0.0	0.0	0.0	0.0	0.0	0.0	0.0	0.0	0.0	0.0	0.0	0.0	0.0	0.0	0.0	0.0	0.0	0.0	0.0
2	0.0	0.0	0.0	0.0	0.0	0.0	0.0	0.0	0.0	0.0	0.0	0.0	0.0	0.0	0.0	0.0	0.0	0.0	0.0	0.0	0.0	0.0	0.0	0.0	0.0	0.0	0.0	0.0	0.0	0.0	0.0	0.0	0.0	0.0	0.0	0.0	0.0	0.0	0.0	0.0	0.0	0.0	0.0	0.0	0.0	0.0	0.0	0.0	0.0
3	0.0	0.0	0.0	0.0	0.0	0.0	0.0	0.0	0.0	0.0	0.0	0.0	0.0	0.0	0.0	0.0	0.0	0.0	0.0	0.0	0.0	0.0	0.0	0.0	0.0	0.0	0.0	0.0	0.0	0.0	0.0	0.0	0.0	0.0	0.0	0.0	0.0	0.0	0.0	0.0	0.0	0.0	0.0	0.0	0.0	0.0	0.0	0.0	0.0
4	0.0	0.0	0.0	0.0	0.0	0.0	0.0	0.0	0.0	0.0	0.0	0.0	0.0	0.0	0.0	0.0	0.0	0.0	0.0	0.0	0.0	0.0	0.0	0.0	0.0	0.0	0.0	0.0	0.0	0.0	0.0	0.0	0.0	0.0	0.0	0.0	0.0	0.0	0.0	0.0	0.0	0.0	0.0	0.0	0.0	0.0	0.0	0.0	0.0
5	0.0	0.0	0.0	0.0	0.0	0.0	0.0	0.0	0.0	0.0	0.0	0.0	0.0	0.0	0.0	0.0	0.0	0.0	0.0	0.0	0.0	0.0	0.0	0.0	0.0	0.0	0.0	0.0	0.0	0.0	0.0	0.0	0.0	0.0	0.0	0.0	0.0	0.0	0.0	0.0	0.0	0.0	0.0	0.0	0.0	0.0	0.0	0.0	0.0
6	0.0	0.0	0.0	0.0	0.0	0.0	0.0	0.0	0.0	0.0	0.0	0.0	0.0	0.0	0.0	0.0	0.0	0.0	0.0	0.0	0.0	0.0	0.0	0.0	0.0	6.935988079173191	0.0	0.0	0.0	0.0	0.0	0.0	0.0	0.0	0.0	0.0	0.0	0.0	0.0	0.0	0.0	0.0	0.0	0.0	0.0	0.0	0.0	0.0	0.0
7	0.0	0.0	0.0	0.0	0.0	0.0	0.0	0.0	0.0	0.0	0.0	0.0	0.0	0.0	0.0	0.0	0.0	0.0	0.0	0.0	0.0	0.0	0.0	0.0	0.0	0.0	6.935988079173191	0.0	0.0	0.0	0.0	0.0	0.0	0.0	0.0	0.0	0.0	0.0	0.0	0.0	0.0	0.0	0.0	0.0	0.0	0.0	0.0	0.0	0.0
8	0.0	0.0	0.0	0.0	0.0	0.0	0.0	0.0	0.0	0.0	0.0	0.0	0.0	0.0	0.0	0.0	0.0	0.0	0.0	0.0	0.0	0.0	0.0	0.0	0.0	6.935988079173191	6.935988079173191	6.935988079173191	0.0	0.0	0.0	0.0	0.0	0.0	0.0	0.0	0.0	0.0	0.0	0.0	0.0	0.0	0.0	0.0	0.0	0.0	0.0	0.0	0.0
9	0.0	0.0	0.0	0.0	0.0	0.0	0.0	0.0	0.0	0.0	0.0	0.0	0.0	0.0	0.0	0.0	0.0	0.0	0.0	0.0	0.0	0.0	6.935988079173191	6.935988079173191	0.0	6.935988079173191	6.935988079173191	6.935988079173191	6.935988079173191	0.0	0.0	0.0	0.0	0.0	0.0	0.0	0.0	0.0	0.0	0.0	0.0	0.0	0.0	0.0	0.0	0.0	0.0	0.0	0.0
10	0.0	0.0	0.0	0.0	0.0	0.0	0.0	0.0	0.0	0.0	0.0	0.0	0.0	0.0	0.0	0.0	0.0	0.0	0.0	0.0	0.0	0.0	0.0	0.0	0.0	0.0	6.935988079173191	6.171879683650113	0.0	6.935988079173191	0.0	0.0	0.0	0.0	0.0	0.0	0.0	0.0	0.0	0.0	0.0	0.0	6.898869379196306	0.0	6.898869379196306	0.0	0.0	0.0	0.0
11	0.0	0.0	0.0	0.0	0.0	0.0	0.0	0.0	0.0	0.0	0.0	0.0	0.0	0.0	0.0	0.0	0.0	0.0	0.0	0.0	0.0	0.0	6.935988079173191	0.0	6.935988079173191	6.935988079173191	6.453889357483932	6.453889357483932	0.0	6.453889357483932	0.0	0.0	0.0	0.0	0.0	0.0	0.0	0.0	6.416770657507048	6.898869379196306	6.134760983673228	6.898869379196306	6.898869379196306	0.0	6.898869379196306	6.416770657507048	0.0	0.0	0.0
12	0.0	0.0	0.0	0.0	0.0	0.0	0.0	0.0	0.0	0.0	0.0	0.0	0.0	0.0	0.0	0.0	0.0	0.0	0.0	0.0	6.935988079173191	0.0	0.0	6.453889357483932	6.453889357483932	0.0	0.0	0.0	6.453889357483932	0.0	0.0	0.0	0.0	0.0	0.0	0.0	6.898869379196306	6.416770657507048	0.0	5.934671935817791	5.934671935817791	6.898869379196306	5.934671935817791	0.0	6.898869379196306	6.134760983673228	0.0	0.0	0.0
13	0.0	0.0	0.0	0.0	0.0	0.0	0.0	0.0	0.0	0.0	0.0	0.0	0.0	0.0	0.0	0.0	0.0	6.935988079173191	6.453889357483932	6.171879683650113	6.453889357483932	6.453889357483932	6.453889357483932	0.0	5.971790635794676	6.935988079173191	6.171879683650113	6.935988079173191	0.0	5.971790635794676	0.0	6.935988079173191	6.935988079173191	6.935988079173191	0.0	6.898869379196306	6.416770657507048	6.416770657507048	5.29737209110748	5.370652588150151	4.9283087684771765	5.170563540294712	5.170563540294712	5.934671935817791	5.54544715994429	6.134760983673228	0.0	6.898869379196306	0.0
14	0.0	0.0	0.0	0.0	0.0	0.0	0.0	0.0	0.0	0.0	0.0	0.0	0.0	0.0	0.0	0.0	6.453889357483932	5.689780961960855	5.407771288127034	4.965427468454063	5.689780961960855	6.453889357483932	6.453889357483932	6.171879683650113	6.453889357483932	5.971790635794676	6.453889357483932	6.171879683650113	5.971790635794676	6.935988079173191	5.816589512773621	5.966343423372077	6.935988079173191	6.146915099647185	6.435082417280835	5.934671935817791	6.898869379196306	6.134760983673228	5.7794708127967365	4.970474492439276	4.606544192627071	4.930438237330394	5.018807844662009	6.134760983673228	5.29737209110748	5.7794708127967365	5.934671935817791	6.898869379196306	0.0
15	0.0	0.0	0.0	0.0	0.0	0.0	0.0	0.0	0.0	0.0	0.0	0.0	0.0	0.0	0.0	0.0	6.171879683650113	5.05248111725054	4.463167293521606	4.818457464398097	5.100467138231917	5.582565859921175	5.582565859921175	6.453889357483932	6.935988079173191	6.453889357483932	6.171879683650113	6.453889357483932	6.935988079173191	6.171879683650113	0.0	5.670062655659763	5.6727007091605675	5.472865172094554	5.788777606223002	5.934671935817791	5.934671935817791	5.54544715994429	5.11489212139233	4.718065942699064	4.606544192627071	4.750385236493026	4.782807743657908	4.9292157127720575	5.7794708127967365	5.652662261983972	5.652662261983972	5.452573214128535	0.0
16	0.0	0.0	0.0	0.0	0.0	0.0	0.0	0.0	0.0	0.0	0.0	0.0	0.0	0.0	0.0	0.0	5.582565859921175	4.69719094637405	4.424517270903675	4.229143640669159	4.888067655113412	4.925672566437777	5.971790635794676	5.689780961960855	5.582565859921175	5.582565859921175	5.971790635794676	5.971790635794676	6.443037263023422	5.686144750957135	5.812228335245159	6.157447528370827	5.388793177406647	5.466261637786092	5.550330385873329	6.416770657507048	5.116078363563982	5.231081818079867	4.815273369418222	4.632793399703073	4.633386267890453	4.607115093719057	4.534291655189125	4.815273369418222	5.015362417273657	5.11489212139233	6.416770657507048	5.452573214128535	6.134760983673228
17	0.0	0.0	0.0	0.0	0.0	0.0	0.0	0.0	0.0	0.0	0.0	0.0	0.0	0.0	0.0	0.0	5.407771288127034	4.852392069395107	4.353119106363095	4.405968933424155	4.786101796367494	4.69719094637405	4.852392069395107	5.100467138231917	5.26820051805675	5.582565859921175	5.407771288127034	5.971790635794676	5.812228335245159	5.484244701682821	5.573253736395269	5.963168748145327	5.573253736395269	5.559508311575469	5.380963099503461	5.242240128905344	4.928690856310146	5.0166071877983	4.750156369681932	4.929320887026142	4.8890316278008275	4.660072246397166	4.5104576709611575	4.406455144771635	4.9283087684771765	4.660072246397166	4.9283087684771765	5.015362417273657	5.452573214128535
18	0.0	0.0	0.0	0.0	0.0	0.0	0.0	0.0	0.0	0.0	0.0	0.0	0.0	0.0	0.0	0.0	5.26820051805675	4.888067655113412	4.387902425846136	4.44357384474852	4.463167293521606	4.725583518582341	4.424517270903675	4.61836841654266	4.643662892603957	5.05248111725054	5.400517777534414	5.2662147739709955	5.148653644978761	5.321488449573851	5.567114205693359	5.567114205693359	5.682527451368234	5.395723791372506	5.662052800346583	5.02404437326739	4.931130753396051	4.753087338611073	4.662255799253554	4.407171909905246	4.534123902426304	4.660416201478089	4.352365832121816	4.283232495438878	4.282874077406953	4.60718128070361	4.581248174614559	4.581249716565775	5.651223762940729
19	0.0	0.0	0.0	0.0	0.0	0.0	0.0	0.0	0.0	0.0	0.0	0.0	0.0	0.0	0.0	0.0	5.334490791084363	5.489691914105418	4.925672566437777	4.570382395561285	4.405968933424155	4.353119106363095	4.011833273898659	4.161749670770248	4.174943002120067	4.4238765531514765	4.692829768845589	4.8468534277388695	4.7178411919261025	5.398116654052751	5.193250084992313	4.95193727655902	5.084751382328093	5.563538851075085	5.669706828822145	5.2376765158643295	4.663912955339443	4.47062162235315	4.353953214898373	4.253890779322499	4.512113070587625	4.468016234368462	5.015362417273657	4.17828175309499	4.164706248125006	4.351445328991196	4.488913275339175	4.631133856943273	4.815271210687474
20	0.0	0.0	0.0	0.0	0.0	0.0	0.0	0.0	0.0	0.0	0.0	0.0	0.0	0.0	0.0	6.935988079173191	6.453889357483932	5.05248111725054	5.26820051805675	4.570382395561285	4.136627488885455	3.9518815718563634	3.847208213829931	3.872977409828697	3.8168643622377143	4.091369981752551	4.149742200795432	4.589134928165574	4.662551829706334	4.8351090744718626	5.037275045713857	5.031528616366552	5.3113449315191055	5.129235800087432	5.182738473543724	5.071859072240008	4.538557503945688	4.539269220233583	4.3732708263270785	4.210539714854485	4.491500736806384	4.389009504630412	4.333775025683286	4.581800220261826	4.388280251343574	4.407650164022236	4.369299430532119	4.632788418026841	4.386101427501039
21	0.0	0.0	0.0	0.0	0.0	0.0	0.0	0.0	0.0	0.0	0.0	0.0	0.0	0.0	0.0	0.0	6.935988079173191	5.693127552511704	5.582565859921175	4.698795300371139	4.247041084974478	4.114284713403736	3.744449435680141	3.711128719569328	3.648021542062539	3.699571560423813	4.003532681616561	4.111150397066487	4.4746935839799695	4.580328272000438	4.6818646701931215	4.988740025487628	4.863748319531888	5.246370864610027	5.030051220485268	4.824047857853641	4.4317088952221955	4.37438467766271	4.272501138385629	4.226338684466797	4.256298025978188	4.318943197416149	4.35359273893453	4.283908453468624	4.19182832062976	4.190518969868687	4.233785232778307	4.403686256812018	4.463694032701854
22	0.0	0.0	0.0	0.0	0.0	0.0	0.0	0.0	0.0	0.0	0.0	0.0	0.0	0.0	0.0	0.0	0.0	6.9460765493530445	5.976816579511173	4.73482567126183	4.343790818190479	4.009080484055543	3.720552784134062	3.649635213855312	3.575227429673946	3.5270621984086654	3.6157298831441365	4.063885944745392	4.087432628690954	4.216496376257081	4.549567258843144	4.707533697990277	4.549660440971411	4.672547040898767	4.979865030801889	4.641114023379792	4.321068921549747	4.273150162231808	4.322229116502787	4.431283682878612	4.286741917016664	4.3547623626341085	4.409875209979572	4.316609917722517	4.406412106367423	4.232086217643466	4.232103078842271	4.245954813308441	4.116037964395141
23	0.0	0.0	0.0	0.0	0.0	0.0	0.0	0.0	0.0	0.0	0.0	0.0	0.0	0.0	0.0	0.0	0.0	6.9460765493530445	6.1785890451868895	5.417859758306889	4.453097988853864	4.253573267072939	3.906646117456586	3.543817638443044	3.650952775262792	3.4978597142480075	3.5999557557709627	3.842952805149211	4.104598497174118	4.323563934197315	4.508320996901457	4.677758224958617	4.484050941696348	4.647649391663066	5.028460758209599	4.72688857960445	4.45406497953216	4.474297404361251	4.183818313325933	4.411843929902257	4.305105724516543	4.24251897180203	4.255433441898868	4.370296046871603	4.2174148604154595	4.2458606469723295	4.260579223651562	4.257337973516243	4.256774630547716
24	0.0	0.0	0.0	0.0	0.0	0.0	0.0	0.0	0.0	0.0	0.0	0.0	0.0	0.0	0.0	0.0	6.9460765493530445	6.9460765493530445	6.9460765493530445	5.592654330101029	4.580470865741141	4.133286388384926	3.943171021030829	3.6457861869268617	3.357545736315279	3.3158722110423575	3.4398537396277042	3.727028343629822	3.877958160086192	4.200579683199471	4.372739367555903	4.629263769029722	4.677259429703947	4.734809335129405	4.702319733488914	4.732418497929076	4.590720128885063	4.378143711644483	4.495489421683504	4.290323450852663	4.214130422225092	4.197368151059866	4.3014158698329785	4.34973667627289	4.294508405080393	4.4789787472352005	4.288195637290908	4.123816587157408	4.050491169229465
25	0.0	0.0	0.0	0.0	0.0	0.0	0.0	0.0	0.0	0.0	0.0	0.0	0.0	0.0	6.9460765493530445	0.0	0.0	6.463977827663788	6.9460765493530445	5.9818791059745315	5.0625695874303975	4.557664841117898	3.8395595526238777	3.743081973175391	3.3974546050412773	3.3742624272950357	3.3864616330191453	3.607035825948307	3.7987613500326276	4.109332691183436	4.2556583485715755	4.553809110892502	4.741967083191939	4.801310437826404	4.550667277305992	4.568498836709881	4.669255444656929	4.540455182410185	4.305252085375032	4.157085384825306	4.2270557540380835	4.356110380363109	4.253303540407911	4.281819328093889	4.346555937198616	4.436097709642709	4.336924420811963	4.097999063245303	4.179771876436216
26	0.0	0.0	0.0	0.0	0.0	0.0	0.0	0.0	0.0	0.0	0.0	0.0	0.0	0.0	0.0	0.0	0.0	6.9460765493530445	6.9460765493530445	6.463977827663788	5.341261364875116	4.677446938254456	4.131136442845429	3.7841452203273214	3.573826218494724	3.3162774985812824	3.339973255269876	3.602608978487961	3.678589158844648	3.973428234765782	4.214577192334997	4.135035326963777	4.443013085385559	4.6486925345169094	4.573612606172913	4.569746402455896	4.499086535580733	4.415914830872533	4.359630905359171	4.453876388047134	4.272989290870623	4.222287996118331	4.374481965389693	4.132712923955802	4.3802873788771866	4.414743320931664	4.286629554161638	4.286872702889961	4.354954081645296
27	0.0	0.0	0.0	0.0	0.0	0.0	0.0	0.0	0.0	0.0	0.0	0.0	0.0	0.0	0.0	0.0	0.0	0.0	6.463977827663788	5.67914101521832	5.076728000176043	4.849636111697576	4.465695126151087	3.865336950871244	3.570142455633891	3.328921405279382	3.3614137535968496	3.3495331567152062	3.7902159639859176	3.7471224286295683	3.87842934029113	4.115266287442932	4.276508464754771	4.407900733889144	4.549421464716283	4.458843935536295	4.418247442367288	4.756917930958961	4.586621517504662	4.494491567738522	4.210664658688872	4.267679543453958	4.141444178107281	4.345613336221854	4.25828611268207	4.20765214180006	4.497995947797941	4.303231393472106	4.235748418518748
28	0.0	0.0	0.0	0.0	0.0	0.0	0.0	0.0	0.0	0.0	0.0	0.0	0.0	0.0	6.831422728840833	6.463977827663788	6.102996847856982	5.711482648534858	6.347971012080624	6.120512107502261	5.39318950396342	4.761578439053077	4.570564285162624	4.086827718744559	3.594764501773529	3.475144315542784	3.3465521799888753	3.513423360219157	3.570848845912592	3.776274386940826	3.737118972191185	4.123625860961427	4.1451974857023	4.597823354529995	4.485403973802746	4.461181029359263	4.644789397077297	4.641719723621027	4.563173401887142	4.473257401881293	4.609553993730183	4.179085886239392	4.1029564860168986	4.233531999913761	4.479313504411701	4.339727794565884	4.649978432860674	4.64501994347503	4.453641350699582
29	0.0	0.0	0.0	0.0	0.0	0.0	0.0	0.0	0.0	0.0	0.0	0.0	0.0	6.831422728840833	6.831422728840833	6.831422728840833	5.229790022744538	5.492476548700713	5.239340221515345	4.8390726656508996	5.527451049414864	5.183720007501522	4.601361680675952	4.238652714478363	3.9589723998320263	3.5752289078913932	3.4210449544271544	3.4346601794094056	3.515956574913286	3.615943041473452	3.5434087262487672	3.8555035255857746	4.1352652397669765	4.487078282796769	4.601086115479972	4.599015808524081	4.618745211217599	4.658122066291681	4.406720964401361	4.404853392096806	4.208436786878355	4.166364325246777	4.1416334279570295	4.2154165073647025	4.419924722674769	4.41203515391564	4.406507764455384	4.30590766064654	4.429241905140965
30	0.0	0.0	0.0	0.0	0.0	0.0	0.0	0.0	0.0	0.0	0.0	0.0	0.0	6.831422728840833	5.7120241624412635	5.7120241624412635	5.4778070633626506	5.101989211349679	5.10176389486829	5.2285724456810545	4.9678724586652265	4.980745590436223	4.742298614382784	4.2851019604651155	3.9916655832583325	3.928633285600031	3.5654211624643626	3.612661535921851	3.6337746566783045	3.657954415648592	3.741620477074238	4.010203029839849	4.123707414375859	4.3035052549397355	4.531635894366768	4.723496150597811	4.665943933735127	4.745636866367704	4.696412776059231	4.27436849574548	4.272748803324536	4.276668703472186	4.044960218714008	4.1197712863968485	4.238076613985674	4.469705981711997	4.182134061835786	4.418740844630562	4.224928128085922
31	0.0	0.0	0.0	0.0	0.0	0.0	0.0	0.0	0.0	0.0	0.0	0.0	5.86722528546232	5.1031168899392405	4.443011020605686	4.71389211406574	4.783074758770914	4.564253741311594	4.994548792828608	4.488043306028173	4.859509123050753	4.786303774474902	4.489861887402879	4.257103405178935	4.1042968129607	4.074869014242589	3.8098155098766364	3.7487427819649657	3.8072305447993093	3.8614158096710964	3.760823369608074	3.962261950705205	4.039913561660206	4.388524080295964	4.30527889702224	4.458785770033136	4.61627352650326	4.887578006014309	4.5591490215806045	4.581048821342476	4.431736025558095	4.339525066239381	4.2169783270596035	4.100265270131342	4.278144324676114	4.225574273845742	4.342049444655428	4.20556921312291	4.3205345397395565
32	0.0	0.0	0.0	0.0	0.0	0.0	0.0	0.0	0.0	0.0	0.0	5.86722528546232	4.465817045228929	4.096753722598628	3.8569097727269046	3.8666375038154346	3.9832895902676864	4.137904453589781	4.167167575583382	4.198084729274928	4.264375002302541	4.230475413849416	4.21791647523044	4.04828858829556	4.213430556164077	4.067378300342137	4.07083154133291	3.9064346475309373	3.99063841455029	3.987632677474613	4.056013694033286	4.300360363710363	4.202069111729122	4.193280980155402	4.383719738709804	4.491247173522002	4.510984563205159	4.799582631693972	4.773605551606842	4.536756695187442	4.265933237922976	4.303146274520169	3.9538179756148653	3.9869058330847382	4.03120853312341	4.21106284025509	4.268497625610897	4.378810919460106	4.326486235044341
33	0.0	0.0	0.0	0.0	0.0	0.0	0.0	0.0	0.0	0.0	5.711858786706758	4.199437724345879	3.3604698948137237	3.1157147436646166	3.2005533541717472	3.3894561225068784	3.7329980798866167	3.8000413393122177	3.9266939095663353	3.7319757102912696	3.7822946640790045	3.86538808390843	3.84830462921959	4.097205723996299	4.190093956801774	4.143424543743036	4.2316008948567285	4.25924911916257	4.051546577730552	4.227655164666113	4.360185168148446	4.28654294428875	4.350494562882187	4.370392757877477	4.567117710770114	4.43411624227376	4.5451622782409205	4.375951995016065	4.290008871682506	4.384012734422574	4.4526746662137695	4.280941802087368	4.0112828578109525	3.978283817259342	4.048926776572141	4.0653694577059065	4.198004111236983	4.216959765566199	4.110126973065468
34	0.0	0.0	0.0	0.0	0.0	0.0	0.0	0.0	0.0	6.348910641520263	4.35836570417546	2.8735579779359757	2.3718358125917787	2.3799046768138172	2.6220767742205435	3.0052069910794774	3.0799084343104246	3.3360230305077394	3.359161922787292	3.345117776727357	3.388228066159825	3.373602754282609	3.6291227702981077	3.693365530334729	3.9111705967639594	4.194759458157067	4.194243908714315	4.464990426866514	4.656801550171937	4.321677150784302	4.517424517006047	4.508123280528045	4.6083811116550395	4.73227323291603	4.488488810112877	4.580897566586936	4.328376807971518	4.403822175752247	4.326535884922919	4.214544755973107	4.114246231306514	4.109925091030149	3.884792821177233	3.839062360110229	4.072653910195755	4.1032847277732625	4.179468411888057	4.129146904022782	4.051430830403701
35	0.0	0.0	0.0	0.0	0.0	0.0	0.0	0.0	0.0	5.711197676706167	3.03342888447425	1.867325484521226	1.642240141730059	1.8114500837516294	2.1499065144679603	2.4581982211862767	2.6354668748944583	2.838977817123099	2.9213143450119414	2.957473700802984	2.968206563304207	3.072956233289652	3.2079885264632875	3.425594842848681	3.735722958948549	3.8560622327300047	4.22886955761546	4.781659359826201	4.450537651307947	4.430352336378398	4.761613290703645	4.719338131746976	4.949817325091132	4.657197595617529	4.567869332082956	4.265328025571906	4.343259293629715	4.383396545705948	4.32314842970416	4.238775288040785	4.140745910500362	4.003446493577788	3.8334028253061216	3.872395710586958	3.9560984378436466	3.876732721504432	4.010561930476891	3.862760163430198	3.7867800226800554
36	0.0	0.0	0.0	0.0	0.0	0.0	0.0	0.0	6.830596243105736	4.488569815364027	2.1616016312156088	1.2359103831748222	1.0918055231326758	1.3585743578463907	1.6575641502933678	1.8736360762645718	2.081490931144276	2.237698008035543	2.413113875716766	2.6054232501997108	2.6814249744270198	2.810510352076732	2.9071867892008294	3.2194493190475484	3.5392167711533027	3.848805177228069	4.129972819289937	4.5043300226045755	4.488459337849457	4.598973761193057	4.711058478233176	4.746321810857657	4.775238066557076	4.705788984176667	4.416492865486962	4.098728884826488	4.269956899132772	4.263396124562552	4.228927825358674	4.02214870874794	4.097022803361593	4.058806515133543	3.867992679171815	3.796114842151252	3.6984643162162776	3.7763194259211437	3.5671115786642664	3.788933564604143	3.682742423363626
37	0.0	0.0	0.0	0.0	0.0	0.0	0.0	0.0	6.830596243105736	4.069243624688507	1.8846122655742557	0.9642174408119057	0.8433102322600545	1.0110707655762905	1.1857690964496443	1.3559799341157843	1.4682944745664228	1.7244578313767605	1.9105474620945495	2.134357504830448	2.2690522976596936	2.408226819843061	2.590086917786457	2.810885888549966	3.328585189280748	3.611366532368703	3.979497179281781	4.17918872922102	4.294348561783979	4.76296430169146	4.965265163632042	4.85682156433416	4.79857392568911	4.663250817284283	4.361543217904339	4.1705844240030485	3.9523187758844553	3.8985733974886836	3.9335274432914566	4.15472484649797	4.011179988675402	3.9916553052625163	3.9168593081532768	3.6601957814783503	3.707596392717589	3.6542465306781198	3.5341227790325274	3.5230675658303365	3.416834726429501
38	0.0	0.0	0.0	0.0	0.0	0.0	0.0	0.0	0.0	4.070490795400781	2.026825412855769	1.1147747153878012	0.8179729992456215	0.7678288959987247	0.7817135825303034	0.856002470071922	0.9841491217464071	1.2141595362096158	1.5107392440218552	1.72639296526381	1.9284363535807074	2.0469205107114385	2.261731873675255	2.632991948671852	3.0067106066949973	3.525181852572314	3.8839383312403024	4.25582576642283	4.496562687767963	4.7584421211919405	4.800072244255938	5.172909276128669	4.695292817757936	4.5254690841099245	4.4375962053131435	3.912790587330022	3.8684179599056048	3.722334620406606	3.8397814173535423	3.840705321253849	3.7556479377474536	3.8152548767579866	3.8301929170368574	3.5937827482057845	3.5297163312622644	3.5229131606902087	3.3309587829733953	3.3245615939054938	3.3042280647768294
39	0.0	0.0	0.0	0.0	0.0	0.0	0.0	0.0	0.0	4.784546771144021	2.7008941616156603	1.6214195688611888	1.0627107099643744	0.7107940424857828	0.5223179276906258	0.48351348447376674	0.59723178423994	0.8601021359229213	1.106129844545328	1.3750950676535245	1.5306270265912056	1.6839206162377423	1.9874708314054832	2.4142296706374413	2.8119301021770555	3.34502945619952	3.6861011288458805	4.174276002731682	4.546572579004546	4.386464894113176	5.055191723782345	5.05479757884126	4.7568285964218635	4.8730201899216965	4.314224766673689	3.9314870299357434	3.6569633810288993	3.6466636529289804	3.5944284383370526	3.6061584974729506	3.7055093363657186	3.7028653927980013	3.6973900735137093	3.553813693801798	3.5268242927759372	3.401195809369243	3.2555579948050495	3.110615953434656	2.9550896689800608
40	0.0	0.0	0.0	0.0	0.0	0.0	0.0	0.0	0.0	6.350368473514541	3.8581281153675073	2.4856683307078082	1.543508176717749	0.9063147246922743	0.47140742534800584	0.3259601462047139	0.3774953285309661	0.6013980589822756	0.8757388414531331	1.1234545323795517	1.3316716566432225	1.5155809079510867	1.8327560543312424	2.198284355221081	2.6763605979618035	3.0416889299400163	3.538488228643102	3.588145382036882	4.0637951384940205	4.385312821531051	4.428301706605258	4.628423146139951	4.723827570598585	4.795248673680329	4.372666837705073	3.9978918158761694	3.643251588865647	3.450447624624177	3.4379191465944556	3.3976775522558924	3.394126273804429	3.4033052573814215	3.398618329396429	3.333167117764126	3.2325312466244167	3.2207034137378985	3.020006295802201	2.9916701804111216	2.779281107542838
41	0.0	0.0	0.0	0.0	0.0	0.0	0.0	0.0	0.0	0.0	5.868657207587223	3.672778546840803	2.3415817302219333	1.3778088868274105	0.7399485628583133	0.40190255031990496	0.35362774717299006	0.5046626269293801	0.7865105044581182	1.0202965173455905	1.263165723077532	1.4843398677866926	1.800052974939292	2.126930563565754	2.459157175651753	2.854611007386506	3.1190742784783305	3.4007728186485817	3.7240420384078545	3.9345919873879174	4.038780265115917	4.3863645829293425	4.793439737686921	5.007855032458139	4.694711768255367	4.139157397300537	3.731917063319237	3.4606643871650933	3.3601205235087273	3.236916491875297	3.1949832693639513	3.2035908077416195	3.173613258591619	3.052465631606286	2.9598545980931643	2.9729824439915458	2.821741225468169	2.7349497100386593	2.618435689858754
42	0.0	0.0	0.0	0.0	0.0	0.0	0.0	0.0	0.0	0.0	0.0	5.048446322509157	3.5014279925847482	2.157594705287676	1.2686229757421836	0.7266953970921493	0.5237945650526465	0.5644185544425793	0.7677670271333725	1.02262548668359	1.2669516385849438	1.5632951360645375	1.8493230575616089	2.0883852162068424	2.3945246397811664	2.614409996682844	2.776457198134393	2.9378290946023924	3.3758484315944104	3.854316396988226	4.272314923301283	4.722510888966693	4.869261713792454	5.393372809822836	4.760363880225475	4.551683051619024	3.909460028983511	3.586878596158636	3.3904064652514236	3.270766290843139	2.9719047804972982	2.9402791107493647	3.082300844456965	2.914916264184254	2.849052020726411	2.7951760641532886	2.67653934210864	2.5666064449014474	2.4904749166978988
43	0.0	0.0	0.0	0.0	0.0	0.0	0.0	0.0	0.0	0.0	0.0	6.831621379121385	4.713121278558486	3.3231962128181545	2.0668027180947144	1.2838433434148087	0.8550011506337833	0.7217638073912767	0.806331781045345	1.0136006440211531	1.285470410317231	1.6098323478597818	1.8409891719900662	2.061464982921846	2.2945990837264745	2.3741109266632803	2.505337184590511	2.80501636423089	3.107838089643022	3.5488889570120428	4.130290377454589	4.626956564993512	5.05425991011408	5.1724919582935645	4.95850013004023	4.631708082798365	4.195085411826583	3.7514386116126808	3.383799881324446	3.209144712290497	3.013502164316275	2.9802119513626577	2.852030364468873	2.774230842333097	2.6954938241075395	2.650467568847553	2.4690148055226446	2.4115114835774536	2.35556848522571
44	0.0	0.0	0.0	0.0	0.0	0.0	0.0	0.0	0.0	0.0	0.0	0.0	0.0	4.592578479605464	3.1966051950122925	2.043161439088931	1.2987604533760253	0.9741191086248762	0.9012681812217593	1.0628143885822574	1.2761005492089055	1.512389430458854	1.7954068121874327	2.0332449361762057	2.074424836403333	2.1914838435364272	2.3384653950968284	2.636622725475143	3.0975532462014472	3.6125039023897703	4.325781091325344	4.624856827460098	5.588489377305969	5.00058876693949	5.164881515914297	4.953890347513902	4.600501668804835	3.8269467559297965	3.453258374095747	3.1078000144461813	2.8666848451245714	2.721748313355648	2.6533557941000954	2.6249216346962827	2.521425338247579	2.4404171065179563	2.4510063556137345	2.3333133539367132	2.2769595386617443
45	0.0	0.0	0.0	0.0	0.0	0.0	0.0	0.0	0.0	0.0	0.0	0.0	0.0	6.348880268512628	4.265842359266644	2.9123531043450894	1.850538447076178	1.2738003340805708	1.0472482204474396	1.0528063430416852	1.185380097209956	1.4111109105437967	1.6159706863435224	1.762258418483034	1.8912228394017072	2.064018760066525	2.2860028461285404	2.6387933340815017	3.0741457411889934	3.4773220404152294	4.15618528256257	5.105163510050865	5.483952610561358	5.475654318125864	5.2375855069256065	4.950614924056918	4.753043738037872	4.191038924556444	3.600869851680158	3.2422098060344586	2.8979605904359254	2.831632725533872	2.6788320616362693	2.4617012854001477	2.362786801621901	2.3778547166648236	2.276304208041066	2.300954225612804	2.1820205991392205
46	0.0	0.0	0.0	0.0	0.0	0.0	0.0	0.0	0.0	0.0	0.0	0.0	0.0	0.0	5.585123475940248	3.9281746364644583	2.5419050960741245	1.7421146408620585	1.262939899187847	1.1098103918784261	1.1005889520168255	1.2454204988413693	1.4157531193273112	1.5891564416037234	1.7419992633330983	1.9750161463669835	2.289182856518532	2.8005953393452376	3.1884958455989842	3.7438970854938525	4.12637966931134	4.565766718958157	4.8614536904051295	5.100580341966532	4.948457543468658	5.16394632590659	4.9983301778539	4.204312256277725	3.7551469659133474	3.390823718962083	2.944533748175507	2.6941218130175555	2.569910508442253	2.378460871537129	2.30072971883245	2.297517570293217	2.248753867919012	2.197591881745687	2.1284651343839798
47	0.0	0.0	0.0	0.0	0.0	0.0	0.0	0.0	0.0	0.0	0.0	0.0	0.0	0.0	0.0	5.2299465053475185	3.419658514483615	2.256305956672077	1.6041960228522596	1.2370318738324615	1.0945421676410625	1.1755137693575177	1.2622726541984663	1.3638653171542154	1.590997748098804	2.0042868939446787	2.362484758738084	2.9620902953938133	3.415377351827094	3.7672382258526236	4.057182031108062	4.5372071619852035	4.945270914174889	4.744918749106787	4.993885920997899	4.617304453120385	4.822697566824024	4.2028897964819185	3.8513155295849293	3.4043381338332432	3.017355160596771	2.815969278590007	2.4876350996251144	2.3480245233065453	2.331271331070406	2.2800651121227204	2.2306224219412325	2.2046138293244093	2.1554947316082194
48	0.0	0.0	0.0	0.0	0.0	0.0	0.0	0.0	0.0	0.0	0.0	0.0	0.0	0.0	0.0	6.831297590365908	4.378827944415821	3.0399981409768664	2.013422388852952	1.4722225133079538	1.2044465197259706	1.1121638952784938	1.1505722744916858	1.238023469554764	1.5267724716156152	1.9481544657007905	2.5268754071393387	3.1114885566987853	3.536407403436022	3.9937662770845845	4.180720271295559	4.616737537796446	4.395694478088353	4.315138043750845	4.395351568012901	4.417569109287646	4.374724004405494	4.184709446529641	3.920741468583129	3.4295499188345913	3.120582847733501	2.66501767343403	2.4906386546530515	2.3377467887061725	2.3122181723138118	2.235189692102316	2.22313231490884	2.2006107899454292	2.13743240831647
49	0.0	0.0	0.0	0.0	0.0	0.0	0.0	0.0	0.0	0.0	0.0	0.0	0.0	0.0	0.0	0.0	5.584386357086675	3.782867142871428	2.6496475993473476	1.9096697349707563	1.4357859140893057	1.2301778941391976	1.170421164351085	1.2134539972040663	1.534948383357344	2.0582019179609308	2.620017084848339	3.179876748895169	3.5724533351945293	3.8067478346434953	4.027841028380205	4.195190340163693	4.038998826931665	4.314096566288497	4.333047507749625	4.027743505272565	4.121171818742271	3.9280629207727813	3.703292746668936	3.4595099946139722	3.119606168576559	2.7062409841854	2.570490554678101	2.3761189492515555	2.37259927592181	2.36155586478299	2.2354191703907764	2.2069326786153516	2.1379547545703383
50	0.0	0.0	0.0	0.0	0.0	0.0	0.0	0.0	0.0	0.0	0.0	0.0	0.0	0.0	0.0	0.0	0.0	4.820229518848512	3.542544482551918	2.5435994247811458	1.892016004968852	1.5382347464897173	1.4041876835117337	1.3970584930756385	1.65257279858512	2.1564655305071545	2.6371302560346095	3.142638763293796	3.5515071307998607	3.680689244696464	3.680252625510745	3.7108581752001575	3.84053621697125	3.8803925239766084	4.037964062660225	3.9439826932656006	3.8241920570805927	3.863788975309456	3.685584212458462	3.309546353905917	3.086715334232249	2.8062804484176835	2.5474669945660366	2.3901133194553026	2.4021705033730356	2.3253048777448626	2.24719445396269	2.2226308235129117	2.15698455344537
51	0.0	0.0	0.0	0.0	0.0	0.0	0.0	0.0	0.0	0.0	0.0	0.0	0.0	0.0	0.0	0.0	0.0	6.831820605557445	4.712846219584809	3.4499608625622633	2.629082059825077	2.109286186686832	1.8642632260493883	1.7241566345177013	1.900975734120891	2.180865372491077	2.581233296462999	2.926532358728826	3.0962321900627545	3.2607633809182177	3.392113022273474	3.4550344915335502	3.4887661512457795	3.5067172286720387	3.752121906779351	3.795838117633301	3.6370981863004443	3.577836517304971	3.483078791668433	3.2442165686189606	2.9560531028213877	2.7688806988118895	2.496496915443993	2.446723184321007	2.406504333390612	2.290001909541041	2.2207309282756817	2.1793930690526837	2.167438225820435
52	0.0	0.0	0.0	0.0	0.0	0.0	0.0	0.0	0.0	0.0	0.0	0.0	0.0	0.0	0.0	0.0	0.0	0.0	5.862423216093111	4.5911842969581675	3.6059654323596257	2.950813055183719	2.3997911991738885	2.118604961626237	2.1337375310632067	2.1837848369029453	2.359888641691014	2.442653564628084	2.7725508471686577	2.8797760169440787	3.127704570159066	3.163017955703258	3.2360976092167384	3.339572406349526	3.2450162646267957	3.3933485919188806	3.2297965646236477	3.3241198596016	3.193792900400884	3.0735665086610755	2.7570978138372917	2.597975317061194	2.4181423444278254	2.375904607723479	2.252721953604273	2.225799123234018	2.2104050266492665	2.1968840580235423	2.149253172602731
53	0.0	0.0	0.0	0.0	0.0	0.0	0.0	0.0	0.0	0.0	0.0	0.0	0.0	0.0	0.0	0.0	0.0	0.0	0.0	6.829477161509711	4.647060324635508	3.7208818995072006	3.0680968236742743	2.5903934069517565	2.2049960563856397	2.085525497416884	2.0914087408297783	2.140316001959375	2.280164389866786	2.4909680450996223	2.612014107689168	2.7410044263207727	2.994834180250204	2.890319881574632	3.0011652480115325	3.067505152688585	2.947594547633911	3.0056917744781932	2.8986753109302743	2.770824607848051	2.558499476238212	2.4287188402795303	2.2525149158538937	2.2069398281671715	2.194660373037748	2.157052582377351	2.1781057594039286	2.1584854811345595	2.1591089318226544
54	0.0	0.0	0.0	0.0	0.0	0.0	0.0	0.0	0.0	0.0	0.0	0.0	0.0	0.0	0.0	0.0	0.0	0.0	0.0	6.822912883181411	6.8251987176066	4.459390321892291	3.6578385552033517	2.8912517139149587	2.3511194691181982	2.032940499673674	1.8619611617374634	1.8356334466364057	1.9686933298416527	2.0552036344668787	2.212362976560737	2.417191201598646	2.532008979903577	2.6254386452777716	2.6361200547927623	2.736436846479651	2.668404785594256	2.705056245475948	2.5895933522760277	2.394589143065131	2.1984418285186376	2.141395399686246	2.052023076123052	2.109790138875497	2.135971267170941	2.146948607568084	2.2010040814858503	2.177427187080225	2.2588446172693066
55	0.0	0.0	0.0	0.0	0.0	0.0	0.0	0.0	0.0	0.0	0.0	0.0	0.0	0.0	0.0	0.0	0.0	0.0	0.0	0.0	6.822912883181411	6.344359997570578	4.6150793832957575	3.318381141340426	2.609408896444413	2.0544459782804347	1.7754516380068157	1.6159873367228261	1.589726732626751	1.68400167793539	1.8037919573705699	2.0501890639775313	2.1851459775911737	2.317140107680018	2.348888974391609	2.3965753565493326	2.3656423545578136	2.339575754392339	2.1880742677755425	2.017821640730716	1.8788920537846163	1.8515023374784043	1.8716503115926395	1.960203289004271	2.0306744849122342	2.104741498455713	2.261041842639064	2.317017581417087	2.397660517265866
56	0.0	0.0	0.0	0.0	0.0	0.0	0.0	0.0	0.0	0.0	0.0	0.0	0.0	0.0	0.0	0.0	0.0	0.0	0.0	0.0	0.0	6.830022725026648	5.582204487217451	3.9026901612239975	2.984042106984293	2.2872284154735887	1.78784189622764	1.4669787016496816	1.365373743579016	1.3851130196452823	1.492861434510135	1.6029060601612937	1.782129423374517	1.9519455421330045	2.0968979797162346	2.1024010647052354	2.083789314652935	2.0182494041908754	1.8815601634489987	1.7088138206256085	1.6071122168786633	1.6952485377417617	1.7694946699891068	1.9305167172268485	2.020221917792929	2.1376941564089194	2.3415554318433927	2.4096371484192645	2.5901243957369946
57	0.0	0.0	0.0	0.0	0.0	0.0	0.0	0.0	0.0	0.0	0.0	0.0	0.0	0.0	0.0	0.0	0.0	0.0	0.0	0.0	0.0	0.0	6.345508719797008	4.616460962614457	3.45177728711411	2.6929703905157636	2.001210526643214	1.4962105043608434	1.2300110423132216	1.1227213865647085	1.1629567355555697	1.27801779888508	1.4071004722201739	1.6026523642154782	1.7454388619585135	1.7744753419106205	1.8235714515248764	1.776269764032394	1.6187988637071067	1.469545041401778	1.4239988393424134	1.5959782582135915	1.7754306232099735	1.9044752819280824	2.1046902466875554	2.302538795050512	2.5233279916534412	2.6110404896685546	2.8152463432433814
58	0.0	0.0	0.0	0.0	0.0	0.0	0.0	0.0	0.0	0.0	0.0	0.0	0.0	0.0	0.0	0.0	0.0	0.0	0.0	0.0	0.0	0.0	0.0	5.2982986341675975	4.297077475451094	3.203242779029476	2.322532960625648	1.603488371041859	1.1943316942027984	0.9491373405371482	0.8695355233795832	0.9207390729096154	1.058271156838872	1.2092562893631058	1.4012422131825426	1.497467818118202	1.5483185010220293	1.4980527894516458	1.358547798253265	1.290670698899202	1.3759499502767358	1.5802320362534177	1.8405707286127928	2.05326179131899	2.2385653530574112	2.501400943093018	2.652961469698983	2.9373247051166373	3.231480253832526
59	0.0	0.0	0.0	0.0	0.0	0.0	0.0	0.0	0.0	0.0	0.0	0.0	0.0	0.0	0.0	0.0	0.0	0.0	0.0	0.0	0.0	0.0	0.0	6.3425733349589954	5.097559943771829	3.7687903735655635	2.793701891081523	1.9188963300411244	1.29078284558857	0.8849979851215624	0.6792208030143216	0.6228778739955434	0.6814880075106746	0.8433581857784302	0.9997403976626273	1.1619238750494052	1.225008663534802	1.23895448825838	1.1920830271676284	1.242362167890506	1.368562441496147	1.635609145197769	1.93224679126011	2.2213626093549355	2.432740629939995	2.791788207623359	3.0256318248550507	3.2201275584862	3.487934449157305
60	0.0	0.0	0.0	0.0	0.0	0.0	0.0	0.0	0.0	0.0	0.0	0.0	0.0	0.0	0.0	0.0	0.0	0.0	0.0	0.0	0.0	0.0	0.0	0.0	6.060601782187744	4.483172359106929	3.3491447534607053	2.31039136412351	1.5161284799836876	0.9434353240268614	0.5648419218255483	0.39406265830817544	0.39355586113999674	0.4886935479004615	0.6643224731072497	0.8266532750378994	0.9396573420352041	1.0310137764355352	1.044861761527784	1.1804354892156246	1.4317458522812103	1.76341047980004	2.1374679696529295	2.514573913009964	2.748777772356674	3.0579071518681573	3.346334154283592	3.694572679979001	4.217487793598985
61	0.0	0.0	0.0	0.0	0.0	0.0	0.0	0.0	0.0	0.0	0.0	0.0	0.0	0.0	0.0	0.0	0.0	0.0	0.0	0.0	0.0	0.0	0.0	6.826552990627249	6.344454268937993	5.097496863457801	4.076844357372283	2.88628621043304	1.8827949927914114	1.1360165199590897	0.6056348057053897	0.31741946819303424	0.18918043206859947	0.21945335270904787	0.3535924395240464	0.5232964107980083	0.6916169449675817	0.8035578276089939	0.9701913635957835	1.1845347377151665	1.5156229822474163	1.9040308114115776	2.3803250325758647	2.776642874982766	3.05015925905594	3.360060778888495	3.819401911790166	4.320117338310901	4.682163437484157
62	0.0	0.0	0.0	0.0	0.0	0.0	0.0	0.0	0.0	0.0	0.0	0.0	0.0	0.0	0.0	0.0	0.0	0.0	0.0	0.0	0.0	0.0	0.0	0.0	0.0	5.5796536405693935	4.559662415028628	3.62229527541528	2.4532083336581545	1.5086674601056451	0.807130276626546	0.36044198371951053	0.11298181751899516	0.04753896483111708	0.11381533399060029	0.2527694099482485	0.4318993554563848	0.6456190651664779	0.9247901641854126	1.2636586012725077	1.6352302257340776	2.10182419781043	2.534079348460284	3.091839969695881	3.4323851538709693	3.83656309611656	4.513807720913163	4.860738256115795	5.71369483807398
63	0.0	0.0	0.0	0.0	0.0	0.0	0.0	0.0	0.0	0.0	0.0	0.0	0.0	0.0	0.0	0.0	0.0	0.0	0.0	0.0	0.0	0.0	0.0	0.0	0.0	0.0	5.705829434480181	4.558938147265934	2.9957627217561704	2.055027758925501	1.2174176990265044	0.5804422829981837	0.20657924056646326	0.019888211533444444	0.0	0.07469596022431269	0.26231341962472676	0.5547502222382077	0.9126002749747464	1.3477419062107048	1.8208057224883039	2.2842629831633934	2.8564344348868342	3.3184016333778974	4.039546736761899	4.375877431391701	4.900239202612797	5.383760068871677	6.3521105949938566
64	0.0	0.0	0.0	0.0	0.0	0.0	0.0	0.0	0.0	0.0	0.0	0.0	0.0	0.0	0.0	0.0	0.0	0.0	0.0	0.0	0.0	0.0	0.0	0.0	0.0	0.0	6.060502026389289	5.096983724909975	3.8600670118748717	2.828022627268795	1.821288891398516	1.0104610823691536	0.4901826407310308	0.15540377122630433	0.015631973339377936	0.0334492684941714	0.2159324232722768	0.5440844617295251	0.9876127182373544	1.5160817222543264	2.0075662897896516	2.513769340712966	3.0396399471651083	3.650769223760732	4.615593388622243	5.0986768145588375	6.063475620899258	6.3460837887438295	0.0
65	0.0	0.0	0.0	0.0	0.0	0.0	0.0	0.0	0.0	0.0	0.0	0.0	0.0	0.0	0.0	0.0	0.0	0.0	0.0	0.0	0.0	0.0	0.0	0.0	0.0	0.0	0.0	6.060990206484707	5.040524282471157	3.6354815416292396	2.660864609041389	1.6655250226810514	0.9424605659839136	0.46059642364141107	0.20231563743115544	0.14176464175884584	0.28882919465652535	0.631295420610317	1.0971312996203224	1.6554805154085006	2.221032662053376	2.8343814671901315	3.5492817321095043	4.393575700582448	5.040880942034136	5.707705020012041	0.0	0.0	0.0
66	0.0	0.0	0.0	0.0	0.0	0.0	0.0	0.0	0.0	0.0	0.0	0.0	0.0	0.0	0.0	0.0	0.0	0.0	0.0	0.0	0.0	0.0	0.0	0.0	0.0	0.0	0.0	6.342564905041401	5.3775669279930405	5.03958645148113	3.678763234845075	2.53503454525747	1.647675658190388	0.9595811017520974	0.5707264598320205	0.3990896637678394	0.4907927635119549	0.7743865809016266	1.269624009204854	1.8636234722169647	2.458030737419146	3.250692076563471	4.048835227737775	4.895851831464228	6.343075956239048	6.827584016422335	0.0	0.0	0.0
67	0.0	0.0	0.0	0.0	0.0	0.0	0.0	0.0	0.0	0.0	0.0	0.0	0.0	0.0	0.0	0.0	0.0	0.0	0.0	0.0	0.0	0.0	0.0	0.0	0.0	0.0	0.0	0.0	6.821356193018254	5.294421121290979	4.556726091893399	3.546679994106972	2.5395862523422217	1.6514402109734823	1.0883417912419535	0.8240234977036947	0.7946596274370044	1.0772068496146767	1.5884689285466838	2.2205100157934634	2.9957288752035707	3.82938540052484	4.674021272906417	6.3387000497392965	6.827584016422335	6.827584016422335	0.0	0.0	0.0
68	0.0	0.0	0.0	0.0	0.0	0.0	0.0	0.0	0.0	0.0	0.0	0.0	0.0	0.0	0.0	0.0	0.0	0.0	0.0	0.0	0.0	0.0	0.0	0.0	0.0	0.0	0.0	0.0	0.0	6.339257471328997	6.3394886426034684	4.938124321141112	3.5035680706233405	2.4800550188657384	1.8208636858136211	1.4016702291518106	1.328391478532395	1.6329787605692365	2.102263196511446	2.7883954848468644	3.572193940398531	4.641849731713092	5.375195183534407	0.0	6.820798771428553	6.825174677928304	0.0	0.0	0.0
69	0.0	0.0	0.0	0.0	0.0	0.0	0.0	0.0	0.0	0.0	0.0	0.0	0.0	0.0	0.0	0.0	0.0	0.0	0.0	0.0	0.0	0.0	0.0	0.0	0.0	0.0	0.0	0.0	0.0	0.0	0.0	6.821818612427412	4.503850328456085	3.632624218538994	2.7715088969821515	2.2782438227875748	2.118981910551809	2.3509338377058038	2.8664415616817243	3.584587445652521	4.774264404088568	5.701450895306834	6.820798771428553	0.0	0.0	0.0	0.0	0.0	0.0
70	0.0	0.0	0.0	0.0	0.0	0.0	0.0	0.0	0.0	0.0	0.0	0.0	0.0	0.0	0.0	0.0	0.0	0.0	0.0	0.0	0.0	0.0	0.0	0.0	0.0	0.0	0.0	0.0	0.0	0.0	0.0	6.3393691772088925	5.857270455519636	4.937971518167046	3.83744726947761	3.533573679545615	3.2376450455560466	3.5035017667561954	3.997684608475808	4.894034257325103	5.375088057683946	0.0	0.0	0.0	0.0	0.0	0.0	0.0	0.0
71	0.0	0.0	0.0	0.0	0.0	0.0	0.0	0.0	0.0	0.0	0.0	0.0	0.0	0.0	0.0	0.0	0.0	0.0	0.0	0.0	0.0	0.0	0.0	0.0	0.0	0.0	0.0	0.0	0.0	0.0	0.0	0.0	0.0	6.821467898898149	5.468045679646135	4.773547474838373	5.037490641094175	4.893073012141121	5.037490641094175	5.857270455519636	6.821467898898149	0.0	0.0	0.0	0.0	0.0	0.0	0.0	0.0
72	0.0	0.0	0.0	0.0	0.0	0.0	0.0	0.0	0.0	0.0	0.0	0.0	0.0	0.0	0.0	0.0	0.0	0.0	0.0	0.0	0.0	0.0	0.0	0.0	0.0	0.0	0.0	0.0	0.0	0.0	0.0	0.0	6.3393691772088925	0.0	6.821467898898149	0.0	6.3393691772088925	6.3393691772088925	6.3393691772088925	0.0	0.0	0.0	0.0	0.0	0.0	0.0	0.0	0.0	0.0
73	0.0	0.0	0.0	0.0	0.0	0.0	0.0	0.0	0.0	0.0	0.0	0.0	0.0	0.0	0.0	0.0	0.0	0.0	0.0	0.0	0.0	0.0	0.0	0.0	0.0	0.0	0.0	0.0	0.0	0.0	0.0	0.0	0.0	0.0	0.0	0.0	0.0	6.821467898898149	0.0	0.0	0.0	0.0	0.0	0.0	0.0	0.0	0.0	0.0	0.0
74	0.0	0.0	0.0	0.0	0.0	0.0	0.0	0.0	0.0	0.0	0.0	0.0	0.0	0.0	0.0	0.0	0.0	0.0	0.0	0.0	0.0	0.0	0.0	0.0	0.0	0.0	0.0	0.0	0.0	0.0	0.0	0.0	0.0	0.0	0.0	0.0	0.0	0.0	0.0	0.0	0.0	0.0	0.0	0.0	0.0	0.0	0.0	0.0	0.0
75	0.0	0.0	0.0	0.0	0.0	0.0	0.0	0.0	0.0	0.0	0.0	0.0	0.0	0.0	0.0	0.0	0.0	0.0	0.0	0.0	0.0	0.0	0.0	0.0	0.0	0.0	0.0	0.0	0.0	0.0	0.0	0.0	0.0	0.0	0.0	0.0	0.0	0.0	0.0	0.0	0.0	0.0	0.0	0.0	0.0	0.0	0.0	0.0	0.0
76	0.0	0.0	0.0	0.0	0.0	0.0	0.0	0.0	0.0	0.0	0.0	0.0	0.0	0.0	0.0	0.0	0.0	0.0	0.0	0.0	0.0	0.0	0.0	0.0	0.0	0.0	0.0	0.0	0.0	0.0	0.0	0.0	0.0	0.0	0.0	0.0	0.0	0.0	0.0	0.0	0.0	0.0	0.0	0.0	0.0	0.0	0.0	0.0	0.0
77	0.0	0.0	0.0	0.0	0.0	0.0	0.0	0.0	0.0	0.0	0.0	0.0	0.0	0.0	0.0	0.0	0.0	0.0	0.0	0.0	0.0	0.0	0.0	0.0	0.0	0.0	0.0	0.0	0.0	0.0	0.0	0.0	0.0	0.0	0.0	0.0	0.0	0.0	0.0	0.0	0.0	0.0	0.0	0.0	0.0	0.0	0.0	0.0	0.0
78	0.0	0.0	0.0	0.0	0.0	0.0	0.0	0.0	0.0	0.0	0.0	0.0	0.0	0.0	0.0	0.0	0.0	0.0	0.0	0.0	0.0	0.0	0.0	0.0	0.0	0.0	0.0	0.0	0.0	0.0	0.0	0.0	0.0	0.0	0.0	0.0	0.0	0.0	0.0	0.0	0.0	0.0	0.0	0.0	0.0	0.0	0.0	0.0	0.0
79	0.0	0.0	0.0	0.0	0.0	0.0	0.0	0.0	0.0	0.0	0.0	0.0	0.0	0.0	0.0	0.0	0.0	0.0	0.0	0.0	0.0	0.0	0.0	0.0	0.0	0.0	0.0	0.0	0.0	0.0	0.0	0.0	0.0	0.0	0.0	0.0	0.0	0.0	0.0	0.0	0.0	0.0	0.0	0.0	0.0	0.0	0.0	0.0	0.0
[truncated: 31 more columns]
