# Supplementary material for: Machine learning coarse-grained potentials of protein thermodynamics
Source: Nat Commun. 2023 Sep 15;14:5739. doi: 10.1038/s41467-023-41343-1 (PMC10504246; doi:10.1038/s41467-023-41343-1)
Supplement: Supplementary file 4 — Source Data [file 41467_2023_41343_MOESM4_ESM.zip › Source_data/Figure4/figure4_b.csv]

Fold	$\alpha$-helix	1,2-$\beta$-strand	3,4-$\beta$-strand	1,4-$\beta$-strand
Unfolded	94.17907773678606	4.871103193148383	16.860676380190064	4.8582336999036055
Part. folded	98.09981708910374	31.898615103214006	15.535928926051737	5.175855761693232
Misfolded	99.09969439167425	55.81068803171719	67.97720327083505	58.08210126373172
Native	99.48479735362577	78.99473793025257	84.26625583840756	81.33187942813062
