# Supplementary material for: Machine learning coarse-grained potentials of protein thermodynamics
Source: Nat Commun. 2023 Sep 15;14:5739. doi: 10.1038/s41467-023-41343-1 (PMC10504246; doi:10.1038/s41467-023-41343-1)
Supplement: Supplementary file 4 — Source Data [file 41467_2023_41343_MOESM4_ESM.zip › Source_data/FigureS9/FigureS9_TICA_histogram.csv]

	0	1	2	3	4	5	6	7	8	9	10	11	12	13	14	15	16	17	18	19	20	21	22	23	24	25	26	27	28	29	30	31	32	33	34	35	36	37	38	39	40	41	42	43	44	45	46	47	48
0	0.0	0.0	0.0	0.0	0.0	0.0	0.0	0.0	0.0	0.0	0.0	0.0	0.0	0.0	0.0	0.0	0.0	0.0	0.0	0.0	0.0	0.0	0.0	0.0	0.0	0.0	0.0	0.0	0.0	0.0	0.0	0.0	0.0	0.0	0.0	0.0	0.0	0.0	0.0	0.0	0.0	0.0	0.0	0.0	0.0	0.0	0.0	0.0	0.0
1	0.0	0.0	0.0	0.0	0.0	0.0	0.0	0.0	0.0	0.0	0.0	0.0	0.0	0.0	0.0	0.0	0.0	0.0	0.0	0.0	0.0	0.0	0.0	0.0	0.0	0.0	0.0	0.0	0.0	0.0	0.0	0.0	0.0	0.0	0.0	0.0	0.0	0.0	0.0	0.0	0.0	0.0	0.0	0.0	0.0	0.0	0.0	0.0	0.0
2	0.0	0.0	0.0	0.0	0.0	0.0	0.0	0.0	0.0	0.0	0.0	0.0	0.0	0.0	0.0	0.0	0.0	0.0	0.0	0.0	0.0	0.0	0.0	0.0	0.0	0.0	0.0	0.0	0.0	0.0	0.0	0.0	0.0	0.0	0.0	0.0	0.0	0.0	0.0	0.0	0.0	0.0	0.0	0.0	0.0	0.0	0.0	0.0	0.0
3	0.0	0.0	0.0	0.0	0.0	0.0	0.0	0.0	0.0	0.0	0.0	0.0	0.0	0.0	0.0	0.0	0.0	0.0	0.0	0.0	0.0	0.0	0.0	0.0	0.0	0.0	0.0	0.0	0.0	0.0	0.0	0.0	0.0	0.0	0.0	0.0	0.0	0.0	0.0	0.0	0.0	0.0	0.0	0.0	0.0	0.0	0.0	0.0	0.0
4	0.0	0.0	0.0	0.0	0.0	0.0	0.0	0.0	0.0	0.0	0.0	0.0	0.0	0.0	0.0	0.0	0.0	0.0	0.0	0.0	0.0	0.0	0.0	0.0	0.0	0.0	0.0	0.0	0.0	0.0	0.0	0.0	0.0	0.0	0.0	0.0	0.0	0.0	0.0	0.0	0.0	0.0	0.0	0.0	0.0	0.0	0.0	0.0	0.0
5	0.0	0.0	0.0	0.0	0.0	0.0	0.0	0.0	0.0	0.0	0.0	0.0	0.0	0.0	0.0	0.0	0.0	0.0	0.0	0.0	0.0	0.0	0.0	0.0	0.0	0.0	0.0	0.0	0.0	0.0	0.0	0.0	0.0	0.0	0.0	0.0	0.0	0.0	0.0	0.0	0.0	0.0	0.0	0.0	0.0	0.0	0.0	0.0	0.0
6	0.0	0.0	0.0	0.0	0.0	0.0	0.0	0.0	0.0	0.0	0.0	0.0	0.0	0.0	0.0	0.0	0.0	0.0	0.0	0.0	0.0	0.0	0.0	0.0	0.0	0.0	0.0	0.0	0.0	0.0	0.0	0.0	0.0	0.0	0.0	0.0	0.0	0.0	0.0	0.0	0.0	0.0	0.0	0.0	0.0	0.0	0.0	0.0	0.0
7	0.0	0.0	0.0	0.0	0.0	0.0	0.0	0.0	0.0	0.0	0.0	0.0	0.0	0.0	0.0	0.0	0.0	0.0	0.0	0.0	0.0	0.0	0.0	0.0	0.0	0.0	0.0	0.0	0.0	0.0	0.0	0.0	0.0	0.0	0.0	0.0	0.0	0.0	0.0	0.0	7.242642695816659	7.242642695816659	0.0	0.0	0.0	0.0	0.0	0.0	0.0
8	0.0	0.0	0.0	0.0	0.0	0.0	0.0	0.0	0.0	0.0	0.0	0.0	0.0	0.0	0.0	0.0	0.0	0.0	0.0	0.0	0.0	0.0	0.0	0.0	0.0	0.0	0.0	0.0	0.0	0.0	0.0	0.0	0.0	0.0	0.0	0.0	0.0	0.0	6.760543974127401	6.478534300293582	6.760543974127401	6.12324412941709	6.760543974127401	0.0	0.0	0.0	0.0	0.0	0.0
9	0.0	0.0	0.0	0.0	0.0	0.0	0.0	0.0	0.0	0.0	0.0	0.0	0.0	0.0	0.0	0.0	0.0	0.0	0.0	0.0	0.0	0.0	0.0	0.0	0.0	0.0	0.0	0.0	0.0	0.0	0.0	0.0	0.0	0.0	0.0	7.242642695816659	6.760543974127401	0.0	5.9964355786043235	5.57485513470022	6.478534300293582	6.12324412941709	6.760543974127401	0.0	0.0	0.0	0.0	0.0	7.144462723550587
10	0.0	0.0	0.0	0.0	0.0	0.0	0.0	0.0	0.0	0.0	0.0	0.0	0.0	0.0	0.0	0.0	0.0	0.0	0.0	0.0	0.0	0.0	0.0	0.0	0.0	0.0	0.0	0.0	0.0	0.0	0.0	0.0	0.0	0.0	0.0	7.242642695816659	7.242642695816659	5.889220476564644	5.407121754875387	5.061839259319417	5.458665438012684	5.641145407727832	5.9964355786043235	6.227624314179717	7.242642695816659	6.38035432802751	6.1802652801720726	0.0	0.0
11	0.0	0.0	0.0	0.0	0.0	0.0	0.0	0.0	0.0	0.0	0.0	0.0	0.0	0.0	0.0	0.0	0.0	0.0	0.0	0.0	0.0	0.0	0.0	0.0	0.0	0.0	0.0	0.0	0.0	0.0	0.0	0.0	0.0	0.0	0.0	7.242642695816659	6.478534300293582	5.57485513470022	5.272082085097532	5.092756413010962	5.272082085097532	5.514336856915067	5.70280711371338	5.831433308039898	5.636897353198833	5.5429654354617615	6.1802652801720726	6.662364001861331	0.0
12	0.0	0.0	0.0	0.0	0.0	0.0	0.0	0.0	0.0	0.0	0.0	0.0	0.0	0.0	0.0	0.0	0.0	0.0	0.0	0.0	0.0	0.0	0.0	0.0	0.0	0.0	0.0	0.0	0.0	0.0	0.0	0.0	0.0	0.0	0.0	6.760543974127401	5.889220476564644	5.31424780905963	4.507973689574454	5.003845563017519	5.714425904770504	5.125112081041567	5.048219474229635	4.8798113122988696	5.201368333093046	4.892618324883712	5.791040504298573	5.616245932504432	6.662364001861331
13	0.0	0.0	0.0	0.0	0.0	0.0	0.0	0.0	0.0	0.0	0.0	0.0	0.0	0.0	0.0	0.0	0.0	0.0	0.0	0.0	0.0	0.0	0.0	0.0	0.0	0.0	0.0	0.0	0.0	0.0	0.0	0.0	0.0	0.0	0.0	6.760543974127401	5.514336856915067	4.877037012204755	4.769821910165075	5.359135733894012	5.232327183081246	5.194722271756882	5.0527298335742	4.5323285150658	4.427983491289542	4.448921715749506	4.967651823915376	5.898255606338253	6.38035432802751
14	0.0	0.0	0.0	0.0	0.0	0.0	0.0	0.0	0.0	0.0	0.0	0.0	0.0	0.0	0.0	0.0	0.0	0.0	0.0	0.0	0.0	0.0	0.0	0.0	0.0	0.0	0.0	0.0	0.0	0.0	0.0	7.242642695816659	0.0	0.0	7.242642695816659	5.889220476564644	5.796346530748888	4.832149087370373	5.125112081041567	5.407121754875387	5.359135733894012	5.003845563017519	4.791833966902899	4.4851691938209814	4.1979711096493455	4.217831251330823	4.712566766911071	5.416156884648995	5.791040504298573
15	0.0	0.0	0.0	0.0	0.0	0.0	0.0	0.0	0.0	0.0	0.0	0.0	0.0	0.0	0.0	0.0	0.0	0.0	0.0	0.0	0.0	0.0	0.0	0.0	0.0	0.0	0.0	0.0	0.0	0.0	0.0	0.0	0.0	0.0	0.0	6.12324412941709	5.458665438012684	5.232327183081246	5.458665438012684	5.714425904770504	5.407121754875387	5.442629058744206	4.81586505033165	4.25132174891031	4.129709144314607	4.041492512571636	4.530600113481572	4.967651823915376	5.791040504298573
16	0.0	0.0	0.0	0.0	0.0	0.0	0.0	0.0	0.0	0.0	0.0	0.0	0.0	0.0	0.0	0.0	0.0	0.0	0.0	0.0	0.0	0.0	0.0	0.0	0.0	0.0	0.0	0.0	0.0	0.0	0.0	7.242642695816659	0.0	7.242642695816659	0.0	5.9964355786043235	5.9964355786043235	5.796346530748888	5.458665438012684	6.12324412941709	5.796346530748888	5.345216295604933	4.952648703694355	4.580620500391034	4.132113795148249	3.9923405924327273	4.256175814557045	4.637959085048761	5.026932108775495
17	0.0	0.0	0.0	0.0	0.0	0.0	0.0	0.0	0.0	0.0	0.0	0.0	0.0	0.0	0.0	0.0	0.0	0.0	0.0	0.0	0.0	0.0	0.0	0.0	0.0	0.0	0.0	0.0	0.0	0.0	7.242642695816659	0.0	0.0	0.0	7.242642695816659	6.12324412941709	5.9964355786043235	6.278445252438145	6.278445252438145	5.796346530748888	5.505604618054917	5.226493526126438	5.24770321669525	4.814565499551012	4.377547010764445	4.1861558355666695	4.162869389302576	4.325089908580751	4.712566766911071
18	0.0	0.0	0.0	0.0	0.0	0.0	0.0	0.0	0.0	0.0	0.0	0.0	0.0	0.0	0.0	0.0	0.0	0.0	0.0	0.0	0.0	0.0	0.0	0.0	0.0	0.0	0.0	0.0	0.0	7.242642695816659	6.478534300293582	0.0	7.242642695816659	6.760543974127401	6.278445252438145	6.278445252438145	6.760543974127401	6.278445252438145	5.796346530748888	5.714425904770504	5.407121754875387	5.259785842757063	5.450601031297454	4.948741128876685	5.067324912516819	4.617835153470888	4.323502186405456	4.481560565364089	4.3447443392308
19	0.0	0.0	0.0	0.0	0.0	0.0	0.0	0.0	0.0	0.0	0.0	0.0	0.0	0.0	0.0	0.0	0.0	0.0	0.0	0.0	0.0	0.0	0.0	0.0	0.0	0.0	0.0	0.0	8.532564704110012	7.242642695816659	6.760543974127401	7.242642695816659	6.478534300293582	6.478534300293582	6.478534300293582	6.760543974127401	6.478534300293582	6.478534300293582	6.478534300293582	6.478534300293582	5.407121754875387	5.889220476564644	5.458665438012684	5.345216295604933	5.098492445049335	4.836723475778564	4.470509888851937	4.528467421761236	4.614443577801553
20	0.0	0.0	0.0	0.0	0.0	0.0	0.0	0.0	0.0	0.0	0.0	0.0	0.0	0.0	0.0	0.0	0.0	0.0	0.0	0.0	0.0	0.0	0.0	0.0	0.0	8.532564704110012	8.050465982420755	8.050465982420755	8.532564704110012	8.532564704110012	7.14150686226078	6.478534300293582	7.242642695816659	6.760543974127401	6.478534300293582	6.760543974127401	7.242642695816659	6.478534300293582	6.12324412941709	6.278445252438145	5.57485513470022	5.70280711371338	5.505604618054917	5.138270617161811	5.396625782163017	4.869304190669074	4.532739364837616	4.41159143639976	4.383039594467921
21	0.0	0.0	0.0	0.0	0.0	0.0	0.0	0.0	0.0	0.0	0.0	0.0	0.0	0.0	0.0	0.0	0.0	0.0	0.0	0.0	0.0	0.0	0.0	0.0	0.0	8.532564704110012	7.568367260731499	7.4131661377104425	8.050465982420755	0.0	8.532564704110012	0.0	5.9964355786043235	6.478534300293582	6.478534300293582	7.242642695816659	7.242642695816659	6.278445252438145	0.0	5.641145407727832	5.63067980037631	5.359135733894012	5.57485513470022	5.546675399378476	5.35630081661696	5.46351591865664	4.657154143483832	4.296797611654315	4.570680409698535
22	0.0	0.0	0.0	0.0	0.0	0.0	0.0	0.0	0.0	0.0	0.0	0.0	0.0	0.0	0.0	0.0	0.0	0.0	0.0	0.0	0.0	0.0	0.0	0.0	8.050465982420755	7.568367260731499	7.768456308586934	7.179142484857996	7.768456308586934	0.0	0.0	8.050465982420755	6.760543974127401	6.760543974127401	6.760543974127401	6.760543974127401	6.12324412941709	6.478534300293582	7.242642695816659	5.714425904770504	5.458665438012684	5.714425904770504	5.714425904770504	5.4347474253836126	5.791040504298573	5.561523901488959	4.747934613661984	4.5424593497267765	4.457612562142366
23	0.0	0.0	0.0	0.0	0.0	0.0	0.0	0.0	0.0	0.0	0.0	0.0	0.0	0.0	0.0	0.0	0.0	0.0	0.0	0.0	0.0	0.0	8.532564704110012	8.532564704110012	7.4131661377104425	7.179142484857996	6.8042588652084195	7.768456308586934	8.532564704110012	0.0	8.532564704110012	7.568367260731499	8.050465982420755	6.708139403278439	6.708139403278439	6.478534300293582	7.242642695816659	6.12324412941709	6.478534300293582	6.12324412941709	5.458665438012684	5.783288943611037	5.277100875861599	6.411566048908988	5.6125008037075705	5.238502775860322	4.797182633447993	4.6211428832062325	4.389008311885956
24	0.0	0.0	0.0	0.0	0.0	0.0	0.0	0.0	0.0	0.0	0.0	0.0	0.0	0.0	0.0	0.0	0.0	0.0	0.0	0.0	0.0	0.0	0.0	7.568367260731499	6.864777142993574	6.931067416021184	6.864777142993574	8.532564704110012	8.050465982420755	0.0	7.768456308586934	7.4131661377104425	7.286357586897676	8.532564704110012	7.242642695816659	7.242642695816659	7.242642695816659	6.760543974127401	6.760543974127401	6.278445252438145	5.9964355786043235	5.778199906581968	6.278445252438145	5.710007129239173	5.883544332953697	5.394802975242136	5.1817314538990304	4.7915968021664925	4.617610950113892
25	0.0	0.0	0.0	0.0	0.0	0.0	0.0	0.0	0.0	0.0	0.0	0.0	0.0	0.0	0.0	0.0	0.0	0.0	0.0	0.0	0.0	0.0	7.179142484857996	6.562004093390884	6.864777142993574	6.864777142993574	7.086268539042241	7.768456308586934	0.0	0.0	8.532564704110012	7.568367260731499	0.0	7.568367260731499	8.050465982420755	7.242642695816659	6.760543974127401	7.242642695816659	7.242642695816659	7.242642695816659	6.216553394756337	5.912470960055419	6.183701498627615	5.599585161604148	5.995661778603056	5.509175549971806	4.993072802983408	4.872750995252014	4.698722856350736
26	0.0	0.0	0.0	0.0	0.0	0.0	0.0	0.0	0.0	0.0	0.0	0.0	0.0	0.0	0.0	0.0	0.0	0.0	0.0	0.0	8.532564704110012	6.8042588652084195	6.448968694331928	6.41503408933492	6.649057742187363	6.931067416021184	8.050465982420755	7.568367260731499	0.0	0.0	8.532564704110012	7.768456308586934	8.050465982420755	8.532564704110012	7.768456308586934	0.0	0.0	0.0	0.0	7.123919274345489	7.123919274345489	6.159721830966975	5.452090933785827	5.446739488418771	5.589129500747514	5.185382907182385	5.14640096270818	4.847068458762943	4.5618772886047685
27	0.0	0.0	0.0	0.0	0.0	0.0	0.0	0.0	0.0	0.0	0.0	0.0	0.0	0.0	0.0	0.0	0.0	0.0	0.0	8.532564704110012	7.286357586897676	6.144152995874865	5.771141575027345	6.322160143519163	6.8042588652084195	8.050465982420755	8.532564704110012	8.532564704110012	7.768456308586934	0.0	0.0	7.568367260731499	0.0	0.0	8.532564704110012	0.0	0.0	7.0377131613511725	0.0	0.0	7.123919274345489	6.634430297788237	5.286278807105697	5.281008078536219	5.335384882116852	5.670232854409722	4.905512134253317	4.848758690598313	4.52847980537741
28	0.0	0.0	0.0	0.0	0.0	0.0	0.0	0.0	0.0	0.0	0.0	0.0	0.0	0.0	0.0	0.0	0.0	0.0	0.0	8.532564704110012	6.214945041479481	5.825720265605982	5.732846319790225	6.26648872461678	6.864777142993574	8.532564704110012	8.050465982420755	7.768456308586934	8.050465982420755	0.0	8.050465982420755	8.050465982420755	8.532564704110012	0.0	0.0	8.532564704110012	8.050465982420755	7.123919274345489	7.123919274345489	7.123919274345489	7.123919274345489	6.159721830966975	5.522421986256662	5.589129500747514	5.517978417041746	5.19181944456731	5.147266878478293	4.875676609672357	4.544994730202216
29	0.0	0.0	0.0	0.0	0.0	0.0	0.0	0.0	0.0	0.0	0.0	0.0	0.0	0.0	0.0	0.0	0.0	0.0	8.135479152146704	6.27052767590466	5.45495329725502	5.507529017596259	5.737146531550156	6.6091893230398355	7.4131661377104425	7.286357586897676	0.0	8.050465982420755	7.768456308586934	8.532564704110012	8.532564704110012	0.0	8.532564704110012	8.532564704110012	0.0	0.0	0.0	0.0	7.123919274345489	0.0	7.123919274345489	7.123919274345489	5.872776605875185	5.283111579344789	5.339942016541512	5.33652136951339	4.937966489852947	4.6216965567826644	4.622085081997286
30	0.0	0.0	0.0	0.0	0.0	0.0	0.0	0.0	0.0	0.0	0.0	0.0	0.0	0.0	0.0	0.0	0.0	0.0	6.529475144711414	5.505629199964227	5.091212058180838	5.495473173859981	6.051354532910485	6.748587446306038	7.768456308586934	7.795655603861418	8.050465982420755	8.050465982420755	0.0	8.091674486416828	8.050465982420755	8.050465982420755	8.532564704110012	0.0	0.0	0.0	0.0	0.0	0.0	0.0	0.0	6.641820552656233	6.004520707945918	5.394376260285066	5.288398333404217	5.520937639925563	5.113603761610076	4.776799326525636	4.67871487146234
31	0.0	0.0	0.0	0.0	0.0	0.0	0.0	0.0	0.0	0.0	0.0	0.0	0.0	0.0	0.0	0.0	8.617577873835963	7.371370756623627	5.50144201808804	4.8058203622607705	4.831776837660444	5.358867541807033	6.31425943357617	7.2998242849071175	7.10656764363663	7.462917642447229	7.32756609089375	7.226442406075908	0.0	8.050465982420755	7.823962005631662	7.768456308586934	8.050465982420755	8.532564704110012	0.0	0.0	0.0	0.0	0.0	0.0	0.0	7.123919274345489	5.877712157133153	6.004520707945918	5.395613435443897	5.339942016541512	5.391936581372454	4.768025411435195	4.457189732412368
32	0.0	0.0	0.0	0.0	0.0	0.0	0.0	0.0	0.0	0.0	0.0	0.0	0.0	0.0	0.0	0.0	7.371370756623627	6.0519701964460975	4.82036357431776	4.59584208979124	4.88375459264655	5.522319696457256	6.5555240731327835	7.32756609089375	7.498179307436391	7.1490345749402024	7.371370756623627	7.251356007846002	7.629715547844546	7.494671392665653	7.493506008407776	7.847632744425672	0.0	7.7938599956857395	0.0	7.123919274345489	0.0	0.0	0.0	0.0	0.0	0.0	6.004520707945918	6.641820552656233	5.7704970550934735	5.339942016541512	5.1111503671012315	4.706547432540421	4.321376691868103
33	0.0	0.0	0.0	0.0	0.0	0.0	0.0	0.0	0.0	0.0	0.0	0.0	0.0	0.0	0.0	8.62106856394367	6.571308750935865	5.401698267346557	4.750272499776987	4.652983529322797	5.096544708509241	5.882977144379945	6.7340709119133155	7.823962005631662	6.972275920017259	7.341863283942406	7.371370756623627	7.853469478312883	7.847632744425672	7.260814382794393	7.2472578093660704	7.7938599956857395	8.611741139948752	7.8202268338292065	8.611741139948752	0.0	6.35981087882241	0.0	0.0	0.0	0.0	0.0	7.123919274345489	6.159721830966975	5.764205726548001	5.237469275802971	4.607682231095269	4.746585848755573	4.503432152943619
34	0.0	0.0	0.0	0.0	0.0	0.0	0.0	0.0	0.0	0.0	0.0	0.0	0.0	0.0	0.0	6.837091306139694	5.796340320143225	4.924173368055119	4.753895842299219	5.033836321293094	5.552949964290672	6.229390843511368	7.016080585747135	7.823962005631662	7.823962005631662	7.462917642447229	7.853469478312883	7.650455940883971	7.165444974880977	7.165444974880977	8.129642418259492	7.459582724505644	7.647543696570235	8.532564704110012	8.129642418259492	6.976827315649917	6.35981087882241	0.0	0.0	0.0	7.123919274345489	7.123919274345489	6.641820552656233	5.877712157133153	5.44416996235749	5.237469275802971	4.935425513079212	4.867542251729796	4.553307371127168
35	0.0	0.0	0.0	0.0	0.0	0.0	0.0	0.0	0.0	0.0	0.0	0.0	0.0	0.0	7.374861446731334	5.6466366090005184	4.9791784611755325	4.593912997891802	4.686298118518447	5.255694121171016	6.253017558981638	6.88927203493437	7.265151208232849	8.617577873835963	7.263318830612723	7.167628014134101	7.259981566868811	6.945011166429959	7.647543696570235	7.0835243489025945	7.15504080042485	7.647543696570235	7.626888690735653	7.8202268338292065	0.0	8.129642418259492	0.0	7.123919274345489	0.0	0.0	0.0	7.123919274345489	7.123919274345489	6.35981087882241	6.148749072694477	5.38827906271305	5.108705596328602	4.959896421141086	4.830771141422622
36	0.0	0.0	0.0	0.0	0.0	0.0	0.0	0.0	0.0	0.0	0.0	0.0	0.0	7.659547564095023	5.485080285572678	4.7384059314849765	4.4123354405417885	4.4974940807714745	4.983125925718389	5.886548209528689	6.571676239772714	7.373113911790867	7.49957348189146	7.651323315313299	7.259643775860914	6.777297995859	6.684289234063437	6.6844369163280675	6.82821112680786	7.0835243489025945	7.49234257354918	8.611741139948752	7.647543696570235	7.258318920696734	8.611741139948752	7.847632744425672	8.129642418259492	7.123919274345489	0.0	7.123919274345489	7.123919274345489	7.123919274345489	7.123919274345489	6.621154276539642	6.35981087882241	5.392126130641138	5.026845040579322	4.803638105846819	4.657466556817974
37	0.0	0.0	0.0	0.0	0.0	0.0	0.0	0.0	0.0	0.0	0.0	0.0	8.14286539607189	5.464735794426035	4.424951259483279	4.02549588641573	4.208974571715897	4.648152489464753	5.405101732501027	6.440518727792115	6.7859643009838155	7.267146600795314	8.617577873835963	6.945640196548355	7.010243851859922	6.494210525173658	6.494928870800498	6.462697654751803	6.7762201990074775	6.728234178026103	7.365534022736416	8.129642418259492	8.611741139948752	7.847632744425672	7.847632744425672	8.129642418259492	6.976827315649917	0.0	0.0	7.123919274345489	0.0	6.35981087882241	7.123919274345489	7.123919274345489	5.758612671871084	5.65188480623679	5.432122400778685	4.855424380209398	4.679545695529136
38	0.0	0.0	0.0	0.0	0.0	0.0	0.0	0.0	0.0	0.0	0.0	8.625788158916128	5.53533706523778	4.019546276535181	3.4743753989879673	3.611786767731152	4.1782176396964	4.897238238881516	5.847671368203725	6.504510586384239	7.37534759531869	7.372706662773979	7.262714568238247	7.49234257354918	6.683925566825522	6.40210910481302	6.563820715888973	6.119584318681456	6.294121477318221	6.683346253191722	7.165444974880977	7.258318920696734	8.611741139948752	8.611741139948752	8.129642418259492	8.611741139948752	0.0	0.0	8.611741139948752	7.123919274345489	0.0	0.0	5.7704970550934735	5.996180366198676	5.662066119256817	5.378349176359025	5.369831789681182	4.8715788754327445	4.764592058882884
39	0.0	0.0	0.0	0.0	0.0	0.0	0.0	0.0	0.0	0.0	0.0	5.766418215979769	3.7000931648615527	2.826588908440356	2.867217017527918	3.46649623822203	4.304948088023239	5.249549981801183	6.130826114551963	6.739594507848151	6.838388869833791	6.946164760620441	6.777088039391263	6.601425627213338	6.494651863217369	6.372944007149611	5.863566438766261	6.138920354297166	6.345665160455518	7.010243851859922	7.49234257354918	7.847632744425672	8.611741139948752	7.847632744425672	8.611741139948752	0.0	0.0	8.129642418259492	8.129642418259492	7.123919274345489	0.0	7.123919274345489	6.621154276539642	6.330943541784386	6.317655570321694	5.247053608965837	4.843023543190871	4.843788285706932	4.814460963218678
40	0.0	0.0	0.0	0.0	0.0	0.0	0.0	0.0	0.0	0.0	6.542167399498879	3.6555427824635736	2.335625351188366	2.0853668134859973	2.6203063688951564	3.52869646469423	4.619787229559277	5.3494795911441635	6.282900990567962	6.5404202949877295	6.737802373580246	6.948119825237027	6.565588726181426	6.60194054883222	6.641180529229624	6.345665160455518	5.933880955045563	6.028872167138655	6.319415953379515	6.883435301047157	7.647543696570235	0.0	0.0	8.611741139948752	8.129642418259492	8.611741139948752	8.611741139948752	0.0	0.0	0.0	0.0	6.601084386814826	6.117921036759023	7.078934337956557	5.634228421829722	5.197973522534115	4.815797048427546	4.872246030027855	4.589915012043601
41	0.0	0.0	0.0	0.0	0.0	0.0	0.0	0.0	0.0	7.8616655692606425	4.032568819218378	2.127353526700607	1.552311653942108	1.8550214874428352	2.701484053362609	3.766203712516101	4.834207779272596	5.670759395823145	6.333360835882965	6.741375060854061	6.54030487423805	6.499666393377227	6.462465861927772	6.430937703451507	6.683346253191722	6.201247531502464	6.246135456336846	6.269714712207044	7.258318920696734	6.943953578832312	7.258318920696734	8.129642418259492	8.611741139948752	8.611741139948752	8.611741139948752	8.129642418259492	0.0	8.611741139948752	7.083183108504082	0.0	0.0	7.083183108504082	7.083183108504082	6.317655570321694	6.116858035519174	5.246445582372358	4.764043046597157	4.589678170003196	4.2813840991064245
42	0.0	0.0	0.0	0.0	0.0	0.0	0.0	0.0	0.0	5.933266099728318	2.68009416454829	1.4247532021166958	1.444860299169223	2.1204936543480057	3.061366050116095	4.144969772838874	5.193776071891441	5.632447670079516	6.0784757080271525	6.508544285370142	6.4409147912836655	6.376290730016411	6.29556181581836	6.601425627213338	6.883435301047157	6.601425627213338	6.563820715888973	6.401336579357901	7.165444974880977	6.827763882144774	7.49234257354918	7.847632744425672	8.129642418259492	8.611741139948752	0.0	8.129642418259492	8.611741139948752	0.0	0.0	7.083183108504082	0.0	0.0	6.601084386814826	5.836266058009635	5.727329843170196	5.9620819180571925	4.93232891441736	4.670786420791819	4.4030940389733395
43	0.0	0.0	0.0	0.0	0.0	0.0	0.0	0.0	0.0	5.331647494241045	2.545567302285467	1.6560900123063442	1.9143953882958114	2.642697804418291	3.5483745983062507	4.652897032157845	5.403511277322412	6.19503895043403	6.048069647611152	6.159706949101626	6.19530387924468	6.5305784221205165	6.372944007149611	6.728234178026103	6.494210525173658	6.943953578832312	6.827763882144774	6.7762201990074775	6.827763882144774	7.49234257354918	7.0835243489025945	7.847632744425672	8.611741139948752	8.611741139948752	8.611741139948752	8.129642418259492	0.0	0.0	0.0	0.0	0.0	0.0	6.118985665125567	6.317655570321694	6.115468968304784	5.834848361685353	5.352749639996096	4.551268137067478	4.199124408666636
44	0.0	0.0	0.0	0.0	0.0	0.0	0.0	0.0	0.0	5.9333286477823695	3.430135187465746	2.4374982893296906	2.434002690650922	3.151500211511114	4.1029608303038385	4.816297241672251	5.34869263856268	5.5354523461706915	5.988831183102384	6.296303647757393	6.269801657073041	6.544393132975795	6.1866985882731615	6.684866062763588	6.728234178026103	6.883435301047157	6.943953578832312	7.0835243489025945	6.7762201990074775	6.683346253191722	7.365534022736416	7.365534022736416	7.647543696570235	8.129642418259492	8.129642418259492	8.129642418259492	8.611741139948752	0.0	7.083183108504082	0.0	0.0	0.0	7.083183108504082	0.0	5.835556848632436	5.479558190808861	5.1985406008989035	4.813860316946936	4.165832470067443
45	0.0	0.0	0.0	0.0	0.0	0.0	0.0	0.0	0.0	7.86192617950026	4.5886042715611035	3.0211396649409643	2.8785399782745102	3.620120539036291	4.420081114338672	4.803604658429534	5.03860806795827	5.379254338680633	5.755790983832863	5.991102441925198	6.130313206826111	6.272604832209884	6.387123677917348	6.777957395587952	7.0835243489025945	6.430937703451507	6.345665160455518	6.430937703451507	6.683346253191722	6.827763882144774	7.010243851859922	7.165444974880977	7.847632744425672	7.847632744425672	8.129642418259492	7.847632744425672	8.611741139948752	0.0	0.0	0.0	0.0	0.0	7.078934337956557	0.0	6.5989567572084304	6.114082669750584	5.726587440416145	4.763301889088617	4.165808460196071
46	0.0	0.0	0.0	0.0	0.0	0.0	0.0	0.0	0.0	0.0	5.38343664717878	3.877768678920072	3.6126695084622664	4.113047548860712	4.437066329147817	4.473071041959989	4.579840660064217	4.992176328531121	5.465029001835372	5.879980189947728	6.110461178307437	6.6728278501348495	6.711059648382655	6.703493311005797	7.013671621997089	6.728234178026103	6.461854857143054	6.641180529229624	6.883435301047157	6.601425627213338	6.883435301047157	6.827763882144774	7.165444974880977	7.365534022736416	0.0	0.0	0.0	0.0	0.0	0.0	0.0	7.083183108504082	0.0	6.601084386814826	6.317655570321694	6.112132237282708	5.149113236564505	4.7127157736846685	4.253674160601084
47	0.0	0.0	0.0	0.0	0.0	0.0	0.0	0.0	0.0	0.0	7.180897086718099	5.000672045892993	4.402302526948484	4.401252182801467	4.271250276333428	4.1355334586382595	4.267475431408965	4.722570887929881	5.24468193567729	5.738801280944136	6.191792309153408	6.462386988294266	6.858832096448987	6.915123684577994	7.513167266871337	6.830399127678309	6.568808095637184	6.728234178026103	6.601425627213338	6.883435301047157	6.943953578832312	7.0835243489025945	7.010243851859922	7.847632744425672	0.0	0.0	0.0	0.0	0.0	0.0	0.0	0.0	7.07506814603604	0.0	6.597432227147246	5.550293573708553	5.549063495088339	4.786283419823348	4.445260494929392
48	0.0	0.0	0.0	0.0	0.0	0.0	0.0	0.0	0.0	0.0	7.863691794986	6.079988212513909	5.034705274866898	4.512081575918724	4.077375722097154	3.977812970682545	4.167182837929369	4.544824432736867	5.12878751557376	5.513151670970597	6.0280072178021715	6.493659867734046	6.858199847343707	6.859629118559711	6.977222233154432	6.713975362014056	6.3319984519451005	6.541274646269786	6.538212614566648	6.607269759190018	6.778718816510263	7.169823463785898	7.273447067802779	8.611741139948752	0.0	8.611741139948752	8.528685973623107	0.0	0.0	0.0	0.0	0.0	7.080128071922305	0.0	6.5954947859231865	7.078934337956557	5.40873867284596	4.994318122153507	4.5667183467968115
49	0.0	0.0	0.0	0.0	0.0	0.0	0.0	0.0	0.0	0.0	0.0	7.188205733153369	5.564544565545106	4.599135474131605	4.101650022069014	3.9964033227989875	4.038227912283175	4.386214431514565	4.872484772681614	5.361527146639228	5.832565901236752	6.32672196538109	6.597737019929376	6.675630641957065	7.117549538765285	6.763699110437177	6.46147866389356	6.374070772443739	6.346748554852548	6.521336800010358	7.038754613748434	7.103198839863641	7.50645187584707	8.611741139948752	0.0	8.611741139948752	0.0	0.0	0.0	0.0	0.0	0.0	7.080128071922305	0.0	7.07506814603604	5.957869174493849	5.63198646781434	4.812014231793385	4.445527686347083
50	0.0	0.0	0.0	0.0	0.0	0.0	0.0	0.0	0.0	0.0	0.0	8.651691562842233	6.252244657598533	4.850383522207034	4.150388036978581	3.860227704418942	3.918568521755228	4.164652817918764	4.68210672038391	5.239116721892442	5.670710771744881	6.257674934776466	6.563191897623616	7.046890560832727	6.813146391857144	6.638280068089564	6.437872395015818	7.046495206559788	6.599870024268238	6.716877198924381	7.288911594275852	7.674237883774278	8.165467299543785	0.0	0.0	0.0	0.0	0.0	0.0	0.0	7.080128071922305	0.0	7.080128071922305	0.0	7.080128071922305	5.957473512038531	5.194801533141709	4.812686955355262	4.494286046288681
51	0.0	0.0	0.0	0.0	0.0	0.0	0.0	0.0	0.0	0.0	0.0	8.651691562842233	6.383403091508995	4.570283522708101	3.6233705752121823	3.377077702689192	3.661213560336723	4.023301922427541	4.507400146760605	4.997123179964951	5.494852558701384	5.766171266701761	6.138110549990586	6.284519030240851	6.438124425994561	6.331318097640315	6.410547653510555	6.4375168369929	6.7194376497145285	6.979778460116602	7.883457625709964	7.683368577854527	8.651842568833944	0.0	8.647566021233041	8.528685973623107	0.0	0.0	0.0	7.080128071922305	8.528685973623107	0.0	0.0	7.080128071922305	6.315621537386841	5.958077378019793	5.830857130620537	4.71199192321081	4.328628380859821
52	0.0	0.0	0.0	0.0	0.0	0.0	0.0	0.0	0.0	0.0	0.0	7.532582938169856	5.389867823011885	3.6151453123033424	2.919143650791219	2.9986352718719163	3.417860010404297	3.8844516940792966	4.354945809992091	4.816850572003332	5.29672324185489	5.715490412422019	5.850639280545092	5.986690465985101	6.2385173612450675	6.499037607980906	6.720082251175688	6.719970986763421	7.294753129799293	7.119823105683595	7.528167454833472	7.3800803912438315	0.0	0.0	7.65169005208819	8.651842568833944	8.528685973623107	0.0	8.528685973623107	0.0	0.0	0.0	7.080128071922305	0.0	6.591388595399673	5.63051832461864	5.955423581902593	4.957555244418774	4.491658199631783
53	0.0	0.0	0.0	0.0	0.0	0.0	0.0	0.0	0.0	0.0	0.0	7.689097530580405	4.619744702296996	2.9235086978902256	2.5206568635424915	2.824640912990004	3.4202783490316193	3.856308125918533	4.129614371833767	4.467789315330853	4.928237239151438	5.208608297682452	5.419935048002632	5.65585709070514	5.971287554771941	6.498261357942809	6.765196903380522	6.764627748662301	6.812172094908501	7.294143801981026	7.502710257257988	8.10349045669494	0.0	7.764577578100031	7.409287407223539	8.046587251933852	7.764577578100031	8.046587251933852	8.528685973623107	8.528685973623107	8.528685973623107	6.5980293502330465	0.0	6.313799038984696	6.114264486151377	5.957954372600566	5.239368790238762	5.0634977871657965	4.395905717118297
54	0.0	0.0	0.0	0.0	0.0	0.0	0.0	0.0	0.0	0.0	0.0	7.299865492411184	4.167899330345162	2.6478285537692505	2.4042189371850924	2.9312505095641326	3.6038443870068546	3.93696557575638	4.076630999504404	4.2626402804986725	4.516798121812952	4.736862621819304	5.150951621648172	5.360976570349655	5.70360744282717	6.1955862906476895	6.63725050849763	6.920326856586042	6.863916796689878	7.528167454833472	0.0	8.528685973623107	7.592358361903189	7.564488530244594	7.564488530244594	7.409287407223539	7.175263754371093	8.528685973623107	7.564488530244594	8.528685973623107	0.0	8.528685973623107	0.0	7.080128071922305	7.07358096212319	6.594748091672914	5.955430602589274	4.709116420374195	4.52541495967638
55	0.0	0.0	0.0	0.0	0.0	0.0	0.0	0.0	0.0	0.0	0.0	7.889237416629193	4.249605814320066	2.77916874100318	2.624958452290775	3.2248154087096887	3.993410954848004	4.124083942071713	4.113376366479497	4.090526144278912	4.121772604531744	4.325144326335471	4.819140070762148	5.201736276560918	5.636552370042397	5.913768390245089	6.5306447342762155	6.854816053310829	7.683368577854527	7.401358904020707	8.647566021233041	7.592358361903189	7.764577578100031	6.860898412506669	7.000469182576953	6.518370460887695	6.800380134721516	7.082389808555337	7.564488530244594	8.528685973623107	8.528685973623107	8.046587251933852	6.992550248332831	0.0	7.07358096212319	5.721926301893337	5.238472084707238	5.1900365406738205	4.381009950212854
56	0.0	0.0	0.0	0.0	0.0	0.0	0.0	0.0	0.0	0.0	0.0	7.889270772103163	4.89568810936246	3.372685727039644	3.1852530739643923	3.7785405236501095	4.532048965260755	4.548635509705823	4.2162453538056015	3.8534710044491023	3.741433594151143	3.9941146893004342	4.4558504739904405	5.077981593784696	5.70387552312714	5.745419650561233	6.175876677478573	6.677752841678508	7.528167454833472	7.155019462102432	7.621391735005682	7.43149321568899	7.175263754371093	6.744708715819133	6.48076554956333	6.558125362903981	6.48076554956333	6.860898412506669	8.046587251933852	8.046587251933852	0.0	0.0	8.528685973623107	0.0	7.072999278311668	6.310400881297463	5.72004886158053	5.1901444920467945	4.473842379825541
57	0.0	0.0	0.0	0.0	0.0	0.0	0.0	0.0	0.0	0.0	0.0	0.0	5.878971011119859	4.462259889363016	4.121193794326355	4.479128547513716	5.048817040453411	4.900218834518722	4.4224492256636045	3.7436538725899755	3.551536771951689	3.7685907980251905	4.276026749693647	4.821199178049478	5.399924811812376	5.971865416020606	5.985751710216762	6.631833031795802	7.020611535568731	6.957155984698305	8.046587251933852	7.764577578100031	6.860898412506669	6.693165032681835	6.411155358848015	6.096790016983592	6.518370460887695	6.744708715819133	7.564488530244594	0.0	0.0	0.0	0.0	0.0	0.0	6.591191337718392	5.719909390237957	4.989514886965086	4.352471900500495
58	0.0	0.0	0.0	0.0	0.0	0.0	0.0	0.0	0.0	0.0	0.0	0.0	7.689198402584598	6.021410841468159	5.2786970474571415	5.177741864508494	5.359911614518696	5.190713616821688	4.590787275985647	3.9730790403705765	3.6319538438113614	3.753163473462437	4.18672259148603	4.7769894249832525	5.298582536510434	5.694657283509651	6.10154709663307	6.762807953439831	6.932216189159723	6.902349032510726	7.564488530244594	6.881314979383687	6.860898412506669	6.693165032681835	6.289888840823968	5.896700969128155	6.744708715819133	6.518370460887695	8.046587251933852	8.528685973623107	0.0	0.0	0.0	7.072999278311668	0.0	0.0	6.590900556622412	4.955717897032264	4.299114778868033
59	0.0	0.0	0.0	0.0	0.0	0.0	0.0	0.0	0.0	0.0	0.0	0.0	0.0	7.533997279563543	6.503509563157415	5.740317457982609	5.432695375110081	5.158427493405993	4.7788759824455465	4.328960633596221	4.08633781022262	3.9948316309526817	4.225439995803321	4.721007958986219	5.3038037521319925	5.592770945002318	6.031492356156528	6.189567403243348	6.761992139456506	6.620405129726366	7.096361583902313	6.927188685534281	6.645179011700462	6.693165032681835	6.378799690817413	6.163080290011203	6.518370460887695	6.558125362903981	7.764577578100031	8.528685973623107	0.0	0.0	0.0	0.0	7.072999278311668	0.0	6.308890882788591	5.102536142080527	4.441180878078427
60	0.0	0.0	0.0	0.0	0.0	0.0	0.0	0.0	0.0	0.0	0.0	0.0	0.0	0.0	7.534816787849353	6.315050637350364	5.394532275028437	5.049345875612578	4.800323244649799	4.76545292837544	4.564441624839847	4.41850388439051	4.404025466748375	4.674645147571865	5.207123845725871	5.517542336769214	5.980474282560927	6.250229750798745	6.140077342557801	6.264341249534748	6.484696598584822	6.645179011700462	7.764577578100031	6.860898412506669	6.558125362903981	6.860898412506669	6.800380134721516	7.409287407223539	8.046587251933852	0.0	0.0	0.0	0.0	0.0	0.0	6.308780201675594	6.590900556622412	5.062609976210611	4.473340204893144
61	0.0	0.0	0.0	0.0	0.0	0.0	0.0	0.0	0.0	0.0	0.0	0.0	0.0	0.0	0.0	6.873525819831842	5.559409054157209	5.127566313491493	4.9060384374156305	5.144854204490182	5.100574725269086	4.944660238619426	4.7683054300903995	4.873718628650858	5.18132523232782	5.48353824782337	5.674930417859567	5.848129754649321	6.081374314304529	6.131676990360932	6.112559804528193	6.556000391490565	6.807684672523557	6.927188685534281	7.282478856410773	7.082389808555337	7.409287407223539	8.528685973623107	0.0	0.0	0.0	0.0	0.0	7.072999278311668	6.590900556622412	6.308890882788591	5.953401498588409	5.719577059059652	4.473219736033494
62	0.0	0.0	0.0	0.0	0.0	0.0	0.0	0.0	0.0	0.0	0.0	0.0	0.0	0.0	0.0	8.657503077635818	6.4187059448366774	5.673298844082954	5.363219095264878	5.496999607216317	5.64366346261043	5.369470845880699	5.136963361725475	5.038101990216479	5.257721325737018	5.443273045476088	5.575818789101959	5.684040323487519	5.624693202155273	5.875744026435987	6.172199774320548	6.170472316169729	6.778125642281411	6.766988756890948	7.000469182576953	8.528685973623107	0.0	8.528685973623107	0.0	0.0	0.0	0.0	0.0	0.0	0.0	5.826626146034062	5.626661605762457	5.4050909750361935	4.892051478640991
63	0.0	0.0	0.0	0.0	0.0	0.0	0.0	0.0	0.0	0.0	0.0	0.0	0.0	0.0	0.0	8.657503077635818	7.53810451123625	6.391427098142584	6.074343666779086	6.109112095272097	6.2205559722653625	5.9672045162134335	5.485028234004988	5.490815237006354	5.327071757162871	5.41408447529083	5.299465626003231	5.358594045280997	5.310443357608898	5.507665817523009	5.785127347587924	6.0718708578694685	6.648497703523944	7.49928809064078	8.134485620941538	8.089148810758616	0.0	0.0	0.0	0.0	0.0	0.0	0.0	0.0	7.072999278311668	7.072999278311668	5.95346789668992	5.288843236693964	4.524751866220921
64	0.0	0.0	0.0	0.0	0.0	0.0	0.0	0.0	0.0	0.0	0.0	0.0	0.0	0.0	0.0	0.0	0.0	7.411295960423482	7.211206912568047	7.209124236795327	6.9224381723874195	6.75785994785293	6.006632302351083	5.765327214739353	5.568153673172352	5.446479919299163	5.261188864372263	5.0110984208152365	5.0368748125267295	5.245098574287095	5.416324016323594	5.793727070730334	6.4371512597847325	6.951186268140004	7.65238689925228	8.616584342630794	8.616584342630794	0.0	0.0	0.0	0.0	0.0	0.0	0.0	0.0	7.072999278311668	5.719529622140213	5.189359501166844	4.600026705904943
65	0.0	0.0	0.0	0.0	0.0	0.0	0.0	0.0	0.0	0.0	0.0	0.0	0.0	0.0	0.0	0.0	0.0	8.657503077635818	8.657503077635818	7.869425485146957	7.8667438076992156	6.745841574850562	6.848269973458317	6.1811297846192055	5.70561813650821	5.524765101871944	5.199839684651656	5.056366056365231	4.851930119077645	4.8640219300021235	5.206692880432624	5.652834675629489	6.325231659868567	6.781438349224384	7.497185776231225	8.134485620941538	0.0	0.0	0.0	0.0	0.0	0.0	0.0	0.0	7.072999278311668	6.590900556622412	5.953401498588409	5.189448041830224	6.108635819867882
66	0.0	0.0	0.0	0.0	0.0	0.0	0.0	0.0	0.0	0.0	0.0	0.0	0.0	0.0	0.0	0.0	0.0	0.0	0.0	0.0	8.621852091669385	8.621852091669385	7.380130472550816	6.839126027548726	6.412803092572247	5.8604440600347605	5.598732188059781	5.191477787885139	4.774454872062168	4.7968867082180155	4.986481292528426	5.464854686917873	6.185165627034873	6.782188851229078	7.65238689925228	8.616584342630794	0.0	0.0	0.0	0.0	0.0	0.0	0.0	0.0	0.0	6.590734541557138	6.108718822447219	5.344665767480553	5.826626146034062
67	0.0	0.0	0.0	0.0	0.0	0.0	0.0	0.0	0.0	0.0	0.0	0.0	0.0	0.0	0.0	0.0	0.0	0.0	0.0	0.0	0.0	8.621852091669385	8.621852091669385	7.855983343082864	6.608312660794704	6.300841442248139	5.985912539780617	5.6143788799546055	5.086921799161943	4.928361598816459	5.169959140910852	5.494936419145649	6.185165627034873	6.6466414003110845	7.85422743419767	7.852475947107717	0.0	0.0	0.0	0.0	0.0	0.0	0.0	0.0	0.0	6.590900556622412	5.953534301130746	5.95346789668992	6.590568566108798
68	0.0	0.0	0.0	0.0	0.0	0.0	0.0	0.0	0.0	0.0	0.0	0.0	0.0	0.0	0.0	0.0	0.0	0.0	0.0	0.0	0.0	0.0	0.0	7.85422743419767	7.170288177563023	7.170944468456376	6.436694175174887	6.000589040841442	5.386361381693744	5.286912424286546	5.427801849488205	6.033715369820699	6.350508363137562	7.2639122206873985	8.616584342630794	0.0	0.0	0.0	0.0	0.0	0.0	0.0	0.0	0.0	0.0	7.072999278311668	6.108801834933153	0.0	0.0
69	0.0	0.0	0.0	0.0	0.0	0.0	0.0	0.0	0.0	0.0	0.0	0.0	0.0	0.0	0.0	0.0	0.0	0.0	0.0	0.0	0.0	0.0	0.0	0.0	8.616584342630794	7.497185776231225	7.371252417631359	6.377787209831656	6.033715369820699	5.829589072238209	6.000589040841442	6.466698059825099	6.888278503729204	7.852475947107717	8.616584342630794	0.0	0.0	0.0	0.0	0.0	0.0	0.0	0.0	0.0	0.0	0.0	7.072999278311668	0.0	0.0
70	0.0	0.0	0.0	0.0	0.0	0.0	0.0	0.0	0.0	0.0	0.0	0.0	0.0	0.0	0.0	0.0	0.0	0.0	0.0	0.0	0.0	0.0	0.0	0.0	0.0	8.616584342630794	7.26316212337878	6.888278503729204	7.65238689925228	6.888278503729204	7.26316212337878	7.170288177563023	6.888278503729204	7.65238689925228	8.616584342630794	0.0	0.0	0.0	0.0	0.0	0.0	0.0	0.0	0.0	0.0	0.0	7.072999278311668	0.0	0.0
71	0.0	0.0	0.0	0.0	0.0	0.0	0.0	0.0	0.0	0.0	0.0	0.0	0.0	0.0	0.0	0.0	0.0	0.0	0.0	0.0	0.0	0.0	0.0	0.0	0.0	0.0	0.0	8.616584342630794	8.134485620941538	8.134485620941538	7.65238689925228	7.65238689925228	7.37037722541846	8.616584342630794	0.0	0.0	0.0	0.0	0.0	0.0	0.0	0.0	0.0	0.0	0.0	0.0	0.0	0.0	0.0
72	0.0	0.0	0.0	0.0	0.0	0.0	0.0	0.0	0.0	0.0	0.0	0.0	0.0	0.0	0.0	0.0	0.0	0.0	0.0	0.0	0.0	0.0	0.0	0.0	0.0	0.0	0.0	0.0	0.0	0.0	8.616584342630794	7.852475947107717	8.616584342630794	8.616584342630794	0.0	0.0	0.0	0.0	0.0	0.0	0.0	0.0	0.0	0.0	0.0	0.0	0.0	0.0	0.0
73	0.0	0.0	0.0	0.0	0.0	0.0	0.0	0.0	0.0	0.0	0.0	0.0	0.0	0.0	0.0	0.0	0.0	0.0	0.0	0.0	0.0	0.0	0.0	0.0	0.0	0.0	0.0	0.0	0.0	0.0	0.0	0.0	0.0	0.0	0.0	0.0	0.0	0.0	0.0	0.0	0.0	0.0	0.0	0.0	0.0	0.0	0.0	0.0	0.0
74	0.0	0.0	0.0	0.0	0.0	0.0	0.0	0.0	0.0	0.0	0.0	0.0	0.0	0.0	0.0	0.0	0.0	0.0	0.0	0.0	0.0	0.0	0.0	0.0	0.0	0.0	0.0	0.0	0.0	0.0	0.0	0.0	0.0	0.0	0.0	0.0	0.0	0.0	0.0	0.0	0.0	0.0	0.0	0.0	0.0	0.0	0.0	0.0	0.0
75	0.0	0.0	0.0	0.0	0.0	0.0	0.0	0.0	0.0	0.0	0.0	0.0	0.0	0.0	0.0	0.0	0.0	0.0	0.0	0.0	0.0	0.0	0.0	0.0	0.0	0.0	0.0	0.0	0.0	0.0	0.0	0.0	0.0	0.0	0.0	0.0	0.0	0.0	0.0	0.0	0.0	0.0	0.0	0.0	0.0	0.0	0.0	0.0	0.0
76	0.0	0.0	0.0	0.0	0.0	0.0	0.0	0.0	0.0	0.0	0.0	0.0	0.0	0.0	0.0	0.0	0.0	0.0	0.0	0.0	0.0	0.0	0.0	0.0	0.0	0.0	0.0	0.0	0.0	0.0	0.0	0.0	0.0	0.0	0.0	0.0	0.0	0.0	0.0	0.0	0.0	0.0	0.0	0.0	0.0	0.0	0.0	0.0	0.0
77	0.0	0.0	0.0	0.0	0.0	0.0	0.0	0.0	0.0	0.0	0.0	0.0	0.0	0.0	0.0	0.0	0.0	0.0	0.0	0.0	0.0	0.0	0.0	0.0	0.0	0.0	0.0	0.0	0.0	0.0	0.0	0.0	0.0	0.0	0.0	0.0	0.0	0.0	0.0	0.0	0.0	0.0	0.0	0.0	0.0	0.0	0.0	0.0	0.0
78	0.0	0.0	0.0	0.0	0.0	0.0	0.0	0.0	0.0	0.0	0.0	0.0	0.0	0.0	0.0	0.0	0.0	0.0	0.0	0.0	0.0	0.0	0.0	0.0	0.0	0.0	0.0	0.0	0.0	0.0	0.0	0.0	0.0	0.0	0.0	0.0	0.0	0.0	0.0	0.0	0.0	0.0	0.0	0.0	0.0	0.0	0.0	0.0	0.0
79	0.0	0.0	0.0	0.0	0.0	0.0	0.0	0.0	0.0	0.0	0.0	0.0	0.0	0.0	0.0	0.0	0.0	0.0	0.0	0.0	0.0	0.0	0.0	0.0	0.0	0.0	0.0	0.0	0.0	0.0	0.0	0.0	0.0	0.0	0.0	0.0	0.0	0.0	0.0	0.0	0.0	0.0	0.0	0.0	0.0	0.0	0.0	0.0	0.0
[truncated: 31 more columns]
