# Supplementary material for: Machine learning coarse-grained potentials of protein thermodynamics
Source: Nat Commun. 2023 Sep 15;14:5739. doi: 10.1038/s41467-023-41343-1 (PMC10504246; doi:10.1038/s41467-023-41343-1)
Supplement: Supplementary file 4 — Source Data [file 41467_2023_41343_MOESM4_ESM.zip › Source_data/FigureS10/proteing_300K_HistEnergy.csv]

	0	1	2	3	4	5	6	7	8	9	10	11	12	13	14	15	16	17	18	19	20	21	22	23	24	25	26	27	28	29	30	31	32	33	34	35	36	37	38	39	40	41	42	43	44	45	46	47	48
0	0.0	0.0	0.0	0.0	0.0	0.0	0.0	0.0	0.0	0.0	0.0	0.0	0.0	0.0	0.0	0.0	0.0	0.0	0.0	0.0	0.0	0.0	0.0	0.0	0.0	0.0	0.0	0.0	0.0	0.0	0.0	0.0	0.0	0.0	0.0	0.0	0.0	0.0	0.0	0.0	0.0	0.0	0.0	0.0	0.0	0.0	0.0	0.0	0.0
1	0.0	0.0	0.0	0.0	0.0	0.0	0.0	0.0	0.0	0.0	0.0	0.0	0.0	0.0	0.0	0.0	0.0	0.0	0.0	0.0	0.0	0.0	0.0	0.0	0.0	0.0	0.0	0.0	0.0	0.0	0.0	0.0	0.0	0.0	0.0	0.0	0.0	0.0	0.0	0.0	0.0	0.0	0.0	0.0	0.0	0.0	0.0	0.0	0.0
2	0.0	0.0	0.0	0.0	0.0	0.0	0.0	0.0	0.0	0.0	0.0	0.0	0.0	0.0	0.0	0.0	0.0	0.0	0.0	0.0	0.0	0.0	0.0	0.0	0.0	0.0	0.0	0.0	0.0	0.0	0.0	0.0	0.0	0.0	0.0	0.0	0.0	0.0	0.0	0.0	0.0	0.0	0.0	0.0	0.0	0.0	0.0	0.0	0.0
3	0.0	0.0	0.0	0.0	0.0	0.0	0.0	0.0	0.0	0.0	0.0	0.0	0.0	0.0	0.0	0.0	0.0	0.0	0.0	0.0	0.0	0.0	0.0	0.0	0.0	0.0	0.0	0.0	0.0	0.0	0.0	0.0	0.0	0.0	0.0	0.0	0.0	0.0	0.0	0.0	0.0	0.0	0.0	0.0	0.0	0.0	0.0	0.0	0.0
4	0.0	0.0	0.0	0.0	0.0	0.0	0.0	0.0	0.0	0.0	0.0	0.0	0.0	0.0	0.0	0.0	0.0	0.0	0.0	0.0	0.0	0.0	0.0	0.0	0.0	0.0	0.0	0.0	0.0	0.0	0.0	0.0	0.0	0.0	0.0	0.0	0.0	0.0	0.0	0.0	0.0	0.0	0.0	0.0	0.0	0.0	0.0	0.0	0.0
5	0.0	0.0	0.0	0.0	0.0	0.0	0.0	0.0	0.0	0.0	0.0	0.0	0.0	0.0	0.0	0.0	0.0	0.0	0.0	0.0	0.0	0.0	0.0	0.0	0.0	0.0	0.0	0.0	0.0	0.0	0.0	0.0	0.0	0.0	0.0	0.0	0.0	0.0	0.0	0.0	0.0	0.0	0.0	0.0	0.0	0.0	0.0	0.0	0.0
6	0.0	0.0	0.0	0.0	0.0	0.0	0.0	0.0	0.0	0.0	0.0	0.0	0.0	0.0	0.0	0.0	0.0	0.0	0.0	0.0	0.0	0.0	0.0	0.0	0.0	0.0	0.0	0.0	0.0	0.0	0.0	0.0	0.0	0.0	0.0	0.0	0.0	0.0	0.0	0.0	0.0	0.0	0.0	0.0	0.0	0.0	0.0	0.0	0.0
7	0.0	0.0	0.0	0.0	0.0	0.0	0.0	0.0	0.0	0.0	0.0	0.0	0.0	0.0	0.0	0.0	0.0	0.0	0.0	0.0	0.0	0.0	0.0	0.0	0.0	0.0	0.0	0.0	0.0	0.0	0.0	0.0	0.0	0.0	0.0	0.0	0.0	0.0	8.722731592984246	0.0	8.722731592984246	0.0	8.721965903243486	0.0	8.240249921057485	0.0	0.0	0.0	0.0
8	0.0	0.0	0.0	0.0	0.0	0.0	0.0	0.0	0.0	0.0	0.0	0.0	0.0	0.0	0.0	0.0	0.0	0.0	0.0	0.0	0.0	0.0	0.0	0.0	0.0	0.0	0.0	0.0	0.0	0.0	0.0	0.0	0.0	0.0	0.0	0.0	0.0	8.722731592984246	8.722731592984246	8.722731592984246	7.95862319746117	7.27605247767897	7.3689811177640046	7.757959803289316	8.23986718155423	8.721965903243486	0.0	0.0	0.0
9	0.0	0.0	0.0	0.0	0.0	0.0	0.0	0.0	0.0	0.0	0.0	0.0	0.0	0.0	0.0	0.0	0.0	0.0	0.0	0.0	0.0	0.0	0.0	0.0	0.0	0.0	0.0	0.0	0.0	0.0	0.0	0.0	0.0	0.0	0.0	0.0	0.0	0.0	7.369309373732232	6.541928156487005	6.4302078133052465	6.230083308360719	6.674246894772919	7.602873511595206	6.993660064341894	8.23986718155423	8.721965903243486	0.0	0.0
10	0.0	0.0	0.0	0.0	0.0	0.0	0.0	0.0	0.0	0.0	0.0	0.0	0.0	0.0	0.0	0.0	0.0	0.0	0.0	0.0	0.0	0.0	0.0	0.0	0.0	0.0	0.0	0.0	0.0	0.0	0.0	0.0	0.0	0.0	0.0	0.0	0.0	7.603333026584679	6.270025586117798	5.526610066907969	5.499022056328592	5.798049096240938	6.3338751880861075	6.380071430850586	6.793571016486457	7.475758786031154	8.23986718155423	0.0	0.0
11	0.0	0.0	0.0	0.0	0.0	0.0	0.0	0.0	0.0	0.0	0.0	0.0	0.0	0.0	0.0	0.0	0.0	0.0	0.0	0.0	0.0	0.0	0.0	0.0	0.0	0.0	0.0	0.0	0.0	0.0	0.0	0.0	0.0	0.0	0.0	0.0	7.957038020416334	6.572196391927788	5.251543181455704	4.613392746775605	4.721542530610365	5.270757063729097	5.465677144630648	5.640257240695936	5.674138883572763	6.4558617559367715	7.05415614920898	8.721965903243486	0.0
12	0.0	0.0	0.0	0.0	0.0	0.0	0.0	0.0	0.0	0.0	0.0	0.0	0.0	0.0	0.0	0.0	0.0	0.0	0.0	0.0	0.0	0.0	0.0	0.0	0.0	0.0	0.0	0.0	0.0	0.0	0.0	0.0	0.0	0.0	0.0	8.721146415939412	7.053358854822973	5.691700329334447	4.465433552132669	4.052566719412815	4.169048616377436	4.576332261592705	4.55138204231143	4.469722835814432	4.854311609045533	5.465359303200984	6.42956838680759	7.369249079581509	8.242584240769835
13	0.0	0.0	0.0	0.0	0.0	0.0	0.0	0.0	0.0	0.0	0.0	0.0	0.0	0.0	0.0	0.0	0.0	0.0	0.0	0.0	0.0	0.0	0.0	0.0	0.0	0.0	0.0	0.0	0.0	0.0	0.0	0.0	0.0	0.0	0.0	7.054711301133553	6.175009532364273	4.996220578685093	3.9883063087451918	3.604993056548688	3.824965877662188	4.084053873986793	3.8822345754768417	3.8875047692811853	4.368187500084722	5.275075678384378	5.923918689001287	6.40727529318832	7.1967959667875405
14	0.0	0.0	0.0	0.0	0.0	0.0	0.0	0.0	0.0	0.0	0.0	0.0	0.0	0.0	0.0	0.0	0.0	0.0	0.0	0.0	0.0	0.0	0.0	0.0	0.0	0.0	0.0	0.0	0.0	0.0	0.0	0.0	0.0	0.0	8.719343319169935	6.794511814635971	5.382677177356584	4.360906949929736	3.756922703728012	3.500384141998823	3.7259031625187538	3.792949217549692	3.6752463108166538	3.7657660053035604	4.331149964567591	4.982192357875563	5.643874009226167	5.687730199200175	6.215487913661089
15	0.0	0.0	0.0	0.0	0.0	0.0	0.0	0.0	0.0	0.0	0.0	0.0	0.0	0.0	0.0	0.0	0.0	0.0	0.0	0.0	0.0	0.0	0.0	0.0	0.0	0.0	0.0	0.0	0.0	0.0	0.0	0.0	0.0	8.241866293391793	7.060830066304749	5.890075620695182	5.015202620091148	4.157938050814389	3.718599495971347	3.7192953353515845	3.901602246787916	3.9037455550099853	3.9012035206762663	4.144012531098348	4.542622140004013	4.949009618109026	5.219123447521109	5.205696143840841	5.687631528780919
16	0.0	0.0	0.0	0.0	0.0	0.0	0.0	0.0	0.0	0.0	0.0	0.0	0.0	0.0	0.0	0.0	0.0	0.0	0.0	0.0	0.0	0.0	0.0	0.0	0.0	0.0	0.0	0.0	0.0	0.0	0.0	0.0	0.0	7.609219061021619	6.578731344615493	5.588760147011277	4.6789564036157625	4.0594562368848335	3.891644486547171	4.101541776684358	4.402157373486302	4.35335009514155	4.394668296717937	4.711350949971953	4.862806176811239	5.122710203429058	5.21425646456731	5.106858288554742	5.56632471634947
17	0.0	0.0	0.0	0.0	0.0	0.0	0.0	0.0	0.0	0.0	0.0	0.0	0.0	0.0	0.0	0.0	0.0	0.0	0.0	0.0	0.0	0.0	0.0	0.0	0.0	0.0	0.0	0.0	0.0	0.0	0.0	0.0	0.0	7.2804655844858015	5.834428015654492	4.963787373670791	4.383729749214793	4.0970281801707795	4.151598943012987	4.484680316620117	4.944473963735795	5.025147738808729	5.097283242321951	5.149680364866737	5.317042664455558	5.236781282001439	5.260051772986228	5.323165862856177	5.780999453439454
18	0.0	0.0	0.0	0.0	0.0	0.0	0.0	0.0	0.0	0.0	0.0	0.0	0.0	0.0	0.0	0.0	0.0	0.0	0.0	0.0	0.0	0.0	0.0	0.0	0.0	0.0	0.0	0.0	0.0	0.0	0.0	0.0	8.716194874154933	6.791337442378618	5.26789834512413	4.330394161668045	3.9649617086649043	3.959083295049913	4.254159279959359	4.952984358125264	5.404821314103508	5.416417425787353	5.410345592171188	5.4239792850167134	5.537784373983898	5.515242042980843	5.552937481463179	5.351020478058276	5.644039648383149
19	0.0	0.0	0.0	0.0	0.0	0.0	0.0	0.0	0.0	0.0	0.0	0.0	0.0	0.0	0.0	0.0	0.0	0.0	0.0	0.0	0.0	0.0	0.0	0.0	0.0	0.0	0.0	0.0	0.0	0.0	0.0	0.0	6.931900609764082	5.324999280698243	4.324408133978603	3.7124618445883364	3.5378898726653585	3.7531159705307386	4.253113080987909	4.986600203593605	5.416264126707944	5.602399051338942	5.478882435008714	5.557301634929022	5.687314676801558	5.624169317262799	5.742122171723622	5.6267164461590475	5.823481837994899
20	0.0	0.0	0.0	0.0	0.0	0.0	0.0	0.0	0.0	0.0	0.0	0.0	0.0	0.0	0.0	0.0	0.0	0.0	0.0	0.0	0.0	0.0	0.0	0.0	0.0	0.0	0.0	0.0	0.0	0.0	8.232229080300907	6.930628053364551	5.511863283811886	4.317669254670981	3.668479276692511	3.329775381431836	3.304867064703326	3.6100263078657413	4.299209964935833	5.091013497553907	5.420382418422543	5.498525331020309	5.551449788627137	5.650182165227701	6.132226863384895	6.023918372232766	6.015107362581917	6.006238487576811	6.125234738862666
21	0.0	0.0	0.0	0.0	0.0	0.0	0.0	0.0	0.0	0.0	0.0	0.0	0.0	0.0	0.0	0.0	0.0	0.0	0.0	0.0	0.0	0.0	0.0	0.0	0.0	0.0	0.0	0.0	0.0	0.0	6.6309182740496215	5.525803344380721	4.520484423851847	3.7870846071307653	3.4221969650041117	3.283954082766961	3.3766713536521165	3.730200846539046	4.4413871361534465	5.113199615875646	5.302174760321025	5.355244926087405	5.606539323389018	5.948922550955041	5.933315898345409	6.166022216063112	6.11190296086451	6.392002677927469	6.487873041210085
22	0.0	0.0	0.0	0.0	0.0	0.0	0.0	0.0	0.0	0.0	0.0	0.0	0.0	0.0	0.0	0.0	0.0	0.0	0.0	0.0	0.0	0.0	0.0	0.0	0.0	0.0	0.0	0.0	8.232511892533603	7.18629953965447	5.821913049441248	4.847138255021628	4.04084203333611	3.6002123136936426	3.4215235386666487	3.459725516306956	3.7313274860814776	4.151234199736185	4.69841781742616	4.974610949277918	5.109908776595713	5.477432621697066	5.56309651479968	5.76816618255828	5.885261271515445	6.264037895627265	6.2787421634276175	6.625664096716022	7.185148335078837
23	0.0	0.0	0.0	0.0	0.0	0.0	0.0	0.0	0.0	0.0	0.0	0.0	0.0	0.0	0.0	0.0	0.0	0.0	0.0	0.0	0.0	0.0	0.0	0.0	0.0	0.0	0.0	0.0	8.714610614222861	6.422264474655249	5.238921338790363	4.531931864194951	3.9873446660252387	3.682615458461939	3.6286779541515877	3.786061696043432	4.204936761323401	4.7604526069117945	5.008840650804658	5.181407996552141	5.20092282194414	5.38422396008254	5.630584085810765	5.854243470012879	5.985983494478514	6.540553171474901	6.673047941939679	6.976396997477652	7.191792586719179
24	0.0	0.0	0.0	0.0	0.0	0.0	0.0	0.0	0.0	0.0	0.0	0.0	0.0	0.0	0.0	0.0	0.0	0.0	0.0	0.0	0.0	0.0	0.0	0.0	0.0	0.0	0.0	8.232511892533603	7.750413170844347	6.098615312433509	5.2389423625748295	4.515141292547397	4.312077171419152	4.123328423206731	4.137565419283761	4.330857704316616	4.71141332246376	5.129931256401198	5.1731885979150904	5.204840799123712	5.380392537147351	5.410197563910783	5.675684294727741	5.815514306933764	6.261803197050801	6.659647662114814	6.557168317260421	7.191792586719179	7.378656003077758
25	0.0	0.0	0.0	0.0	0.0	0.0	0.0	0.0	0.0	0.0	0.0	0.0	0.0	0.0	0.0	0.0	0.0	0.0	0.0	0.0	0.0	0.0	0.0	0.0	0.0	0.0	0.0	8.714610614222861	7.361188394970846	5.927424486706853	5.267726667508204	4.9173518629201	4.7359642940363536	4.882018823429395	5.062806213807742	5.142776107487568	5.391908998956696	5.415845189204893	5.441995011695333	5.321436532966624	5.462929277923198	5.573210224343486	5.667227180169977	5.722000945336333	6.185358353034303	6.835774778225215	7.660665676911581	7.516024863275819	7.660665676911581
26	0.0	0.0	0.0	0.0	0.0	0.0	0.0	0.0	0.0	0.0	0.0	0.0	0.0	0.0	0.0	0.0	0.0	0.0	0.0	0.0	0.0	0.0	0.0	0.0	0.0	0.0	8.714610614222861	7.750413170844347	6.831103652300213	6.326198905987715	5.693400833854406	5.547241470459975	5.608366265429881	5.749422851990639	5.978634869650966	5.9364028758684455	5.948736581145855	5.885845673907397	5.897011163079359	5.658135267239816	5.808834617683866	5.714559822582871	5.744586993510628	5.91578661080017	6.461892244906236	7.138647006325851	8.67934504760827	7.860754724767016	7.860754724767016
27	0.0	0.0	0.0	0.0	0.0	0.0	0.0	0.0	0.0	0.0	0.0	0.0	0.0	0.0	0.0	0.0	0.0	0.0	0.0	0.0	0.0	0.0	0.0	0.0	0.0	0.0	8.714610614222861	7.750413170844347	6.831103652300213	6.372584186481152	6.184591468473826	6.1487967745641505	6.396820803276643	6.703501431889675	6.985511105723495	6.739858480417432	6.368652092915976	6.4439681815764285	6.482761485771654	6.031729690162544	5.820144158494452	6.031729690162544	6.031729690162544	6.438284696848571	6.656548284636592	7.6873733137604745	8.169472035449733	8.142764398600837	7.673891308408438
28	0.0	0.0	0.0	0.0	0.0	0.0	0.0	0.0	0.0	0.0	0.0	0.0	0.0	0.0	0.0	0.0	0.0	0.0	0.0	0.0	0.0	0.0	0.0	0.0	0.0	0.0	0.0	7.750413170844347	7.595212047823292	7.113113326134034	6.930633356418886	7.046823053106422	7.4684034970105255	7.360508051310191	7.595212047823292	7.592359065827518	6.927707374699837	6.662190814912808	6.719402942421036	6.669029534872857	6.561814432833177	6.337318619866561	6.592921164210635	7.072203463398047	6.92781762672754	8.624863120290094	7.673891308408438	8.624863120290094	8.624863120290094
29	0.0	0.0	0.0	0.0	0.0	0.0	0.0	0.0	0.0	0.0	0.0	0.0	0.0	0.0	0.0	0.0	0.0	0.0	0.0	0.0	0.0	0.0	0.0	0.0	0.0	8.714610614222861	7.950502218699784	8.714610614222861	7.950502218699784	7.595212047823292	7.046823053106422	7.950502218699784	0.0	0.0	0.0	8.232511892533603	7.9457537295560865	7.9457537295560865	7.433137930395933	7.1511282565621155	7.1511282565621155	7.077847759519443	7.077847759519443	7.233048882540498	8.67934504760827	8.197246325919012	7.8965977759445405	0.0	7.860754724767016
30	0.0	0.0	0.0	0.0	0.0	0.0	0.0	0.0	0.0	0.0	0.0	0.0	0.0	0.0	0.0	0.0	0.0	0.0	0.0	0.0	0.0	0.0	0.0	0.0	8.714610614222861	8.714610614222861	0.0	7.950502218699784	8.714610614222861	0.0	8.232511892533603	8.232511892533603	8.714610614222861	8.714610614222861	8.714610614222861	0.0	8.227763403389908	7.9457537295560865	7.443162246709569	8.67934504760827	8.67934504760827	7.915236652085191	7.915236652085191	7.715147604229756	7.433137930395933	7.559946481208701	8.169472035449733	0.0	8.624863120290094
31	0.0	0.0	0.0	0.0	0.0	0.0	0.0	0.0	0.0	0.0	0.0	0.0	0.0	0.0	0.0	0.0	0.0	0.0	0.0	0.0	0.0	0.0	0.0	0.0	7.750413170844347	0.0	0.0	0.0	0.0	0.0	0.0	0.0	0.0	0.0	0.0	8.714610614222861	0.0	0.0	0.0	8.67934504760827	0.0	8.67934504760827	8.197246325919012	7.433137930395933	8.67934504760827	0.0	8.197246325919012	7.8965977759445405	8.67934504760827
32	0.0	0.0	0.0	0.0	0.0	0.0	0.0	0.0	0.0	0.0	0.0	0.0	0.0	0.0	0.0	0.0	0.0	0.0	8.063665345861843	7.099467902483328	8.063665345861843	0.0	8.063665345861843	0.0	0.0	0.0	0.0	0.0	0.0	0.0	0.0	0.0	0.0	0.0	0.0	0.0	0.0	8.709862125079166	0.0	0.0	0.0	0.0	8.67934504760827	7.915236652085191	7.433137930395933	8.67934504760827	8.197246325919012	7.915236652085191	6.620092528219333
33	0.0	0.0	0.0	0.0	0.0	0.0	0.0	0.0	0.0	0.0	0.0	0.0	0.0	0.0	0.0	0.0	0.0	0.0	6.944266779462271	6.33535950696025	0.0	0.0	0.0	0.0	0.0	0.0	0.0	0.0	0.0	0.0	0.0	0.0	0.0	0.0	0.0	0.0	0.0	0.0	0.0	0.0	0.0	8.67934504760827	0.0	8.67934504760827	8.197246325919012	7.915236652085191	8.197246325919012	7.139171981503662	7.139171981503662
34	0.0	0.0	0.0	0.0	0.0	0.0	0.0	0.0	0.0	0.0	0.0	0.0	0.0	0.0	0.0	0.0	0.0	7.581566624172584	6.395877784745403	6.710243126609827	7.299556950338763	0.0	0.0	0.0	0.0	0.0	0.0	0.0	0.0	0.0	0.0	0.0	0.0	0.0	0.0	0.0	0.0	0.0	0.0	0.0	0.0	0.0	0.0	8.67934504760827	6.620092528219333	7.139171981503662	8.67934504760827	0.0	0.0
35	0.0	0.0	0.0	0.0	0.0	0.0	0.0	0.0	0.0	0.0	0.0	0.0	0.0	0.0	0.0	0.0	8.063665345861843	7.299556950338763	6.710243126609827	6.944266779462271	0.0	8.063665345861843	0.0	0.0	0.0	0.0	0.0	0.0	0.0	0.0	0.0	0.0	0.0	0.0	0.0	0.0	0.0	0.0	0.0	0.0	0.0	0.0	0.0	0.0	0.0	7.139171981503662	7.139171981503662	6.657073259814405	7.139171981503662
36	0.0	0.0	0.0	0.0	0.0	0.0	0.0	0.0	0.0	0.0	0.0	0.0	0.0	0.0	0.0	8.063665345861843	6.944266779462271	6.710243126609827	6.535448554815687	7.581566624172584	7.581566624172584	0.0	0.0	0.0	0.0	0.0	0.0	0.0	0.0	0.0	0.0	0.0	0.0	0.0	0.0	0.0	0.0	0.0	0.0	0.0	0.0	0.0	0.0	0.0	0.0	0.0	0.0	0.0	0.0
37	0.0	0.0	0.0	0.0	0.0	0.0	0.0	0.0	0.0	0.0	0.0	0.0	0.0	0.0	0.0	6.395877784745403	6.33535950696025	6.617369180794071	7.299556950338763	7.581566624172584	0.0	0.0	0.0	0.0	0.0	0.0	0.0	0.0	0.0	0.0	0.0	0.0	0.0	0.0	0.0	0.0	0.0	0.0	0.0	0.0	0.0	0.0	0.0	0.0	0.0	0.0	0.0	0.0	7.139171981503662
38	0.0	0.0	0.0	0.0	0.0	0.0	0.0	0.0	0.0	0.0	0.0	0.0	0.0	8.063665345861843	5.980069336083757	5.746045683231312	5.853260785270994	6.8174582286495085	7.299556950338763	0.0	0.0	0.0	0.0	0.0	0.0	0.0	0.0	0.0	0.0	0.0	0.0	0.0	0.0	0.0	0.0	0.0	0.0	0.0	0.0	0.0	0.0	0.0	0.0	0.0	0.0	0.0	0.0	7.139171981503662	6.657073259814405
39	0.0	0.0	0.0	0.0	0.0	0.0	0.0	0.0	0.0	0.0	0.0	0.0	0.0	5.675215907340842	4.83338348791682	5.015864582302495	5.533630809880622	6.8174582286495085	8.063665345861843	0.0	0.0	0.0	0.0	0.0	0.0	0.0	0.0	0.0	0.0	0.0	0.0	0.0	0.0	0.0	0.0	0.0	0.0	0.0	0.0	0.0	0.0	0.0	0.0	0.0	0.0	0.0	0.0	0.0	7.139171981503662
40	0.0	0.0	0.0	0.0	0.0	0.0	0.0	0.0	0.0	0.0	0.0	7.5812742679791025	5.215775767369862	3.884316455036341	3.8477457823800165	4.564855454005793	5.480782108922565	6.617369180794071	7.581566624172584	0.0	0.0	0.0	0.0	0.0	0.0	0.0	0.0	0.0	0.0	0.0	0.0	0.0	0.0	0.0	0.0	0.0	0.0	0.0	0.0	0.0	0.0	0.0	0.0	0.0	0.0	0.0	0.0	0.0	0.0
41	0.0	0.0	0.0	0.0	0.0	0.0	0.0	0.0	0.0	0.0	0.0	4.918188421340569	2.974126399411035	2.5418602469588736	3.227787833775908	4.5165329605279085	6.180099902868527	6.944266779462271	7.581566624172584	0.0	0.0	0.0	0.0	0.0	0.0	0.0	0.0	0.0	0.0	0.0	0.0	0.0	0.0	0.0	0.0	0.0	0.0	0.0	0.0	0.0	0.0	0.0	0.0	0.0	0.0	0.0	7.139171981503662	0.0	0.0
42	0.0	0.0	0.0	0.0	0.0	0.0	0.0	0.0	0.0	0.0	4.511567233966751	2.104323465457675	1.3566855357323941	1.756025543055161	2.9995700873231597	4.949453895079969	6.335262041240751	8.06337298966836	8.063665345861843	0.0	0.0	0.0	0.0	0.0	0.0	0.0	0.0	0.0	0.0	0.0	0.0	0.0	0.0	0.0	0.0	0.0	0.0	0.0	0.0	0.0	0.0	0.0	0.0	0.0	0.0	0.0	7.139171981503662	5.943160650970356	7.139171981503662
43	0.0	0.0	0.0	0.0	0.0	0.0	0.0	0.0	0.0	5.696993802521138	1.9268701467036315	0.3683015147830182	0.5461496352085091	1.7302799184239195	3.327490991736897	5.370816969610651	7.5815935604903935	7.299219484027047	7.098907756055297	0.0	0.0	0.0	0.0	0.0	0.0	0.0	0.0	0.0	0.0	0.0	0.0	0.0	0.0	0.0	0.0	0.0	0.0	0.0	0.0	0.0	0.0	0.0	0.0	0.0	0.0	7.015803884443118	0.0	6.25169548892004	0.0
44	0.0	0.0	0.0	0.0	0.0	0.0	0.0	0.0	0.0	4.462362027265546	0.992381120705693	0.0	0.716468279702116	2.3185699037963365	3.9390004263428935	6.015173300633453	8.063692282179652	7.298810188638903	7.580819862472724	0.0	0.0	0.0	0.0	0.0	0.0	0.0	0.0	0.0	0.0	0.0	0.0	0.0	0.0	0.0	0.0	0.0	0.0	0.0	0.0	0.0	0.0	0.0	0.0	0.0	0.0	0.0	7.015803884443118	0.0	6.051606441064603
45	0.0	0.0	0.0	0.0	0.0	0.0	0.0	0.0	0.0	4.744565604775806	1.6784648442859016	0.9213480777865488	1.5263796528080222	2.891352386922244	4.5470702151098665	5.945879974952712	0.0	0.0	0.0	8.06291858416198	0.0	0.0	0.0	0.0	0.0	0.0	0.0	0.0	0.0	0.0	0.0	0.0	0.0	0.0	0.0	0.0	0.0	0.0	0.0	0.0	0.0	0.0	0.0	0.0	0.0	0.0	0.0	6.53370516275386	5.347266659554901
46	0.0	0.0	0.0	0.0	0.0	0.0	0.0	0.0	0.0	6.461560048254604	3.4443763481069753	1.909841645526555	2.005457588167615	3.346263084935824	5.119875087404423	6.337524044174446	7.583082049961698	0.0	0.0	0.0	8.076678378645388	0.0	0.0	0.0	0.0	0.0	0.0	0.0	8.54889738925295	0.0	0.0	0.0	0.0	0.0	0.0	0.0	0.0	0.0	0.0	0.0	0.0	0.0	0.0	0.0	0.0	0.0	0.0	6.25169548892004	5.347266659554901
47	0.0	0.0	0.0	0.0	0.0	0.0	0.0	0.0	0.0	0.0	4.5407937328453185	2.8038808836131857	2.793541148191057	3.935914921358428	5.306877595547414	6.020586474563855	6.469002339815434	0.0	0.0	7.594579656956132	0.0	0.0	0.0	0.0	0.0	8.869566166365654	8.066798667563694	7.102601224185179	0.0	8.54889738925295	0.0	0.0	0.0	0.0	0.0	0.0	0.0	0.0	0.0	0.0	0.0	0.0	0.0	0.0	0.0	0.0	0.0	6.53370516275386	5.086378418186855
48	0.0	0.0	0.0	0.0	0.0	0.0	0.0	0.0	0.0	0.0	6.104755201609905	4.278152599015429	3.9031596591768762	4.42746111957676	4.984260322003886	5.380518873415063	6.47388641499672	7.146878092040087	7.363453572653729	8.242074248042245	0.0	0.0	0.0	0.0	8.869566166365654	7.784788993729872	7.315339380496624	7.037597718574149	7.1354800020240035	0.0	0.0	0.0	0.0	0.0	0.0	0.0	0.0	0.0	0.0	0.0	0.0	0.0	0.0	0.0	0.0	7.015803884443118	7.015803884443118	6.049030423769906	5.412658401342647
49	0.0	0.0	0.0	0.0	0.0	0.0	0.0	0.0	0.0	0.0	8.076678378645388	5.7839239480464855	4.794757769928908	4.5914241016349076	4.68671197173115	5.216628249983844	5.92443992988782	6.87903498976989	7.674636957042896	0.0	0.0	0.0	0.0	8.869566166365654	8.387467444676398	7.460252290181742	6.90192981829577	6.698327203570544	6.919161777283387	7.981410700691509	8.54889738925295	0.0	0.0	0.0	0.0	0.0	0.0	0.0	0.0	0.0	0.0	0.0	0.0	0.0	0.0	7.015803884443118	6.52856263381817	5.655632939219753	4.895135361687512
50	0.0	0.0	0.0	0.0	0.0	0.0	0.0	0.0	0.0	0.0	8.076678378645388	7.112480935266873	5.393436522902174	4.600562720605389	4.607003467423153	5.145427006875711	5.798261482270123	6.691233372161838	6.994379180972659	7.752978222069368	0.0	0.0	8.869566166365654	7.6233590491533185	6.892025344029591	6.782496199850671	6.5193630907894775	6.683596700144744	7.046213126150972	8.54889738925295	0.0	0.0	0.0	0.0	0.0	0.0	0.0	0.0	0.0	0.0	0.0	0.0	0.0	0.0	0.0	7.015803884443118	6.043906836246631	6.043906836246631	5.279798440723553
51	0.0	0.0	0.0	0.0	0.0	0.0	0.0	0.0	0.0	0.0	0.0	8.242074248042245	6.552974147821642	4.886020789225895	4.737506360593623	4.729291183141245	5.096409606817471	5.768416756733995	6.636880028697879	8.869566166365654	0.0	8.869566166365654	7.256243868227038	6.732901588869325	6.135870548887411	6.241429725214308	6.418367428430308	6.7944652834315455	7.2851641761221	8.869566166365654	0.0	0.0	0.0	0.0	0.0	0.0	0.0	0.0	0.0	0.0	0.0	0.0	0.0	0.0	0.0	0.0	7.005556570374662	5.7593494531623275	5.338441721917842
52	0.0	0.0	0.0	0.0	0.0	0.0	0.0	0.0	0.0	0.0	0.0	0.0	6.716140304235555	4.675375856794276	3.8645350331429613	3.7820003254185055	4.297754190033684	5.429264474124073	6.707214808161323	0.0	8.208813989860065	7.017276465009608	6.011179000701919	5.539603571898379	5.579896807743552	5.826007306733949	6.219305599994357	7.108113598789709	7.558573678954623	0.0	0.0	0.0	8.54889738925295	0.0	8.54889738925295	0.0	0.0	0.0	0.0	0.0	0.0	0.0	0.0	0.0	0.0	0.0	0.0	5.886158003975092	5.2214436091771885
53	0.0	0.0	0.0	0.0	0.0	0.0	0.0	0.0	0.0	0.0	0.0	0.0	5.399178350380179	3.2689976072314897	2.763041688604674	3.1339721732291466	3.9287089342865285	5.429803865485907	6.3207738287069475	7.400121041533307	6.785059166047324	5.804153937172702	4.943852565553411	4.853487706237161	5.130300178932535	5.726944102636875	6.39334624193963	7.201778605249217	7.981410700691509	0.0	0.0	0.0	8.066798667563694	8.54889738925295	0.0	0.0	0.0	0.0	0.0	0.0	0.0	0.0	0.0	0.0	0.0	0.0	0.0	6.241448174851584	5.558818354328865
54	0.0	0.0	0.0	0.0	0.0	0.0	0.0	0.0	0.0	0.0	0.0	0.0	4.1084393920923725	2.32580290435998	2.1400167031854727	2.833033283859108	3.869159961934952	5.073946161350308	6.1587335141742265	5.527155102797657	5.099925988605579	4.590344869305798	4.264462907496659	4.450974650668139	5.107291551042915	5.86891587909459	6.405026779168631	7.423270001297883	8.869566166365654	0.0	0.0	0.0	8.54898844713334	0.0	0.0	0.0	0.0	0.0	0.0	0.0	0.0	0.0	0.0	0.0	0.0	0.0	7.004655606138398	6.241147723744101	5.758540043828635
55	0.0	0.0	0.0	0.0	0.0	0.0	0.0	0.0	0.0	0.0	0.0	7.76515174413103	3.534858969403981	1.886934542543691	1.8937928783180027	2.9400102181464236	4.173471125113558	5.083769678018781	4.981385681368004	4.176905852414647	3.5887898852212023	3.555098205378455	3.8147338352671607	4.314341592453137	5.2891391787833095	6.051288604089754	7.6233590491533185	7.905368722987141	0.0	0.0	0.0	8.066798667563694	0.0	8.54889738925295	0.0	0.0	0.0	0.0	0.0	0.0	0.0	0.0	0.0	0.0	0.0	0.0	0.0	6.5225568844491395	5.476396490888982
56	0.0	0.0	0.0	0.0	0.0	0.0	0.0	0.0	0.0	0.0	0.0	8.247669090258633	3.645066965196249	2.0207776585298944	2.096236362730698	3.243928174474534	4.706098199429836	4.749601148507771	3.844314196514433	3.017194454965523	2.6373230432428256	2.779369558945965	3.3090946790500704	4.206651908386241	5.378573026343673	6.616578640166331	7.460238658656497	8.869566166365654	0.0	7.784723786551616	8.54889738925295	8.066844195013722	8.066798667563694	0.0	0.0	0.0	0.0	0.0	0.0	0.0	0.0	0.0	0.0	0.0	0.0	7.004655606138398	0.0	7.004655606138398	6.240420245731359
57	0.0	0.0	0.0	0.0	0.0	0.0	0.0	0.0	0.0	0.0	0.0	8.247669090258633	4.356427403107132	2.853659396552322	2.8647545177726226	4.00141480597227	5.252192241455312	4.275137885455467	3.0375536039545343	2.264562794876605	2.1029564228288926	2.4469024913141055	3.140121576724656	4.218832229315693	5.5512761701948286	7.180959793235957	7.72672319208753	8.387467444676398	0.0	8.066766063210395	8.10743445123366	8.632691224117906	7.868582828594828	0.0	8.153788957781316	8.639098892841904	0.0	0.0	0.0	0.0	0.0	0.0	0.0	0.0	0.0	0.0	7.004655606138398	6.240420245731359	5.220633050375647
58	0.0	0.0	0.0	0.0	0.0	0.0	0.0	0.0	0.0	0.0	0.0	0.0	5.905642662516925	4.3089568582942945	4.207975944015819	5.022393806094226	5.311443069661378	3.73136306205887	2.6474956588739937	2.0012842319772295	1.9036099551290704	2.4005641200137084	3.339870814007484	4.476865091980071	5.668590816313875	6.974313355117763	7.653116315320762	8.550140599763958	0.0	8.066489761398408	7.811231158397961	8.150592502428648	8.632691224117906	7.874990497318828	8.639098892841904	0.0	0.0	0.0	0.0	0.0	0.0	0.0	0.0	0.0	0.0	0.0	6.240547210615322	5.558307452208428	5.336648385016174
59	0.0	0.0	0.0	0.0	0.0	0.0	0.0	0.0	0.0	0.0	0.0	0.0	0.0	6.41214814931736	5.774848304607049	6.204950494142999	5.5529890327133025	3.835429049079009	2.8572394537461587	2.2445313826110684	2.1501041272320505	2.647528432892953	3.6145280148553516	4.77068581344352	5.787783876845634	6.350088830531162	7.146895391484252	7.839963391227123	8.150592502428648	7.5132926577183365	7.495585214158053	8.550140599763958	8.639098892841904	8.639098892841904	8.639098892841904	0.0	0.0	0.0	0.0	0.0	0.0	0.0	0.0	0.0	0.0	0.0	6.522452910610518	5.402916695858249	4.886470785842527
60	0.0	0.0	0.0	0.0	0.0	0.0	0.0	0.0	0.0	0.0	0.0	0.0	0.0	0.0	0.0	7.193895225700812	6.035541080961419	4.57482733247054	3.502791697851886	2.8705462132244204	2.7475956199738096	3.1776081233106286	4.001876908046019	4.911615134084728	5.574867357790293	5.960129911355498	6.598140728991472	7.47908798353923	8.150592502428648	7.031193936029078	7.868582828594828	7.191391149781996	7.393153568294062	7.674901449463393	8.639098892841904	0.0	0.0	0.0	0.0	0.0	0.0	0.0	0.0	0.0	0.0	0.0	0.0	5.336506538360235	5.22017998493961
61	0.0	0.0	0.0	0.0	0.0	0.0	0.0	0.0	0.0	0.0	0.0	0.0	0.0	0.0	0.0	7.42781162206442	6.6632604475543165	5.572225379440672	4.526993598914101	3.8116683835064675	3.6020918270529156	3.935439623890142	4.531749320930583	5.334734192261402	5.6877620200229035	5.679421933605791	5.794460321949304	6.261214538264344	6.749184262195259	7.186395059050135	7.109337110384418	7.6762506194770825	7.286286395767233	7.39251678866926	7.874615510358517	0.0	0.0	0.0	0.0	0.0	0.0	0.0	0.0	0.0	0.0	0.0	7.005298235852168	7.004274780996285	5.402890829710998
62	0.0	0.0	0.0	0.0	0.0	0.0	0.0	0.0	0.0	0.0	0.0	0.0	0.0	0.0	0.0	8.546286484997964	7.193298940771188	6.336462005562668	5.563870374852639	4.956282903157028	4.727870820556528	4.790463329796317	4.962991567334491	5.472997484287204	5.266908399322778	5.052230759208486	5.129802465048813	5.4411845707351	5.985276990118015	6.518028021864419	7.5197003264423365	7.876789972878992	7.39251678866926	7.111056619289604	7.5197003264423365	7.874615510358517	8.639098892841904	0.0	0.0	0.0	0.0	0.0	0.0	0.0	0.0	0.0	0.0	0.0	5.337231401294808
63	0.0	0.0	0.0	0.0	0.0	0.0	0.0	0.0	0.0	0.0	0.0	0.0	0.0	0.0	0.0	0.0	8.546286484997964	7.583435380111167	6.398481575563462	6.116558869777522	5.8416169806865845	5.5192166246294185	5.563590738639256	5.051359471536396	4.543354395691082	4.319774322170915	4.4846522224115555	4.706635050639337	5.169229829944988	5.694273531336867	5.9924426762905885	6.522413782632375	6.910923937955291	6.668723066715371	8.15834934116634	7.874990497318828	7.874990497318828	0.0	8.15700017115265	0.0	0.0	0.0	0.0	0.0	0.0	0.0	0.0	7.005298235852168	5.169704141027518
64	0.0	0.0	0.0	0.0	0.0	0.0	0.0	0.0	0.0	0.0	0.0	0.0	0.0	0.0	0.0	0.0	8.547809037567687	8.548628795143076	6.946885478316249	6.619875145554918	6.405792250137667	6.102166800163664	5.711646791211145	4.81758071416614	3.957721432850266	3.8011593011123903	3.9737052080737563	4.163572730538229	4.4414255501544115	4.866491023430679	5.222722819244256	5.865619772203562	6.186987870636528	6.910642625861152	7.193532691373671	7.874240725461645	0.0	0.0	0.0	0.0	0.0	0.0	0.0	0.0	0.0	0.0	7.005298235852168	7.005298235852168	5.40380094776334
65	0.0	0.0	0.0	0.0	0.0	0.0	0.0	0.0	0.0	0.0	0.0	0.0	0.0	0.0	0.0	0.0	0.0	0.0	8.107693809409113	7.357602046340514	7.280181004887574	6.7050695075623175	5.872127372352155	4.5318699020738125	3.7582731435215804	3.586106717120523	3.7859482630617824	3.70945794636697	3.7367757481419694	4.017138278509279	4.495534050243308	5.217663093805221	5.815399428312832	6.522124371308026	7.110681538252608	7.875889653141398	8.639098892841904	0.0	0.0	0.0	0.0	0.0	0.0	0.0	0.0	0.0	7.005298235852168	7.005298235852168	5.885899669452597
66	0.0	0.0	0.0	0.0	0.0	0.0	0.0	0.0	0.0	0.0	0.0	0.0	0.0	0.0	0.0	0.0	0.0	0.0	8.633744775115916	8.151447890125095	0.0	7.387339494602017	6.2915475135853764	4.664172537029981	3.7723874685849967	3.680160125960912	3.761016133509801	3.5792053337022844	3.3850054895927633	3.5181343820560267	3.9623583325721743	4.614715171750523	5.494373210268952	6.458226111639947	7.192380881655838	0.0	0.0	0.0	0.0	0.0	0.0	0.0	0.0	0.0	0.0	0.0	7.005298235852168	6.041100792473653	6.5231995141629096
67	0.0	0.0	0.0	0.0	0.0	0.0	0.0	0.0	0.0	0.0	0.0	0.0	0.0	0.0	0.0	0.0	0.0	0.0	0.0	0.0	0.0	0.0	6.4836783415214025	5.082319598706961	4.059553166739792	3.8490133847248806	3.9485671650888436	3.8137341854988085	3.423308886638667	3.447712378154227	3.8025871586054043	4.476903561088281	5.22206920768399	6.346382751110967	7.393159300414803	0.0	0.0	0.0	0.0	0.0	0.0	0.0	0.0	0.0	0.0	0.0	6.5231995141629096	6.5231995141629096	6.041100792473653
68	0.0	0.0	0.0	0.0	0.0	0.0	0.0	0.0	0.0	0.0	0.0	0.0	0.0	0.0	0.0	0.0	0.0	0.0	0.0	0.0	0.0	0.0	7.669349168435838	5.621512740978874	4.567506963702898	4.202458871349369	4.286478729443627	4.195832276974995	3.8433744740596145	3.799027267630901	4.100925461365694	4.657337362719863	5.414698810010082	6.145765738473452	7.392368261032615	8.157785844946169	0.0	0.0	0.0	0.0	0.0	0.0	0.0	0.0	0.0	0.0	0.0	7.005298235852168	6.5231995141629096
69	0.0	0.0	0.0	0.0	0.0	0.0	0.0	0.0	0.0	0.0	0.0	0.0	0.0	0.0	0.0	0.0	0.0	0.0	0.0	0.0	0.0	0.0	8.633546611814353	6.750039649891704	5.276240151625398	4.733791582251679	4.675580048792895	4.736546946978875	4.590033971961026	4.6370507423691585	4.73659548275348	5.31414524320129	6.072423144039838	6.8540856887309225	8.15577015839873	0.0	0.0	0.0	0.0	0.0	0.0	0.0	0.0	0.0	0.0	0.0	0.0	0.0	0.0
70	0.0	0.0	0.0	0.0	0.0	0.0	0.0	0.0	0.0	0.0	0.0	0.0	0.0	0.0	0.0	0.0	0.0	0.0	0.0	0.0	0.0	0.0	0.0	0.0	6.4247757065561935	5.755944272662365	5.2315692644012985	5.407787239690398	5.556306244375481	5.7454724129793675	5.825992074885308	6.372041844920007	7.2848278802709885	8.638331276205411	0.0	0.0	0.0	0.0	0.0	0.0	0.0	0.0	0.0	0.0	0.0	0.0	0.0	0.0	0.0
71	0.0	0.0	0.0	0.0	0.0	0.0	0.0	0.0	0.0	0.0	0.0	0.0	0.0	0.0	0.0	0.0	0.0	0.0	0.0	0.0	0.0	0.0	0.0	8.633546611814353	7.673849755879333	6.70968781577465	6.371943783070282	6.0723825209235045	6.554546969447953	6.970407967459629	7.873654842767477	7.874222880682334	8.638331276205411	0.0	0.0	8.63797453793364	0.0	0.0	0.0	0.0	0.0	0.0	0.0	0.0	0.0	0.0	0.0	0.0	0.0
72	0.0	0.0	0.0	0.0	0.0	0.0	0.0	0.0	0.0	0.0	0.0	0.0	0.0	0.0	0.0	0.0	0.0	0.0	0.0	0.0	0.0	0.0	0.0	0.0	0.0	0.0	8.637763238290555	7.8740334831592484	8.638331276205411	0.0	8.156054162508545	0.0	0.0	0.0	0.0	0.0	0.0	0.0	0.0	0.0	0.0	0.0	0.0	0.0	0.0	0.0	0.0	0.0	0.0
73	0.0	0.0	0.0	0.0	0.0	0.0	0.0	0.0	0.0	0.0	0.0	0.0	0.0	0.0	0.0	0.0	0.0	0.0	0.0	0.0	0.0	0.0	0.0	0.0	0.0	0.0	0.0	0.0	0.0	0.0	0.0	0.0	0.0	0.0	0.0	0.0	0.0	0.0	0.0	0.0	0.0	0.0	0.0	0.0	0.0	0.0	0.0	0.0	0.0
74	0.0	0.0	0.0	0.0	0.0	0.0	0.0	0.0	0.0	0.0	0.0	0.0	0.0	0.0	0.0	0.0	0.0	0.0	0.0	0.0	0.0	0.0	0.0	0.0	0.0	0.0	0.0	0.0	0.0	0.0	0.0	0.0	0.0	0.0	0.0	0.0	0.0	0.0	0.0	0.0	0.0	0.0	0.0	0.0	0.0	0.0	0.0	0.0	0.0
75	0.0	0.0	0.0	0.0	0.0	0.0	0.0	0.0	0.0	0.0	0.0	0.0	0.0	0.0	0.0	0.0	0.0	0.0	0.0	0.0	0.0	0.0	0.0	0.0	0.0	0.0	0.0	0.0	0.0	0.0	0.0	0.0	0.0	0.0	0.0	0.0	0.0	0.0	0.0	0.0	0.0	0.0	0.0	0.0	0.0	0.0	0.0	0.0	0.0
76	0.0	0.0	0.0	0.0	0.0	0.0	0.0	0.0	0.0	0.0	0.0	0.0	0.0	0.0	0.0	0.0	0.0	0.0	0.0	0.0	0.0	0.0	0.0	0.0	0.0	0.0	0.0	0.0	0.0	0.0	0.0	0.0	0.0	0.0	0.0	0.0	0.0	0.0	0.0	0.0	0.0	0.0	0.0	0.0	0.0	0.0	0.0	0.0	0.0
77	0.0	0.0	0.0	0.0	0.0	0.0	0.0	0.0	0.0	0.0	0.0	0.0	0.0	0.0	0.0	0.0	0.0	0.0	0.0	0.0	0.0	0.0	0.0	0.0	0.0	0.0	0.0	0.0	0.0	0.0	0.0	0.0	0.0	0.0	0.0	0.0	0.0	0.0	0.0	0.0	0.0	0.0	0.0	0.0	0.0	0.0	0.0	0.0	0.0
78	0.0	0.0	0.0	0.0	0.0	0.0	0.0	0.0	0.0	0.0	0.0	0.0	0.0	0.0	0.0	0.0	0.0	0.0	0.0	0.0	0.0	0.0	0.0	0.0	0.0	0.0	0.0	0.0	0.0	0.0	0.0	0.0	0.0	0.0	0.0	0.0	0.0	0.0	0.0	0.0	0.0	0.0	0.0	0.0	0.0	0.0	0.0	0.0	0.0
79	0.0	0.0	0.0	0.0	0.0	0.0	0.0	0.0	0.0	0.0	0.0	0.0	0.0	0.0	0.0	0.0	0.0	0.0	0.0	0.0	0.0	0.0	0.0	0.0	0.0	0.0	0.0	0.0	0.0	0.0	0.0	0.0	0.0	0.0	0.0	0.0	0.0	0.0	0.0	0.0	0.0	0.0	0.0	0.0	0.0	0.0	0.0	0.0	0.0
[truncated: 31 more columns]
