# Supplementary material for: Machine learning coarse-grained potentials of protein thermodynamics
Source: Nat Commun. 2023 Sep 15;14:5739. doi: 10.1038/s41467-023-41343-1 (PMC10504246; doi:10.1038/s41467-023-41343-1)
Supplement: Supplementary file 4 — Source Data [file 41467_2023_41343_MOESM4_ESM.zip › Source_data/Figure2/Figure2_a_histogram.csv]

	0	1	2	3	4	5	6	7	8	9	10	11	12	13	14	15	16	17	18	19	20	21	22	23	24	25	26	27	28	29	30	31	32	33	34	35	36	37	38	39	40	41	42	43	44	45	46	47	48
0	0.0	0.0	0.0	0.0	0.0	0.0	0.0	0.0	0.0	0.0	0.0	0.0	0.0	0.0	0.0	0.0	0.0	0.0	0.0	0.0	0.0	0.0	0.0	0.0	0.0	0.0	0.0	0.0	0.0	0.0	0.0	0.0	0.0	0.0	0.0	0.0	0.0	0.0	0.0	0.0	0.0	0.0	0.0	0.0	0.0	0.0	0.0	0.0	0.0
1	0.0	0.0	0.0	0.0	0.0	0.0	0.0	0.0	0.0	0.0	0.0	0.0	0.0	0.0	0.0	0.0	0.0	0.0	0.0	0.0	0.0	0.0	0.0	0.0	0.0	0.0	0.0	0.0	0.0	0.0	0.0	0.0	0.0	0.0	0.0	0.0	0.0	0.0	0.0	0.0	0.0	0.0	0.0	0.0	0.0	0.0	0.0	0.0	0.0
2	0.0	0.0	0.0	0.0	0.0	0.0	0.0	0.0	0.0	0.0	0.0	0.0	0.0	0.0	0.0	0.0	0.0	0.0	0.0	0.0	0.0	0.0	0.0	0.0	0.0	0.0	0.0	0.0	0.0	0.0	0.0	0.0	0.0	0.0	0.0	0.0	0.0	0.0	0.0	0.0	0.0	0.0	0.0	0.0	0.0	0.0	0.0	0.0	0.0
3	0.0	0.0	0.0	0.0	0.0	0.0	0.0	0.0	0.0	0.0	0.0	0.0	0.0	0.0	0.0	0.0	0.0	0.0	0.0	0.0	0.0	0.0	0.0	0.0	0.0	0.0	0.0	0.0	0.0	0.0	0.0	0.0	0.0	0.0	0.0	0.0	0.0	0.0	0.0	0.0	0.0	0.0	0.0	0.0	0.0	0.0	0.0	0.0	0.0
4	0.0	0.0	0.0	0.0	0.0	0.0	0.0	0.0	0.0	0.0	0.0	0.0	0.0	0.0	0.0	0.0	0.0	0.0	0.0	0.0	0.0	0.0	0.0	0.0	0.0	0.0	0.0	0.0	0.0	0.0	0.0	0.0	0.0	0.0	0.0	0.0	0.0	0.0	0.0	0.0	0.0	0.0	0.0	0.0	0.0	0.0	0.0	0.0	0.0
5	0.0	0.0	0.0	0.0	0.0	0.0	0.0	0.0	0.0	0.0	0.0	0.0	0.0	0.0	0.0	0.0	0.0	0.0	0.0	0.0	0.0	0.0	0.0	0.0	0.0	0.0	0.0	0.0	0.0	0.0	0.0	0.0	0.0	0.0	0.0	0.0	0.0	0.0	0.0	0.0	0.0	0.0	0.0	0.0	0.0	0.0	0.0	0.0	0.0
6	0.0	0.0	0.0	0.0	0.0	0.0	0.0	0.0	0.0	0.0	0.0	0.0	0.0	0.0	0.0	0.0	0.0	0.0	0.0	0.0	0.0	0.0	0.0	0.0	0.0	0.0	0.0	0.0	0.0	0.0	0.0	0.0	0.0	0.0	0.0	0.0	0.0	0.0	0.0	0.0	0.0	0.0	0.0	0.0	0.0	0.0	0.0	0.0	0.0
7	0.0	0.0	0.0	0.0	0.0	0.0	0.0	0.0	0.0	0.0	0.0	0.0	0.0	0.0	0.0	0.0	0.0	0.0	0.0	0.0	0.0	0.0	0.0	0.0	0.0	0.0	0.0	0.0	0.0	0.0	0.0	0.0	0.0	0.0	0.0	0.0	0.0	0.0	0.0	0.0	0.0	0.0	0.0	0.0	0.0	0.0	0.0	0.0	0.0
8	0.0	0.0	0.0	0.0	0.0	0.0	0.0	0.0	0.0	0.0	0.0	0.0	0.0	0.0	0.0	0.0	0.0	0.0	0.0	0.0	0.0	0.0	0.0	0.0	0.0	0.0	0.0	0.0	0.0	0.0	0.0	0.0	0.0	0.0	0.0	0.0	0.0	0.0	0.0	0.0	0.0	0.0	0.0	0.0	0.0	0.0	0.0	0.0	0.0
9	0.0	0.0	0.0	0.0	0.0	0.0	0.0	0.0	0.0	0.0	0.0	0.0	0.0	0.0	0.0	0.0	0.0	0.0	0.0	0.0	0.0	0.0	0.0	0.0	0.0	0.0	0.0	0.0	0.0	0.0	0.0	0.0	0.0	0.0	0.0	0.0	0.0	0.0	0.0	0.0	0.0	0.0	0.0	0.0	0.0	0.0	0.0	0.0	0.0
10	0.0	0.0	0.0	0.0	0.0	0.0	0.0	0.0	0.0	0.0	0.0	0.0	0.0	0.0	0.0	0.0	0.0	0.0	0.0	0.0	0.0	0.0	0.0	0.0	0.0	0.0	0.0	0.0	0.0	0.0	0.0	0.0	0.0	0.0	0.0	0.0	0.0	0.0	0.0	0.0	0.0	0.0	0.0	0.0	0.0	0.0	0.0	0.0	0.0
11	0.0	0.0	0.0	0.0	0.0	0.0	0.0	0.0	0.0	0.0	0.0	0.0	0.0	0.0	0.0	0.0	0.0	0.0	0.0	0.0	0.0	0.0	0.0	0.0	0.0	0.0	0.0	0.0	0.0	0.0	0.0	6.969155223431195	0.0	0.0	0.0	0.0	0.0	0.0	0.0	0.0	0.0	0.0	0.0	0.0	0.0	6.988191849328856	0.0	0.0	0.0
12	0.0	0.0	0.0	0.0	0.0	0.0	0.0	0.0	0.0	0.0	0.0	0.0	0.0	0.0	0.0	0.0	0.0	0.0	0.0	0.0	0.0	0.0	0.0	0.0	0.0	0.0	0.0	0.0	6.969155223431195	0.0	0.0	6.969155223431195	0.0	6.969155223431195	6.969155223431195	0.0	0.0	0.0	0.0	0.0	0.0	0.0	0.0	0.0	0.0	0.0	0.0	0.0	0.0
13	0.0	0.0	0.0	0.0	0.0	0.0	0.0	0.0	0.0	0.0	0.0	0.0	0.0	0.0	0.0	0.0	0.0	0.0	0.0	0.0	0.0	0.0	0.0	0.0	0.0	0.0	0.0	0.0	0.0	0.0	0.0	0.0	0.0	6.969155223431195	0.0	6.969155223431195	0.0	6.969155223431195	0.0	0.0	0.0	0.0	0.0	0.0	0.0	6.988191849328856	0.0	6.988191849328856	6.519079751322054
14	0.0	0.0	0.0	0.0	0.0	0.0	0.0	0.0	0.0	0.0	0.0	0.0	0.0	0.0	0.0	0.0	0.0	0.0	0.0	0.0	0.0	0.0	0.0	0.0	0.0	0.0	0.0	0.0	0.0	0.0	0.0	6.487056501741937	6.969155223431195	6.969155223431195	6.969155223431195	0.0	0.0	0.0	0.0	0.0	0.0	6.988191849328856	6.5060931276395975	0.0	6.224083453805778	7.014412201280995	6.519079751322054	6.988191849328856	0.0
15	0.0	0.0	0.0	0.0	0.0	0.0	0.0	0.0	0.0	0.0	0.0	0.0	0.0	0.0	0.0	0.0	0.0	0.0	0.0	0.0	0.0	0.0	0.0	0.0	0.0	0.0	0.0	0.0	0.0	6.969155223431195	0.0	6.969155223431195	0.0	6.2050468279081175	0.0	6.969155223431195	6.969155223431195	0.0	6.988191849328856	0.0	6.5060931276395975	6.988191849328856	0.0	0.0	0.0	6.224083453805778	6.988191849328856	6.988191849328856	6.988191849328856
16	0.0	0.0	0.0	0.0	0.0	0.0	0.0	0.0	0.0	0.0	0.0	0.0	0.0	0.0	0.0	0.0	0.0	0.0	0.0	0.0	0.0	0.0	0.0	0.0	0.0	0.0	0.0	0.0	0.0	6.487056501741937	0.0	0.0	0.0	6.00495778005268	6.969155223431195	0.0	0.0	0.0	6.988191849328856	6.988191849328856	6.988191849328856	6.224083453805778	0.0	0.0	6.023994405950341	0.0	6.5060931276395975	6.532313479591736	6.988191849328856
17	0.0	0.0	0.0	0.0	0.0	0.0	0.0	0.0	0.0	0.0	0.0	0.0	0.0	0.0	0.0	0.0	0.0	0.0	0.0	0.0	0.0	0.0	0.0	0.0	0.0	0.0	0.0	0.0	6.969155223431195	6.487056501741937	6.2050468279081175	6.2050468279081175	6.487056501741937	6.487056501741937	6.2050468279081175	6.2050468279081175	6.2050468279081175	6.2050468279081175	5.864944046434915	6.224083453805778	5.63476963007684	0.0	6.224083453805778	6.224083453805778	0.0	6.232714204694926	6.988191849328856	5.868793282929286	6.519079751322054
18	0.0	0.0	0.0	0.0	0.0	0.0	0.0	0.0	0.0	0.0	0.0	0.0	0.0	0.0	0.0	0.0	0.0	0.0	0.0	0.0	0.0	0.0	0.0	0.0	6.969155223431195	0.0	0.0	0.0	0.0	0.0	6.487056501741937	6.487056501741937	6.487056501741937	5.615733004179179	5.522859058363424	6.2050468279081175	6.2050468279081175	6.00495778005268	5.857308898622887	6.019186179723712	6.5060931276395975	6.023994405950341	5.638455416942818	6.023994405950341	0.0	6.224083453805778	5.868793282929286	6.03045740780824	6.238293291131774
19	0.0	0.0	0.0	0.0	0.0	0.0	0.0	0.0	0.0	0.0	0.0	0.0	0.0	0.0	0.0	0.0	0.0	0.0	0.0	0.0	0.0	0.0	0.0	0.0	0.0	0.0	0.0	0.0	0.0	6.969155223431195	6.487056501741937	6.969155223431195	6.2050468279081175	6.2050468279081175	6.2050468279081175	6.00495778005268	6.2050468279081175	6.217679843878682	5.8611159956430585	5.74198473211652	5.74198473211652	5.63476963007684	6.023994405950341	5.638455416942818	6.03045740780824	0.0	6.5060931276395975	6.224083453805778	6.028122815666046
20	0.0	0.0	0.0	0.0	0.0	0.0	0.0	0.0	0.0	0.0	0.0	0.0	0.0	0.0	0.0	0.0	0.0	0.0	0.0	0.0	0.0	0.0	0.0	0.0	6.969155223431195	0.0	0.0	6.00495778005268	6.487056501741937	0.0	5.849756657031626	6.00495778005268	6.00495778005268	6.00495778005268	5.367657935342368	5.615733004179179	6.2050468279081175	5.3752101769336305	5.534695752694808	5.738775557488789	5.5418956842610845	5.63476963007684	5.63476963007684	6.224083453805778	5.8739588709871375	6.023994405950341	5.74198473211652	5.63476963007684	6.224083453805778
21	0.0	0.0	0.0	0.0	0.0	0.0	0.0	0.0	0.0	0.0	0.0	0.0	0.0	0.0	0.0	0.0	0.0	0.0	0.0	0.0	0.0	0.0	0.0	0.0	0.0	6.969155223431195	6.487056501741937	0.0	6.2050468279081175	6.00495778005268	6.2050468279081175	6.2050468279081175	6.00495778005268	0.0	6.487056501741937	6.009668312409148	6.00495778005268	5.8611159956430585	5.626547194265503	5.74198473211652	5.459975058282699	5.6421608400576515	5.63476963007684	6.03045740780824	5.74198473211652	6.5060931276395975	6.023994405950341	5.8739588709871375	5.268516761316412
22	0.0	0.0	0.0	0.0	0.0	0.0	0.0	0.0	0.0	0.0	0.0	0.0	0.0	0.0	0.0	0.0	0.0	0.0	0.0	0.0	0.0	0.0	0.0	0.0	6.969155223431195	0.0	6.00495778005268	6.2050468279081175	6.487056501741937	6.2050468279081175	6.487056501741937	0.0	6.487056501741937	5.615733004179179	5.849756657031626	6.969155223431195	6.00495778005268	6.019186179723712	5.738775557488789	5.386694561240028	5.74198473211652	5.74198473211652	5.545119678188697	5.746286720234111	6.224083453805778	5.8739588709871375	6.03045740780824	5.5483586861189815	5.215691793214188
23	0.0	0.0	0.0	0.0	0.0	0.0	0.0	0.0	0.0	0.0	0.0	0.0	0.0	0.0	0.0	0.0	0.0	0.0	0.0	0.0	0.0	0.0	0.0	0.0	0.0	0.0	6.00495778005268	0.0	6.969155223431195	5.849756657031626	6.00495778005268	5.849756657031626	6.00495778005268	6.487056501741937	6.2050468279081175	6.487056501741937	6.487056501741937	5.861200572310284	5.74198473211652	6.224225985428364	5.639098325140812	5.392762305906434	6.224083453805778	6.023994405950341	5.643454129375811	5.5483586861189815	5.653397047436672	5.754971355798976	5.171774601406952
24	0.0	0.0	0.0	0.0	0.0	0.0	0.0	0.0	0.0	0.0	0.0	0.0	0.0	0.0	0.0	0.0	0.0	0.0	0.0	0.0	0.0	0.0	0.0	0.0	0.0	6.969155223431195	6.969155223431195	6.00495778005268	5.722948106218861	6.2050468279081175	6.969155223431195	5.722948106218861	5.849756657031626	6.00495778005268	6.487056501741937	6.2050468279081175	5.729235932324127	6.014516398351122	5.742055994276728	6.224083453805778	5.639098325140812	5.389721816701569	5.7521272492929585	5.395816145066284	5.218297801311616	5.463339490247573	5.401050181878885	5.642807184115459	5.1220599723197875
25	0.0	0.0	0.0	0.0	0.0	0.0	0.0	0.0	0.0	0.0	0.0	0.0	0.0	0.0	0.0	0.0	0.0	0.0	0.0	0.0	0.0	0.0	0.0	6.969155223431195	0.0	0.0	0.0	5.849756657031626	5.849756657031626	5.615733004179179	5.849756657031626	5.44093843238504	5.722948106218861	6.205059165059139	5.722948106218861	6.487056501741937	6.009668312409148	5.62927721982972	6.224083453805778	5.742055994276728	5.880982173619565	5.262407807418118	5.549488672440069	5.553316479140112	5.466720276052228	6.536975475977338	5.65982877580442	5.3404487177099575	5.275613777250112
26	0.0	0.0	0.0	0.0	0.0	0.0	0.0	0.0	0.0	0.0	0.0	0.0	0.0	0.0	0.0	0.0	0.0	0.0	0.0	0.0	0.0	0.0	0.0	0.0	6.969155223431195	6.487056501741937	6.969155223431195	6.00495778005268	6.2050468279081175	6.2050468279081175	5.522859058363424	5.849756657031626	6.487056501741937	5.722948106218861	5.722954274767017	5.443078553390154	5.534753354371339	5.455793876359041	5.742055994276728	5.386694561240028	5.63915978789809	5.874861027595691	5.470117575459137	5.887157669308501	5.7521272492929585	6.234225970982215	5.395816145066284	5.47645309316628	5.129342267277749
27	0.0	0.0	0.0	0.0	0.0	0.0	0.0	0.0	0.0	0.0	0.0	0.0	0.0	0.0	0.0	0.0	0.0	0.0	0.0	0.0	0.0	0.0	0.0	6.969155223431195	6.4781072573493725	6.487056501741937	6.969155223431195	6.969155223431195	6.969155223431195	6.969155223431195	6.00495778005268	6.487056501741937	5.722948106218861	5.618480491548476	5.615738291502821	5.722948106218861	5.189560081485489	5.256712301941891	5.459975058282699	5.634830711481411	5.545735554524817	5.868793282929286	6.244518584009781	5.334271974449694	5.159174095717363	5.762419862320525	5.561035877277903	5.284198051762084	5.124777220768083
28	0.0	0.0	0.0	0.0	0.0	0.0	0.0	0.0	0.0	0.0	0.0	0.0	0.0	0.0	0.0	0.0	0.0	0.0	0.0	0.0	0.0	0.0	0.0	6.482567485952106	5.846163129560543	6.969155223431195	6.969155223431195	5.849756657031626	6.969155223431195	6.00495778005268	6.00495778005268	5.849764059295979	5.722948106218861	5.522859058363424	5.240849384529603	5.522859058363424	5.618491108091605	5.453669783629485	5.2042474808453925	5.201350004622355	5.460117589905287	5.262443567009954	5.395816145066284	5.405058947619244	5.757254516688936	5.176819199528359	5.082829222499591	5.12688889989724	5.132227912579067
29	0.0	0.0	0.0	0.0	0.0	0.0	0.0	0.0	0.0	0.0	0.0	0.0	0.0	0.0	0.0	0.0	0.0	0.0	0.0	6.947716287085904	0.0	6.960205979038631	0.0	6.4781072573493725	6.4781072573493725	6.196097583515551	6.202050933817728	0.0	6.202050933817728	6.2050468279081175	6.2050468279081175	5.849756657031626	5.722954274767017	5.722954274767017	5.301374391642731	5.522863684769411	5.306597774113652	5.145850457668312	5.100897389595515	4.904659975166386	5.059903858550361	5.0598771330154655	5.480410188486704	5.272587436642948	4.993146121165857	5.285525134317645	5.120984676794367	5.164946592575337	4.966511719609257
30	0.0	0.0	0.0	0.0	0.0	0.0	0.0	0.0	0.0	0.0	0.0	0.0	0.0	0.0	0.0	0.0	0.0	0.0	0.0	0.0	6.960205979038631	0.0	0.0	6.960205979038631	6.4781072573493725	5.8408074126390614	6.482567485952106	5.716969167247092	6.199067888936349	5.71995221212847	5.847957572478804	6.969155223431195	6.2050468279081175	5.522886817260965	6.0097916633154815	5.134924183815684	4.888179040162853	4.967224392188105	5.3810634299838105	5.542002580239617	5.460117589905287	5.545950546765105	5.030258708153925	4.996585419092642	5.2278475688045205	5.170149716940383	4.862572255444604	5.040318310412871	5.042165001609791
31	0.0	0.0	0.0	0.0	0.0	0.0	0.0	0.0	0.0	0.0	0.0	0.0	0.0	0.0	0.0	0.0	0.0	0.0	0.0	0.0	0.0	0.0	0.0	6.4781072573493725	0.0	5.84258807325488	6.196097583515551	6.199067888936349	5.998235074657383	6.4781072573493725	5.718459090429028	6.000468764262847	5.300569484106238	6.205071502429001	5.240341565047419	5.042867748009525	5.043824771704175	5.190728628206411	5.053906268086875	5.101013315794791	5.260135459938262	5.06001077096046	5.0675250401788645	4.948380173398234	5.118926190252277	5.17541105365329	4.8918017970209	4.864521401936763	4.864656225647975
32	0.0	0.0	0.0	0.0	0.0	0.0	0.0	0.0	0.0	0.0	0.0	0.0	0.0	0.0	0.0	0.0	0.0	6.947716287085904	0.0	0.0	0.0	6.473035878197503	6.960205979038631	5.996008535660116	6.960205979038631	5.996008535660116	6.4781072573493725	6.960205979038631	5.996008535660116	6.000487151014792	5.718477477180971	5.846625176562788	5.441037216909426	5.44064715602376	5.085422714546142	5.3027930015742335	4.889747860018397	4.888915548279963	5.0062560010841235	4.896856804597428	4.665875729065628	4.940586534260532	4.810188017943726	5.07780422353375	4.888753206373535	4.961730280271486	4.86219983421559	5.005903208483668	4.7431634204514195
33	0.0	0.0	0.0	0.0	0.0	0.0	0.0	0.0	0.0	0.0	0.0	0.0	0.0	0.0	0.0	0.0	0.0	0.0	6.948480068402078	6.9481274434673805	0.0	6.960205979038631	6.960205979038631	5.713998861826295	5.996008535660116	5.606783759786615	6.196097583515551	5.608402773407724	5.431989187992474	5.842595399617173	5.128040328663061	5.362735441823663	5.298996055469467	5.0405092908312215	4.819037341552808	4.887301362597065	4.710220903945964	4.567408296349682	4.666601052788463	4.488978985440983	4.575542686124244	4.555156274947673	4.810142343234686	4.584707898576899	4.926457304776301	4.647422394297133	4.620266516378156	4.80275933710331	4.560733549222194
34	0.0	0.0	0.0	0.0	0.0	0.0	0.0	0.0	0.0	0.0	0.0	0.0	0.0	0.0	0.0	0.0	0.0	6.4653613707590365	6.948480068402078	6.9481274434673805	6.466028721778124	5.984422597805927	6.196097583515551	0.0	6.196097583515551	5.996008535660116	5.713998861826295	5.607592795510949	5.125089438324982	5.721853201386309	5.520071984013845	4.996239992083936	5.040753114856454	4.998854442346792	4.819580316821618	4.6785468019929795	4.736133196542632	4.43276004210022	4.274386240465137	4.641716420729687	4.5529894604813705	4.692034149824717	4.462054135535842	4.780671890799025	4.549304293573887	4.4626770309701005	4.6669743409620645	4.667485458781901	4.407247396279835
35	0.0	0.0	0.0	0.0	0.0	0.0	0.0	0.0	0.0	0.0	0.0	0.0	0.0	6.46510527045572	0.0	5.593854934786296	5.593781772892961	5.501928769081689	6.948480068402078	6.184019047944303	6.184019047944303	0.0	6.196097583515551	5.8408074126390614	5.713998861826295	5.997424966358348	6.19988116110352	5.2328441066896225	4.915270877677222	4.816396853438323	4.816841152479055	4.674343124814322	4.651716385945719	4.6519360962315695	4.4773007592977985	4.704026896674058	4.544088255009983	4.50429269791875	4.594340363405004	4.746464325032432	4.64259146484478	4.4754991052104325	4.517995350478009	4.392440241228527	4.584240700263039	4.709839833246892	4.45765480838439	4.339493104736751	4.405249801698045
36	0.0	0.0	0.0	0.0	0.0	0.0	0.0	0.0	0.0	0.0	0.0	6.46510527045572	6.183095596621899	5.345706704056149	5.111683051203703	4.829697763812571	4.6817074424609775	4.977739668959852	5.220006202519797	5.9838271882048994	5.280339882350942	5.502077533648323	5.834726179947595	5.4326183566551824	5.71494282837888	5.514617668749568	5.127926842825017	4.914971768133818	4.532422783341555	4.23098635672812	4.536680643758022	4.476218447493111	4.234284543646587	4.439456540531649	4.651475571240195	4.458220480358628	4.4999557236940735	4.4318632786980405	4.471101090397516	4.319171011480585	4.532491736725665	4.4055266768034524	4.3740191321531245	4.317109379197734	4.562652263776122	4.397064866673494	4.431200986674494	4.632302468518294	4.319023357925582
37	0.0	0.0	0.0	0.0	0.0	0.0	0.0	0.0	0.0	0.0	0.0	5.500959642463962	5.111683051203703	4.254730084463081	3.9443431148700183	3.825289172801795	3.780691794704632	3.8918763712964557	4.112261540652362	4.365374704823259	4.977852540569574	4.938471195101847	4.800628403518055	5.3609763667286146	5.2939637581985854	4.725496001065246	4.380658068434241	4.151561495078598	4.165146241884457	4.0006046406609075	4.167269819722808	3.9390217173235316	4.221632104087916	4.248658564509521	4.306634878683603	4.703767275186212	4.309769727811462	4.61417638249846	4.591185449900604	4.550587664467524	4.4342173719500675	4.555424377241476	4.2844794468143546	4.36207005692687	4.275624368639629	4.3969389263475405	4.234794282482188	4.396447775489539	4.19537460403579
38	0.0	0.0	0.0	0.0	0.0	0.0	0.0	0.0	0.0	0.0	0.0	5.345789610527945	4.26944082643774	3.363027805355957	2.959612046612139	2.6936503951164656	2.8408155398636588	3.031564826617892	3.270117630534254	3.6918412538299537	3.7739403866658368	4.271204586744798	4.457987100833095	4.587395941356882	4.469753098193374	4.433770761248471	4.050685018301964	3.9170977358969177	3.850689840853132	3.8923075778408167	4.009930008539576	4.1670571855372405	4.014732631197329	4.145428299322088	4.1955684382928125	4.369695438172242	4.404192910031384	4.6871649658441905	4.509955125308035	4.35094241189273	4.368072306837574	4.515047908405756	4.204771537244597	4.298872699174681	4.413390360355551	4.126149490555615	4.081729418011469	4.18401778593575	3.956029101245192
39	0.0	0.0	0.0	0.0	0.0	0.0	0.0	0.0	0.0	0.0	6.947411276857079	5.163402125076156	3.710407878772002	2.718610065769637	2.161907106018905	1.9130499154325715	1.921031145869101	2.0887988530358292	2.439165471132518	2.788186807973112	3.1252588197829754	3.643399123913884	3.9111147964979622	3.912666584292629	4.077559163630089	3.8979736362241733	3.658398219247208	3.782365697434553	3.6761371791059245	3.7407602376497477	3.76117283753703	3.827366611948799	4.023068842173425	4.403766703366215	4.307017275897977	4.338462583065801	4.338960850362147	4.3749216374369935	4.380977979528167	4.508873317101891	4.3038126436495965	4.289870220214935	4.252011591755117	4.271739988648079	4.039451403393423	4.2080500917356085	4.1242367404011935	3.858072650888295	3.9651855161751506
40	0.0	0.0	0.0	0.0	0.0	0.0	0.0	0.0	0.0	0.0	0.0	5.345872526883409	3.5836920426252323	2.4720921368877917	1.7025568903744999	1.3089144364130427	1.2529320891874223	1.3654228363139076	1.649132424716539	2.067081482930605	2.5079683544911893	2.994505529584935	3.271925802099565	3.475812862071588	3.6262407752090002	3.5376748724656553	3.605446991300547	3.5995342533435446	3.5617757682668687	3.7457362836795127	3.655964610208283	3.897144421242669	4.05062291020852	4.262655700166074	4.170296768184178	4.2636598877315075	4.279907386685731	4.3578666564732895	4.412465738709867	4.233027663962516	4.260384448877725	4.1115092147733465	4.384011841986581	4.07355571637644	4.0445225791350525	4.058753019583584	3.963934554955932	3.964604733099649	3.8878010837364876
41	0.0	0.0	0.0	0.0	0.0	0.0	0.0	0.0	0.0	0.0	0.0	6.947411276857079	4.1477795514563764	2.7666452363339458	1.6445306960974442	1.0948825436711886	0.8793768491688954	0.9154571550215129	1.1147882232982806	1.4512270507429994	1.9109627775681162	2.3529599139579602	2.80936622883981	3.0992302210299973	3.505594830879529	3.5254959685912386	3.5138480957144145	3.509207525405448	3.5287854354684045	3.777718808595205	3.801578793203481	3.9491001567663737	3.889378218845721	4.096051573431788	4.337925520000601	4.479425701274413	4.341642346953444	4.139572601636097	4.167638765361524	4.0260624406060455	3.9427299264230005	3.8774657515359197	3.980790319198662	3.992142528684969	3.9676007183960555	3.885592974264438	3.855209639136544	3.7888930682944553	3.7224239635416243
42	0.0	0.0	0.0	0.0	0.0	0.0	0.0	0.0	0.0	0.0	0.0	0.0	5.279861319518632	3.486361190880042	2.1077785863765914	1.2798175293858423	0.849003438241807	0.7286132797594855	0.8093641057607788	1.0633486351067507	1.414025422762156	1.8764364766352823	2.3502971193253366	2.6950832235868694	3.0674490781614407	3.2813601390989398	3.455412441148648	3.4405726770052167	3.516765752532989	3.6400356796078217	3.7219479469700554	3.861979901855541	3.856254825559577	4.0423316956874125	4.043036013905884	4.054889140904291	4.137056278467769	4.042302811090651	3.958368985606535	3.7656425202284547	3.837296424113786	3.551442071672403	3.577503678264221	3.6208977418652672	3.49664136124738	3.613196661895338	3.707471046946077	3.7841147393239325	3.726341568545907
43	0.0	0.0	0.0	0.0	0.0	0.0	0.0	0.0	0.0	0.0	0.0	0.0	0.0	4.7377817176301065	3.052109404225707	1.9520919367927458	1.2425343494537233	0.8777867091009561	0.7842554670037685	0.9108068463623176	1.171714888344896	1.4966273981423202	1.8949747966791612	2.2906594467433417	2.6649564020334156	2.8981590734835123	3.03144188764504	3.2367815507724798	3.248159472253495	3.441953922734027	3.660615024386721	3.774357823642661	3.8329521226585843	3.868518609361419	3.983349706774323	4.145788794853609	4.100911431154679	3.7330544769860534	3.8349862222720423	3.7449769778912163	3.540515842913977	3.5035735011310107	3.3805652326733426	3.365904425924784	3.2698142858242027	3.433812848074206	3.50008907552791	3.5240897700121048	3.5969716962640748
44	0.0	0.0	0.0	0.0	0.0	0.0	0.0	0.0	0.0	0.0	0.0	0.0	0.0	6.466226778888868	4.709776852854708	3.1309425333577794	2.050677989753944	1.3911163584389983	1.0231256070148311	0.9422208526982279	1.0492623347875338	1.230711997674907	1.5007320252781087	1.794785054520684	2.1034027323049864	2.362663029909408	2.557939190871422	2.8062031466840622	3.0388694271891135	3.1867429006975065	3.3841374625848504	3.55731011955585	3.6258570205628526	3.7684493751832857	3.9831299270622367	4.07496343739972	3.818357223572346	3.9655376490604937	3.8360390582458574	3.680918435060244	3.664625677683862	3.5270747694972835	3.339128313187002	3.1707981098640827	3.20291439152827	3.2927765856280224	3.2989513720650656	3.4000633195891963	3.5798714415429735
45	0.0	0.0	0.0	0.0	0.0	0.0	0.0	0.0	0.0	0.0	0.0	0.0	0.0	0.0	0.0	4.767853808195187	3.337030402833185	2.292466487322403	1.598423367972984	1.2012709942521225	1.02449254375722	1.0285682229687318	1.0857293037701656	1.2220714485182533	1.4036930558747458	1.6883392807718804	1.960607356242532	2.329290665294529	2.6194796920281327	2.8940624080010373	3.0804558090001413	3.3888251243441507	3.6072760078808077	3.7138287429854255	3.716447949279482	3.8384863347888034	3.729625196658777	3.7271357407814945	3.6278740407526717	3.5590730701770656	3.4786563813357088	3.462500774427112	3.380304898344212	3.24292467318996	3.1669342136355105	3.152289945013801	3.1576462943050894	3.235604197260214	3.3212950598156032
46	0.0	0.0	0.0	0.0	0.0	0.0	0.0	0.0	0.0	0.0	0.0	0.0	0.0	0.0	0.0	0.0	4.93833835142061	3.501666773870201	2.4080159747094934	1.6722120307227737	1.1549792791825158	0.8523915390678631	0.7052266402521119	0.6917889078058224	0.8282153515718855	1.0248556487676685	1.319628413679752	1.6561250715304414	2.002147946706316	2.441862581372928	2.769758196467393	3.138435569756293	3.3736322501419336	3.596251064447004	3.682632422374649	3.714026378062231	3.638575348195327	3.5465583493497768	3.573928629158579	3.6114281378747064	3.5442244358500306	3.5859215749776876	3.419038546299044	3.41073675873717	3.2914196547565986	3.11839368981044	3.1601508184305143	3.183106000307082	3.261825234458083
47	0.0	0.0	0.0	0.0	0.0	0.0	0.0	0.0	0.0	0.0	0.0	0.0	0.0	0.0	0.0	0.0	6.947996173593055	5.113045076197081	3.5364245566244668	2.3156911466172794	1.4295170497947574	0.824542794044727	0.4831232696033285	0.32943035542030064	0.3383126341144771	0.49065818861413524	0.7366137426395096	1.0828524170439002	1.4581596696377161	1.8718242383417394	2.3223793162034623	2.71329042254741	3.056575699579664	3.2934970520141045	3.441827624705722	3.7008264342004926	3.616343179166761	3.666317376323546	3.4812478513897185	3.4770862345629094	3.4638445904818926	3.5288817370050314	3.5391579803991915	3.384958955156568	3.351105443674224	3.2444115399902405	3.200755890003278	3.1051472845820873	3.258775659779448
48	0.0	0.0	0.0	0.0	0.0	0.0	0.0	0.0	0.0	0.0	0.0	0.0	0.0	0.0	0.0	0.0	0.0	0.0	5.164275131965722	3.196851578493062	2.0010989739135505	1.1023063275757043	0.5032888106631206	0.17875551875486995	0.09029608052696236	0.12002051853936146	0.31620113145768114	0.599899452946568	0.9453734963909195	1.367733430080464	1.832901039521512	2.302768053730526	2.67489726598642	3.1058062477656296	3.311191619590204	3.5427811794330664	3.647684296259432	3.6128891372562935	3.484899669305496	3.5888934730843642	3.528551250089132	3.5046767884817784	3.533740784932048	3.5340891191743857	3.3619534751979865	3.3113467189393813	3.0737100013391556	3.1182727776666317	3.098514502612291
49	0.0	0.0	0.0	0.0	0.0	0.0	0.0	0.0	0.0	0.0	0.0	0.0	0.0	0.0	0.0	0.0	0.0	0.0	6.947940346628404	4.682190735827837	3.009799393613654	1.7154821717663857	0.9008318613934736	0.3625935390747017	0.08657651574195002	0.0	0.07299701727723651	0.2707181862496837	0.5596985265706329	0.9403947433982771	1.3546273440452863	1.8223389872486626	2.225778082357521	2.6878407922907543	3.081913980341553	3.3638299674080816	3.561913819808316	3.6593180713992783	3.630027227961727	3.6541798117907893	3.5625415074621847	3.627209794731839	3.518583514032854	3.4681814546486622	3.4125497466859205	3.3105396281052943	3.20897098018151	3.2006685919303477	3.138970293490541
50	0.0	0.0	0.0	0.0	0.0	0.0	0.0	0.0	0.0	0.0	0.0	0.0	0.0	0.0	0.0	0.0	0.0	0.0	0.0	6.184395796085638	4.709845220146655	2.8488514194830303	1.737180040790034	0.9160411557323882	0.40085639222419056	0.13662920320726757	0.07595091087376948	0.14803687129353094	0.3643723118413922	0.6770580129858175	1.0549392581981225	1.4862849792274346	1.9241687157478573	2.3414335508648705	2.7539452411428895	3.1380595156191085	3.3847430255590627	3.6310447235440595	3.727178318772957	3.678873629465368	3.61357107348676	3.6485966180996057	3.6373725034283977	3.419063209453771	3.5331652782654537	3.4379089167368857	3.3704983617136106	3.2874832740600537	3.1870255719156395
51	0.0	0.0	0.0	0.0	0.0	0.0	0.0	0.0	0.0	0.0	0.0	0.0	0.0	0.0	0.0	0.0	0.0	0.0	0.0	0.0	6.948786285603151	4.6065280456952955	3.154263771496878	1.919581942308315	1.1112893457406194	0.6141083130364549	0.3581491227447806	0.2825020069879698	0.3629581045306338	0.5685250141988023	0.885575487633063	1.2432634510991774	1.6446870024540594	2.0796392182831003	2.486658201348609	2.8800557134107008	3.0914063484413123	3.390009237345647	3.4509875769070213	3.662189327098667	3.8111817630243925	3.7195942100782258	3.7263413975005077	3.6470948372474323	3.572339865103296	3.421136412232923	3.456213589033365	3.329746349483073	3.2483376037254983
52	0.0	0.0	0.0	0.0	0.0	0.0	0.0	0.0	0.0	0.0	0.0	0.0	0.0	0.0	0.0	0.0	0.0	0.0	0.0	0.0	0.0	0.0	5.020168349940105	3.4274884312856244	2.277963139986163	1.5164712616710139	0.9913967942023612	0.7019048619527979	0.6341132989863945	0.6895596495807195	0.8655837018613761	1.2059041707771594	1.5344171874658574	1.9960943848655743	2.3296568238033046	2.700027059813854	3.062991045417766	3.2095575277162833	3.3869559900701116	3.464249643362735	3.5786540283730837	3.714210184838657	3.813977440006684	3.638957047649722	3.7148189827204616	3.563091749174365	3.5386200398252647	3.5305337958693706	3.402180750224093
53	0.0	0.0	0.0	0.0	0.0	0.0	0.0	0.0	0.0	0.0	0.0	0.0	0.0	0.0	0.0	0.0	0.0	0.0	0.0	0.0	0.0	0.0	6.948757272240999	5.502354341283675	4.078201110639096	2.8490838924441686	2.0779292657878505	1.5108454156650257	1.2185509901560696	1.1145489328320215	1.1701861917131522	1.3577613284697865	1.5976227774026937	1.956381966527319	2.3191802968784856	2.6648220330170354	2.9115011563501154	3.154972275198193	3.218305123833961	3.362747198324814	3.3844779766312945	3.652332562230054	3.789557947783446	3.8896332175319763	3.711834058335228	3.614782601123209	3.5540028626248583	3.5199719816029162	3.492616987225544
54	0.0	0.0	0.0	0.0	0.0	0.0	0.0	0.0	0.0	0.0	0.0	0.0	0.0	0.0	0.0	0.0	0.0	0.0	0.0	0.0	0.0	0.0	0.0	0.0	6.1846205923867705	4.900932172380138	3.6247100461972304	2.7696006524525716	2.160725921378984	1.8518372125966458	1.7312681798717655	1.7692837156790855	1.9272027097546056	2.2039997291274487	2.4311875485035292	2.7255875129740925	2.9217462228438054	3.08602663550721	3.1915142345391647	3.2517073120700823	3.2585604776668093	3.4677238072809695	3.509571892652753	3.5697727496937883	3.727212620084554	3.6202921218917608	3.7470056537360605	3.5485172566618566	3.6754390877568532
55	0.0	0.0	0.0	0.0	0.0	0.0	0.0	0.0	0.0	0.0	0.0	0.0	0.0	0.0	0.0	0.0	0.0	0.0	0.0	0.0	0.0	0.0	0.0	0.0	0.0	0.0	6.184560901563171	4.738628397727594	3.5907899809983714	2.9817808566858934	2.651879475529335	2.5526247465058853	2.5516496174351655	2.6162183377130503	2.7920703132648645	2.9430597391018063	2.9737379704810554	3.1494810294471645	3.2950247931362737	3.2497454940778727	3.13227072977583	3.099199803935905	3.316830251119729	3.27995958096232	3.4872589612385507	3.4921785890177697	3.601484155811945	3.662828473866628	3.825619750337659
56	0.0	0.0	0.0	0.0	0.0	0.0	0.0	0.0	0.0	0.0	0.0	0.0	0.0	0.0	0.0	0.0	0.0	0.0	0.0	0.0	0.0	0.0	0.0	0.0	0.0	0.0	0.0	0.0	5.420871717082275	4.516850304828439	4.024297134902283	3.6547951091850504	3.464071776410022	3.420006114043332	3.357984760201685	3.286640921028578	3.366989296103979	3.2299119302899584	3.1938291625704203	3.2190976996943794	3.211631293752645	3.1452149300616608	3.076453744157666	3.1496556645758123	3.209833905533305	3.379370398819228	3.4176973028933793	3.6656564310579443	3.7568498585724877
57	0.0	0.0	0.0	0.0	0.0	0.0	0.0	0.0	0.0	0.0	0.0	0.0	0.0	0.0	0.0	0.0	0.0	0.0	0.0	0.0	0.0	0.0	0.0	0.0	0.0	0.0	0.0	0.0	0.0	6.466839622368787	5.595385061667861	5.020620198454364	4.710744551212335	4.607773137509297	4.2870124100662546	3.9105514765844775	3.7566007640147907	3.6119808314733817	3.547872403314469	3.413103388398871	3.350404432534284	3.2497844578380617	3.133006011052295	3.000080779189143	2.993172534557023	3.035598984858936	3.3534975989538003	3.4910487274135162	3.6247902207195883
58	0.0	0.0	0.0	0.0	0.0	0.0	0.0	0.0	0.0	0.0	0.0	0.0	0.0	0.0	0.0	0.0	0.0	0.0	0.0	0.0	0.0	0.0	0.0	0.0	0.0	0.0	0.0	0.0	0.0	0.0	0.0	0.0	0.0	6.185605513530104	6.185383296080105	4.90150996055687	4.660295500700639	4.310579380111953	3.9938716352465367	3.7496968033898757	3.668632559663263	3.5850788911224685	3.30652479077155	3.109901204342015	3.050503564074246	2.998108159294726	3.1320723860216555	3.306872433484248	3.6765791111451787
59	0.0	0.0	0.0	0.0	0.0	0.0	0.0	0.0	0.0	0.0	0.0	0.0	0.0	0.0	0.0	0.0	0.0	0.0	0.0	0.0	0.0	0.0	0.0	0.0	0.0	0.0	0.0	0.0	0.0	0.0	0.0	6.948815316709518	0.0	0.0	0.0	0.0	6.19565757269836	5.356441567736816	4.841034167386861	4.430255491825703	4.214173351339179	3.9261655256618466	3.7364793863476002	3.299071717577826	3.3032999283554565	3.1245955538025134	3.178814088647286	3.2218246521274327	3.3980839781518997
60	0.0	0.0	0.0	0.0	0.0	0.0	0.0	0.0	0.0	0.0	0.0	0.0	0.0	0.0	0.0	0.0	0.0	0.0	0.0	0.0	0.0	0.0	0.0	0.0	0.0	0.0	0.0	0.0	0.0	0.0	0.0	0.0	0.0	0.0	6.952004358645962	0.0	6.957078137087508	0.0	5.994504707153351	5.2340702780322514	5.233537904744492	4.600356854147254	4.513760289893312	4.052142894904487	3.6726739152452605	3.4783028788831727	3.227496222741853	3.3348561498298697	3.5380483076220512
61	0.0	0.0	0.0	0.0	0.0	0.0	0.0	0.0	0.0	0.0	0.0	0.0	0.0	0.0	0.0	0.0	0.0	0.0	0.0	0.0	0.0	0.0	0.0	0.0	0.0	0.0	0.0	0.0	0.0	0.0	0.0	0.0	0.0	0.0	0.0	0.0	0.0	0.0	6.478231243167024	5.844112879206059	5.7172718187148535	6.002798131777143	5.613189923960372	4.816246666871477	4.4012943842519565	4.053518764842442	3.800842181996238	3.73151542593179	3.88803653194637
62	0.0	0.0	0.0	0.0	0.0	0.0	0.0	0.0	0.0	0.0	0.0	0.0	0.0	0.0	0.0	0.0	0.0	0.0	0.0	0.0	0.0	0.0	0.0	0.0	0.0	0.0	0.0	0.0	0.0	0.0	0.0	0.0	0.0	0.0	0.0	0.0	0.0	0.0	0.0	0.0	6.963597067603431	6.199488672080352	5.84671057722707	5.521303597723285	5.182981140246678	4.996480337136795	4.475350185315562	4.351868866201324	4.277133408536073
63	0.0	0.0	0.0	0.0	0.0	0.0	0.0	0.0	0.0	0.0	0.0	0.0	0.0	0.0	0.0	0.0	0.0	0.0	0.0	0.0	0.0	0.0	0.0	0.0	0.0	0.0	0.0	0.0	0.0	0.0	0.0	0.0	0.0	0.0	0.0	0.0	0.0	0.0	0.0	6.963597067603431	6.963597067603431	6.963597067603431	6.481498345914173	6.00029686291576	6.201883885522208	5.363279824307468	5.036859185176716	4.957116969754009	4.6503098710155015
64	0.0	0.0	0.0	0.0	0.0	0.0	0.0	0.0	0.0	0.0	0.0	0.0	0.0	0.0	0.0	0.0	0.0	0.0	0.0	0.0	0.0	0.0	0.0	0.0	0.0	0.0	0.0	0.0	0.0	0.0	0.0	0.0	0.0	0.0	0.0	0.0	0.0	0.0	0.0	0.0	0.0	0.0	0.0	0.0	0.0	5.845634639215448	6.967538361244752	6.00128136459769	5.721158536018945
65	0.0	0.0	0.0	0.0	0.0	0.0	0.0	0.0	0.0	0.0	0.0	0.0	0.0	0.0	0.0	0.0	0.0	0.0	0.0	0.0	0.0	0.0	0.0	0.0	0.0	0.0	0.0	0.0	0.0	0.0	0.0	0.0	0.0	0.0	0.0	0.0	0.0	0.0	0.0	0.0	0.0	0.0	0.0	0.0	6.967538361244752	6.963597067603431	0.0	6.963597067603431	6.4834662009850055
66	0.0	0.0	0.0	0.0	0.0	0.0	0.0	0.0	0.0	0.0	0.0	0.0	0.0	0.0	0.0	0.0	0.0	0.0	0.0	0.0	0.0	0.0	0.0	0.0	0.0	0.0	0.0	0.0	0.0	0.0	0.0	0.0	0.0	0.0	0.0	0.0	0.0	0.0	0.0	0.0	0.0	0.0	0.0	0.0	0.0	0.0	0.0	0.0	0.0
67	0.0	0.0	0.0	0.0	0.0	0.0	0.0	0.0	0.0	0.0	0.0	0.0	0.0	0.0	0.0	0.0	0.0	0.0	0.0	0.0	0.0	0.0	0.0	0.0	0.0	0.0	0.0	0.0	0.0	0.0	0.0	0.0	0.0	0.0	0.0	0.0	0.0	0.0	0.0	0.0	0.0	0.0	0.0	0.0	0.0	0.0	0.0	0.0	6.963597067603431
68	0.0	0.0	0.0	0.0	0.0	0.0	0.0	0.0	0.0	0.0	0.0	0.0	0.0	0.0	0.0	0.0	0.0	0.0	0.0	0.0	0.0	0.0	0.0	0.0	0.0	0.0	0.0	0.0	0.0	0.0	0.0	0.0	0.0	0.0	0.0	0.0	0.0	0.0	0.0	0.0	0.0	0.0	0.0	0.0	0.0	0.0	0.0	0.0	0.0
69	0.0	0.0	0.0	0.0	0.0	0.0	0.0	0.0	0.0	0.0	0.0	0.0	0.0	0.0	0.0	0.0	0.0	0.0	0.0	0.0	0.0	0.0	0.0	0.0	0.0	0.0	0.0	0.0	0.0	0.0	0.0	0.0	0.0	0.0	0.0	0.0	0.0	0.0	0.0	0.0	0.0	0.0	0.0	0.0	0.0	0.0	0.0	0.0	0.0
70	0.0	0.0	0.0	0.0	0.0	0.0	0.0	0.0	0.0	0.0	0.0	0.0	0.0	0.0	0.0	0.0	0.0	0.0	0.0	0.0	0.0	0.0	0.0	0.0	0.0	0.0	0.0	0.0	0.0	0.0	0.0	0.0	0.0	0.0	0.0	0.0	0.0	0.0	0.0	0.0	0.0	0.0	0.0	0.0	0.0	0.0	0.0	0.0	0.0
71	0.0	0.0	0.0	0.0	0.0	0.0	0.0	0.0	0.0	0.0	0.0	0.0	0.0	0.0	0.0	0.0	0.0	0.0	0.0	0.0	0.0	0.0	0.0	0.0	0.0	0.0	0.0	0.0	0.0	0.0	0.0	0.0	0.0	0.0	0.0	0.0	0.0	0.0	0.0	0.0	0.0	0.0	0.0	0.0	0.0	0.0	0.0	0.0	0.0
72	0.0	0.0	0.0	0.0	0.0	0.0	0.0	0.0	0.0	0.0	0.0	0.0	0.0	0.0	0.0	0.0	0.0	0.0	0.0	0.0	0.0	0.0	0.0	0.0	0.0	0.0	0.0	0.0	0.0	0.0	0.0	0.0	0.0	0.0	0.0	0.0	0.0	0.0	0.0	0.0	0.0	0.0	0.0	0.0	0.0	0.0	0.0	0.0	0.0
73	0.0	0.0	0.0	0.0	0.0	0.0	0.0	0.0	0.0	0.0	0.0	0.0	0.0	0.0	0.0	0.0	0.0	0.0	0.0	0.0	0.0	0.0	0.0	0.0	0.0	0.0	0.0	0.0	0.0	0.0	0.0	0.0	0.0	0.0	0.0	0.0	0.0	0.0	0.0	0.0	0.0	0.0	0.0	0.0	0.0	0.0	0.0	0.0	0.0
74	0.0	0.0	0.0	0.0	0.0	0.0	0.0	0.0	0.0	0.0	0.0	0.0	0.0	0.0	0.0	0.0	0.0	0.0	0.0	0.0	0.0	0.0	0.0	0.0	0.0	0.0	0.0	0.0	0.0	0.0	0.0	0.0	0.0	0.0	0.0	0.0	0.0	0.0	0.0	0.0	0.0	0.0	0.0	0.0	0.0	0.0	0.0	0.0	0.0
75	0.0	0.0	0.0	0.0	0.0	0.0	0.0	0.0	0.0	0.0	0.0	0.0	0.0	0.0	0.0	0.0	0.0	0.0	0.0	0.0	0.0	0.0	0.0	0.0	0.0	0.0	0.0	0.0	0.0	0.0	0.0	0.0	0.0	0.0	0.0	0.0	0.0	0.0	0.0	0.0	0.0	0.0	0.0	0.0	0.0	0.0	0.0	0.0	0.0
76	0.0	0.0	0.0	0.0	0.0	0.0	0.0	0.0	0.0	0.0	0.0	0.0	0.0	0.0	0.0	0.0	0.0	0.0	0.0	0.0	0.0	0.0	0.0	0.0	0.0	0.0	0.0	0.0	0.0	0.0	0.0	0.0	0.0	0.0	0.0	0.0	0.0	0.0	0.0	0.0	0.0	0.0	0.0	0.0	0.0	0.0	0.0	0.0	0.0
77	0.0	0.0	0.0	0.0	0.0	0.0	0.0	0.0	0.0	0.0	0.0	0.0	0.0	0.0	0.0	0.0	0.0	0.0	0.0	0.0	0.0	0.0	0.0	0.0	0.0	0.0	0.0	0.0	0.0	0.0	0.0	0.0	0.0	0.0	0.0	0.0	0.0	0.0	0.0	0.0	0.0	0.0	0.0	0.0	0.0	0.0	0.0	0.0	0.0
78	0.0	0.0	0.0	0.0	0.0	0.0	0.0	0.0	0.0	0.0	0.0	0.0	0.0	0.0	0.0	0.0	0.0	0.0	0.0	0.0	0.0	0.0	0.0	0.0	0.0	0.0	0.0	0.0	0.0	0.0	0.0	0.0	0.0	0.0	0.0	0.0	0.0	0.0	0.0	0.0	0.0	0.0	0.0	0.0	0.0	0.0	0.0	0.0	0.0
79	0.0	0.0	0.0	0.0	0.0	0.0	0.0	0.0	0.0	0.0	0.0	0.0	0.0	0.0	0.0	0.0	0.0	0.0	0.0	0.0	0.0	0.0	0.0	0.0	0.0	0.0	0.0	0.0	0.0	0.0	0.0	0.0	0.0	0.0	0.0	0.0	0.0	0.0	0.0	0.0	0.0	0.0	0.0	0.0	0.0	0.0	0.0	0.0	0.0
[truncated: 31 more columns]
