# Supplementary material for: Machine learning coarse-grained potentials of protein thermodynamics
Source: Nat Commun. 2023 Sep 15;14:5739. doi: 10.1038/s41467-023-41343-1 (PMC10504246; doi:10.1038/s41467-023-41343-1)
Supplement: Supplementary file 4 — Source Data [file 41467_2023_41343_MOESM4_ESM.zip › Source_data/FigureS6/training_multiprotein.csv]

epoch	lr	train_loss	val_loss	test_loss	step
0	0.0005000000237487257	721.90185546875	720.9288940429688	21.308433532714844	21863
1	0.0005000000237487257	720.8228759765625	720.5543823242188		43727
2	0.0005000000237487257	720.5504150390625	720.460693359375	21.301395416259766	65591
3	0.0005000000237487257	720.394775390625	720.3192138671875		87455
4	0.0005000000237487257	720.2890625	720.1994018554688	21.297618865966797	109319
5	0.0005000000237487257	720.2093505859375	720.1293334960938		131183
6	0.0005000000237487257	720.1481323242188	720.0706787109375	21.29581069946289	153047
7	0.0005000000237487257	720.0997314453125	720.0709838867188		174911
8	0.0005000000237487257	720.06103515625	720.03076171875	21.295127868652344	196775
9	0.0005000000237487257	720.026123046875	719.9505615234375		218639
10	0.0005000000237487257	719.9984130859375	719.9369506835938	21.293743133544922	240503
11	0.0005000000237487257	719.972900390625	719.9051513671875		262367
12	0.0005000000237487257	719.9537353515625	719.9013671875	21.293254852294922	284231
13	0.0005000000237487257	719.9356689453125	719.88232421875		306095
14	0.0005000000237487257	719.9166259765625	719.8930053710938	21.293155670166016	327959
15	0.0005000000237487257	719.9014892578125	719.8448486328125		349823
16	0.0005000000237487257	719.8863525390625	719.8787841796875	21.292842864990234	371687
17	0.0005000000237487257	719.8729248046875	719.8282470703125		393551
18	0.0005000000237487257	719.8616943359375	719.8248901367188	21.292020797729492	415415
19	0.0005000000237487257	719.8483276367188	719.8050537109375		437279
20	0.0005000000237487257	719.837890625	719.8564453125	21.29267120361328	459143
21	0.0005000000237487257	719.8289794921875	719.7887573242188		481007
22	0.0005000000237487257	719.8194580078125	719.832763671875	21.292232513427734	502871
23	0.0005000000237487257	719.81103515625	719.8013916015625		524735
24	0.0005000000237487257	719.803466796875	719.7728881835938	21.291379928588867	546599
25	0.0005000000237487257	719.79541015625	719.7802124023438		568463
26	0.0005000000237487257	719.7872314453125	719.748291015625	21.29090690612793	590327
27	0.0005000000237487257	719.7816162109375	719.767333984375		612191
28	0.0005000000237487257	719.7723388671875	719.74267578125	21.290889739990234	634055
29	0.0005000000237487257	719.7662353515625	719.7490234375		655919
30	0.0005000000237487257	719.7594604492188	719.7757568359375	21.29130744934082	677783
31	0.0005000000237487257	719.7557983398438	719.7042846679688		699647
32	0.0005000000237487257	719.75048828125	719.7481689453125	21.291019439697266	721511
33	0.0005000000237487257	719.7455444335938	719.724365234375		743375
34	0.0005000000237487257	719.7393798828125	719.7138671875	21.290447235107422	765239
35	0.0005000000237487257	719.7364501953125	719.7225341796875		787103
36	0.0005000000237487257	719.7314453125	719.745361328125	21.290822982788086	808967
37	0.0005000000237487257	719.725341796875	719.7310791015625		830831
38	0.00039999998989515007	719.61767578125	719.606689453125	21.288795471191406	852695
39	0.00039999998989515007	719.6068115234375	719.6539306640625		874559
40	0.00039999998989515007	719.5999755859375	719.6364135742188	21.28927230834961	896423
41	0.00039999998989515007	719.595703125	719.60400390625		918287
42	0.00039999998989515007	719.5917358398438	719.607421875	21.288888931274414	940151
43	0.00039999998989515007	719.5867919921875	719.6390380859375		962015
44	0.00039999998989515007	719.5834350585938	719.5726318359375	21.28839683532715	983879
45	0.00039999998989515007	719.57666015625	719.5910034179688		1005743
46	0.00039999998989515007	719.5731201171875	719.555419921875	21.288166046142578	1027607
47	0.00039999998989515007	719.5694580078125	719.5567626953125		1049471
48	0.00039999998989515007	719.5656127929688	719.5822143554688	21.288591384887695	1071335
49	0.00039999998989515007	719.561767578125	719.5731811523438		1093199
50	0.00031999999191612005	719.4730224609375	719.4976806640625	21.287206649780273	1115063
51	0.00031999999191612005	719.46484375	719.4674072265625		1136927
52	0.00031999999191612005	719.4583740234375	719.48388671875	21.287052154541016	1158791
53	0.00031999999191612005	719.45654296875	719.4801635742188		1180655
54	0.00031999999191612005	719.4522705078125	719.4682006835938	21.286760330200195	1202519
55	0.00031999999191612005	719.4482421875	719.47412109375		1224383
56	0.00031999999191612005	719.4459838867188	719.4674682617188	21.286865234375	1246247
57	0.00031999999191612005	719.4445190429688	719.4862670898438		1268111
58	0.00031999999191612005	719.439453125	719.4586791992188	21.28664207458496	1289975
59	0.00031999999191612005	719.4371948242188	719.4625244140625		1311839
60	0.00031999999191612005	719.43505859375	719.4554443359375	21.286640167236328	1333703
61	0.00031999999191612005	719.43310546875	719.4559936523438		1355567
62	0.0002560000284574926	719.3605346679688	719.3781127929688	21.28545379638672	1377431
63	0.0002560000284574926	719.353515625	719.3683471679688		1399295
64	0.0002560000284574926	719.3480224609375	719.4013671875	21.285770416259766	1421159
65	0.0002560000284574926	719.3453979492188	719.3810424804688		1443023
66	0.0002560000284574926	719.3434448242188	719.38330078125	21.285573959350586	1464887
67	0.0002560000284574926	719.34228515625	719.366455078125		1486751
68	0.0002560000284574926	719.3397216796875	719.3599853515625	21.285158157348633	1508615
69	0.0002560000284574926	719.3375244140625	719.3786010742188		1530479
70	0.0002560000284574926	719.337158203125	719.3778076171875	21.28540802001953	1552343
71	0.0002560000284574926	719.3336791992188	719.3519287109375		1574207
72	0.0002560000284574926	719.333251953125	719.378173828125	21.28546142578125	1596071
73	0.0002560000284574926	719.3316650390625	719.3699951171875		1617935
74	0.00020480001694522798	719.2692260742188	719.3212890625	21.284496307373047	1639799
75	0.00020480001694522798	719.2633056640625	719.3126831054688		1661663
76	0.00020480001694522798	719.2611083984375	719.304931640625	21.28434181213379	1683527
77	0.00020480001694522798	719.258544921875	719.3006591796875		1705391
78	0.00020480001694522798	719.2574462890625	719.3055419921875	21.284332275390625	1727255
79	0.00020480001694522798	719.2547607421875	719.308349609375		1749119
80	0.00020480001694522798	719.2532958984375	719.3114013671875	21.284482955932617	1770983
81	0.00020480001694522798	719.2506713867188	719.2864990234375		1792847
82	0.00020480001694522798	719.2501220703125	719.3004760742188	21.28424835205078	1814711
83	0.00020480001694522798	719.2487182617188	719.2939453125		1836575
84	0.00020480001694522798	719.2470092773438	719.2890625	21.284141540527344	1858439
85	0.00020480001694522798	719.2448120117188	719.2850952148438		1880303
86	0.00020480001694522798	719.2448120117188	719.3001708984375	21.28426742553711	1902167
87	0.00020480001694522798	719.24560546875	719.2833862304688		1924031
88	0.00016383999900426716	719.1922607421875	719.2503662109375	21.28364372253418	1945895
89	0.00016383999900426716	719.1878662109375	719.2658081054688		1967759
90	0.00016383999900426716	719.18408203125	719.2464599609375	21.283477783203125	1989623
91	0.00016383999900426716	719.1846923828125	719.2454833984375		2011487
92	0.00016383999900426716	719.1815795898438	719.2570190429688	21.283645629882812	2033351
93	0.00016383999900426716	719.1824951171875	719.2540893554688		2055215
94	0.00016383999900426716	719.1803588867188	719.2518310546875	21.28353500366211	2077079
95	0.00016383999900426716	719.1784057617188	719.2452392578125		2098943
96	0.00016383999900426716	719.1767578125	719.2381591796875	21.283329010009766	2120807
97	0.00016383999900426716	719.1761474609375	719.2454833984375		2142671
98	0.00016383999900426716	719.1754760742188	719.2486572265625	21.283397674560547	2164535
99	0.00013107199629303068	719.1332397460938	719.1959838867188		2186399
