# Supplementary material for: Machine learning coarse-grained potentials of protein thermodynamics
Source: Nat Commun. 2023 Sep 15;14:5739. doi: 10.1038/s41467-023-41343-1 (PMC10504246; doi:10.1038/s41467-023-41343-1)
Supplement: Supplementary file 4 — Source Data [file 41467_2023_41343_MOESM4_ESM.zip › Source_data/FigureS10/ntl9_300K_HistEnergy.csv]

	0	1	2	3	4	5	6	7	8	9	10	11	12	13	14	15	16	17	18	19	20	21	22	23	24	25	26	27	28	29	30	31	32	33	34	35	36	37	38	39	40	41	42	43	44	45	46	47	48
0	0.0	0.0	0.0	0.0	0.0	0.0	0.0	0.0	0.0	0.0	0.0	0.0	0.0	0.0	0.0	0.0	0.0	0.0	0.0	0.0	0.0	0.0	0.0	0.0	0.0	0.0	0.0	0.0	0.0	0.0	0.0	0.0	0.0	0.0	0.0	0.0	0.0	0.0	0.0	0.0	0.0	0.0	0.0	0.0	0.0	0.0	0.0	0.0	0.0
1	0.0	0.0	0.0	0.0	0.0	0.0	0.0	0.0	0.0	0.0	0.0	0.0	0.0	0.0	0.0	0.0	0.0	0.0	0.0	0.0	0.0	0.0	0.0	0.0	0.0	0.0	0.0	0.0	0.0	0.0	0.0	0.0	0.0	0.0	0.0	0.0	0.0	0.0	0.0	0.0	0.0	0.0	0.0	0.0	0.0	0.0	0.0	0.0	0.0
2	0.0	0.0	0.0	0.0	0.0	0.0	0.0	0.0	0.0	0.0	0.0	0.0	0.0	0.0	0.0	0.0	0.0	0.0	0.0	0.0	0.0	0.0	0.0	0.0	0.0	0.0	0.0	0.0	0.0	0.0	0.0	0.0	0.0	0.0	0.0	0.0	0.0	0.0	0.0	0.0	0.0	0.0	0.0	0.0	0.0	0.0	0.0	0.0	0.0
3	0.0	0.0	0.0	0.0	0.0	0.0	0.0	0.0	0.0	0.0	0.0	0.0	0.0	0.0	0.0	0.0	0.0	0.0	0.0	0.0	0.0	0.0	0.0	0.0	0.0	0.0	0.0	0.0	0.0	0.0	0.0	0.0	0.0	0.0	0.0	0.0	0.0	0.0	0.0	0.0	0.0	0.0	0.0	0.0	0.0	0.0	0.0	0.0	0.0
4	0.0	0.0	0.0	0.0	0.0	0.0	0.0	0.0	0.0	0.0	0.0	0.0	0.0	0.0	0.0	0.0	0.0	0.0	0.0	0.0	0.0	0.0	0.0	0.0	0.0	0.0	0.0	0.0	0.0	0.0	0.0	0.0	0.0	0.0	0.0	0.0	0.0	0.0	0.0	0.0	0.0	0.0	0.0	0.0	0.0	0.0	0.0	0.0	0.0
5	0.0	0.0	0.0	0.0	0.0	0.0	0.0	0.0	0.0	0.0	0.0	0.0	0.0	0.0	0.0	0.0	0.0	0.0	0.0	0.0	0.0	0.0	0.0	0.0	0.0	0.0	0.0	0.0	0.0	0.0	0.0	0.0	0.0	0.0	0.0	0.0	0.0	0.0	0.0	0.0	0.0	0.0	0.0	0.0	0.0	0.0	0.0	0.0	0.0
6	0.0	0.0	0.0	0.0	0.0	0.0	0.0	0.0	0.0	0.0	0.0	0.0	0.0	0.0	0.0	0.0	0.0	0.0	0.0	0.0	0.0	0.0	0.0	0.0	0.0	0.0	0.0	0.0	0.0	0.0	0.0	0.0	0.0	0.0	0.0	0.0	0.0	0.0	0.0	0.0	0.0	0.0	0.0	0.0	0.0	0.0	0.0	0.0	0.0
7	0.0	0.0	0.0	0.0	0.0	0.0	0.0	0.0	0.0	0.0	0.0	0.0	0.0	0.0	0.0	0.0	0.0	0.0	0.0	0.0	0.0	0.0	0.0	0.0	0.0	0.0	0.0	0.0	0.0	0.0	0.0	0.0	0.0	0.0	0.0	0.0	0.0	0.0	0.0	0.0	0.0	0.0	0.0	0.0	0.0	0.0	0.0	0.0	0.0
8	0.0	0.0	0.0	0.0	0.0	0.0	0.0	0.0	0.0	0.0	0.0	0.0	0.0	0.0	0.0	0.0	0.0	0.0	0.0	0.0	0.0	0.0	0.0	0.0	0.0	0.0	0.0	0.0	0.0	0.0	0.0	0.0	0.0	0.0	0.0	0.0	0.0	0.0	0.0	0.0	0.0	0.0	0.0	0.0	0.0	0.0	0.0	0.0	0.0
9	0.0	0.0	0.0	0.0	0.0	0.0	0.0	0.0	0.0	0.0	0.0	0.0	0.0	0.0	0.0	0.0	0.0	0.0	0.0	0.0	0.0	0.0	0.0	0.0	0.0	0.0	0.0	0.0	0.0	0.0	0.0	0.0	0.0	0.0	0.0	0.0	0.0	0.0	0.0	0.0	0.0	0.0	0.0	0.0	0.0	0.0	0.0	0.0	0.0
10	0.0	0.0	0.0	0.0	0.0	0.0	0.0	0.0	0.0	0.0	0.0	0.0	0.0	0.0	0.0	0.0	0.0	0.0	0.0	0.0	0.0	0.0	0.0	0.0	0.0	0.0	0.0	0.0	0.0	0.0	0.0	0.0	0.0	0.0	0.0	0.0	0.0	0.0	0.0	0.0	0.0	0.0	0.0	0.0	0.0	0.0	0.0	0.0	0.0
11	0.0	0.0	0.0	0.0	0.0	0.0	0.0	0.0	0.0	0.0	0.0	0.0	0.0	0.0	0.0	0.0	0.0	0.0	0.0	0.0	0.0	0.0	0.0	0.0	0.0	0.0	0.0	0.0	0.0	0.0	0.0	0.0	0.0	0.0	0.0	0.0	0.0	0.0	0.0	0.0	0.0	0.0	0.0	0.0	0.0	0.0	0.0	0.0	0.0
12	0.0	0.0	0.0	0.0	0.0	0.0	0.0	0.0	0.0	0.0	0.0	0.0	0.0	0.0	0.0	0.0	0.0	0.0	0.0	0.0	0.0	0.0	0.0	0.0	0.0	0.0	0.0	0.0	0.0	0.0	0.0	0.0	0.0	0.0	0.0	0.0	0.0	0.0	0.0	0.0	0.0	0.0	0.0	0.0	0.0	0.0	0.0	0.0	0.0
13	0.0	0.0	0.0	0.0	0.0	0.0	0.0	0.0	0.0	0.0	0.0	0.0	0.0	0.0	0.0	0.0	0.0	0.0	0.0	0.0	0.0	0.0	0.0	0.0	0.0	0.0	0.0	0.0	0.0	0.0	0.0	0.0	0.0	0.0	0.0	0.0	0.0	0.0	0.0	0.0	0.0	6.437387365903842	6.437387365903842	0.0	0.0	0.0	0.0	0.0	6.432636822301426
14	0.0	0.0	0.0	0.0	0.0	0.0	0.0	0.0	0.0	0.0	0.0	0.0	0.0	0.0	0.0	0.0	0.0	0.0	0.0	0.0	0.0	0.0	0.0	0.0	0.0	0.0	0.0	0.0	0.0	0.0	0.0	0.0	0.0	0.0	0.0	0.0	0.0	0.0	0.0	0.0	0.0	6.437387365903842	0.0	6.437387365903842	0.0	6.432636822301426	0.0	5.950538100612169	5.950538100612169
15	0.0	0.0	0.0	0.0	0.0	0.0	0.0	0.0	0.0	0.0	0.0	0.0	0.0	0.0	0.0	0.0	0.0	0.0	0.0	0.0	0.0	0.0	0.0	0.0	0.0	0.0	0.0	0.0	0.0	0.0	0.0	0.0	0.0	0.0	0.0	0.0	0.0	0.0	0.0	0.0	0.0	0.0	6.437387365903842	6.437387365903842	6.437387365903842	0.0	6.432636822301426	5.950821669126707	4.986411538524338
16	0.0	0.0	0.0	0.0	0.0	0.0	0.0	0.0	0.0	0.0	0.0	0.0	0.0	0.0	0.0	0.0	0.0	0.0	0.0	0.0	0.0	0.0	0.0	0.0	0.0	0.0	0.0	0.0	0.0	0.0	0.0	0.0	0.0	0.0	0.0	0.0	0.0	0.0	0.0	0.0	0.0	5.955288644214585	0.0	5.954787053682468	5.671691847880174	5.950538100612169	5.952909316531791	5.1864297050890915	4.904430088234012
17	0.0	0.0	0.0	0.0	0.0	0.0	0.0	0.0	0.0	0.0	0.0	0.0	0.0	0.0	0.0	0.0	0.0	0.0	0.0	0.0	0.0	0.0	0.0	0.0	0.0	0.0	0.0	0.0	0.0	0.0	0.0	0.0	0.0	0.0	0.0	0.0	0.0	0.0	0.0	0.0	0.0	0.0	5.671691847880174	5.955288644214585	6.437387365903842	5.471748829739392	4.648703182898387	5.1872192125028285	4.90442003125527
18	0.0	0.0	0.0	0.0	0.0	0.0	0.0	0.0	0.0	0.0	0.0	0.0	0.0	0.0	0.0	0.0	0.0	0.0	0.0	0.0	0.0	0.0	0.0	0.0	0.0	0.0	0.0	0.0	0.0	0.0	0.0	0.0	0.0	0.0	0.0	0.0	0.0	6.436384546311951	6.436384546311951	5.954787053682468	5.472939082042645	5.316985979912383	5.317587498144114	5.08265016037682	4.652244494351812	5.082624249171326	5.080507092283547	4.705088288598274	4.252061481164285
19	0.0	0.0	0.0	0.0	0.0	0.0	0.0	0.0	0.0	0.0	0.0	0.0	0.0	0.0	0.0	0.0	0.0	0.0	0.0	0.0	0.0	0.0	0.0	0.0	0.0	0.0	0.0	0.0	0.0	0.0	0.0	0.0	0.0	0.0	5.954285824622694	0.0	5.954285824622694	5.317587498144114	4.9083904791439465	5.083248699433986	4.835288212569834	4.652947088614857	4.426570262636314	4.287169448544575	4.466236686214273	4.4663439775921	4.464952470109763	4.25240781246409	4.090696866330814
20	0.0	0.0	0.0	0.0	0.0	0.0	0.0	0.0	0.0	0.0	0.0	0.0	0.0	0.0	0.0	0.0	0.0	0.0	0.0	0.0	0.0	0.0	0.0	0.0	0.0	0.0	0.0	0.0	0.0	0.0	0.0	6.459350189029362	0.0	5.954285824622694	6.436384546311951	0.0	5.67261026335753	5.954285824622694	4.7088915541620295	4.991182537234199	4.76945056951136	4.426701980501029	3.8889953674193327	3.964339876598948	3.8540774167877796	3.9064715210381946	4.025473310907354	4.223774330591771	3.850175544475599
21	0.0	0.0	0.0	0.0	0.0	0.0	0.0	0.0	0.0	0.0	0.0	0.0	0.0	0.0	0.0	0.0	0.0	0.0	0.0	0.0	0.0	0.0	0.0	0.0	0.0	0.0	0.0	0.0	0.0	0.0	0.0	0.0	6.459350189029362	5.695241793506284	5.679847420025027	6.436384546311951	5.954787053682468	4.835525288501476	4.835665816429449	4.509123710757654	4.026762687018356	3.8374822562358	3.6009383264302564	3.577948763682679	3.482173083231162	3.512229573310611	3.543563492657369	3.7282209495901455	3.7861529678877472
22	0.0	0.0	0.0	0.0	0.0	0.0	0.0	0.0	0.0	0.0	0.0	0.0	0.0	0.0	0.0	0.0	0.0	0.0	0.0	0.0	0.0	0.0	0.0	0.0	0.0	0.0	0.0	0.0	0.0	6.459350189029362	6.459350189029362	0.0	5.977251467340105	5.335297428477219	5.965673861557642	5.190511541668274	5.083105498508173	4.991182537234199	4.769304729359332	4.171486959992319	3.837732039479894	3.4432731547763202	3.1014414155697336	3.0624034691582294	3.1015130055752316	3.2769416887866374	3.5121053374256936	3.58737463690888	3.540875079162463
23	0.0	0.0	0.0	0.0	0.0	0.0	0.0	0.0	0.0	0.0	0.0	0.0	0.0	0.0	0.0	0.0	0.0	0.0	0.0	0.0	0.0	0.0	0.0	0.0	0.0	0.0	6.459350189029362	0.0	0.0	6.459350189029362	0.0	5.977251467340105	5.695241793506284	4.85562514574654	5.335989976693073	5.1910738866113615	5.3173869342590905	4.654014052184639	4.119910579937426	3.625246586687161	3.3981915301045698	3.1427902574894597	2.9071212735530967	2.8252381268608078	2.9248277345777556	2.9246503293903903	3.072722816633334	3.198855460167845	3.53034517998318
24	0.0	0.0	0.0	0.0	0.0	0.0	0.0	0.0	0.0	0.0	0.0	0.0	0.0	0.0	0.0	0.0	0.0	0.0	0.0	0.0	0.0	6.459350189029362	0.0	0.0	0.0	0.0	0.0	0.0	5.977251467340105	6.459350189029362	5.491840039930802	4.92826735206744	5.105927969777348	4.574074487433229	4.851857617791648	4.911550619016754	4.653494418195363	4.227821320304983	3.774839274043676	3.3156044041288935	3.0572592863508365	2.745220548898822	2.6397727454507764	2.6023771554371935	2.619277095478946	2.7875829283230376	2.9027288557179576	3.112176914405816	3.1841472564659936
25	0.0	0.0	0.0	0.0	0.0	0.0	0.0	0.0	0.0	0.0	0.0	0.0	0.0	0.0	0.0	0.0	0.0	0.0	0.0	0.0	0.0	0.0	5.977251467340105	0.0	0.0	0.0	0.0	6.459350189029362	6.459350189029362	5.695241793506284	5.977251467340105	5.491840039930802	4.574958295022887	4.725198449986646	4.923485041122126	4.837469383676803	4.46913256686393	4.049871950494585	3.871879372200178	3.155881183381994	2.9386536070057048	2.6641150077423843	2.4792626057122407	2.444809482109587	2.3972857592427523	2.6079579782095434	2.744703881922467	2.96999585328457	3.1978150219415475
26	0.0	0.0	0.0	0.0	0.0	0.0	0.0	0.0	0.0	0.0	0.0	0.0	0.0	0.0	6.4835627271673175	0.0	0.0	6.4835627271673175	0.0	0.0	0.0	0.0	0.0	6.459350189029362	5.977251467340105	6.459350189029362	5.695241793506284	5.977251467340105	5.339951622629792	5.011395698838697	4.410731040832911	4.926719954018054	4.670282974725907	4.620044584079041	4.267695888241138	4.232149483611942	3.909595935855819	3.908616708898932	3.4348026548294985	2.9762392117376155	2.6766399221155073	2.4408671535571003	2.270105665342447	2.3093286641155597	2.3336345981317406	2.358757744089589	2.548302945314914	2.7653751745956088	2.9316770335682882
27	0.0	0.0	0.0	0.0	0.0	0.0	0.0	0.0	0.0	0.0	0.0	0.0	0.0	6.4835627271673175	6.4835627271673175	6.4835627271673175	6.4835627271673175	0.0	5.719454331644242	0.0	6.459350189029362	6.459350189029362	5.495152745650847	5.695241793506284	5.495152745650847	5.977251467340105	4.931133397983208	5.105927969777348	5.011395698838697	4.164079596948643	4.089331061452306	4.138417820678787	4.216315613361332	4.366691997251731	4.264768370133022	4.076387619940048	3.840858875159535	3.427368674362212	3.150462710405317	2.8259414965141643	2.5918217650722166	2.317023746509931	2.1507092707258764	2.229602448699694	2.163777547782604	2.262836402299177	2.467182655018796	2.6271062173097324	2.767555273247135
28	0.0	0.0	0.0	0.0	0.0	0.0	0.0	0.0	0.0	0.0	0.0	0.0	6.4835627271673175	5.36416416076775	5.719454331644242	5.36416416076775	5.519365283788803	5.36416416076775	6.001464005478061	0.0	6.4835627271673175	5.695241793506284	5.495152745650847	5.339951622629792	6.459350189029362	5.01305402396159	4.857852900940536	4.791562627912922	4.218960988252293	4.24398246792652	4.0410145148202865	3.906851091737156	4.03937476054585	4.183649059016585	3.933771023860116	3.6551259689914852	3.569729386853071	3.244199019497863	3.033376634660553	2.576369239961247	2.475369144097919	2.2498196797060857	2.1262372701162366	2.087635331541981	2.040761394948161	2.195259191768012	2.301142247374215	2.441201112663336	2.5516488232663423
29	0.0	0.0	0.0	0.0	0.0	0.0	0.0	0.0	0.0	0.0	0.0	6.4835627271673175	5.1301405079153035	4.815775166050878	5.1301405079153035	5.237355609954983	5.36416416076775	5.719454331644242	6.4835627271673175	6.4835627271673175	6.4835627271673175	5.695241793506284	5.2131430718170275	5.01305402396159	4.791562627912922	4.309463906223666	4.623829248088091	4.247839639147621	3.8402727892230457	3.720267738822005	3.7187167151323077	3.7755804782005438	3.7574186642457397	3.727231236013206	3.5631249406831556	3.304850070349725	3.088579190200437	2.9372464080443477	2.7550430208459664	2.6540987408719863	2.362186780650706	2.161083197366726	2.0163844298515894	1.9548096950711296	2.0132090841686487	2.060298301911982	2.144957076413185	2.2395187310595457	2.373061800417865
30	0.0	0.0	0.0	0.0	0.0	0.0	0.0	0.0	0.0	0.0	6.4835627271673175	4.882065439078492	4.030903394758933	4.117957043555412	4.55516784041029	4.6000557652446705	5.36416416076775	5.36416416076775	6.001464005478061	5.237355609954983	5.714783765051207	4.867110518607699	4.735314971153061	5.214848174838009	4.44903467629395	4.530955302272334	4.192763534394979	3.891004031938854	3.5964574548598236	3.605694226989608	3.6902011611058905	3.730530189185121	3.7418030133530573	3.4253524437635265	3.188934482986391	3.0734371257863407	2.7635712758988014	2.7187792304056924	2.589210799099104	2.5803683564396946	2.3220328474657217	2.091745948754215	2.0041722149539654	1.918060119272421	1.9499658452054343	1.9388225801433698	2.0054959397509293	2.11893397113378	2.2329040893529744
31	0.0	0.0	0.0	0.0	0.0	0.0	0.0	0.0	0.0	6.4835627271673175	4.955345936121162	3.917867995699976	3.635858321866155	3.8839333907029676	4.073069118721032	4.4356423031075405	4.55516784041029	5.36416416076775	4.955345936121162	5.034167512854266	5.124141234227395	4.687790105292434	4.3506335475907	4.254931867281492	4.3783134039011715	4.279435849951553	3.9860625095339213	3.6085534348562183	3.469625946511125	3.4044538226590024	3.580111217020791	3.637832366012786	3.3114687065996424	3.110778269461644	2.8640100234311774	2.7862602710778317	2.61296957487206	2.460800655372876	2.43335770006746	2.3783044171785246	2.268496197852417	2.0809842629242317	1.9318924276929055	1.8971484068659787	1.827066105267054	1.839942621730449	1.9027071382862353	2.005365141222489	2.0685943562333566
32	0.0	0.0	0.0	0.0	0.0	0.0	0.0	0.0	0.0	0.0	3.867567425377965	3.3774279039025306	3.2142778779620516	3.418595032667964	3.8057025422641297	4.2174867476740845	4.117957043555412	4.435074700085341	4.599336879615127	4.8083547097008505	4.2617278240757495	4.320632492078883	4.0169847462078065	3.7347717600760104	3.852684752867922	3.8987833585146623	3.714129276524848	3.4364175534253265	3.398829126064528	3.4049470277864424	3.4394118573312076	3.51508622968125	3.020586721489969	2.895258329605909	2.6472999810261477	2.583322691477523	2.414955020373843	2.3028887002807945	2.3974256198152633	2.348598454942186	2.1591028578433127	2.016927132200835	1.8732813081417152	1.7879253205929935	1.7527147074043778	1.8006290947454344	1.7567449210769581	1.8694950147480078	1.9264170967724707
33	0.0	0.0	0.0	0.0	0.0	0.0	0.0	0.0	6.4835627271673175	5.037266562099546	3.453378352151007	2.8993379623887874	2.9280656449071003	3.0565521734577423	3.308960723197954	3.8515777226723635	4.094803078263193	4.029952087478298	4.3287896254598275	4.263646994699994	3.794010549867198	3.9405786583194296	3.657783974430272	3.524732246595872	3.396245718045231	3.554503327904123	3.5326021806028045	3.405165883942516	3.4722689223847736	3.679291833975423	3.4112851670737143	3.155472880532182	2.8708583872985454	2.6141214371273627	2.4589917485388506	2.393159549214583	2.3798253747123255	2.328656366561721	2.250371998226715	2.2314560192085473	2.169872216832271	2.0090333927300277	1.8359778316476438	1.768841346205285	1.6773509314135397	1.669222178550041	1.6452107122095967	1.6851077401124188	1.7476995620621887
34	0.0	0.0	0.0	0.0	0.0	0.0	0.0	0.0	0.0	4.648041786226045	3.3162437367079693	2.7258848016854698	2.7812951879576557	2.8232488950197743	3.1537596001768975	3.4445180866617857	3.9001676675603845	3.9151759973032165	3.8588407718670563	3.5081303971891806	3.33436113988175	3.288958915975776	3.2263036781397947	3.117034927002532	3.163447839111874	3.122648845728019	3.3394001809443203	3.481993496411784	3.527134693100086	3.4832215183825888	3.352555004020176	3.0314400539074358	2.6827317809070665	2.4341918855377385	2.30573104907778	2.2403745581259393	2.249532730941999	2.199076724457556	2.134718732951156	2.1472510681071206	2.1023560840123663	1.963954234175172	1.7846966756010634	1.7181229900906736	1.6074018463657804	1.5654943208221939	1.5039237360490905	1.5355835155683302	1.6467763920938534
35	0.0	0.0	0.0	0.0	0.0	0.0	0.0	0.0	0.0	5.1301405079153035	3.6594375777363526	3.0515303362261665	2.6833505895372696	2.6601643946749904	2.940750277970662	3.266794999235854	3.536153619328414	3.512273905872501	3.223797686225894	2.956176513199484	2.8644690896085594	2.762189503629031	2.9020500047419784	2.7026444002669043	2.6934178156548256	2.931071084015959	3.1338537146027656	3.3309112435739063	3.609008561294355	3.5783703888486897	3.3151805023384293	2.9633170997249767	2.6503845495874607	2.3469413456143897	2.252790625861155	2.1798296675893845	2.1546335459836445	2.133745843345359	2.02963661499719	2.009546250668526	2.011358031350909	1.9553201963721145	1.7580761559495617	1.6685621785427616	1.6093540783741744	1.5253094042774	1.445659483348095	1.4252878515295757	1.4612236771355303
36	0.0	0.0	0.0	0.0	0.0	0.0	0.0	0.0	0.0	6.001464005478061	4.2174867476740845	3.385468703688707	2.875624707590327	2.7846962775466	2.8953291822132767	3.0923468223632193	3.1487429349604605	3.0944020877156806	2.868815159747217	2.6269909469786663	2.5787634198624403	2.5022037651285665	2.5461908098925123	2.425935199239845	2.440475314122196	2.6490840158986115	2.9708379536729703	3.2124359508809555	3.5537404038887725	3.4580825864763547	3.405895633443815	3.096778938146838	2.6331795143464323	2.3926983478155064	2.156301778903165	2.066575025215	2.0799518594749298	1.9679248282699762	1.9711460352646553	1.9813072589945229	2.0503990865956956	1.9582866196771374	1.8160395747643685	1.5868187441128523	1.5399033116250322	1.4578257452418768	1.3437817778401007	1.3163728314275582	1.3192716156183293
37	0.0	0.0	0.0	0.0	0.0	0.0	0.0	0.0	0.0	0.0	5.237355609954983	3.9006937543572224	3.2946195669740295	3.003210811793185	2.936233217839316	3.034024625274914	3.048545877601855	2.872973733926309	2.640953031989371	2.3731325061826594	2.23288722796105	2.1943617239662645	2.248736605823379	2.255680985320689	2.27848686188407	2.6100315750712024	2.8536179443795477	3.2385542441184905	3.3530213995309612	3.3011631912903194	3.1596401093414848	3.0238061182932325	2.7033894383481387	2.3395919677278085	2.1376710264759717	2.0679287880632504	2.016576132786211	1.9673001595985529	2.026570598663568	2.078122907920479	2.120114922534434	2.019278227138532	1.8426774914421546	1.6981769205940314	1.5517884450411312	1.436610369121226	1.2730568287852266	1.2442658358726506	1.1987372106249303
38	0.0	0.0	0.0	0.0	0.0	0.0	0.0	0.0	0.0	0.0	6.4835627271673175	4.955345936121162	3.972091918897802	3.5186255629766494	3.2387189714269837	3.108658175877463	3.077488035666499	2.8886319257272284	2.4762350525028083	2.2883932206254602	2.16848025426221	2.1554223817930227	2.116721109933666	2.101590134612082	2.228759718691303	2.5453018913242476	2.8007266852812718	3.114841016713461	3.343525069887635	3.2753682278674727	3.2290493619245444	2.961600719206058	2.7703300810883853	2.420193133119694	2.1591949338465577	2.1117437419550305	2.059684028238859	2.1203770915212985	2.2124051958781417	2.2247652179180797	2.2061351000190985	2.1379167970171027	1.8993214370860843	1.7612701679554732	1.558279261424338	1.4500693196174606	1.2633532804298175	1.2150748780400207	1.129472533630075
39	0.0	0.0	0.0	0.0	0.0	0.0	0.0	0.0	0.0	0.0	0.0	6.4835627271673175	5.36416416076775	4.2443341738324385	3.598336696108152	3.3931552123990167	3.1322540884926564	2.8419873158366773	2.5586724777605108	2.288299624815833	2.203413257408581	2.1593951224447796	2.140985255143403	2.146085232628728	2.2863735390868447	2.588707714730387	2.8218059630730394	2.952755978918435	3.017977976407569	2.9158813975504634	2.8230688577349765	2.878346611138282	2.688338662063993	2.501319294874513	2.2601603783939606	2.2576443612524324	2.248602145209996	2.394182380632569	2.5085503281646684	2.51585363629325	2.3495553874857578	2.1162723513663373	1.9220938851887333	1.778811556690055	1.6510502195559642	1.4105761362906035	1.2878568475693895	1.118363633233848	1.0671120442293969
40	0.0	0.0	0.0	0.0	0.0	0.0	0.0	0.0	0.0	0.0	0.0	0.0	0.0	5.237355609954983	4.133767230096246	3.7668800633516923	3.5912176802075946	3.1372693680530794	2.718225310831925	2.3943197423773634	2.2419291180536396	2.24481537909711	2.283817103312825	2.3807947654053683	2.4202247763526508	2.569727226706658	2.8537183963768396	2.9231419498471354	2.836435864727993	2.82711713540205	2.79940820956236	2.767252613786967	2.7440544324203904	2.65670160735543	2.52752864800709	2.51412595075345	2.533237943313007	2.741205528801437	2.830246215656218	2.592606949584594	2.456214664454552	2.2181237807894068	2.0429941710798545	1.8400674832185606	1.6132540651254725	1.431923326104796	1.2482704192052703	1.0837388177873981	1.019378186343971
41	0.0	0.0	0.0	0.0	0.0	0.0	0.0	0.0	0.0	0.0	0.0	0.0	0.0	5.708748294982687	4.872422620631264	4.462541177770351	3.766012252001734	3.320304840385095	2.9970388360755305	2.6182801194759895	2.401700311356949	2.3493819385575847	2.4614844250288446	2.647125768401202	2.6100994366003984	2.7863068536199096	2.7194049805027323	2.7346234496285584	2.593222294167565	2.53053405583752	2.5518411743737905	2.6581182068583855	2.7330440491352688	2.7774455431807166	2.899637033153578	2.9602454111499785	3.02176368528208	2.9297954669712043	2.928134537827771	2.7155240059096384	2.4925832480073646	2.262946500896761	1.9894648910541575	1.8426511285689822	1.6166345296134406	1.4547086584044253	1.2611255977589675	1.131655832003533	0.9967507177575632
42	0.0	0.0	0.0	0.0	0.0	0.0	0.0	0.0	0.0	0.0	0.0	0.0	0.0	5.9907579688165065	5.50865924712725	4.944272797193966	4.040515560928271	3.358626765410013	3.119909134553432	2.845032655326082	2.5855561746680866	2.5323497304693294	2.667500713717457	2.798800142993368	2.8731053363441204	2.7885196327381934	2.7312701291794452	2.5793401124992874	2.50942287090486	2.510125740175182	2.521762796365521	2.7367209740007956	2.8669327781265466	3.132142348513254	3.2437067686284724	3.270288550416531	3.2759246866926457	3.197747658515585	3.0693797244060645	2.856590541196163	2.5366253147455122	2.2322235530374295	2.021392800481605	1.8500326129748563	1.6697739413540376	1.4628954459567822	1.3033358220975213	1.1429244559955265	1.013151338375331
43	0.0	0.0	0.0	0.0	0.0	0.0	0.0	0.0	0.0	0.0	0.0	0.0	0.0	0.0	6.472856690505763	5.226649573293429	4.154883033068915	3.451070025529016	3.326682874005934	3.0805122181613687	2.755076524213285	2.722184645847671	2.7032064415925117	2.873705159855663	2.888352882316597	2.831764216738038	2.7446970920975913	2.6680509609921828	2.5329527740968674	2.437477491434283	2.5262358283844435	2.74667721239717	3.131255325138845	3.529395941376009	3.577608884821757	3.5621313174007954	3.537703617477889	3.568133157674959	3.2627492248778385	2.7572587679309617	2.597560722076267	2.2489016174282837	2.0078696359076984	1.8449618765922713	1.6794206481009786	1.507504490440505	1.326382514454722	1.1729982156850998	1.076543154280853
44	0.0	0.0	0.0	0.0	0.0	0.0	0.0	0.0	0.0	0.0	0.0	0.0	0.0	0.0	0.0	5.707647568954227	4.461440451741893	3.6592703690330897	3.3408518618409913	3.117682500794661	2.7849579749691555	2.7028936919968487	2.8096326120831643	2.857897670052038	2.9259334165928834	2.8587305534651115	2.8955236551999946	2.7140310547510715	2.606055036074066	2.5743156398390923	2.6092510089678385	3.0490298765518915	3.364365923696057	3.717593648594919	4.016391052721728	3.8947466578513463	3.7923659947195176	3.5346215893800403	3.192006914692418	2.97846981858937	2.572719463941322	2.2959361214382987	2.098276981064841	1.9273180111750525	1.7121838497008737	1.540975832535218	1.3277682579339887	1.2236160304021135	1.0772316657602783
45	0.0	0.0	0.0	0.0	0.0	0.0	0.0	0.0	0.0	0.0	0.0	0.0	0.0	0.0	0.0	5.9907579688165065	4.68684868179605	4.081595190808344	3.791963178917965	3.1005244193437864	2.6783237491313665	2.599483873661259	2.835136615532573	3.017826432419578	3.036740261728178	3.061085342250734	3.1525274760248605	3.1237509240958747	2.9130156719632243	2.8021179371482123	3.023901822269078	3.2039947655350103	3.6046266948048427	3.756259407078817	3.9151494210823703	4.009432150618273	3.6773158856604473	3.6236253467107966	3.3874260278648682	3.0440434410483688	2.6864359906081976	2.3927403834015584	2.137463858911051	1.9804419944800014	1.7072819986222934	1.5330813182917353	1.4005264464898124	1.244935585894127	1.1194276158780596
46	0.0	0.0	0.0	0.0	0.0	0.0	0.0	0.0	0.0	0.0	0.0	0.0	0.0	0.0	0.0	0.0	5.350161158274316	4.741405561107596	3.85364907480694	2.993916066779308	2.6405576184878026	2.6405206255859053	2.8655897669183705	3.06304790396013	3.2323018066393763	3.3942180607111467	3.561940033398332	3.576804647827921	3.4632880582290904	3.332529871884921	3.3258651259982566	3.517900336643349	3.8173042628347016	3.63265463833159	3.762421990590595	3.873810090146045	3.806856352569879	3.661733706442474	3.5320734737555357	3.033387158416666	2.766939277179725	2.5302161558275955	2.2756692174649356	1.9790279293867092	1.7688807322964175	1.5684960347810355	1.412123468409244	1.2929679403109242	1.1845745318942127
47	0.0	0.0	0.0	0.0	0.0	0.0	0.0	0.0	0.0	0.0	0.0	0.0	0.0	0.0	0.0	0.0	6.469559724673886	0.0	3.9215207371579304	3.1003237708917375	2.583515336240686	2.7538604472343744	3.0033669608862095	3.2948212221253526	3.63354006692151	3.976258199141661	4.318515822996078	4.222528589713583	4.003097594143399	3.745426108675132	3.8703490249552157	4.154309405692901	4.201648120405804	3.8115636247477074	3.9094868696081067	3.761736588974016	3.9070053344293303	3.7587617524684616	3.3702241052343247	3.140758649824872	2.773692132859238	2.574549699736724	2.3209278902445503	2.016641224809261	1.801957287754151	1.5977713506740026	1.425436693243574	1.3432103819197971	1.2589213224776339
48	0.0	0.0	0.0	0.0	0.0	0.0	0.0	0.0	0.0	0.0	0.0	0.0	0.0	0.0	0.0	0.0	0.0	5.987461002984629	4.203483745180652	3.347616915604598	3.0578359717050834	3.0325414956437857	3.252791996742422	3.610358835560069	3.7770564423937776	4.420070013884578	4.939686568033423	5.011853389882061	5.205347165996715	4.666893323844228	4.473290495420221	4.434579341003246	3.8561968243331846	3.90957310848665	3.7317114463090624	3.7749413877028744	3.8208912073722168	3.532792094616071	3.3538693611233814	3.0439924258155413	2.770158476324541	2.5246955853636814	2.2426394797815092	2.036266667600975	1.8812395766641536	1.6847609033155138	1.45613799653177	1.414504568509428	1.3054262619039472
49	0.0	0.0	0.0	0.0	0.0	0.0	0.0	0.0	0.0	0.0	0.0	0.0	0.0	0.0	0.0	0.0	0.0	6.469559724673886	4.586052762751239	3.9214740713468332	3.347616915604598	3.404592030174533	3.682373597157876	4.10395404106198	4.288756288176643	4.801772163557446	4.74001124191804	5.481524976047572	5.3247633749346335	4.911588872157793	4.391787702722844	4.0090900943286645	3.907935660352954	3.5463430304796706	3.5352933161430355	3.6254556712188535	3.964368241086465	3.688500994427481	3.4236347846417337	3.0659661116326875	2.940100984032256	2.574302980106429	2.367411858419337	2.1339396363311947	1.8963819250797798	1.7101450816586121	1.5689530524708735	1.4708761699691664	1.4175295643496941
50	0.0	0.0	0.0	0.0	0.0	0.0	0.0	0.0	0.0	0.0	0.0	0.0	0.0	0.0	0.0	0.0	0.0	0.0	5.705451329150808	4.541164837916856	3.939540578924851	4.177234538104651	4.288756288176643	4.498999113954758	5.497325396240839	5.350161158274316	6.437954806101988	5.3247633749346335	5.321891336921839	4.602433865160716	4.467394195382861	3.985295473693604	3.77505264791549	3.523902084658398	3.638396682364319	3.8216109443466335	3.566818308426705	3.6752120741561924	3.3880288874819513	3.205129348192621	2.9399785877121154	2.6104703528563453	2.417503371358279	2.178410063803919	2.025000929959437	1.7808144990513881	1.6876836836405946	1.5619065894646278	1.5285583496531814
51	0.0	0.0	0.0	0.0	0.0	0.0	0.0	0.0	0.0	0.0	0.0	0.0	0.0	0.0	0.0	0.0	0.0	0.0	0.0	5.705451329150808	4.94134293362773	5.11613750542187	4.586052762751239	5.22335260746155	5.22335260746155	5.489380319103173	6.469559724673886	5.673846410578911	4.991658641034219	4.909738015055835	4.5095599193449605	4.354358796323905	3.6903528853327767	3.5787539169881732	3.5030840845000633	3.9264839978324737	3.7898319609506714	3.6240072510306343	3.4522779563218844	3.1851631013431545	2.904236841847892	2.6486511707407248	2.448506612093638	2.2771710957923554	2.0324093577944513	1.8422593161772056	1.7627911662484594	1.630944695327953	1.6068274503070699
52	0.0	0.0	0.0	0.0	0.0	0.0	0.0	0.0	0.0	0.0	0.0	0.0	0.0	0.0	0.0	0.0	0.0	0.0	0.0	6.469559724673886	6.469559724673886	6.469559724673886	5.705451329150808	5.505362281295371	5.497325396240839	5.489380319103173	6.437954806101988	5.473757362723475	5.673846410578911	4.770167244985549	4.390034382042211	4.120210196891237	4.072349122490085	3.8719977127363006	3.6137693348298807	3.625411803018501	3.907037638712202	3.836841482185706	3.6616142406681833	3.289901686086054	3.037876165269232	2.777214108187792	2.5557034078949306	2.2968652117697053	2.157393138282808	1.9949113349848755	1.9105865877279449	1.7892713821258255	1.7191972934322228
53	0.0	0.0	0.0	0.0	0.0	0.0	0.0	0.0	0.0	0.0	0.0	0.0	0.0	0.0	0.0	0.0	0.0	0.0	0.0	0.0	0.0	0.0	6.469559724673886	5.987461002984629	6.437954806101988	5.481524976047572	5.318556239702419	0.0	5.673846410578911	5.084532586849974	4.909738015055835	4.554447844179341	4.257151369604747	4.199157673302849	3.965134020450404	3.8057161926366616	3.906779281565865	3.8371552789007524	3.687450051159007	3.6599646531362993	3.177483529108426	2.8826572779348245	2.5273117849401574	2.44390202076129	2.2146967969917606	2.082651729430985	1.9659477596086496	1.8929910345315655	1.9052470513103996
54	0.0	0.0	0.0	0.0	0.0	0.0	0.0	0.0	0.0	0.0	0.0	0.0	0.0	0.0	0.0	0.0	0.0	0.0	0.0	0.0	0.0	0.0	0.0	0.0	0.0	0.0	5.955856084412732	5.473757362723475	5.317158118476678	4.991658641034219	5.084532586849974	5.317856827780709	4.909349366050199	4.353834171457032	4.005528927372773	3.689296501866248	4.198152156356269	4.286332234551203	3.9627700869077866	3.727224786317562	3.3120523457906126	3.0538667160706563	2.7664171981160823	2.540020050846042	2.335953384030268	2.239201978410418	2.083889820947036	2.0918325054804345	1.9888154004478311
55	0.0	0.0	0.0	0.0	0.0	0.0	0.0	0.0	0.0	0.0	0.0	0.0	0.0	0.0	0.0	0.0	0.0	0.0	0.0	0.0	0.0	0.0	0.0	6.469559724673886	5.971479040792429	5.955856084412732	5.317856827780709	6.437954806101988	5.084532586849974	4.991221426169258	4.836457518013162	4.990784485971254	4.7698492432840816	4.553981491426473	4.353659384402193	4.118825425709767	3.964234905665042	3.9242865582090642	4.195457583151219	3.6726212887719116	3.489080687779258	3.0758577905678814	2.861872537746854	2.5852385874060744	2.410971554756549	2.2717295465412404	2.198511739589935	2.1706002987018804	2.158482155033318
56	0.0	0.0	0.0	0.0	0.0	0.0	0.0	0.0	0.0	0.0	0.0	0.0	0.0	0.0	0.0	0.0	0.0	0.0	0.0	0.0	0.0	0.0	0.0	0.0	6.437954806101988	0.0	6.437954806101988	5.472010149886479	5.473757362723475	5.955856084412732	5.472010149886479	5.1905823927837655	5.4728832076605105	4.769213675732935	4.553493335382303	4.352212990680783	4.2256071820772405	4.04637844178569	4.284418403372388	4.023674068958435	3.61002881274804	3.377677984359381	3.1218152708822817	2.874247552620548	2.5222303460300903	2.517089969848616	2.3416085784060385	2.3651013652204496	2.32424751467751
57	0.0	0.0	0.0	0.0	0.0	0.0	0.0	0.0	0.0	0.0	0.0	0.0	0.0	0.0	0.0	0.0	0.0	0.0	0.0	0.0	0.0	0.0	0.0	0.0	0.0	0.0	6.434464758588845	5.955856084412732	5.955856084412732	5.471138186650077	4.907022021623279	5.471138186650077	5.0820379100446935	4.907409371948685	4.651559497505268	4.318081596813185	4.551324569579068	4.284801927857949	4.4636178204769426	4.116628540444914	3.981601280278711	3.4597040096623415	3.369168233869962	2.9307867049503837	2.7772864147992298	2.596420316777822	2.459718044276716	2.5145929704238865	2.5245127313726083
58	0.0	0.0	0.0	0.0	0.0	0.0	0.0	0.0	0.0	0.0	0.0	0.0	0.0	0.0	0.0	0.0	0.0	0.0	0.0	0.0	0.0	0.0	0.0	0.0	0.0	0.0	6.437954806101988	0.0	6.434464758588845	5.954108871575736	6.434464758588845	5.188838101160661	5.671517767471762	5.189419045782506	4.7067393794714025	4.599690212100748	4.706400321450669	4.350781006249681	4.28444553682829	4.5987576649336965	4.0024809596046245	3.5636832502031375	3.3122398675133837	3.1400664049431013	2.926332007633256	2.705160373447348	2.6730834676125	2.6218475181310383	2.791756189280483
59	0.0	0.0	0.0	0.0	0.0	0.0	0.0	0.0	0.0	0.0	0.0	0.0	0.0	0.0	0.0	0.0	0.0	0.0	0.0	0.0	0.0	0.0	0.0	0.0	0.0	0.0	6.437954806101988	6.434464758588845	6.434464758588845	5.471138186650077	5.315066192189276	5.670356363065768	5.670356363065768	5.188257641376511	4.706158919687253	4.6507553451061	4.832967470500019	4.598943817647573	4.598943817647573	4.598881143260185	4.650442503216981	3.961501377385832	3.5097710870919068	3.2382186644958457	3.104375046904787	2.9217892853249072	2.784608282904231	2.8182157502858116	2.878407701270425
60	0.0	0.0	0.0	0.0	0.0	0.0	0.0	0.0	0.0	0.0	0.0	0.0	0.0	0.0	0.0	0.0	0.0	0.0	0.0	0.0	0.0	0.0	0.0	0.0	0.0	0.0	0.0	5.670356363065768	6.434464758588845	5.670356363065768	6.434464758588845	5.952366036899587	4.988168593521074	4.65048750078487	4.90624796754269	4.350868748810761	4.988132032775418	4.766650607648607	4.832967470500019	4.5989020340951345	4.463866073687996	4.092318803318956	3.886231598456493	3.4500958929201957	3.2595648250258655	3.0759236545433044	3.043240689384005	2.9773359094377794	3.1158383380264896
61	0.0	0.0	0.0	0.0	0.0	0.0	0.0	0.0	0.0	0.0	0.0	0.0	0.0	0.0	0.0	0.0	0.0	0.0	0.0	0.0	0.0	0.0	0.0	0.0	0.0	0.0	0.0	0.0	5.952366036899587	5.670356363065768	6.434464758588845	5.470267315210332	5.315066192189276	4.988168593521074	4.90624796754269	5.081042539336831	4.988168593521074	4.832967470500019	4.5060698718318175	4.650465001637029	4.253645896821222	4.223954921644095	4.09227351873298	4.068690008483712	3.5636930839709047	3.489237771580963	3.2815884760993184	3.2172194991730585	3.224092988725597
62	0.0	0.0	0.0	0.0	0.0	0.0	0.0	0.0	0.0	0.0	0.0	0.0	0.0	0.0	0.0	0.0	0.0	0.0	0.0	0.0	0.0	0.0	0.0	0.0	0.0	0.0	0.0	0.0	6.434464758588845	6.434464758588845	5.470267315210332	5.188257641376511	5.188257641376511	4.766677197472408	4.598943817647573	4.386544334529067	4.766677197472408	4.906215469007202	4.706158919687253	5.188257641376511	4.706158919687253	4.832867271322007	4.195578258328555	4.2238725380796875	4.023628744085412	3.60994539611655	3.574800885109928	3.459567269860684	3.574851731763374
63	0.0	0.0	0.0	0.0	0.0	0.0	0.0	0.0	0.0	0.0	0.0	0.0	0.0	0.0	0.0	0.0	0.0	0.0	0.0	0.0	0.0	0.0	0.0	0.0	0.0	0.0	0.0	0.0	6.434464758588845	5.952366036899587	0.0	5.188257641376511	5.081042539336831	4.988168593521074	4.598943817647573	4.550957796666198	5.081042539336831	4.988168593521074	5.188257641376511	4.988124246790765	5.080991857590149	4.650465001637029	4.598817120204783	4.505848166450516	4.463561018945457	4.116521740193121	3.7415667674478765	3.7416217709932056	3.8512405247965393
64	0.0	0.0	0.0	0.0	0.0	0.0	0.0	0.0	0.0	0.0	0.0	0.0	0.0	0.0	0.0	0.0	0.0	0.0	0.0	0.0	0.0	0.0	0.0	0.0	0.0	0.0	0.0	0.0	6.434464758588845	5.670356363065768	5.952366036899587	5.315066192189276	5.315066192189276	4.706158919687253	5.081042539336831	5.315066192189276	4.90624796754269	5.315066192189276	6.434464758588845	0.0	5.670356363065768	5.952366036899587	5.470089945251962	5.0807980631279595	4.505719068380673	4.832648237135082	4.316521515168239	4.284254729676169	4.1417206435250575
65	0.0	0.0	0.0	0.0	0.0	0.0	0.0	0.0	0.0	0.0	0.0	0.0	0.0	0.0	0.0	0.0	0.0	0.0	0.0	0.0	0.0	0.0	0.0	0.0	0.0	0.0	0.0	0.0	0.0	6.434464758588845	6.434464758588845	5.952366036899587	5.670356363065768	5.081042539336831	5.081042539336831	5.081042539336831	5.952366036899587	5.952366036899587	5.952366036899587	6.434464758588845	0.0	6.434464758588845	6.434464758588845	5.470089945251962	6.434110063892971	4.832648237135082	4.832629088472345	4.905796924373236	4.505660979477275
66	0.0	0.0	0.0	0.0	0.0	0.0	0.0	0.0	0.0	0.0	0.0	0.0	0.0	0.0	0.0	0.0	0.0	0.0	0.0	0.0	0.0	0.0	0.0	0.0	0.0	0.0	0.0	0.0	0.0	0.0	6.434464758588845	5.952366036899587	5.315066192189276	5.315066192189276	5.952366036899587	5.470267315210332	0.0	0.0	0.0	5.952366036899587	5.952366036899587	0.0	0.0	6.434110063892971	6.434110063892971	5.469912620514457	5.469912620514457	5.314711497493402	5.080687844640956
67	0.0	0.0	0.0	0.0	0.0	0.0	0.0	0.0	0.0	0.0	0.0	0.0	0.0	0.0	0.0	0.0	0.0	0.0	0.0	0.0	0.0	0.0	0.0	0.0	0.0	0.0	0.0	0.0	0.0	0.0	0.0	6.434464758588845	0.0	0.0	5.670356363065768	0.0	0.0	0.0	5.952366036899587	6.434464758588845	0.0	0.0	6.434110063892971	5.9521886669412165	0.0	6.434110063892971	6.434110063892971	5.952011342203713	5.670001668369894
68	0.0	0.0	0.0	0.0	0.0	0.0	0.0	0.0	0.0	0.0	0.0	0.0	0.0	0.0	0.0	0.0	0.0	0.0	0.0	0.0	0.0	0.0	0.0	0.0	0.0	0.0	0.0	0.0	0.0	0.0	0.0	0.0	0.0	5.952366036899587	0.0	6.434464758588845	0.0	0.0	5.952366036899587	5.952366036899587	0.0	0.0	0.0	6.434110063892971	0.0	0.0	5.952011342203713	0.0	6.434110063892971
69	0.0	0.0	0.0	0.0	0.0	0.0	0.0	0.0	0.0	0.0	0.0	0.0	0.0	0.0	0.0	0.0	0.0	0.0	0.0	0.0	0.0	0.0	0.0	0.0	0.0	0.0	0.0	0.0	0.0	0.0	0.0	0.0	0.0	6.434464758588845	0.0	0.0	0.0	0.0	6.434464758588845	6.434464758588845	0.0	0.0	0.0	5.952011342203713	0.0	0.0	0.0	0.0	0.0
70	0.0	0.0	0.0	0.0	0.0	0.0	0.0	0.0	0.0	0.0	0.0	0.0	0.0	0.0	0.0	0.0	0.0	0.0	0.0	0.0	0.0	0.0	0.0	0.0	0.0	0.0	0.0	0.0	0.0	0.0	0.0	0.0	0.0	0.0	0.0	0.0	0.0	0.0	0.0	0.0	0.0	0.0	6.434110063892971	5.952011342203713	0.0	0.0	0.0	0.0	0.0
71	0.0	0.0	0.0	0.0	0.0	0.0	0.0	0.0	0.0	0.0	0.0	0.0	0.0	0.0	0.0	0.0	0.0	0.0	0.0	0.0	0.0	0.0	0.0	0.0	0.0	0.0	0.0	0.0	0.0	0.0	0.0	0.0	0.0	0.0	6.434464758588845	0.0	0.0	0.0	0.0	0.0	0.0	0.0	6.434110063892971	6.434110063892971	0.0	0.0	0.0	0.0	0.0
72	0.0	0.0	0.0	0.0	0.0	0.0	0.0	0.0	0.0	0.0	0.0	0.0	0.0	0.0	0.0	0.0	0.0	0.0	0.0	0.0	0.0	0.0	0.0	0.0	0.0	0.0	0.0	0.0	0.0	0.0	0.0	0.0	0.0	0.0	0.0	0.0	0.0	0.0	0.0	0.0	0.0	0.0	0.0	0.0	0.0	0.0	0.0	0.0	0.0
73	0.0	0.0	0.0	0.0	0.0	0.0	0.0	0.0	0.0	0.0	0.0	0.0	0.0	0.0	0.0	0.0	0.0	0.0	0.0	0.0	0.0	0.0	0.0	0.0	0.0	0.0	0.0	0.0	0.0	0.0	0.0	0.0	0.0	0.0	0.0	0.0	0.0	0.0	0.0	0.0	0.0	0.0	0.0	0.0	0.0	0.0	0.0	0.0	0.0
74	0.0	0.0	0.0	0.0	0.0	0.0	0.0	0.0	0.0	0.0	0.0	0.0	0.0	0.0	0.0	0.0	0.0	0.0	0.0	0.0	0.0	0.0	0.0	0.0	0.0	0.0	0.0	0.0	0.0	0.0	0.0	0.0	0.0	0.0	0.0	0.0	0.0	0.0	0.0	0.0	0.0	0.0	0.0	0.0	0.0	0.0	0.0	0.0	0.0
75	0.0	0.0	0.0	0.0	0.0	0.0	0.0	0.0	0.0	0.0	0.0	0.0	0.0	0.0	0.0	0.0	0.0	0.0	0.0	0.0	0.0	0.0	0.0	0.0	0.0	0.0	0.0	0.0	0.0	0.0	0.0	0.0	0.0	0.0	0.0	0.0	0.0	0.0	0.0	0.0	0.0	0.0	0.0	0.0	0.0	0.0	0.0	0.0	0.0
76	0.0	0.0	0.0	0.0	0.0	0.0	0.0	0.0	0.0	0.0	0.0	0.0	0.0	0.0	0.0	0.0	0.0	0.0	0.0	0.0	0.0	0.0	0.0	0.0	0.0	0.0	0.0	0.0	0.0	0.0	0.0	0.0	0.0	0.0	0.0	0.0	0.0	0.0	0.0	0.0	0.0	0.0	0.0	0.0	0.0	0.0	0.0	0.0	0.0
77	0.0	0.0	0.0	0.0	0.0	0.0	0.0	0.0	0.0	0.0	0.0	0.0	0.0	0.0	0.0	0.0	0.0	0.0	0.0	0.0	0.0	0.0	0.0	0.0	0.0	0.0	0.0	0.0	0.0	0.0	0.0	0.0	0.0	0.0	0.0	0.0	0.0	0.0	0.0	0.0	0.0	0.0	0.0	0.0	0.0	0.0	0.0	0.0	0.0
78	0.0	0.0	0.0	0.0	0.0	0.0	0.0	0.0	0.0	0.0	0.0	0.0	0.0	0.0	0.0	0.0	0.0	0.0	0.0	0.0	0.0	0.0	0.0	0.0	0.0	0.0	0.0	0.0	0.0	0.0	0.0	0.0	0.0	0.0	0.0	0.0	0.0	0.0	0.0	0.0	0.0	0.0	0.0	0.0	0.0	0.0	0.0	0.0	0.0
79	0.0	0.0	0.0	0.0	0.0	0.0	0.0	0.0	0.0	0.0	0.0	0.0	0.0	0.0	0.0	0.0	0.0	0.0	0.0	0.0	0.0	0.0	0.0	0.0	0.0	0.0	0.0	0.0	0.0	0.0	0.0	0.0	0.0	0.0	0.0	0.0	0.0	0.0	0.0	0.0	0.0	0.0	0.0	0.0	0.0	0.0	0.0	0.0	0.0
[truncated: 31 more columns]
