# Supplementary material for: Machine learning coarse-grained potentials of protein thermodynamics
Source: Nat Commun. 2023 Sep 15;14:5739. doi: 10.1038/s41467-023-41343-1 (PMC10504246; doi:10.1038/s41467-023-41343-1)
Supplement: Supplementary file 4 — Source Data [file 41467_2023_41343_MOESM4_ESM.zip › Source_data/FigureS13/a3d_training_protspecific.csv]

epoch	lr	train_loss	val_loss	test_loss	step
0	0.0005000000237487257	741.3339233398438	740.629638671875	21.58505630493164	1276
1	0.0005000000237487257	739.5923461914062	739.890625		2553
2	0.0005000000237487257	739.052734375	739.5428466796875	21.568445205688477	3830
3	0.0005000000237487257	738.7139892578125	739.4264526367188		5107
4	0.0005000000237487257	738.478515625	739.259033203125	21.56390953063965	6384
5	0.0005000000237487257	738.2969360351562	738.94384765625		7661
6	0.0005000000237487257	738.1210327148438	738.82421875	21.557804107666016	8938
7	0.0005000000237487257	737.9827880859375	738.7207641601562		10215
8	0.0005000000237487257	737.8963623046875	738.7392578125	21.55707359313965	11492
9	0.0005000000237487257	737.785888671875	738.6589965820312		12769
10	0.0005000000237487257	737.7040405273438	738.8533935546875	21.558120727539062	14046
11	0.0005000000237487257	737.60498046875	738.575439453125		15323
12	0.0005000000237487257	737.5457153320312	738.6221923828125	21.554906845092773	16600
13	0.0005000000237487257	737.4469604492188	738.505126953125		17877
14	0.0005000000237487257	737.412109375	738.5289306640625	21.552968978881836	19154
15	0.0005000000237487257	737.3543701171875	738.579833984375		20431
16	0.0005000000237487257	737.301513671875	738.45751953125	21.552330017089844	21708
17	0.0005000000237487257	737.2398681640625	738.5465087890625		22985
18	0.0005000000237487257	737.2050170898438	738.6465454101562	21.554977416992188	24262
19	0.0005000000237487257	737.1441650390625	738.4122314453125		25539
20	0.0005000000237487257	737.110595703125	738.5	21.552759170532227	26816
21	0.0005000000237487257	737.07666015625	738.4544067382812		28093
22	0.0005000000237487257	737.0302124023438	738.4510498046875	21.552453994750977	29370
23	0.0005000000237487257	737.0015869140625	738.4764404296875		30647
24	0.0005000000237487257	736.93359375	738.4568481445312	21.552228927612305	31924
25	0.0005000000237487257	736.9364624023438	738.422607421875		33201
26	0.0005000000237487257	736.89013671875	738.48876953125	21.552989959716797	34478
27	0.0005000000237487257	736.8338012695312	738.580078125		35755
28	0.00039999998989515007	736.6702880859375	738.4056396484375	21.551528930664062	37032
29	0.00039999998989515007	736.6517333984375	738.3690795898438		38309
30	0.00039999998989515007	736.604736328125	738.5137329101562	21.553300857543945	39586
31	0.00039999998989515007	736.5805053710938	738.3973999023438		40863
32	0.00039999998989515007	736.5478515625	738.37451171875	21.55101776123047	42140
33	0.00039999998989515007	736.5477294921875	738.527099609375		43417
34	0.00039999998989515007	736.5023193359375	738.3870239257812	21.551061630249023	44694
35	0.00039999998989515007	736.5181884765625	738.49072265625		45971
36	0.00039999998989515007	736.4774780273438	738.4481201171875	21.552433013916016	47248
37	0.00039999998989515007	736.470458984375	738.4658813476562		48525
38	0.00039999998989515007	736.4554443359375	738.52783203125	21.55322265625	49802
39	0.00039999998989515007	736.4117431640625	738.4638671875		51079
40	0.00039999998989515007	736.4276733398438	738.476318359375	21.552898406982422	52356
41	0.00031999999191612005	736.265380859375	738.4476318359375		53633
42	0.00031999999191612005	736.2352294921875	738.4820556640625	21.553260803222656	54910
43	0.00031999999191612005	736.2337646484375	738.63720703125		56187
44	0.00031999999191612005	736.1859741210938	738.4818115234375	21.553272247314453	57464
45	0.00031999999191612005	736.18896484375	738.6666870117188		58741
46	0.00031999999191612005	736.1751098632812	738.5054931640625	21.55341148376465	60018
47	0.00031999999191612005	736.1441650390625	738.5335693359375		61295
48	0.00031999999191612005	736.1336059570312	738.4803466796875	21.552902221679688	62572
49	0.00031999999191612005	736.1536865234375	738.5636596679688		63849
50	0.00031999999191612005	736.1221923828125	738.5428466796875	21.554256439208984	65126
51	0.00031999999191612005	736.08203125	738.5372314453125		66403
52	0.00025599999935366213	735.9764404296875	738.58349609375	21.554922103881836	67680
53	0.00025599999935366213	735.9832763671875	738.5660400390625		68957
54	0.00025599999935366213	735.9627075195312	738.6470336914062	21.55572509765625	70234
55	0.00025599999935366213	735.94921875	738.6427001953125		71511
56	0.00025599999935366213	735.9197998046875	738.692138671875	21.556516647338867	72788
57	0.00025599999935366213	735.9010009765625	738.5973510742188		74065
58	0.00025599999935366213	735.90087890625	738.6103515625	21.555904388427734	75342
59	0.00025599999935366213	735.8968505859375	738.5913696289062		76619
