# Supplementary material for: Machine learning coarse-grained potentials of protein thermodynamics
Source: Nat Commun. 2023 Sep 15;14:5739. doi: 10.1038/s41467-023-41343-1 (PMC10504246; doi:10.1038/s41467-023-41343-1)
Supplement: Supplementary file 4 — Source Data [file 41467_2023_41343_MOESM4_ESM.zip › Source_data/FigureS9/FigureS9_TICA_line.csv]

TIC1	TIC2
-1.4434524	0.30958623
-1.646166	0.5326276
-1.7101395	0.44335523
-1.805422	0.5672024
-1.7354631	0.6019178
-1.7562015	0.5240361
-1.6289251	1.3343153
-1.545134	1.5795739
-1.5270187	1.404629
-1.6546857	0.41865268
-1.7539129	0.67954755
-1.5571568	0.46862173
-1.7395363	0.7309063
-1.588286	0.4350506
-1.7853432	0.4732421
-1.7587004	0.59504807
-1.7507101	0.6014582
-1.6587226	0.55291474
-1.7675774	0.52844125
-1.769629	0.5682274
-1.7668662	0.59158754
-1.5828872	0.48489636
-1.763617	0.6469931
-1.7118505	0.6111165
-1.7049477	0.46577606
-1.7957966	0.5351299
-1.778079	0.6635648
-1.797993	0.74648595
-1.6997535	0.69574505
-1.644685	0.53675175
-1.7580572	0.5919759
-1.7387089	0.59893954
-1.714044	0.5215036
-1.7511973	0.7161527
-1.6464579	0.43287438
-1.7909384	0.5084358
-1.6713009	0.59377265
-1.7416788	0.6022184
-1.6908636	0.53686005
-1.6650846	0.44284642
-1.731033	0.6270501
-1.7656734	0.5809285
-1.6723701	0.6141697
-1.8121688	0.6169724
-1.2273844	1.7191817
-1.6520605	1.3911154
-1.3958828	1.5058516
-1.5853552	0.5261664
-1.8083048	0.7109341
-1.7390636	0.5417009
-1.7685945	0.6390858
-1.7108781	0.8200217
-1.7401458	0.6553478
-1.7446334	0.40377817
-1.7203524	0.5730196
-1.7760681	0.6878223
-1.7792226	0.6105629
-1.7616471	0.5892064
-1.7597358	0.6451325
-1.7316767	0.45632827
-1.6851794	0.8354734
-1.6910505	0.49864492
-1.708986	0.4614431
-0.62652993	-1.0705345
-0.05684265	-1.4511479
0.7185832	0.5854666
0.6950416	0.68147534
0.5573083	0.4126065
0.8822748	0.6669476
0.9071679	0.9765184
0.8128161	1.3510818
0.93132603	0.94428575
0.87808007	0.90743613
0.6064485	1.2703471
0.50114894	1.1963403
0.7891508	1.2954115
0.77200085	1.1686589
0.7857718	1.3584101
0.54323846	1.2902215
0.7413074	1.0676242
0.72451514	1.1896998
0.90949905	1.13438
0.47342807	0.8471007
0.78386337	1.274628
0.7634486	0.7057439
0.8038416	0.68894064
0.66306174	1.1066426
0.6795771	0.8646146
0.70878804	1.5151441
0.7445375	0.90876293
0.61240214	1.2799455
0.39129856	1.2662477
0.66555786	1.2668102
0.5508093	1.4786683
0.4791161	1.0451865
0.83515567	0.59422076
0.60933924	1.3289906
0.5968	1.3471465
0.46625817	1.2853428
0.8019533	0.91588855
