# Supplementary material for: Machine learning coarse-grained potentials of protein thermodynamics
Source: Nat Commun. 2023 Sep 15;14:5739. doi: 10.1038/s41467-023-41343-1 (PMC10504246; doi:10.1038/s41467-023-41343-1)
Supplement: Supplementary file 4 — Source Data [file 41467_2023_41343_MOESM4_ESM.zip › Source_data/Figure2/Figure2_a_line.csv]

TIC1	TIC2
0.082946084	0.30403328
0.07932851	-0.30690935
-0.07416012	-0.19769861
0.05238652	-0.5830346
0.22865568	-0.1568804
0.26447612	0.047297165
0.38945395	-0.11429543
0.38936067	0.49536598
0.2508405	-0.5809773
0.40416974	-0.34133792
0.74629056	-0.039761253
0.92901945	0.1883874
0.962585	0.19231617
0.9374346	0.1860957
-0.2180423	-0.33804283
0.03494195	-0.10817652
0.3300803	-0.15029468
1.0291206	0.9780759
1.3626612	1.3741871
1.2090671	1.0792919
1.3248363	1.3121393
1.2654982	1.0397046
1.2334535	0.96068656
1.3013152	1.2142172
1.2206409	0.9888922
1.2693889	1.1813965
1.2950872	1.1947212
1.271826	1.0381966
1.257742	1.0307693
1.2856747	1.0264089
1.1330147	0.8890358
1.0967168	0.7889008
1.3115776	1.1984279
1.2285041	1.0571934
1.2201691	0.9603253
1.0876085	0.5101864
1.2766181	1.026166
1.4092145	1.3004285
0.9787902	0.4711491
1.1369594	0.6391119
1.2011735	1.0018889
1.121216	0.775555
1.2587616	0.9783862
1.0678724	0.5821689
1.3918791	1.301485
1.2817988	1.2210673
1.2226816	0.983423
1.3224384	1.2347585
1.2992808	1.1844424
1.1870236	1.0270996
1.253003	0.94523996
1.128922	0.88479906
1.3042262	1.232417
1.3501838	1.259094
1.3695122	1.256142
1.2851717	1.0736512
1.3201135	1.2005568
1.121089	0.65098876
1.2821155	1.261376
1.3723863	1.2767665
1.3024153	1.2590446
1.3663615	1.1815649
1.1603026	0.9304769
1.2982949	1.1324847
1.1586862	0.93579894
1.2465687	1.0802345
1.0336819	0.3654186
0.86527675	-0.19108248
0.9092453	0.44482315
1.2060962	0.9328973
1.1769296	0.73044395
1.3075795	1.2181439
1.3446538	1.2516369
1.3338327	1.3684402
1.0612757	0.357939
1.1419233	0.7239726
1.0131255	0.23222743
1.3147326	1.1707761
1.2389431	1.0811484
1.1368561	1.0142043
1.2927474	0.9942952
1.0636829	0.4828945
1.1999795	0.90014815
1.3204542	1.135933
1.2523525	1.0566258
1.3162559	1.215636
1.2588212	1.111901
1.2896781	1.1756049
1.0956681	0.7691766
1.1488162	0.89605176
1.2923915	1.2929541
1.2475681	0.9587039
1.2759719	1.1734362
1.312949	1.124881
1.1439638	1.0705545
1.3361155	1.3292648
1.3814806	1.2496575
1.2953001	1.1209776
1.3544403	1.2765226
1.1940652	0.97079605
1.3019005	1.3386153
