# Supplementary material for: Machine learning coarse-grained potentials of protein thermodynamics
Source: Nat Commun. 2023 Sep 15;14:5739. doi: 10.1038/s41467-023-41343-1 (PMC10504246; doi:10.1038/s41467-023-41343-1)
Supplement: Supplementary file 4 — Source Data [file 41467_2023_41343_MOESM4_ESM.zip › Source_data/FigureS13/proteinb_training_protspecific.csv]

epoch	lr	train_loss	val_loss	test_loss	step
0	0.0005000000237487257	688.4300537109375	686.7946166992188	20.804222106933594	1008
1	0.0005000000237487257	686.7650146484375	685.9432373046875		2017
2	0.0005000000237487257	686.0753173828125	685.5494384765625	20.784521102905273	3026
3	0.0005000000237487257	685.6824340820312	685.23974609375		4035
4	0.0005000000237487257	685.4203491210938	685.0865478515625	20.77761459350586	5044
5	0.0005000000237487257	685.1976318359375	684.9830322265625		6053
6	0.0005000000237487257	685.0208129882812	684.8905029296875	20.774320602416992	7062
7	0.0005000000237487257	684.8773803710938	684.796630859375		8071
8	0.0005000000237487257	684.7511596679688	684.7274780273438	20.77242088317871	9080
9	0.0005000000237487257	684.6249389648438	684.6978149414062		10089
10	0.0005000000237487257	684.5234375	684.5986938476562	20.770240783691406	11098
11	0.0005000000237487257	684.422119140625	684.5809326171875		12107
12	0.0005000000237487257	684.3355712890625	684.5648193359375	20.77005386352539	13116
13	0.0005000000237487257	684.25244140625	684.6170654296875		14125
14	0.0005000000237487257	684.1622314453125	684.5692138671875	20.769309997558594	15134
15	0.0005000000237487257	684.08447265625	684.474365234375		16143
16	0.0005000000237487257	684.0203857421875	684.54248046875	20.76946258544922	17152
17	0.0005000000237487257	683.940185546875	684.5853271484375		18161
18	0.0005000000237487257	683.8759155273438	684.566162109375	20.770116806030273	19170
19	0.0005000000237487257	683.8084716796875	684.524658203125		20179
20	0.0005000000237487257	683.7542724609375	684.6072998046875	20.77012062072754	21188
21	0.0005000000237487257	683.683837890625	684.5396118164062		22197
22	0.0005000000237487257	683.630126953125	684.57373046875	20.76999282836914	23206
23	0.0005000000237487257	683.583251953125	684.5067749023438		24215
24	0.0005000000237487257	683.5288696289062	684.5489501953125	20.769832611083984	25224
25	0.0005000000237487257	683.4681396484375	684.56494140625		26233
26	0.0005000000237487257	683.415771484375	684.6359252929688	20.771060943603516	27242
27	0.00039999998989515007	683.1989135742188	684.587890625		28251
28	0.00039999998989515007	683.133544921875	684.6482543945312	20.770999908447266	29260
29	0.00039999998989515007	683.0863037109375	684.690185546875		30269
30	0.00039999998989515007	683.0361328125	684.680908203125	20.770343780517578	31278
31	0.00039999998989515007	682.98779296875	684.8023681640625		32287
32	0.00039999998989515007	682.9463500976562	684.716796875	20.772872924804688	33296
33	0.00039999998989515007	682.904296875	684.7545776367188		34305
34	0.00039999998989515007	682.8705444335938	684.8626098632812	20.773971557617188	35314
35	0.00039999998989515007	682.832763671875	684.9706420898438		36323
36	0.00039999998989515007	682.791259765625	684.7955322265625	20.773311614990234	37332
37	0.00039999998989515007	682.757080078125	684.8756103515625		38341
38	0.00031999999191612005	682.5601806640625	684.8564453125	20.774375915527344	39350
39	0.00031999999191612005	682.5115966796875	684.9285888671875		40359
40	0.00031999999191612005	682.473388671875	684.9539794921875	20.77576446533203	41368
41	0.00031999999191612005	682.438720703125	685.0003662109375		42377
42	0.00031999999191612005	682.4080810546875	685.017822265625	20.776573181152344	43386
43	0.00031999999191612005	682.3740844726562	685.032958984375		44395
44	0.00031999999191612005	682.3546142578125	685.0307006835938	20.77706527709961	45404
45	0.00031999999191612005	682.322021484375	685.0660400390625		46413
