# Supplementary material for: Machine learning coarse-grained potentials of protein thermodynamics
Source: Nat Commun. 2023 Sep 15;14:5739. doi: 10.1038/s41467-023-41343-1 (PMC10504246; doi:10.1038/s41467-023-41343-1)
Supplement: Supplementary file 4 — Source Data [file 41467_2023_41343_MOESM4_ESM.zip › Source_data/Figure2/Figure2_c_line.csv]

TIC1	TIC2
0.098888695	-1.5669397
-0.6564385	-0.47352394
-1.7069255	0.54056334
-1.6852976	0.4720108
-1.6623783	0.5457832
-1.525794	0.61023486
-1.7251909	0.49755737
-1.6098373	0.47881588
-1.6593746	0.48626933
-1.7186768	0.52131546
-1.6450328	0.5211896
-1.3876375	1.3224852
-1.6154374	1.2600789
-1.2815019	0.9151475
-1.5874643	1.2817751
-1.635915	0.58585095
-1.5752857	0.48280576
-1.6573755	0.49500728
-1.6410075	0.52473974
-1.3424314	1.3138162
-1.6338236	1.361171
-1.4904048	1.2429456
-1.4518193	1.2208142
-1.3774801	0.8753611
-1.3553587	1.3079239
-1.2349534	1.2441173
0.57236433	0.95544046
0.80699617	0.7968143
0.44163224	1.2798796
0.8205654	0.93639684
0.7871451	1.1157563
0.28151995	1.4933366
0.67457235	1.4420186
0.65868837	0.6999452
0.74428385	0.55239064
0.26207745	1.4714669
0.80362934	1.112
0.7111232	1.4249824
0.77015775	1.0129592
0.6660724	1.002379
0.76192236	0.7296213
0.88059324	1.0440408
0.63725626	1.2318578
0.32939583	1.2101254
0.64374334	1.5627538
0.48040232	0.8184624
0.6675371	1.3759174
0.8203355	1.1801684
0.38124394	1.2894922
0.77684826	0.89209574
0.7614756	1.088096
0.44858503	0.8905465
0.8539595	1.0013803
0.6582924	1.2357384
0.44850317	1.6176043
0.6600636	0.9533538
0.8262091	1.1775489
0.4061173	1.1498063
0.25406244	1.4829965
0.6535922	0.65744233
0.7031753	0.68546516
-0.1862859	-1.4748768
-0.2565106	-1.488532
-0.23910126	-0.99332356
-0.33739942	-1.2136493
-1.5643401	0.4047
-1.6638908	0.54325086
-1.4150722	0.57749724
-1.5861856	0.68738157
-1.6203257	0.46154818
-1.5651925	0.5360422
-1.4020495	0.525386
-1.6941725	0.4190367
-1.6283821	0.52857906
-1.7260885	0.46363363
-1.5518748	0.4014341
-1.7160919	0.5571958
-1.7036287	0.5193778
-1.5348045	0.39648825
-1.6597528	0.4420622
-1.6018492	0.77898467
-1.6361631	0.6153546
-1.7223996	0.58398867
-1.6329181	0.5258875
-1.7286339	0.54851943
-1.7245744	0.5443594
-1.6458154	0.6055588
-1.6701018	0.4271931
-1.5764084	0.44460607
-1.608376	0.55486333
-1.7007921	0.47572193
-1.2114651	0.40389442
-1.64988	0.49946594
-1.5464578	0.4839687
-1.6498327	0.43212014
-1.6610835	0.53376424
-1.682941	0.51627254
-1.6537229	0.5031227
-1.6440436	0.5814592
-1.6366348	0.6548102
