# Supplementary material for: Machine learning coarse-grained potentials of protein thermodynamics
Source: Nat Commun. 2023 Sep 15;14:5739. doi: 10.1038/s41467-023-41343-1 (PMC10504246; doi:10.1038/s41467-023-41343-1)
Supplement: Supplementary file 4 — Source Data [file 41467_2023_41343_MOESM4_ESM.zip › Source_data/FigureS13/lambda_training_protspecific.csv]

epoch	lr	train_loss	val_loss	test_loss	step
0	0.0005000000237487257	739.4744873046875	738.5445556640625	21.557418823242188	2384
1	0.0005000000237487257	737.6798095703125	737.756591796875		4769
2	0.0005000000237487257	737.1220703125	737.401123046875	21.540420532226562	7154
3	0.0005000000237487257	736.8092651367188	737.20458984375		9539
4	0.0005000000237487257	736.58984375	737.0203247070312	21.534503936767578	11924
5	0.0005000000237487257	736.423583984375	736.9417724609375		14309
6	0.0005000000237487257	736.29638671875	736.805908203125	21.53165054321289	16694
7	0.0005000000237487257	736.1864013671875	736.7867431640625		19079
8	0.0005000000237487257	736.0953979492188	736.7182006835938	21.53030014038086	21464
9	0.0005000000237487257	736.019775390625	736.62353515625		23849
10	0.0005000000237487257	735.954345703125	736.6171875	21.528820037841797	26234
11	0.0005000000237487257	735.8935546875	736.604736328125		28619
12	0.0005000000237487257	735.8350830078125	736.5462646484375	21.527740478515625	31004
13	0.0005000000237487257	735.791259765625	736.515380859375		33389
14	0.0005000000237487257	735.746337890625	736.5118408203125	21.52715301513672	35774
15	0.0005000000237487257	735.697998046875	736.536376953125		38159
16	0.0005000000237487257	735.6663818359375	736.4366455078125	21.525959014892578	40544
17	0.0005000000237487257	735.631103515625	736.44970703125		42929
18	0.0005000000237487257	735.59912109375	736.4215087890625	21.525779724121094	45314
19	0.0005000000237487257	735.568115234375	736.4287109375		47699
20	0.0005000000237487257	735.5399169921875	736.4077758789062	21.525524139404297	50084
21	0.0005000000237487257	735.51416015625	736.45458984375		52469
22	0.0005000000237487257	735.4925537109375	736.3992919921875	21.525249481201172	54854
23	0.0005000000237487257	735.4639282226562	736.4092407226562		57239
24	0.0005000000237487257	735.4429931640625	736.3607177734375	21.524919509887695	59624
25	0.0005000000237487257	735.42138671875	736.3846435546875		62009
26	0.0005000000237487257	735.40576171875	736.3599853515625	21.52462387084961	64394
27	0.0005000000237487257	735.3794555664062	736.33837890625		66779
28	0.0005000000237487257	735.361083984375	736.3358764648438	21.524261474609375	69164
29	0.0005000000237487257	735.34765625	736.3635864257812		71549
30	0.0005000000237487257	735.330810546875	736.3460693359375	21.524633407592773	73934
31	0.0005000000237487257	735.3115844726562	736.3035888671875		76319
32	0.0005000000237487257	735.2979736328125	736.3360595703125	21.52458381652832	78704
33	0.0005000000237487257	735.282470703125	736.29833984375		81089
34	0.0005000000237487257	735.2681884765625	736.30322265625	21.523921966552734	83474
35	0.0005000000237487257	735.25390625	736.3187255859375		85859
36	0.00039999998989515007	735.1270751953125	736.2922973632812	21.523632049560547	88244
37	0.00039999998989515007	735.1058959960938	736.2274169921875		90629
38	0.00039999998989515007	735.08984375	736.2542724609375	21.52347183227539	93014
39	0.00039999998989515007	735.0794677734375	736.2323608398438		95399
40	0.00039999998989515007	735.069580078125	736.2662353515625	21.523380279541016	97784
41	0.00039999998989515007	735.0595092773438	736.2205810546875		100169
42	0.00039999998989515007	735.0479736328125	736.2481079101562	21.523365020751953	102554
43	0.00039999998989515007	735.0369873046875	736.2360229492188		104939
44	0.00039999998989515007	735.0283203125	736.3033447265625	21.524396896362305	107324
45	0.00039999998989515007	735.0242309570312	736.2246704101562		109709
46	0.00039999998989515007	735.0137939453125	736.271240234375	21.52376937866211	112094
47	0.00039999998989515007	735.000732421875	736.268310546875		114479
48	0.00039999998989515007	734.995849609375	736.2371826171875	21.523059844970703	116864
49	0.00031999999191612005	734.8919677734375	736.1854248046875		119249
50	0.00031999999191612005	734.872802734375	736.184814453125	21.52219581604004	121634
51	0.00031999999191612005	734.8629150390625	736.18115234375		124019
52	0.00031999999191612005	734.857421875	736.1971435546875	21.522708892822266	126404
53	0.00031999999191612005	734.848388671875	736.1925048828125		128789
54	0.00031999999191612005	734.8443603515625	736.22900390625	21.52304458618164	131174
55	0.00031999999191612005	734.836669921875	736.19580078125		133559
56	0.00031999999191612005	734.8301391601562	736.1746826171875	21.522233963012695	135944
57	0.00031999999191612005	734.82177734375	736.2239990234375		138329
58	0.00031999999191612005	734.8179931640625	736.1953125	21.52249526977539	140714
59	0.00031999999191612005	734.813232421875	736.213623046875		143099
60	0.00025599999935366213	734.721435546875	736.1886596679688	21.522478103637695	145484
61	0.00025599999935366213	734.7100830078125	736.1815185546875		147869
62	0.00025599999935366213	734.707275390625	736.1456298828125	21.521854400634766	150254
63	0.00025599999935366213	734.699951171875	736.164306640625		152639
64	0.00025599999935366213	734.693115234375	736.1863403320312	21.522537231445312	155024
65	0.00025599999935366213	734.6905517578125	736.139404296875		157409
66	0.00025599999935366213	734.682861328125	736.1551513671875	21.52206039428711	159794
67	0.00025599999935366213	734.6775512695312	736.17041015625		162179
68	0.00025599999935366213	734.675537109375	736.1549072265625	21.521955490112305	164564
69	0.00025599999935366213	734.6727294921875	736.1732788085938		166949
70	0.00025599999935366213	734.6646728515625	736.2034912109375	21.522607803344727	169334
71	0.00025599999935366213	734.6630859375	736.1629638671875		171719
72	0.00025599999935366213	734.659423828125	736.1671142578125	21.522199630737305	174104
73	0.00025599999935366213	734.6524658203125	736.1517333984375		176489
74	0.00020480000239331275	734.5789794921875	736.1795043945312	21.52222442626953	178874
75	0.00020480000239331275	734.56689453125	736.1343994140625		181259
76	0.00020480000239331275	734.5667114257812	736.1463623046875	21.52164077758789	183644
77	0.00020480000239331275	734.560546875	736.1600341796875		186029
78	0.00020480000239331275	734.5553588867188	736.1357421875	21.521852493286133	188414
79	0.00020480000239331275	734.5511474609375	736.1546630859375		190799
80	0.00020480000239331275	734.5491333007812	736.1740112304688	21.52215003967285	193184
81	0.00020480000239331275	734.546630859375	736.129638671875		195569
82	0.00020480000239331275	734.5447998046875	736.153564453125	21.52204132080078	197954
83	0.00020480000239331275	734.5387573242188	736.158447265625		200339
84	0.00020480000239331275	734.5372314453125	736.15185546875	21.521745681762695	202724
85	0.00016383999900426716	734.474609375	736.1273193359375		205109
86	0.00016383999900426716	734.4679565429688	736.1442260742188	21.52176284790039	207494
87	0.00016383999900426716	734.4637451171875	736.167236328125		209879
88	0.00016383999900426716	734.460205078125	736.1368408203125	21.521595001220703	212264
89	0.00016383999900426716	734.4581298828125	736.1595458984375		214649
90	0.00016383999900426716	734.4539184570312	736.1618041992188	21.52190399169922	217034
91	0.00016383999900426716	734.4501342773438	736.1436767578125		219419
92	0.00016383999900426716	734.4505615234375	736.160400390625	21.521930694580078	221804
93	0.00016383999900426716	734.44580078125	736.145751953125		224189
94	0.00016383999900426716	734.4443359375	736.1807861328125	21.5222110748291	226574
95	0.00016383999900426716	734.439453125	736.1531982421875		228959
96	0.00013107199629303068	734.3897094726562	736.135986328125	21.52157211303711	231344
97	0.00013107199629303068	734.38330078125	736.1563720703125		233729
98	0.00013107199629303068	734.379150390625	736.1519165039062	21.521888732910156	236114
99	0.00013107199629303068	734.3789672851562	736.1285400390625		238499
