# Supplementary material for: Machine learning coarse-grained potentials of protein thermodynamics
Source: Nat Commun. 2023 Sep 15;14:5739. doi: 10.1038/s41467-023-41343-1 (PMC10504246; doi:10.1038/s41467-023-41343-1)
Supplement: Supplementary file 4 — Source Data [file 41467_2023_41343_MOESM4_ESM.zip › Source_data/Figure S2/figure_s2_c_histogram.csv]

	0	1	2	3	4	5	6	7	8	9	10	11	12	13	14	15	16	17	18	19	20	21	22	23	24	25	26	27	28	29	30	31	32	33	34	35	36	37	38	39	40	41	42	43	44	45	46	47	48
0	0.0	0.0	0.0	0.0	0.0	0.0	0.0	0.0	0.0	0.0	0.0	0.0	0.0	0.0	0.0	0.0	0.0	0.0	0.0	0.0	0.0	0.0	0.0	0.0	0.0	0.0	0.0	0.0	0.0	0.0	0.0	0.0	0.0	0.0	0.0	0.0	0.0	0.0	0.0	0.0	0.0	0.0	0.0	0.0	0.0	0.0	0.0	0.0	0.0
1	0.0	0.0	0.0	0.0	0.0	0.0	0.0	0.0	0.0	0.0	0.0	0.0	0.0	0.0	0.0	0.0	0.0	0.0	0.0	0.0	0.0	0.0	0.0	0.0	0.0	0.0	0.0	0.0	0.0	0.0	0.0	0.0	0.0	0.0	0.0	0.0	0.0	0.0	0.0	0.0	0.0	0.0	0.0	0.0	0.0	0.0	0.0	0.0	0.0
2	0.0	0.0	0.0	0.0	0.0	0.0	0.0	0.0	0.0	0.0	0.0	0.0	0.0	0.0	0.0	0.0	0.0	0.0	0.0	0.0	0.0	0.0	0.0	0.0	0.0	0.0	0.0	0.0	0.0	0.0	0.0	0.0	0.0	0.0	0.0	0.0	0.0	0.0	0.0	0.0	0.0	0.0	0.0	0.0	0.0	0.0	0.0	0.0	0.0
3	0.0	0.0	0.0	0.0	0.0	0.0	0.0	0.0	0.0	0.0	0.0	0.0	0.0	0.0	0.0	0.0	0.0	0.0	0.0	0.0	0.0	0.0	0.0	0.0	0.0	0.0	0.0	0.0	0.0	0.0	0.0	0.0	0.0	0.0	0.0	0.0	0.0	0.0	0.0	0.0	0.0	0.0	0.0	0.0	0.0	0.0	0.0	0.0	0.0
4	0.0	0.0	0.0	0.0	0.0	0.0	0.0	0.0	0.0	0.0	0.0	0.0	0.0	0.0	0.0	0.0	0.0	0.0	0.0	0.0	0.0	0.0	0.0	0.0	0.0	0.0	0.0	0.0	0.0	0.0	0.0	0.0	0.0	0.0	0.0	0.0	0.0	0.0	0.0	0.0	0.0	0.0	0.0	0.0	0.0	0.0	0.0	0.0	0.0
5	0.0	0.0	0.0	0.0	0.0	0.0	0.0	0.0	0.0	0.0	0.0	0.0	0.0	0.0	0.0	0.0	0.0	0.0	0.0	0.0	0.0	0.0	0.0	0.0	0.0	0.0	0.0	0.0	0.0	0.0	0.0	0.0	0.0	0.0	0.0	0.0	0.0	0.0	0.0	0.0	0.0	0.0	0.0	0.0	0.0	0.0	0.0	0.0	0.0
6	0.0	0.0	0.0	0.0	0.0	0.0	0.0	0.0	0.0	0.0	0.0	0.0	0.0	0.0	0.0	0.0	0.0	0.0	0.0	0.0	0.0	0.0	0.0	0.0	0.0	0.0	0.0	0.0	0.0	0.0	0.0	0.0	0.0	0.0	0.0	0.0	0.0	0.0	0.0	0.0	0.0	0.0	0.0	0.0	0.0	0.0	0.0	0.0	0.0
7	0.0	0.0	0.0	0.0	0.0	0.0	0.0	0.0	0.0	0.0	0.0	0.0	0.0	0.0	0.0	0.0	0.0	0.0	0.0	0.0	0.0	0.0	0.0	0.0	0.0	0.0	0.0	0.0	0.0	0.0	0.0	0.0	0.0	0.0	0.0	0.0	0.0	0.0	0.0	0.0	0.0	0.0	0.0	0.0	0.0	0.0	0.0	0.0	0.0
8	0.0	0.0	0.0	0.0	0.0	0.0	0.0	0.0	0.0	0.0	0.0	0.0	0.0	0.0	0.0	0.0	0.0	0.0	0.0	0.0	0.0	0.0	0.0	0.0	0.0	0.0	0.0	0.0	0.0	0.0	0.0	0.0	0.0	0.0	0.0	0.0	0.0	0.0	0.0	0.0	0.0	0.0	0.0	0.0	0.0	0.0	0.0	0.0	0.0
9	0.0	0.0	0.0	0.0	0.0	0.0	0.0	0.0	0.0	0.0	0.0	0.0	0.0	0.0	0.0	0.0	0.0	0.0	0.0	0.0	0.0	0.0	0.0	0.0	0.0	0.0	0.0	0.0	0.0	0.0	0.0	0.0	0.0	0.0	0.0	0.0	0.0	0.0	0.0	0.0	0.0	0.0	0.0	0.0	0.0	0.0	0.0	0.0	0.0
10	0.0	0.0	0.0	0.0	0.0	0.0	0.0	0.0	0.0	0.0	0.0	0.0	0.0	0.0	0.0	0.0	0.0	0.0	0.0	0.0	0.0	0.0	0.0	0.0	0.0	0.0	0.0	0.0	0.0	0.0	0.0	0.0	0.0	0.0	0.0	0.0	0.0	0.0	0.0	0.0	0.0	0.0	0.0	0.0	0.0	0.0	0.0	0.0	0.0
11	0.0	0.0	0.0	0.0	0.0	0.0	0.0	0.0	0.0	0.0	0.0	0.0	0.0	0.0	0.0	0.0	0.0	0.0	0.0	0.0	0.0	0.0	0.0	0.0	0.0	0.0	0.0	0.0	0.0	0.0	0.0	0.0	0.0	0.0	0.0	0.0	0.0	0.0	0.0	0.0	0.0	0.0	0.0	0.0	0.0	0.0	0.0	0.0	7.3970381089195305
12	0.0	0.0	0.0	0.0	0.0	0.0	0.0	0.0	0.0	0.0	0.0	0.0	0.0	0.0	0.0	0.0	0.0	0.0	0.0	0.0	0.0	0.0	0.0	0.0	0.0	0.0	0.0	0.0	0.0	0.0	0.0	0.0	0.0	0.0	0.0	0.0	0.0	0.0	0.0	0.0	0.0	0.0	0.0	0.0	0.0	0.0	7.3970381089195305	7.3970381089195305	0.0
13	0.0	0.0	0.0	0.0	0.0	0.0	0.0	0.0	0.0	0.0	0.0	0.0	0.0	0.0	0.0	0.0	0.0	0.0	0.0	0.0	0.0	0.0	0.0	0.0	0.0	0.0	0.0	0.0	0.0	0.0	0.0	0.0	0.0	0.0	0.0	0.0	0.0	0.0	7.39759455978177	0.0	0.0	0.0	0.0	7.3970381089195305	0.0	7.3970381089195305	0.0	6.632929713396453	5.950741943851761
14	0.0	0.0	0.0	0.0	0.0	0.0	0.0	0.0	0.0	0.0	0.0	0.0	0.0	0.0	0.0	0.0	0.0	0.0	0.0	0.0	0.0	0.0	0.0	0.0	0.0	0.0	0.0	0.0	0.0	0.0	0.0	0.0	0.0	0.0	0.0	0.0	0.0	0.0	0.0	7.39759455978177	0.0	0.0	0.0	6.914939387230274	6.632929713396453	6.915653535053795	6.277639542519961	6.150830991707196	5.468643222162503
15	0.0	0.0	0.0	0.0	0.0	0.0	0.0	0.0	0.0	0.0	0.0	0.0	0.0	0.0	0.0	0.0	0.0	0.0	0.0	0.0	0.0	0.0	0.0	0.0	0.0	0.0	0.0	0.0	0.0	0.0	0.0	0.0	0.0	0.0	0.0	0.0	0.0	0.0	0.0	7.39759455978177	7.398467138593358	0.0	0.0	6.433336790183255	6.633405730461393	6.632929713396453	6.277750797083095	5.386722596184119	5.055011681177824
16	0.0	0.0	0.0	0.0	0.0	0.0	0.0	0.0	0.0	0.0	0.0	0.0	0.0	0.0	0.0	0.0	0.0	0.0	0.0	0.0	0.0	0.0	0.0	0.0	0.0	0.0	0.0	0.0	0.0	0.0	0.0	0.0	0.0	0.0	0.0	0.0	0.0	0.0	6.634067761815101	6.634358743070281	6.434269695214845	6.433798790970909	6.278260139510569	6.151684800062774	6.278092606414268	5.186791714147328	5.216519394591551	5.055060909217339	4.749476603802868
17	0.0	0.0	0.0	0.0	0.0	0.0	0.0	0.0	0.0	0.0	0.0	0.0	0.0	0.0	0.0	0.0	0.0	0.0	0.0	0.0	0.0	0.0	0.0	0.0	0.0	0.0	0.0	0.0	0.0	0.0	0.0	0.0	0.0	0.0	0.0	0.0	0.0	0.0	6.434051447861495	6.434016959045134	6.633440222789889	6.63373094156877	6.151440897265565	6.278462159604005	5.46925634853014	5.2475290079131724	4.867318958147945	4.573041679061861	4.422610549285295
18	0.0	0.0	0.0	0.0	0.0	0.0	0.0	0.0	0.0	0.0	0.0	0.0	0.0	0.0	0.0	0.0	0.0	0.0	0.0	0.0	0.0	0.0	0.0	0.0	0.0	0.0	0.0	0.0	0.0	0.0	7.396990558206096	0.0	0.0	6.433095050049881	6.915193771739138	6.915495838092512	6.915495838092512	6.63377690224515	6.63377690224515	5.9517345472811405	6.278664238392936	5.730165879561633	5.669583215274632	5.131735653460877	4.867855209226582	4.663037413312361	4.549896964927036	4.324011683824366	4.160391088768933
19	0.0	0.0	0.0	0.0	0.0	0.0	0.0	0.0	0.0	0.0	0.0	0.0	0.0	0.0	0.0	0.0	0.0	0.0	0.0	0.0	0.0	0.0	0.0	0.0	0.0	0.0	0.0	0.0	0.0	0.0	7.396990558206096	6.915193771739138	6.6330834382667225	6.277954329805371	6.433095050049881	6.63377690224515	6.278370421589748	5.869744184139235	5.86966850672207	5.562391403474231	5.314438313546738	5.248114649592231	5.03240790073231	4.7660453169717405	4.367738727947502	4.3499158427007005	4.187781948543259	3.8254670932684505	3.705373650006968
20	0.0	0.0	0.0	0.0	0.0	0.0	0.0	0.0	0.0	0.0	0.0	0.0	0.0	0.0	0.0	0.0	0.0	0.0	0.0	0.0	0.0	0.0	0.0	0.0	0.0	0.0	0.0	0.0	0.0	6.632882162683019	0.0	6.915193771739138	6.915495838092512	6.277833529497525	5.869340381280311	6.044515349584091	5.427171123944496	5.469789610398789	5.24792005559052	5.009670061698693	4.735397985979147	4.63689544975625	4.4736636992829215	4.208999999638619	4.073874376613384	3.8297966042739233	3.6558447131431375	3.5300743844664586	3.4327343559132
21	0.0	0.0	0.0	0.0	0.0	0.0	0.0	0.0	0.0	0.0	0.0	0.0	0.0	0.0	0.0	0.0	0.0	0.0	0.0	0.0	0.0	0.0	0.0	0.0	0.0	7.396990558206096	0.0	0.0	0.0	6.632882162683019	6.91489183651684	6.433477098977019	6.632882162683019	5.95114734513881	6.043959104671754	5.669806800209883	5.1874419210817635	5.217037818095284	5.0803802277012	4.677323370549898	4.3419617402845105	4.135605356591683	3.9228871203164077	3.8729243358145986	3.56062418676923	3.444855008327397	3.28102946369697	3.1242440056560694	2.9902042549954873
22	0.0	0.0	0.0	0.0	0.0	0.0	0.0	0.0	0.0	0.0	0.0	0.0	0.0	0.0	0.0	0.0	0.0	0.0	0.0	0.0	0.0	0.0	0.0	0.0	0.0	0.0	0.0	7.396990558206096	6.432793114827583	7.396990558206096	6.277833529497525	6.277591991806527	5.729506547970492	5.613616265344649	5.055537026109162	4.965623468775667	4.649607553567633	4.623576680714732	4.443147653035812	4.21648880662637	3.9273446591203074	3.8431401768737006	3.542042351346626	3.408858293540841	3.259908912650072	3.044967268296528	2.952679815469164	2.74871012313611	2.622357484639444
23	0.0	0.0	0.0	0.0	0.0	0.0	0.0	0.0	0.0	0.0	0.0	0.0	0.0	0.0	0.0	0.0	0.0	0.0	0.0	0.0	0.0	0.0	0.0	0.0	0.0	7.396990558206096	0.0	7.396990558206096	0.0	7.399124681381685	6.150783440993762	5.468819047488705	5.386868901383507	5.186895691167224	4.781561758696414	4.573599432348492	4.4735399790700585	4.103876772686906	4.06841025243341	3.85977374484756	3.6597645688172618	3.6254676573929903	3.2990418387654072	3.1482793640420645	2.9769292986937144	2.7530348625295584	2.6132159654663596	2.4770922722127056	2.2987728266904606
24	0.0	0.0	0.0	0.0	0.0	0.0	0.0	0.0	0.0	0.0	0.0	0.0	0.0	0.0	0.0	0.0	0.0	0.0	0.0	0.0	0.0	0.0	0.0	0.0	0.0	0.0	0.0	6.633363192454323	6.915958079567685	5.795919571210001	6.044285284509834	5.729527931413387	5.426769463375703	4.88603547332539	4.70520114695465	4.341396197496175	4.056733980417863	3.931906069381439	3.6792995817169327	3.6190104218338934	3.4694297782301398	3.318334815736498	3.107821769793672	2.866855310358222	2.7243541448749617	2.5742002060945444	2.417967577931041	2.217361421197694	2.040119401859876
25	0.0	0.0	0.0	0.0	0.0	0.0	0.0	0.0	0.0	0.0	0.0	0.0	0.0	0.0	0.0	0.0	0.0	0.0	0.0	0.0	0.0	0.0	0.0	0.0	0.0	0.0	7.39843464672732	0.0	6.433687049750243	6.151734807216221	5.729921660429215	6.04377445383474	5.055362200329672	4.905279246285204	4.463070296397935	4.216182715860417	3.8948096769287437	3.669430503720527	3.6161008821327414	3.4719198330787835	3.278014078374188	3.1148610323231383	2.9734297893731565	2.782952015802797	2.620324032940201	2.388183018681876	2.219077593645123	2.0340119433919366	1.825885679889705
26	0.0	0.0	0.0	0.0	0.0	0.0	0.0	0.0	0.0	0.0	0.0	0.0	0.0	0.0	0.0	0.0	0.0	0.0	0.0	0.0	0.0	0.0	0.0	0.0	0.0	0.0	6.635655326087174	0.0	6.91489183651684	6.633363192454323	5.729721762792447	5.216722245453746	5.131958450792375	4.814886670375282	4.41402340839969	4.104037400376075	3.8301923782950285	3.7564121878830337	3.533719635129968	3.42229358619572	3.245491320398341	3.0464843963001833	2.901900113000111	2.7218377318544764	2.5412972976634176	2.3557254912234695	2.152540875465932	1.943088829769212	1.7017412439387831
27	0.0	0.0	0.0	0.0	0.0	0.0	0.0	0.0	0.0	0.0	0.0	0.0	0.0	0.0	0.0	0.0	0.0	0.0	0.0	0.0	0.0	0.0	0.0	0.0	0.0	0.0	6.633639590375435	7.396990558206096	6.433153855963234	6.277591991806527	5.869378994389922	5.469630150739651	5.314283454963599	4.663349685514199	4.350451004915022	4.104022967280205	3.991997131067823	3.7454751740416192	3.5025096731354157	3.3489646294396795	3.237223535938721	3.0713719801641632	2.904479299148722	2.7106655917761096	2.5777475313624034	2.348376601419284	2.1271562282388015	1.885270339552327	1.667644098843323
28	0.0	0.0	0.0	0.0	0.0	0.0	0.0	0.0	0.0	0.0	0.0	0.0	0.0	0.0	0.0	0.0	0.0	0.0	0.0	0.0	0.0	0.0	0.0	0.0	0.0	0.0	6.63343468599358	6.915306187845059	6.4326558963716645	6.152107905833442	5.869389481272074	5.469752210175483	5.132225085884066	4.6632552545648425	4.735126996829449	4.574145044197003	3.9714393006056277	3.8557535948417456	3.6863842571306513	3.484728093681741	3.3268095018661796	3.18499997819593	2.962122767639344	2.8567180731164052	2.635790109242703	2.424790340953928	2.204274792409441	1.9718947025856934	1.7536940116261208
29	0.0	0.0	0.0	0.0	0.0	0.0	0.0	0.0	0.0	0.0	0.0	0.0	0.0	0.0	0.0	0.0	0.0	0.0	0.0	0.0	0.0	0.0	0.0	0.0	0.0	6.9146174266713	7.396990558206096	6.433831755783957	6.63426736225117	5.952808274861549	5.281062479352236	5.470081284207978	5.159369128778404	4.766535886036667	4.735706730466809	4.395718369918842	4.308625686199913	3.932312266899663	3.790683063415181	3.686621280204953	3.4157500191067367	3.328754568013534	3.1709522328826196	2.9791979510965563	2.8108834044374937	2.6396546175637026	2.384522435719613	2.1816558947242877	1.9115232571598035
30	0.0	0.0	0.0	0.0	0.0	0.0	0.0	0.0	0.0	0.0	0.0	0.0	0.0	0.0	0.0	0.0	0.0	0.0	0.0	0.0	0.0	0.0	0.0	0.0	0.0	6.91489183651684	7.396990558206096	6.277372455269565	6.278312872327061	6.151985323954119	5.514961439458431	5.427978510804956	5.249164080809847	5.216845879051122	4.815733206545059	4.527504969522495	4.324635642008926	4.15473684444066	4.018712093575137	3.8266677681775576	3.7141672935501457	3.5080029491153555	3.362043478773993	3.174685926436564	3.062643313052301	2.8329078629201474	2.635405999171467	2.4472160102641114	2.219079287299059
31	0.0	0.0	0.0	0.0	0.0	0.0	0.0	0.0	0.0	0.0	0.0	0.0	0.0	0.0	0.0	0.0	0.0	0.0	0.0	0.0	0.0	0.0	0.0	0.0	0.0	0.0	7.396990558206096	7.396990558206096	6.044519867069233	6.278191510894179	5.869908177844208	5.86969743713527	5.427082665711276	5.428872757330832	5.106128470343578	4.850643255202734	4.664315902571374	4.300530068376624	4.188598419849278	4.098404773280126	3.8956064106737367	3.7913387933938267	3.6450465545207864	3.556768824740864	3.3218149725509054	3.101918911542983	2.9766334932639795	2.752776315660367	2.6206941834132786
32	0.0	0.0	0.0	0.0	0.0	0.0	0.0	0.0	0.0	0.0	0.0	0.0	0.0	0.0	0.0	0.0	0.0	0.0	0.0	0.0	0.0	0.0	0.0	0.0	0.0	7.396441846737518	0.0	6.63233345121444	6.277622335004051	6.150738542429303	5.7299417887437665	6.278913013383016	5.730244771737127	5.247945634366116	5.315233583815249	5.427632194377041	5.055927358753329	4.720064535380583	4.3867920926336215	4.423620841705619	4.261765231823464	4.058000603745754	3.919514542302762	3.7541891072677496	3.5967354919482712	3.416884809573604	3.2240634275465503	3.1084522309006415	2.959376559771014
33	0.0	0.0	0.0	0.0	0.0	0.0	0.0	0.0	0.0	0.0	0.0	0.0	0.0	0.0	0.0	0.0	0.0	0.0	0.0	0.0	0.0	0.0	0.0	0.0	0.0	0.0	6.914343125048259	6.914343125048259	6.914343125048259	6.63233345121444	0.0	6.278081639305985	5.868747105398049	5.796958048032548	5.868650662883371	5.3500708441545415	5.514890976608288	4.850362479802838	4.72022354331867	4.650593049001304	4.3513099666928845	4.351334597111077	4.169392314141451	4.105362605879919	3.9052618668960566	3.7838751099930077	3.590473929706004	3.402886368481389	3.2679446780305943
34	0.0	0.0	0.0	0.0	0.0	0.0	0.0	0.0	0.0	0.0	0.0	0.0	0.0	0.0	0.0	0.0	0.0	0.0	0.0	0.0	0.0	0.0	0.0	0.0	0.0	6.9150853807874375	7.401096815590852	7.397927151192479	0.0	0.0	6.914343125048259	6.633881648448315	5.951090911391419	5.7964790749447355	6.151340350001299	5.6692202461154215	5.51447812299537	5.3514413566281736	5.314898154337617	4.906274647348262	4.664315150613808	4.562469243367925	4.284968764145104	4.351508948766258	4.246912982321873	3.977612664215381	3.8915510861053937	3.742724831944394	3.5759312625955095
35	0.0	0.0	0.0	0.0	0.0	0.0	0.0	0.0	0.0	0.0	0.0	0.0	0.0	0.0	0.0	0.0	0.0	0.0	0.0	0.0	0.0	0.0	0.0	7.397927151192479	0.0	0.0	0.0	0.0	6.432244403359005	6.043231619736544	6.63233345121444	0.0	5.868389932969007	6.045365626316021	6.04333523139744	6.150729478659726	5.797262084038258	5.729939089243666	5.314128738477535	4.966230880741558	4.766251263498147	4.528057238508627	4.598054849628893	4.611277406424107	4.414774054916836	4.333796882043821	4.063277480745043	3.9470696529098994	3.669259794358781
36	0.0	0.0	0.0	0.0	0.0	0.0	0.0	0.0	0.0	0.0	0.0	0.0	0.0	0.0	0.0	0.0	0.0	0.0	0.0	0.0	0.0	0.0	0.0	0.0	0.0	0.0	7.396441846737518	6.432244403359005	0.0	6.914343125048259	6.632016905349556	6.914343125048259	6.913868360259456	6.277340087584755	6.150482060100875	5.950160416585626	5.9501483943697435	6.041752359255745	5.613388870843111	5.2786089802786025	5.079504794557204	4.734688848022529	4.661955215474278	4.78107231470328	4.610598997228586	4.432224945968351	4.291503161640971	3.9752183139184183	3.8495122406999736
37	0.0	0.0	0.0	0.0	0.0	0.0	0.0	0.0	0.0	0.0	0.0	0.0	0.0	0.0	0.0	0.0	0.0	0.0	0.0	0.0	0.0	0.0	0.0	0.0	0.0	7.397927151192479	0.0	6.277043280337948	7.396441846737518	6.914343125048259	6.63233345121444	7.396441846737518	6.91199388948682	6.9150853807874375	6.6330063050828825	6.6307664128467385	5.666939163097031	6.275945040467161	5.425086962971242	6.149601781796302	5.667763552677132	5.156823547605345	4.884052488986852	4.763801173516493	4.647142240686458	4.571613143639142	4.289265930942687	4.095058496603871	3.9434352627314047
38	0.0	0.0	0.0	0.0	0.0	0.0	0.0	0.0	0.0	0.0	0.0	0.0	0.0	0.0	0.0	0.0	0.0	0.0	0.0	0.0	0.0	0.0	0.0	0.0	0.0	7.397927151192479	0.0	0.0	6.914343125048259	6.150234729525184	6.914343125048259	7.396441846737518	7.396441846737518	6.4313058965197945	6.6310823899693405	6.274792987814311	6.148447724192958	5.728593266123263	5.51176272665839	5.31187969968619	5.1569885600820475	4.884252725758526	5.1297476303265315	4.794980919451342	4.633440719653501	4.595089012486211	4.460092299479109	4.151025412143238	4.0363115585650196
39	0.0	0.0	0.0	0.0	0.0	0.0	0.0	0.0	0.0	0.0	0.0	0.0	0.0	0.0	0.0	0.0	0.0	0.0	0.0	0.0	0.0	0.0	0.0	0.0	7.3876747344197495	0.0	7.3876747344197495	6.275091530554602	6.63233345121444	6.43004224319404	6.6310823899693405	6.905576012730495	7.395492641014569	6.627838336612226	6.914343125048259	5.866342183685075	5.726604380226866	5.94975768775067	5.424564879532073	5.6117393176469035	5.028785562195801	5.128163115021745	4.921583594213365	5.076049977234197	4.794061291706615	4.606569537010702	4.3376331886813535	4.150245605996899	3.9923600660341823
40	0.0	0.0	0.0	0.0	0.0	0.0	0.0	0.0	0.0	0.0	0.0	0.0	0.0	0.0	0.0	0.0	0.0	0.0	0.0	0.0	0.0	0.0	0.0	0.0	0.0	0.0	0.0	7.3876747344197495	6.90994575519765	6.425658730565728	7.392695393826949	6.42508000007538	6.626476448002282	6.1455097992145395	5.660787802817235	5.608103105874432	5.464805887680138	6.040096027593287	5.509019190443154	5.243348798910823	5.183446705219815	4.882818054346848	5.051676633464047	4.76168352922316	4.7159879852755235	4.686288667776433	4.468884570639118	4.345608135824558	4.176882257864547
41	0.0	0.0	0.0	0.0	0.0	0.0	0.0	0.0	0.0	0.0	0.0	0.0	0.0	0.0	0.0	0.0	0.0	0.0	0.0	0.0	0.0	0.0	0.0	0.0	0.0	0.0	0.0	0.0	7.3876747344197495	6.905576012730495	6.4234772910412365	7.3876747344197495	6.625342494780777	5.86391944888165	5.721763450888395	5.607128795738668	5.30755855643603	5.789245845130815	5.241691605892758	5.2108589607890865	5.274234757997357	5.1003076671123075	5.1538862419875136	4.826944539731495	4.729974612707129	4.605647135064126	4.25574340957743	4.1496610822386435	4.058001274279418
42	0.0	0.0	0.0	0.0	0.0	0.0	0.0	0.0	0.0	0.0	0.0	0.0	0.0	0.0	0.0	0.0	0.0	0.0	0.0	0.0	0.0	0.0	0.0	7.3876747344197495	0.0	0.0	7.3876747344197495	7.3876747344197495	0.0	6.4234772910412365	6.423827597618023	6.905576012730495	6.270849758501277	5.660370195048459	5.94406068232668	5.5534700671400445	5.272535962716195	5.506513744994156	5.12443222115466	5.152213844013962	5.381047260063917	4.7756077217210215	5.241223265392945	4.899584356475656	4.579832359172353	4.568242318195332	4.29441338892225	4.278420769424726	4.142743657887895
43	0.0	0.0	0.0	0.0	0.0	0.0	0.0	0.0	0.0	0.0	0.0	0.0	0.0	0.0	0.0	0.0	0.0	0.0	0.0	0.0	0.0	0.0	7.391606623572534	0.0	7.3876747344197495	7.391606623572534	0.0	7.3876747344197495	0.0	6.905576012730495	7.3876747344197495	6.037318632857164	6.144320804528008	6.43284704019636	6.144086405363345	5.343855421966337	5.273228875469728	5.125400553532775	4.981425423337959	4.6696974914401626	5.075111949919072	4.86143395756064	4.760182728409125	4.630320356557004	4.310412331844378	4.417631951837732	4.188739984187333	4.085782286229122	3.9751543107003764
44	0.0	0.0	0.0	0.0	0.0	0.0	0.0	0.0	0.0	0.0	0.0	0.0	0.0	0.0	0.0	7.391606623572534	0.0	0.0	0.0	0.0	0.0	7.391606623572534	0.0	7.3876747344197495	0.0	7.3876747344197495	0.0	6.905576012730495	0.0	6.141467617207415	6.428851899973767	6.423827597618023	5.945045365301394	5.661928436948979	5.66348705401824	5.50917845122036	5.052540938987129	5.127307335934464	4.961444982808654	4.900632261252342	4.605774230577049	4.657286417105778	4.744426615278631	4.4468038481387735	4.270365013945257	4.155039079792708	4.0675910941729585	3.955082661473069	3.739067425921011
45	0.0	0.0	0.0	0.0	0.0	0.0	0.0	0.0	0.0	0.0	0.0	0.0	0.0	0.0	0.0	0.0	0.0	0.0	0.0	7.391606623572534	0.0	0.0	6.905576012730495	6.626185127052602	7.389077020585844	7.3876747344197495	6.905576012730495	6.624874500437614	7.3876747344197495	6.915656061016155	6.142355128177569	6.4251599606532634	6.27229067384035	5.606362487174278	5.553856347166943	5.242461596420468	4.824929881640344	4.745499251136187	4.828183093588576	4.941004551237226	4.646157052631703	4.582800555735258	4.32020149664446	4.347753455512884	4.22810375815539	4.025695025291896	3.826471853785832	3.7342580183605385	3.6492896765941722
46	0.0	0.0	0.0	0.0	0.0	0.0	0.0	0.0	0.0	0.0	0.0	0.0	0.0	0.0	0.0	0.0	0.0	0.0	0.0	7.391606623572534	0.0	0.0	7.3876747344197495	7.3876747344197495	7.3876747344197495	0.0	7.3876747344197495	7.3876747344197495	6.625342494780777	7.391606623572534	6.914945761885616	5.610470238797867	6.2685563991653455	5.508614279250145	5.309763736417759	5.341724497891529	4.732738240578737	4.845782578744333	4.748974656661386	4.594841447990376	4.515506087783179	4.430798360418813	4.337773100500705	4.0894493703575705	4.071454565633405	3.8518707738036966	3.7640122035745236	3.600873163519328	3.472836135115192
47	0.0	0.0	0.0	0.0	0.0	0.0	0.0	0.0	0.0	0.0	0.0	0.0	0.0	0.0	7.3876747344197495	0.0	0.0	7.3876747344197495	6.907539178864169	0.0	0.0	0.0	6.916935591968698	0.0	7.391606623572534	7.3876747344197495	0.0	7.3876747344197495	6.623566338896674	6.4385806746481	0.0	6.142355128177569	5.947388335912554	5.558047842683593	5.1804976971449195	5.050215114281667	5.12869803559705	4.762421885037547	4.450986705685214	4.64653900812278	4.366406149361852	4.2438057667888005	4.1385098112217555	4.096792606401854	3.958319073954507	3.8650266827954853	3.57237259530719	3.4191818636900697	3.3326257489090443
48	0.0	0.0	0.0	0.0	0.0	0.0	0.0	0.0	0.0	0.0	0.0	0.0	0.0	0.0	0.0	0.0	0.0	0.0	0.0	0.0	0.0	7.3876747344197495	0.0	0.0	7.391606623572534	7.3876747344197495	6.914945761885616	6.14902001834083	6.429133889677327	6.273587482443992	6.147700070721048	5.867010344507011	5.612419099089732	5.50575669285442	5.1843273010071025	5.05198570935416	4.982683778074195	4.811425999026899	4.795645085699478	4.514675462697591	4.357627346064401	4.384677351070382	4.153041160686173	4.084093709639298	3.9384786435120436	3.699744686166187	3.627613374793822	3.4076104734849038	3.247025116076938
49	0.0	0.0	0.0	0.0	0.0	0.0	0.0	0.0	0.0	0.0	0.0	0.0	0.0	0.0	0.0	0.0	0.0	0.0	0.0	7.3876747344197495	0.0	0.0	0.0	0.0	7.3876747344197495	7.391606623572534	0.0	7.391606623572534	6.273587482443992	5.946541241698369	6.03804216794106	6.1496809327052455	6.148359731409488	5.42551348106091	5.422602799246824	5.425488073770313	5.155962660982206	4.90315504374682	4.701866581272383	4.422749895827114	4.394017326440957	4.298620181835024	4.139176881929511	4.066116161443742	3.928355506660652	3.7379393823116596	3.5897768524351648	3.3428188398192464	3.1601559583275396
50	0.0	0.0	0.0	0.0	0.0	0.0	0.0	0.0	0.0	0.0	0.0	0.0	0.0	0.0	0.0	0.0	0.0	0.0	0.0	0.0	6.914945761885616	7.406542183393516	6.907539178864169	6.629798792410306	7.3876747344197495	7.3876747344197495	0.0	0.0	6.916935591968698	6.637419547277784	6.424808982544319	6.430122795792822	5.874088172606112	5.864640553525169	5.793020092388397	5.15899701242517	5.055231371389168	4.7648941532188935	4.815059913888665	4.732212279062435	4.637382208438387	4.375514679416438	4.262496945214679	4.181657039147762	3.999471802806937	3.781228262067696	3.6052382736304622	3.4200494294201924	3.2835739569376576
51	0.0	0.0	0.0	0.0	0.0	0.0	0.0	0.0	0.0	0.0	0.0	0.0	0.0	0.0	0.0	0.0	0.0	0.0	0.0	7.406542183393516	7.406542183393516	0.0	0.0	7.3876747344197495	7.3876747344197495	6.433841243645452	6.627498228049457	6.916935591968698	0.0	0.0	6.916935591968698	6.2706326332011715	6.151074052149554	6.151500010731273	5.874811613823812	6.042680987288546	5.278499309334509	5.215591780150524	4.9880370923478585	5.080382200029159	4.64877206637415	4.637588661031386	4.334315073991042	4.218427274921814	4.136378333120071	3.895281645571888	3.675365367545079	3.521089811128993	3.333676444871716
52	0.0	0.0	0.0	0.0	0.0	0.0	0.0	0.0	0.0	0.0	0.0	0.0	0.0	0.0	0.0	0.0	0.0	7.406542183393516	7.406542183393516	0.0	6.924443461704258	7.406542183393516	7.406542183393516	0.0	7.406542183393516	6.924443461704258	7.406542183393516	0.0	6.926711690424365	7.411086062171374	6.924443461704258	0.0	6.281230088502963	6.642433787870437	6.045079018845896	6.156153556545822	5.350510512879412	5.469178494719846	5.1354234180278695	4.965090157725426	5.107227204001796	4.6807025270144305	4.626418577546868	4.284952157538218	4.295166896413866	4.004173553393181	3.9772659482847237	3.615091947137402	3.399971461306855
53	0.0	0.0	0.0	0.0	0.0	0.0	0.0	0.0	0.0	0.0	0.0	0.0	0.0	0.0	0.0	0.0	0.0	0.0	0.0	0.0	0.0	0.0	6.642433787870437	6.642433787870437	7.411086062171374	6.924443461704258	6.924443461704258	7.406542183393516	7.406542183393516	6.442344740015002	6.924443461704258	6.924443461704258	6.924443461704258	6.444612968735108	6.642433787870437	6.1580334127580505	5.957828813691035	5.567615260341067	5.393507149943248	5.106534009642154	4.907291059497225	4.835989832512628	4.614490917733172	4.368274855409373	4.31089641129062	4.106022018861594	3.99478589647748	3.7829455832256533	3.4485966167806206
54	0.0	0.0	0.0	0.0	0.0	0.0	0.0	0.0	0.0	0.0	0.0	0.0	0.0	0.0	0.0	0.0	0.0	0.0	0.0	7.406542183393516	6.636087599271348	7.406542183393516	6.642433787870437	0.0	6.924443461704258	7.406542183393516	6.642433787870437	6.642433787870437	6.924443461704258	6.924443461704258	7.406542183393516	6.924443461704258	6.914945761885616	6.924443461704258	6.642433787870437	6.642433787870437	5.952552680095782	6.155984937615799	5.567168096127879	5.671225152394672	5.192895437332651	5.3928799133355225	4.639572731526858	4.654878477328609	4.388675018628843	4.264034269202472	4.1421965425811935	3.9293148532869893	3.745704523396536
55	0.0	0.0	0.0	0.0	0.0	0.0	0.0	0.0	0.0	0.0	0.0	0.0	0.0	0.0	0.0	0.0	0.0	7.406542183393516	0.0	0.0	6.637419547277784	7.406542183393516	6.642433787870437	6.916935591968698	6.642433787870437	6.924443461704258	6.924443461704258	6.926711690424365	6.642433787870437	6.442344740015002	0.0	7.406542183393516	7.406542183393516	7.406542183393516	6.926711690424365	6.29077634208065	6.63933943886149	6.9164322698140195	5.867504779912063	5.669217262428519	5.61318488167663	5.224198746880883	4.887931719520537	4.96913266904143	4.520382036895167	4.270890472222215	4.218036210436006	4.066875797755104	3.8613873378471633
56	0.0	0.0	0.0	0.0	0.0	0.0	0.0	0.0	0.0	0.0	0.0	0.0	0.0	0.0	0.0	0.0	0.0	0.0	0.0	0.0	0.0	6.924443461704258	7.406542183393516	7.406542183393516	6.924443461704258	6.287143616993945	6.642433787870437	6.926711690424365	6.924443461704258	7.406542183393516	6.928987340482116	0.0	6.443477929734384	6.642433787870437	6.924443461704258	6.163361017931243	7.411086062171374	6.43582970773694	6.286189340081369	5.676287620169714	5.951273469358765	5.518370316258426	5.478805911273635	5.133311235474644	4.816984959312497	4.4835007727845175	4.338357232282536	4.2814410496771025	3.899367569488807
57	0.0	0.0	0.0	0.0	0.0	0.0	0.0	0.0	0.0	0.0	0.0	0.0	0.0	0.0	0.0	0.0	0.0	0.0	0.0	0.0	0.0	6.642433787870437	0.0	0.0	0.0	0.0	6.924443461704258	0.0	6.924443461704258	7.406542183393516	6.924443461704258	6.444612968735108	6.928987340482116	7.411086062171374	7.411086062171374	7.411086062171374	6.926711690424365	6.440582754414687	6.441152098311751	6.441152098311751	5.567327717108825	6.282531637062859	5.3918654467687945	5.21983356307205	4.9441811231832125	4.717849531789264	4.672749070099485	4.344565597676664	4.211029261599764
58	0.0	0.0	0.0	0.0	0.0	0.0	0.0	0.0	0.0	0.0	0.0	0.0	0.0	0.0	0.0	0.0	0.0	0.0	0.0	0.0	0.0	0.0	7.406542183393516	7.406542183393516	0.0	0.0	7.406542183393516	7.406542183393516	0.0	7.406542183393516	0.0	0.0	0.0	6.926711690424365	0.0	6.926711690424365	6.646977666648296	7.411086062171374	0.0	6.906319792115908	6.435714312187883	6.4309233270477	5.427323580051337	5.42803267966512	4.983555679631173	4.845507189183409	4.760171873896165	4.579932582850545	4.353436575682539
59	0.0	0.0	0.0	0.0	0.0	0.0	0.0	0.0	0.0	0.0	0.0	0.0	0.0	0.0	0.0	0.0	0.0	0.0	0.0	0.0	0.0	7.406542183393516	7.406542183393516	0.0	0.0	7.406542183393516	0.0	0.0	6.924443461704258	7.406542183393516	0.0	0.0	0.0	0.0	7.411086062171374	7.406542183393516	7.388418513805164	7.390155760742936	7.390155760742936	7.390155760742936	6.906815419619863	6.9080570390536815	5.950527120366238	5.507927800820872	5.345396754382345	5.07484263053351	4.918411817231042	4.826473065212824	4.657420462235665
60	0.0	0.0	0.0	0.0	0.0	0.0	0.0	0.0	0.0	0.0	0.0	0.0	0.0	0.0	0.0	0.0	0.0	0.0	0.0	0.0	0.0	0.0	0.0	0.0	0.0	0.0	0.0	0.0	0.0	0.0	0.0	0.0	0.0	7.411086062171374	6.63908600739621	0.0	7.3876747344197495	7.390155760742936	7.390155760742936	7.390155760742936	6.627558755364066	6.27439329288583	5.861662862654893	5.8657500868565124	5.60731990935331	5.507324021468265	4.919012885060766	4.93950127023869	4.844176250034722
61	0.0	0.0	0.0	0.0	0.0	0.0	0.0	0.0	0.0	0.0	0.0	0.0	0.0	0.0	0.0	0.0	0.0	0.0	0.0	0.0	0.0	0.0	0.0	0.0	0.0	0.0	0.0	0.0	0.0	0.0	0.0	0.0	7.411086062171374	0.0	0.0	0.0	7.3876747344197495	0.0	7.3876747344197495	0.0	7.388418513805164	6.272398338117555	6.627558755364066	6.03648509753183	6.142955304308651	5.663974044239338	5.462165438253979	5.308244120437516	5.241348755189774
62	0.0	0.0	0.0	0.0	0.0	0.0	0.0	0.0	0.0	0.0	0.0	0.0	0.0	0.0	0.0	0.0	0.0	0.0	0.0	0.0	0.0	0.0	0.0	0.0	0.0	0.0	0.0	0.0	0.0	0.0	0.0	0.0	0.0	0.0	0.0	0.0	0.0	6.906815419619863	6.624392364707558	7.3876747344197495	7.3946998199002545	6.629073436960733	6.428739441780542	6.036530638683588	5.943548982958618	5.9443180965023386	5.6068092538912895	5.789564912567758	5.462556659875399
63	0.0	0.0	0.0	0.0	0.0	0.0	0.0	0.0	0.0	0.0	0.0	0.0	0.0	0.0	0.0	0.0	0.0	0.0	0.0	0.0	0.0	0.0	0.0	0.0	0.0	0.0	0.0	0.0	0.0	0.0	0.0	0.0	0.0	0.0	0.0	0.0	0.0	0.0	6.912601098210996	7.3946998199002545	6.627558755364066	6.9080570390536815	6.036255433519638	6.425958317364423	6.036007160254106	6.0363640183797775	5.862745979818256	6.271475981868293	5.789564912567758
64	0.0	0.0	0.0	0.0	0.0	0.0	0.0	0.0	0.0	0.0	0.0	0.0	0.0	0.0	0.0	0.0	0.0	0.0	0.0	0.0	0.0	0.0	0.0	0.0	0.0	0.0	0.0	0.0	0.0	0.0	0.0	0.0	0.0	0.0	0.0	0.0	0.0	7.3946998199002545	6.906815419619863	6.905576012730495	6.425847909675366	6.905576012730495	6.905576012730495	6.424716697930607	6.907625947839864	6.143517552316784	6.270757194343367	6.427072842578098	5.943428504461349
65	0.0	0.0	0.0	0.0	0.0	0.0	0.0	0.0	0.0	0.0	0.0	0.0	0.0	0.0	0.0	0.0	0.0	0.0	0.0	0.0	0.0	0.0	0.0	0.0	0.0	0.0	0.0	0.0	0.0	0.0	0.0	0.0	0.0	0.0	0.0	0.0	0.0	0.0	7.390155760742936	6.905576012730495	6.4246876476051105	7.3876747344197495	6.9080570390536815	6.910720623078665	5.8614713096191595	6.424906524036952	6.425958317364423	7.390155760742936	6.6272707064045155
66	0.0	0.0	0.0	0.0	0.0	0.0	0.0	0.0	0.0	0.0	0.0	0.0	0.0	0.0	0.0	0.0	0.0	0.0	0.0	0.0	0.0	0.0	0.0	0.0	0.0	0.0	0.0	0.0	0.0	0.0	0.0	0.0	0.0	0.0	0.0	0.0	7.3876747344197495	7.390155760742936	0.0	0.0	6.627558755364066	6.425742738358179	7.390155760742936	7.390155760742936	7.390155760742936	0.0	6.270584725793152	6.9080570390536815	6.270584725793152
67	0.0	0.0	0.0	0.0	0.0	0.0	0.0	0.0	0.0	0.0	0.0	0.0	0.0	0.0	0.0	0.0	0.0	0.0	0.0	0.0	0.0	0.0	0.0	0.0	0.0	0.0	0.0	0.0	0.0	0.0	0.0	0.0	0.0	0.0	0.0	0.0	0.0	7.389293845344494	0.0	7.389293845344494	7.390155760742936	0.0	6.9080570390536815	6.626047365219859	7.389293845344494	0.0	6.907625947839864	0.0	0.0
68	0.0	0.0	0.0	0.0	0.0	0.0	0.0	0.0	0.0	0.0	0.0	0.0	0.0	0.0	0.0	0.0	0.0	0.0	0.0	0.0	0.0	0.0	0.0	0.0	0.0	0.0	0.0	0.0	0.0	0.0	0.0	0.0	0.0	0.0	0.0	0.0	7.390155760742936	0.0	0.0	0.0	0.0	7.389293845344494	0.0	7.390155760742936	0.0	6.9080570390536815	0.0	0.0	7.389293845344494
69	0.0	0.0	0.0	0.0	0.0	0.0	0.0	0.0	0.0	0.0	0.0	0.0	0.0	0.0	0.0	0.0	0.0	0.0	0.0	0.0	0.0	0.0	0.0	0.0	0.0	0.0	0.0	0.0	0.0	0.0	0.0	0.0	0.0	0.0	0.0	0.0	0.0	0.0	0.0	0.0	7.390155760742936	0.0	0.0	0.0	0.0	0.0	7.390155760742936	0.0	0.0
70	0.0	0.0	0.0	0.0	0.0	0.0	0.0	0.0	0.0	0.0	0.0	0.0	0.0	0.0	0.0	0.0	0.0	0.0	0.0	0.0	0.0	0.0	0.0	0.0	0.0	0.0	0.0	0.0	0.0	0.0	0.0	0.0	0.0	0.0	0.0	0.0	0.0	0.0	0.0	0.0	0.0	0.0	0.0	0.0	0.0	0.0	0.0	0.0	0.0
71	0.0	0.0	0.0	0.0	0.0	0.0	0.0	0.0	0.0	0.0	0.0	0.0	0.0	0.0	0.0	0.0	0.0	0.0	0.0	0.0	0.0	0.0	0.0	0.0	0.0	0.0	0.0	0.0	0.0	0.0	0.0	0.0	0.0	0.0	0.0	0.0	0.0	0.0	0.0	0.0	0.0	0.0	0.0	0.0	0.0	0.0	0.0	0.0	0.0
72	0.0	0.0	0.0	0.0	0.0	0.0	0.0	0.0	0.0	0.0	0.0	0.0	0.0	0.0	0.0	0.0	0.0	0.0	0.0	0.0	0.0	0.0	0.0	0.0	0.0	0.0	0.0	0.0	0.0	0.0	0.0	0.0	0.0	0.0	0.0	0.0	0.0	0.0	0.0	0.0	0.0	0.0	0.0	0.0	0.0	0.0	0.0	0.0	0.0
73	0.0	0.0	0.0	0.0	0.0	0.0	0.0	0.0	0.0	0.0	0.0	0.0	0.0	0.0	0.0	0.0	0.0	0.0	0.0	0.0	0.0	0.0	0.0	0.0	0.0	0.0	0.0	0.0	0.0	0.0	0.0	0.0	0.0	0.0	0.0	0.0	0.0	0.0	0.0	0.0	0.0	0.0	0.0	0.0	0.0	0.0	0.0	0.0	0.0
74	0.0	0.0	0.0	0.0	0.0	0.0	0.0	0.0	0.0	0.0	0.0	0.0	0.0	0.0	0.0	0.0	0.0	0.0	0.0	0.0	0.0	0.0	0.0	0.0	0.0	0.0	0.0	0.0	0.0	0.0	0.0	0.0	0.0	0.0	0.0	0.0	0.0	0.0	0.0	0.0	0.0	0.0	0.0	0.0	0.0	0.0	0.0	0.0	0.0
75	0.0	0.0	0.0	0.0	0.0	0.0	0.0	0.0	0.0	0.0	0.0	0.0	0.0	0.0	0.0	0.0	0.0	0.0	0.0	0.0	0.0	0.0	0.0	0.0	0.0	0.0	0.0	0.0	0.0	0.0	0.0	0.0	0.0	0.0	0.0	0.0	0.0	0.0	0.0	0.0	0.0	0.0	0.0	0.0	0.0	0.0	0.0	0.0	0.0
76	0.0	0.0	0.0	0.0	0.0	0.0	0.0	0.0	0.0	0.0	0.0	0.0	0.0	0.0	0.0	0.0	0.0	0.0	0.0	0.0	0.0	0.0	0.0	0.0	0.0	0.0	0.0	0.0	0.0	0.0	0.0	0.0	0.0	0.0	0.0	0.0	0.0	0.0	0.0	0.0	0.0	0.0	0.0	0.0	0.0	0.0	0.0	0.0	0.0
77	0.0	0.0	0.0	0.0	0.0	0.0	0.0	0.0	0.0	0.0	0.0	0.0	0.0	0.0	0.0	0.0	0.0	0.0	0.0	0.0	0.0	0.0	0.0	0.0	0.0	0.0	0.0	0.0	0.0	0.0	0.0	0.0	0.0	0.0	0.0	0.0	0.0	0.0	0.0	0.0	0.0	0.0	0.0	0.0	0.0	0.0	0.0	0.0	0.0
78	0.0	0.0	0.0	0.0	0.0	0.0	0.0	0.0	0.0	0.0	0.0	0.0	0.0	0.0	0.0	0.0	0.0	0.0	0.0	0.0	0.0	0.0	0.0	0.0	0.0	0.0	0.0	0.0	0.0	0.0	0.0	0.0	0.0	0.0	0.0	0.0	0.0	0.0	0.0	0.0	0.0	0.0	0.0	0.0	0.0	0.0	0.0	0.0	0.0
79	0.0	0.0	0.0	0.0	0.0	0.0	0.0	0.0	0.0	0.0	0.0	0.0	0.0	0.0	0.0	0.0	0.0	0.0	0.0	0.0	0.0	0.0	0.0	0.0	0.0	0.0	0.0	0.0	0.0	0.0	0.0	0.0	0.0	0.0	0.0	0.0	0.0	0.0	0.0	0.0	0.0	0.0	0.0	0.0	0.0	0.0	0.0	0.0	0.0
[truncated: 31 more columns]
