# Supplementary material for: Machine learning coarse-grained potentials of protein thermodynamics
Source: Nat Commun. 2023 Sep 15;14:5739. doi: 10.1038/s41467-023-41343-1 (PMC10504246; doi:10.1038/s41467-023-41343-1)
Supplement: Supplementary file 4 — Source Data [file 41467_2023_41343_MOESM4_ESM.zip › Source_data/Figure S1/bbl_ref_hist.csv]

	0	1	2	3	4	5	6	7	8	9	10	11	12	13	14	15	16	17	18	19	20	21	22	23	24	25	26	27	28	29	30	31	32	33	34	35	36	37	38	39	40	41	42	43	44	45	46	47	48
0	0.0	0.0	0.0	0.0	0.0	0.0	0.0	0.0	0.0	0.0	0.0	0.0	0.0	0.0	0.0	0.0	0.0	0.0	0.0	0.0	0.0	0.0	0.0	0.0	0.0	0.0	0.0	0.0	0.0	0.0	0.0	0.0	0.0	0.0	0.0	0.0	0.0	0.0	0.0	0.0	0.0	0.0	0.0	0.0	0.0	0.0	0.0	0.0	0.0
1	0.0	0.0	0.0	0.0	0.0	0.0	0.0	0.0	0.0	0.0	0.0	0.0	0.0	0.0	0.0	0.0	0.0	0.0	0.0	0.0	0.0	0.0	0.0	0.0	0.0	0.0	0.0	0.0	0.0	0.0	0.0	0.0	0.0	0.0	0.0	0.0	0.0	0.0	0.0	0.0	0.0	0.0	0.0	0.0	0.0	0.0	0.0	0.0	0.0
2	0.0	0.0	0.0	0.0	0.0	0.0	0.0	0.0	0.0	0.0	0.0	0.0	0.0	0.0	0.0	0.0	0.0	0.0	0.0	0.0	0.0	0.0	0.0	0.0	0.0	0.0	0.0	0.0	0.0	0.0	0.0	0.0	0.0	0.0	0.0	0.0	0.0	0.0	0.0	0.0	0.0	0.0	0.0	0.0	0.0	0.0	0.0	0.0	0.0
3	0.0	0.0	0.0	0.0	0.0	0.0	0.0	0.0	0.0	0.0	0.0	0.0	0.0	0.0	0.0	0.0	0.0	0.0	0.0	0.0	0.0	0.0	0.0	0.0	0.0	0.0	0.0	0.0	0.0	0.0	0.0	0.0	0.0	0.0	0.0	0.0	0.0	0.0	0.0	0.0	0.0	0.0	0.0	0.0	0.0	0.0	0.0	0.0	0.0
4	0.0	0.0	0.0	0.0	0.0	0.0	0.0	0.0	0.0	0.0	0.0	0.0	0.0	0.0	0.0	0.0	0.0	0.0	0.0	0.0	0.0	0.0	0.0	0.0	0.0	0.0	0.0	0.0	0.0	0.0	0.0	0.0	0.0	0.0	0.0	0.0	0.0	0.0	0.0	0.0	0.0	0.0	0.0	0.0	0.0	0.0	0.0	0.0	0.0
5	0.0	0.0	0.0	0.0	0.0	0.0	0.0	0.0	0.0	0.0	0.0	0.0	0.0	0.0	0.0	0.0	0.0	0.0	0.0	0.0	0.0	0.0	0.0	0.0	0.0	0.0	0.0	0.0	0.0	0.0	0.0	0.0	0.0	0.0	0.0	0.0	0.0	0.0	0.0	0.0	0.0	0.0	0.0	0.0	0.0	0.0	0.0	0.0	0.0
6	0.0	0.0	0.0	0.0	0.0	0.0	0.0	0.0	0.0	0.0	0.0	0.0	0.0	0.0	0.0	0.0	0.0	0.0	0.0	0.0	0.0	0.0	0.0	0.0	0.0	0.0	0.0	0.0	0.0	0.0	0.0	0.0	0.0	0.0	0.0	0.0	0.0	0.0	0.0	0.0	0.0	0.0	0.0	0.0	0.0	0.0	0.0	0.0	0.0
7	0.0	0.0	0.0	0.0	0.0	0.0	0.0	0.0	0.0	0.0	0.0	0.0	0.0	0.0	0.0	0.0	0.0	0.0	0.0	0.0	0.0	0.0	0.0	0.0	0.0	0.0	0.0	0.0	0.0	0.0	0.0	0.0	0.0	0.0	0.0	0.0	0.0	0.0	0.0	0.0	0.0	0.0	0.0	0.0	0.0	0.0	0.0	0.0	0.0
8	0.0	0.0	0.0	0.0	0.0	0.0	0.0	0.0	0.0	0.0	0.0	0.0	0.0	0.0	0.0	0.0	0.0	0.0	0.0	0.0	0.0	0.0	0.0	0.0	0.0	0.0	0.0	0.0	0.0	0.0	0.0	0.0	0.0	0.0	0.0	0.0	0.0	0.0	0.0	0.0	0.0	0.0	0.0	0.0	0.0	0.0	0.0	0.0	0.0
9	0.0	0.0	0.0	0.0	0.0	0.0	0.0	0.0	0.0	0.0	0.0	0.0	0.0	0.0	0.0	0.0	0.0	0.0	0.0	0.0	0.0	0.0	0.0	0.0	0.0	0.0	0.0	0.0	0.0	0.0	0.0	0.0	0.0	0.0	0.0	0.0	0.0	0.0	0.0	0.0	0.0	0.0	0.0	0.0	0.0	0.0	0.0	0.0	0.0
10	0.0	0.0	0.0	0.0	0.0	0.0	0.0	0.0	0.0	0.0	0.0	0.0	0.0	0.0	0.0	0.0	0.0	0.0	0.0	0.0	0.0	0.0	0.0	0.0	0.0	0.0	0.0	0.0	0.0	0.0	0.0	0.0	0.0	0.0	0.0	0.0	0.0	0.0	0.0	0.0	0.0	0.0	0.0	0.0	0.0	0.0	0.0	0.0	9.985643698507495
11	0.0	0.0	0.0	0.0	0.0	0.0	0.0	0.0	0.0	0.0	0.0	0.0	0.0	0.0	0.0	0.0	0.0	0.0	0.0	0.0	0.0	0.0	0.0	0.0	0.0	0.0	0.0	0.0	0.0	0.0	0.0	0.0	0.0	0.0	0.0	0.0	0.0	0.0	0.0	0.0	0.0	0.0	0.0	0.0	0.0	0.0	0.0	9.456415067356328	9.412277105507343
12	0.0	0.0	0.0	0.0	0.0	0.0	0.0	0.0	0.0	0.0	0.0	0.0	0.0	0.0	0.0	0.0	0.0	0.0	0.0	0.0	0.0	0.0	0.0	0.0	0.0	0.0	0.0	0.0	0.0	0.0	0.0	0.0	0.0	0.0	0.0	0.0	0.0	0.0	0.0	8.457840150647666	0.0	0.0	0.0	0.0	9.894375827196601	8.241573248749987	9.13026743167352	9.159379357762202	8.44438626319208
13	0.0	0.0	0.0	0.0	0.0	0.0	0.0	0.0	0.0	0.0	0.0	0.0	0.0	0.0	0.0	0.0	0.0	0.0	0.0	0.0	0.0	0.0	0.0	0.0	0.0	0.0	0.0	0.0	0.0	0.0	0.0	0.0	0.0	0.0	0.0	0.0	0.0	0.0	8.457840150647666	0.0	0.0	8.457840150647666	7.693731755124587	6.91264862056829	6.790052589531228	7.200146088326858	7.637304647199069	7.917992344206007	7.442766184272199
14	0.0	0.0	0.0	0.0	0.0	0.0	0.0	0.0	0.0	0.0	0.0	0.0	0.0	0.0	0.0	0.0	0.0	0.0	0.0	0.0	0.0	0.0	0.0	0.0	0.0	0.0	0.0	0.0	0.0	0.0	0.0	0.0	0.0	0.0	0.0	0.0	0.0	7.975741428958407	7.693731755124587	7.975741428958407	7.975741428958407	7.211633033435331	7.104417931395651	6.622319209706393	6.140220488017136	6.0651828375567645	6.753971623987215	6.71074133924695	6.6835849217560055
15	0.0	0.0	0.0	0.0	0.0	0.0	0.0	0.0	0.0	0.0	0.0	0.0	0.0	0.0	0.0	0.0	0.0	0.0	0.0	0.0	0.0	0.0	0.0	0.0	0.0	0.0	0.0	0.0	0.0	0.0	0.0	0.0	0.0	0.0	0.0	0.0	0.0	0.0	6.790052589531228	6.790052589531228	6.673862892843691	6.790052589531228	6.529445263890637	5.965425916222995	5.633715001216699	5.770894964299155	5.718242776435832	6.281466273459064	6.232481055647946
16	0.0	0.0	0.0	0.0	0.0	0.0	0.0	0.0	0.0	0.0	0.0	0.0	0.0	0.0	0.0	0.0	0.0	0.0	0.0	0.0	0.0	0.0	0.0	0.0	0.0	0.0	0.0	0.0	0.0	0.0	0.0	0.0	0.0	0.0	8.457840150647666	8.457840150647666	0.0	7.3384415842480974	6.529445263890637	6.1158137229059575	5.64581133106481	5.841844848858314	5.9463693423781505	5.706571720217524	5.4140634693667655	5.4296630937246855	5.522093053448418	5.554798861455519	5.579527657551242
17	0.0	0.0	0.0	0.0	0.0	0.0	0.0	0.0	0.0	0.0	0.0	0.0	0.0	0.0	0.0	0.0	0.0	0.0	0.0	0.0	0.0	0.0	0.0	0.0	0.0	0.0	0.0	0.0	0.0	0.0	0.0	0.0	0.0	0.0	8.457840150647666	7.975741428958407	7.493642707269152	6.622319209706393	5.5652478205121225	5.410046697491066	5.343756424463455	5.523364658621133	5.533386306274953	5.326336905373307	5.104487695604624	5.047371173174171	5.131915719745657	5.218184300692273	5.387154643667341
18	0.0	0.0	0.0	0.0	0.0	0.0	0.0	0.0	0.0	0.0	0.0	0.0	0.0	0.0	0.0	0.0	0.0	0.0	0.0	0.0	0.0	0.0	0.0	0.0	0.0	0.0	0.0	0.0	0.0	0.0	0.0	0.0	0.0	7.975741428958407	7.493642707269152	6.375082879093578	5.98501936499608	5.651986563787351	5.43663037027921	5.162200696260602	5.122265028414785	5.241401219128222	5.201317520699917	5.015001110859935	4.886787943351126	4.8040673979048725	4.826982277976911	5.026035207254881	5.222390303891914
19	0.0	0.0	0.0	0.0	0.0	0.0	0.0	0.0	0.0	0.0	0.0	0.0	0.0	0.0	0.0	0.0	0.0	0.0	0.0	0.0	0.0	0.0	0.0	0.0	0.0	0.0	0.0	0.0	0.0	0.0	0.0	0.0	0.0	7.693731755124587	6.92962335960151	5.854511599686007	5.3932814703911935	5.231592673731085	5.219907056732471	5.176519946518645	5.086813287618194	4.977134316458906	4.932776680409794	4.67134161573673	4.561224817276259	4.644347465479325	4.816998612479845	4.954630239365826	5.338654346889215
20	0.0	0.0	0.0	0.0	0.0	0.0	0.0	0.0	0.0	0.0	0.0	0.0	0.0	0.0	0.0	0.0	0.0	0.0	0.0	0.0	0.0	0.0	0.0	0.0	0.0	0.0	0.0	0.0	0.0	0.0	0.0	7.894414297559346	0.0	6.969692401544099	6.622700683794659	5.724367708543352	5.359033941974022	5.188303074573461	5.138456695058129	5.124625872826635	4.953865726336658	4.835209066080849	4.744375637184594	4.628317926413591	4.498750348660145	4.475272626341565	4.526290006003673	4.671853529695846	4.887790192957449
21	0.0	0.0	0.0	0.0	0.0	0.0	0.0	0.0	0.0	0.0	0.0	0.0	0.0	0.0	0.0	0.0	0.0	0.0	0.0	0.0	0.0	0.0	0.0	0.0	0.0	0.0	0.0	0.0	0.0	0.0	0.0	0.0	7.894414297559346	6.278961446787295	6.5190725967396075	5.377843241867221	5.256635526101255	4.969145667956561	4.7830394865127195	4.937721500523852	4.824964825894292	4.689000837405053	4.514225989249808	4.441579640273269	4.413936584481676	4.506014204563507	4.488601662403378	4.533815002400272	4.540976807841308
22	0.0	0.0	0.0	0.0	0.0	0.0	0.0	0.0	0.0	0.0	0.0	0.0	0.0	0.0	0.0	0.0	0.0	0.0	0.0	0.0	0.0	0.0	0.0	0.0	0.0	0.0	0.0	0.0	0.0	0.0	0.0	0.0	6.7157381825764935	6.336350201899831	6.568376159558061	5.599922035714655	5.1278767210350855	4.800113261043017	4.464021005882009	4.4426818552790595	4.358939213696902	4.310677048091304	4.249403978453398	4.221217147024549	4.305776831263832	4.384128224697837	4.331638934886624	4.270647571812392	4.2991061306206975
23	0.0	0.0	0.0	0.0	0.0	0.0	0.0	0.0	0.0	0.0	0.0	0.0	0.0	0.0	0.0	0.0	0.0	0.0	0.0	0.0	0.0	0.0	0.0	0.0	0.0	0.0	0.0	0.0	0.0	0.0	7.894414297559346	7.894414297559346	7.41231557587009	6.630146135972116	6.455486256648967	5.553786587637622	4.742176885233694	4.3579955596696065	4.174801621939381	3.939536108097469	3.9132376569228793	3.7525230715944202	3.6901252334514414	3.864479937112046	3.94659810855439	4.015768188345743	4.032078164486183	4.074304459130827	4.075183440824685
24	0.0	0.0	0.0	0.0	0.0	0.0	0.0	0.0	0.0	0.0	0.0	0.0	0.0	0.0	0.0	0.0	0.0	0.0	0.0	0.0	0.0	0.0	0.0	0.0	0.0	0.0	0.0	0.0	6.914235602594249	7.83258106171679	0.0	7.109078139494565	7.422157189757745	6.4165146035638925	6.153317958076186	5.151676037507916	4.539826141048633	4.043025127763554	3.7536909359033332	3.594605746566443	3.3935597343471793	3.3685756987895195	3.36517734791763	3.431841868996779	3.547034703723879	3.6132093123241686	3.695631375841587	3.7457983179248497	3.8766871418240854
25	0.0	0.0	0.0	0.0	0.0	0.0	0.0	0.0	0.0	0.0	0.0	0.0	0.0	0.0	0.0	0.0	0.0	0.0	0.0	0.0	0.0	0.0	0.0	0.0	0.0	0.0	0.0	6.72511717956887	7.894414297559346	6.599208038930386	0.0	6.640727468007852	6.654752758849944	5.949669868884398	5.4300206261534045	4.646868139210651	4.090499527828083	3.6916099383415686	3.4003351261639914	3.141940163442258	3.0113631592691403	2.9925926835308587	3.074892274960228	3.2209038475601313	3.350905860480725	3.402859037253423	3.5185982008384205	3.5241334451649884	3.583962257944112
26	0.0	0.0	0.0	0.0	0.0	0.0	0.0	0.0	0.0	0.0	0.0	0.0	0.0	0.0	0.0	0.0	0.0	0.0	0.0	0.0	0.0	0.0	0.0	0.0	0.0	0.0	7.597432228097396	6.240490352323818	6.3958881973134885	6.244763709845803	7.08847911967517	7.0684726661937125	5.911933735545364	5.311096964455493	4.850436541407345	4.199688800674575	3.6791811540591155	3.3194915996721903	3.1207621594011465	2.9422126207549057	2.88437600643321	2.8544426374947367	2.910250205859085	3.08772469523739	3.2090122553333034	3.310199031870253	3.318212405350926	3.351464946825237	3.3745801484672286
27	0.0	0.0	0.0	0.0	0.0	0.0	0.0	0.0	0.0	0.0	0.0	0.0	0.0	0.0	0.0	0.0	0.0	0.0	0.0	0.0	0.0	7.597432228097396	0.0	0.0	7.117261859173085	6.424099112056591	6.305392970486204	5.666388997761017	5.934012835227537	6.386284896649019	6.24651335214148	6.1827855977197155	5.460621338170983	4.827785180446845	4.312328115123676	3.7817763230508836	3.383991863979877	3.09855850519701	2.9746686124969237	2.9001135063890153	2.8234415509954145	2.8791712424498757	2.9281269419069806	3.102358718603959	3.2118395138043194	3.2846002832043038	3.2518954673958484	3.2756940543452657	3.3373810105234787
28	0.0	0.0	0.0	0.0	0.0	0.0	0.0	0.0	0.0	0.0	0.0	0.0	0.0	0.0	0.0	0.0	0.0	0.0	0.0	0.0	0.0	7.597432228097396	0.0	0.0	0.0	6.834608806855592	5.915837696329242	5.618564416157324	5.577755510729603	5.9657591439395565	6.736588288702857	5.661198496160819	4.84066782925279	4.412537133664922	4.058800800599339	3.58791451486512	3.323295940411364	3.1220001974070275	2.998108019971877	3.006787403956345	2.957596293850643	3.0337670985493252	3.062054615808675	3.2162389584789217	3.322909193430612	3.3530919148241347	3.258362344359896	3.3209088330473824	3.293746154861009
29	0.0	0.0	0.0	0.0	0.0	0.0	0.0	0.0	0.0	0.0	0.0	0.0	0.0	0.0	0.0	0.0	0.0	0.0	7.597432228097396	0.0	0.0	0.0	7.597432228097396	7.938150118057517	6.973952674679002	6.052845948720852	5.78782053178617	5.229846711788203	5.464258201218205	6.283712900421196	5.6659443551990725	5.049439861591595	4.4935018914901095	4.096802786472796	3.7739184663778307	3.508468230292345	3.294332482549552	3.1791282519994057	3.1120278888673054	3.1701145827167574	3.171188933028146	3.1895215758483504	3.2896455183843747	3.3780339628335847	3.457483112440354	3.4865181541562436	3.4441896833117083	3.4499025250537656	3.4685973653055333
30	0.0	0.0	0.0	0.0	0.0	0.0	0.0	0.0	0.0	0.0	0.0	0.0	0.0	0.0	0.0	0.0	0.0	7.597432228097396	7.597432228097396	0.0	7.115333506408139	6.478804361353089	6.5341092216202865	5.885033552401013	5.824362378968604	5.544036501673481	5.040094607221779	4.784249912467824	5.1178004180388745	5.117578426829749	5.106295053884932	4.546657018382741	4.214112076626367	3.8661653774879747	3.6172167124790215	3.4266624728679798	3.2965142996199077	3.291549003858023	3.295259166045298	3.3370970227994645	3.3764098389232213	3.397948880347341	3.4269776509625887	3.5249911454155614	3.6273405900547653	3.5869083655301592	3.584980885741621	3.6416529420436827	3.5840105843451022
31	0.0	0.0	0.0	0.0	0.0	0.0	0.0	0.0	0.0	0.0	0.0	0.0	0.0	0.0	0.0	0.0	7.597432228097396	7.115333506408139	7.115333506408139	6.3512251108850615	5.813454970293418	5.798166280022371	5.259142243532719	5.298144012848209	4.830639604295073	4.63776807656398	4.350566634097615	4.43033889500346	4.466256156950785	4.560255989121495	4.483085413144518	4.145367098846077	3.830478908281555	3.642538136610481	3.6254641669077845	3.4117055202123545	3.3621543550871715	3.34656138582006	3.325617457843677	3.4115390824626024	3.479301881354904	3.6095272254117274	3.6230397878579303	3.647904010589518	3.641186704287046	3.6731430955988644	3.697992128622267	3.6523389646773747	3.6053789951266486
32	0.0	0.0	0.0	0.0	0.0	0.0	0.0	0.0	0.0	0.0	0.0	0.0	0.0	0.0	0.0	0.0	0.0	5.995934940008568	5.4475459452917	5.105017993672726	5.120255848113383	4.775803650869878	4.995895987125732	4.434059305563227	4.20056727766596	4.039220012852875	3.9729310697749636	3.898299414104552	3.905602099181708	3.977687068193007	3.9832625710514433	3.874852993318589	3.6292951209636977	3.583475432515095	3.4459625680885093	3.336802732031501	3.2906940354416694	3.2450251427813885	3.291755462683427	3.301160322930146	3.456956163955966	3.5425634447019174	3.6539790034473656	3.6551908433079348	3.6859818121876584	3.591392303711795	3.660862103890005	3.583129215942062	3.5420157733274413
33	0.0	0.0	0.0	0.0	0.0	0.0	0.0	0.0	0.0	0.0	0.0	0.0	0.0	0.0	0.0	0.0	6.151136063029624	4.997802891633046	4.576272467242517	4.275846620590959	4.240292163924326	4.35216638994327	4.198668871042433	4.102588626263809	3.8205548248903503	3.706613033641153	3.611570183900154	3.480755008646147	3.5284630746326204	3.588409619824027	3.6837237201222734	3.6710104803524226	3.5063321639425533	3.3551281996402365	3.314202092897336	3.2515704691525356	3.2614859120208974	3.0830602915417638	3.0929918302523722	3.0972278809937377	3.2717764041199624	3.4088212011844226	3.55383986497543	3.475883563685702	3.4985921307177144	3.4636518741703517	3.4953221426308376	3.3749994184339815	3.3894319900835734
34	0.0	0.0	0.0	0.0	0.0	0.0	0.0	0.0	0.0	0.0	0.0	0.0	0.0	0.0	0.0	6.4780336616978245	5.5138362183193115	4.367269911139521	3.9592694407332054	3.746294697621585	3.7944665732005802	3.906756438098375	3.716750536373925	3.783219393527748	3.554013576891667	3.3132564771047877	3.284722722914	3.2561228270699436	3.2478556326719206	3.2390891266847746	3.2458098833943563	3.192509028916425	3.163359086168003	3.094111006004135	3.102449015125776	3.047808514372207	2.9025341997920666	2.8924025365489427	2.8655952338146005	2.8623412019212333	3.0252761367981185	3.1442704418684997	3.262204608036357	3.301099845538066	3.2353411584573495	3.235822237708951	3.313399450328892	3.350814743803017	3.3011156477788344
35	0.0	0.0	0.0	0.0	0.0	0.0	0.0	0.0	0.0	0.0	0.0	0.0	0.0	0.0	0.0	5.713925266174749	4.919653991937827	4.150711034115878	3.6124878221654697	3.512747092126663	3.423276993695967	3.4079832293935093	3.4592320059475954	3.4742866467793005	3.3278043081294255	3.163249635062856	3.1659874861334973	2.986172414647859	2.970067504707578	3.020519868875388	3.0053999685665476	2.9661238836008934	3.0058629725745893	3.017327922463366	2.9448048889318557	2.879680632935097	2.7519330309242065	2.7162511156299303	2.696559708241214	2.739564625845664	2.8353176701055682	3.080937802931002	3.130720981006016	3.0364131006615214	3.041797754343844	3.0933249467971926	3.107943291533199	3.1052869544066706	3.062534822940493
36	0.0	0.0	0.0	0.0	0.0	0.0	0.0	0.0	0.0	0.0	0.0	0.0	0.0	0.0	7.597432228097396	5.4166287916001545	4.594629410400134	3.966958511442588	3.6445363939108404	3.3728601062732677	3.2283753664316768	3.191918653645092	3.183388063556743	3.0650899511263168	3.165375031555448	3.0004203042588307	2.8695240790980776	2.7502102024904076	2.6367422636575055	2.7196092486638452	2.748473292610992	2.746201282962833	2.7144407102458894	2.710477905090185	2.671038905918313	2.605939626711824	2.5901459193874157	2.538804920386906	2.5465148549643626	2.6404664801665856	2.6784057631962845	2.7889191435199763	2.9437289888628175	2.91808104026925	2.856458752131439	2.8188220660468577	2.8514318293850636	2.873565721229439	2.8680543214296446
37	0.0	0.0	0.0	0.0	0.0	0.0	0.0	0.0	0.0	0.0	0.0	0.0	0.0	0.0	7.597432228097396	5.514221461396471	4.585821303789781	4.018135726186797	3.6264767670008995	3.3204572426624583	3.239341044219099	3.0495119337316767	2.923648022197681	3.0301779375552993	2.8929579519225443	2.7132848665593183	2.5732969067673928	2.5061910811639123	2.4744914658205595	2.45276546301829	2.4352052289337482	2.4603825027557953	2.5243652930435543	2.457993822045699	2.4145259910960615	2.372543645598874	2.394905854717872	2.3613649401275083	2.3616385372610873	2.4075406881549544	2.5380960840937083	2.524217327456171	2.630529778123842	2.594936419684972	2.5904928773621965	2.6192141160728912	2.6875906074346485	2.672380395223077	2.5963273876480324
38	0.0	0.0	0.0	0.0	0.0	0.0	0.0	0.0	0.0	0.0	0.0	0.0	0.0	0.0	7.115333506408139	5.35940579495352	4.795303484172597	4.195607166409027	3.7529169555367154	3.409438900931634	3.142145621960421	2.956046430704676	2.852729003042456	2.7839680132856754	2.654758578980279	2.5492871426122674	2.419467979645371	2.3115728754693388	2.3094534047621593	2.2849388138297186	2.2072717064223175	2.1623580634056063	2.1423996453642626	2.1032060255433134	2.054963401319969	2.084823368480375	2.1371784458701963	2.1992161018014107	2.183420315605769	2.208383651277641	2.2509942844811777	2.2710031395289665	2.2789350858973627	2.31268820179275	2.3664615291812137	2.414262807730685	2.4165606079951756	2.3533146960812017	2.3915664156438154
39	0.0	0.0	0.0	0.0	0.0	0.0	0.0	0.0	0.0	0.0	0.0	0.0	0.0	0.0	6.012295087522284	5.725572000855515	4.677384031774413	4.175220693934221	3.662759662075648	3.408828804903181	3.088353720086225	2.807797866178989	2.7010102381581795	2.5399304134006266	2.4696386972451485	2.320667411074754	2.238605400043478	2.1400146872020374	2.0801937589174564	2.0350556761440783	1.9349343368307634	1.907307470833567	1.8273976134560428	1.785860831360817	1.7478165052000607	1.7584730449826393	1.827636868083208	1.8763140295605316	1.9110952833250856	1.985029661427034	1.963464622569341	2.041485273865989	2.031893380675566	2.066558317393337	2.0404192674223367	2.1214452547608182	2.166979633232792	2.126982915817347	2.1619757567294977
40	0.0	0.0	0.0	0.0	0.0	0.0	0.0	0.0	0.0	0.0	0.0	0.0	0.0	6.992439428527647	5.450556933186427	4.952674862310135	4.6060727617988375	3.893380526969916	3.3652745779091315	3.108046192198638	2.7864281239162283	2.542917512577217	2.34047521860366	2.1862408080759987	2.0969911422851455	2.0148592134832723	1.9350603252652903	1.8880409878982798	1.8073638052466752	1.7165858961999518	1.6346711744399265	1.6033358445940777	1.5475995497089814	1.4871061922419901	1.4667527317460713	1.4853973296096648	1.491441354753059	1.5820795323793329	1.6242663540226943	1.6896866406688087	1.690338821136935	1.6940034175902285	1.7612273854535339	1.7934303792361481	1.8254630668141134	1.8451530366614843	1.882425537318694	1.896456446973513	1.8911093504162526
41	0.0	0.0	0.0	0.0	0.0	0.0	0.0	0.0	0.0	0.0	0.0	0.0	0.0	6.510340706838391	5.156918487586375	4.513651427575071	4.367910251350495	3.5226698590889436	3.097685181511104	2.6842775190080443	2.341242897137475	2.0497218059055573	1.8552759266770487	1.811210161112065	1.7676793769093404	1.7164822444384535	1.595168884475111	1.5432035671599014	1.4546749526680003	1.4276313077357132	1.352970278035314	1.2799311707690464	1.2672425406576062	1.219098330138066	1.224964082501498	1.2297041330981582	1.2382941882008662	1.2820899759880566	1.3341441595251844	1.3763815898388962	1.3840273859216188	1.4505991967643777	1.5395149699710755	1.5603135750171848	1.607617625330617	1.5929110096926733	1.6055744822972295	1.6562944655957104	1.6784132436342931
42	0.0	0.0	0.0	0.0	0.0	0.0	0.0	0.0	0.0	0.0	0.0	6.992439428527647	5.873040862128078	5.464222637481492	4.912657375130284	4.486584109507322	3.7727155846904887	3.103223180656143	2.6285575111760586	2.2563968446288074	1.8929133793260249	1.6201723385903621	1.4917764181147115	1.3980239643974244	1.3725804181969643	1.3235473320810982	1.207587344202401	1.1936104651142108	1.117080147805721	1.0767670940051408	1.0631310759924482	1.013251235274545	1.0093684453180032	0.9762253811217985	0.9990609234700614	1.0088419481743358	1.0322652179876313	1.0439414041123314	1.0932101751290704	1.1312654443878651	1.1423242529911537	1.2268182356962214	1.2957524071459847	1.3356402833386714	1.374457105748978	1.349535395758294	1.371262321790768	1.4630735058840374	1.459367606308299
43	0.0	0.0	0.0	0.0	0.0	0.0	0.0	0.0	0.0	0.0	0.0	6.028241985149134	5.208462170723672	4.916510663385558	4.168457536962367	3.7039052116662097	3.2295145436906187	2.521334352131677	2.0807011519234413	1.7703004606304669	1.5267985955593826	1.323258356972258	1.1757298277311614	1.0795338313985754	1.0292697704440599	0.9487630534254485	0.9148401415950547	0.8798687270504271	0.8054001861657456	0.7942371548987825	0.7751238443560577	0.768949066948382	0.7444714380974853	0.7334041871016765	0.7569160468897591	0.7898731297470194	0.798322855775119	0.8432218557150977	0.9113315252957293	0.9580664320900043	1.004939528973404	1.018991267295502	1.1189308913784872	1.1366718025909837	1.1331264937413588	1.1605739503466062	1.2102560917928953	1.2330864054736148	1.2624042236323687
44	0.0	0.0	0.0	0.0	0.0	0.0	0.0	0.0	0.0	0.0	6.510340706838391	5.02187881780852	4.183497731626033	3.8539002309528536	3.6842329128771736	3.0648148793244623	2.618648621577103	2.113523918923571	1.6891641082829851	1.4322957461051402	1.2259108446089373	1.0180988260229658	0.883151686784994	0.8076895765770749	0.7305920629669371	0.6468139687780052	0.6296492070684092	0.5732848740231953	0.5600450712569245	0.5226887285820281	0.5459138666715058	0.5378970605051396	0.5416034996074686	0.5755805843823936	0.5589942491654343	0.5973181519769435	0.6120008617005617	0.6760686381803147	0.7394277865678971	0.7849891419536164	0.8259964993714499	0.9095439291018454	0.9745509975603035	0.9890594327920619	0.9842199946071846	0.9940887526327158	1.0423376897031957	1.102212733015902	1.1105828010966121
45	0.0	0.0	0.0	0.0	0.0	0.0	0.0	0.0	0.0	0.0	5.546143263459876	4.413133700561031	3.572772266026491	3.261781866412905	3.010673251407111	2.6727741872139807	2.2137126319406786	1.7797508945777105	1.3976095964854673	1.1546976233848962	0.9445185347760914	0.7526219326182844	0.6165252866529132	0.5348810074881163	0.4700205464517051	0.4089132252622756	0.38553857058419805	0.36672612738738763	0.35323674318405907	0.3524178493086616	0.35620298332420663	0.3597647767497687	0.39278456772160464	0.39440062774594775	0.41619423614298157	0.45250689073257355	0.503034727301471	0.5429815465089618	0.6200774679704626	0.70281632891054	0.7506817443292766	0.7879747906992343	0.8631220455110951	0.8939080743548908	0.8704758912110799	0.9090520819246253	0.9204680748157203	0.9742437880950074	0.9809460094121141
46	0.0	0.0	0.0	0.0	0.0	0.0	0.0	0.0	0.0	6.028241985149134	5.003676686711359	3.8005195913307883	3.215942646539454	2.9368866960017783	2.641685032961318	2.2677233879748577	1.8774533954001411	1.546404130215711	1.18727817353893	0.9224249969145388	0.7144909752802056	0.5410005891842982	0.421793074755362	0.3374782203243134	0.27024588621006185	0.23474894814771385	0.19826660170321908	0.19728245341288098	0.20676932491179478	0.21058702117230066	0.2265893706818467	0.25585237639745007	0.26485693080370076	0.29908152390082865	0.29706241607342854	0.3606823016963805	0.40961829046457066	0.45751208403606647	0.5464461229857607	0.6054625010328225	0.6813439431066426	0.7446313061852274	0.7686502583053239	0.7916230207443977	0.8091785904326478	0.8271829313119454	0.8428470454312436	0.8817490746434622	0.9295717545461848
47	0.0	0.0	0.0	0.0	0.0	0.0	0.0	0.0	0.0	0.0	4.472546285399344	3.6474410566795292	3.045019795870668	2.774703535142283	2.4106865133878523	2.0847246541870117	1.6349244202640776	1.2409253874009876	0.99249323405843	0.7282328974572572	0.5248723067607433	0.39720852223979186	0.2806391668263428	0.1925210876019099	0.13346523108622543	0.108773763309018	0.0863304947705279	0.09490297414296478	0.10309493941527004	0.119173603743155	0.15393608337405418	0.167248195617681	0.19192144590307958	0.247124620769692	0.2715249298154321	0.29494700487810555	0.3594641772621321	0.4229294690607768	0.4752683167533416	0.5592725509090037	0.6187033957351069	0.6735045677678517	0.6910340955880798	0.7295226831050661	0.7356112122182346	0.7562487013984933	0.7693737209724052	0.8318560359969567	0.8812002212833567
48	0.0	0.0	0.0	0.0	0.0	0.0	0.0	0.0	6.992439428527647	6.368972183344151	4.629120158045253	3.6788350084432757	3.1238723040695513	2.691494918003297	2.2529543188906107	1.807304375226221	1.3902509905254599	1.1075730467369365	0.8362957470920271	0.598050182200037	0.4196698317005332	0.28526781381899013	0.1717210675315206	0.09780097365136786	0.04840650878498698	0.038952199543379695	0.0	0.03402099914415846	0.06213493372658219	0.07559161787130453	0.11395891888609544	0.14680922488642434	0.17485066920634562	0.21809673372225014	0.2686188395128113	0.2953763619514138	0.35898719291621184	0.42450775923378803	0.47753641020599247	0.539249200746676	0.6084140692505446	0.6264756844590407	0.6470681752353951	0.6653522980397373	0.6703796214336162	0.6991778363294934	0.7188279265673385	0.784165846210974	0.826675915238777
49	0.0	0.0	0.0	0.0	0.0	0.0	0.0	0.0	0.0	5.681315323800949	4.884761090590877	4.070272725014822	3.2683714142731795	2.5699967365911593	2.086961115972711	1.6979755778242147	1.2851502296129196	0.993329050010245	0.7923419682196009	0.5296926487425786	0.3438365369204659	0.2019771111029005	0.12231392111055417	0.06446091606756754	0.034861758419352906	0.013389835069367528	0.009608560945309819	0.03717548001003257	0.06559096175863743	0.09698474681518388	0.13236656251825973	0.15004857842384833	0.20670652957986402	0.24316405002350994	0.2680246521791103	0.32841046665915297	0.4054520941233095	0.46350439913720365	0.4875123063811344	0.5438553536078796	0.5841259396735055	0.6225662110850463	0.6137227907603391	0.6454173067100237	0.6616301704644378	0.6762378852052757	0.7085377037814196	0.7357658544874699	0.8053573079673164
50	0.0	0.0	0.0	0.0	0.0	0.0	0.0	0.0	0.0	6.278683633976127	5.098714906375938	4.327085066593262	3.445600686134682	2.6573964122181692	2.080034098340665	1.632933702230325	1.2715549229809833	0.9730304807003858	0.7373359924200376	0.5095769054470543	0.32969308515407736	0.19547231635718276	0.1251935807318496	0.07553975903919552	0.08163082841529512	0.06005597181630273	0.06972893753057319	0.0982303622529268	0.11888612517481656	0.16214028333279185	0.2046862305438779	0.24112897049048332	0.27995196084020524	0.30329934649781887	0.3572035191425025	0.3921017166884493	0.4433157939193073	0.5118695857848667	0.528137346318978	0.5372895942309119	0.5955995398385925	0.6114280183344336	0.6419814135218038	0.5919917609470513	0.6434609416686694	0.6713693549273492	0.7097164835199088	0.7591644084174067	0.8411501201976739
51	0.0	0.0	0.0	0.0	0.0	0.0	0.0	0.0	6.130968207803211	5.935934698466977	5.529306062479187	4.451050154319817	3.563945889366539	2.7623442296603065	2.229161695166603	1.6839919223983264	1.3495189742104952	1.0177932504733969	0.760489381175927	0.5736017535650992	0.4159289412424547	0.26624637009785346	0.2046466263050375	0.19233331109271923	0.18364222819922116	0.199009005858664	0.20429674092216388	0.19357210111403678	0.23167105611643013	0.26056822351927345	0.32108174604858775	0.3925630644217497	0.4268282961322676	0.44592404698644916	0.4726345193436776	0.5043176050240445	0.544582827030685	0.6049474748669752	0.6059738075923171	0.6262005831046116	0.6199791244796069	0.650550334781129	0.6692882112266867	0.7095994844192166	0.7174762632661116	0.7193003851625024	0.7635979619115423	0.8302418053128724	0.8785353702891152
52	0.0	0.0	0.0	0.0	0.0	0.0	0.0	0.0	6.742942343423114	5.216560781965172	5.50420719018019	4.20742313820623	3.5428609067524093	2.878165752958486	2.296215233866925	1.8704083287456132	1.4631439045916501	1.1557208645017045	0.904072829816049	0.7123315181765815	0.5564024229813809	0.4506541662115069	0.396445204564146	0.3746285423347473	0.36255959284550343	0.36078150177766144	0.3770187813584984	0.40605165366435614	0.4215756809900171	0.4375454813285842	0.5240542064460723	0.5464078203473095	0.5872046764693613	0.5935808249620234	0.5969388668897269	0.6407142054752928	0.6758450654944657	0.6972637340742072	0.6785709025557871	0.7056755454012391	0.6884413251309516	0.7075462204830281	0.7316908863137987	0.7665085338057471	0.7878447421968042	0.805898660989758	0.8719045614852385	0.9387251344704897	0.9809219688827326
53	0.0	0.0	0.0	0.0	0.0	0.0	0.0	0.0	0.0	5.265344509740262	4.788651331190919	4.55590493302092	3.658423620694494	2.9862235227394462	2.5493350166040782	2.047662851553346	1.70294323765654	1.3838355462895837	1.1130900964047	0.8982512171108388	0.7542409117770204	0.6662867911461952	0.6383993711722011	0.6142434877666627	0.6176756967667698	0.6296770460898014	0.6197551409634459	0.6312182027250275	0.6491442715147153	0.6895910365536588	0.7149321256267438	0.7481216285275121	0.7769531002957644	0.7947559737218377	0.8036494288656835	0.8475797679459287	0.8198964599258387	0.7934898853032442	0.8045562138455971	0.78405229248051	0.8296193776565159	0.8308514953217179	0.853286915479921	0.8931412984212077	0.905492916373821	0.9467572595758904	0.9617699955252972	1.0761777086693387	1.1337965720047194
54	0.0	0.0	0.0	0.0	0.0	0.0	0.0	0.0	6.629358888301291	5.253330203632712	4.813123209714392	4.273890176890808	3.7840172167273245	3.345843054187702	2.780532101848417	2.3270676524340823	1.903844264374091	1.6100424311788393	1.3533692696821369	1.1731425699963811	1.0399433330423884	0.958178528436572	0.9667829418973772	0.9414881248540317	0.9779364469136844	0.9437871748010611	0.9547041464202337	0.9100066082559497	0.9467363485033884	0.9636570781043776	1.01118552601596	1.0132378940579905	1.038012771858738	0.9999006975914666	1.0204779295514737	1.0229194003422553	0.995205748929938	0.9772342791726745	0.9675438943418913	0.9603496637289659	0.966443991530368	0.9819216918574165	1.0134288812560115	1.051536738815452	1.0460715274142887	1.0474678968836573	1.116161506276928	1.1679764721385757	1.268859146472181
55	0.0	0.0	0.0	0.0	0.0	0.0	0.0	0.0	6.260843621733856	5.0044297554713255	4.691864928431634	4.656587086045058	4.145282127703555	3.5091594801610775	2.9460782492042785	2.572086925651857	2.202149666401416	1.904370881592846	1.683942185864109	1.4913776401897723	1.3599758340658674	1.2705373800761954	1.2934551258160498	1.3335424384150292	1.3723063080987874	1.3252703411231979	1.298488334705537	1.2759162889903406	1.297660689146598	1.2790241665139979	1.341537954580458	1.2868489555534657	1.3136741986963631	1.244513876892281	1.2265956757887047	1.2146990593336593	1.1608416388913305	1.1658832636678298	1.0951439917372081	1.1213024073275042	1.0983990052667414	1.1239936965133035	1.120020514942495	1.182018808876859	1.1809325880135546	1.1871251026304925	1.2145845840891072	1.3092176895733267	1.4450304913261922
56	0.0	0.0	0.0	0.0	0.0	0.0	0.0	0.0	6.742942343423114	5.923097961464156	5.107470479252625	5.164292110285541	4.5764295722511745	4.101874864864487	3.322183402592449	2.880027695567583	2.560525048767369	2.218417176381899	2.051753344480126	1.9366937731208305	1.812504424796149	1.7287209839395334	1.7767795635345855	1.767751069878308	1.792381726165785	1.7751468331146238	1.7868227285858316	1.7261985056459377	1.6780662059987126	1.689550973692291	1.7040249982704267	1.658423275823469	1.5864413288227457	1.541106298932232	1.478575267523123	1.466469278679206	1.4498689980715689	1.420490178762818	1.3739346655482318	1.2967293300793017	1.2734254272252823	1.280028005029747	1.2866693163442369	1.3159062359220144	1.3583277450925797	1.3536572848960677	1.3938324878106956	1.5337177121176646	1.5863353352769263
57	0.0	0.0	0.0	0.0	0.0	0.0	0.0	0.0	0.0	5.7365298003705805	5.389400217807807	5.486126238815925	4.998811499755443	4.134967849518323	3.823628825741081	3.3359768264986362	3.032099730113858	2.752390988060193	2.4744564388293586	2.3612252337352313	2.3065197282147096	2.28251823225993	2.2882565626478417	2.2691642379441914	2.241913066740234	2.299516978417154	2.273071562166149	2.2150267477723853	2.187341512045826	2.1391816435976994	2.1152150291819556	2.0204199548208637	1.9351251814223325	1.7736629721857833	1.7234966183787943	1.7522092964167575	1.7422806963997033	1.7049094560762725	1.6089795206855388	1.4954733432255196	1.4542317658359494	1.430464624716043	1.5003010551293947	1.5333485552780033	1.6148172175131101	1.625923968851616	1.6656876984562095	1.8087222415050563	1.8968289162936616
58	0.0	0.0	0.0	0.0	0.0	0.0	0.0	0.0	0.0	6.742942343423114	0.0	6.260843621733856	5.482529010313574	4.886541722446466	4.226613397775979	3.8444349135136315	3.7294344290724197	3.4485866502524054	3.154361579236978	2.881407451844791	2.8687849738075597	2.914968234283701	2.921582154878971	2.875102777886937	2.76234169669951	2.8028360798100422	2.7395073048103713	2.8661265831881835	2.7004887194226646	2.6526128029821443	2.697180783017859	2.4288640912132324	2.2054862866242093	2.036453853837447	1.9488240367760818	2.0220180632897042	2.029916280832854	1.9208054600578288	1.8202768476496907	1.6942093128233147	1.6475926913635464	1.663301235288925	1.7836979571038984	1.8900159638858423	1.955943679622357	2.0391875699169306	2.0673001716033186	2.1393847544439097	2.1760419487841
59	0.0	0.0	0.0	0.0	0.0	0.0	0.0	0.0	0.0	0.0	6.587573357280896	0.0	5.659086835858525	5.348374401683043	5.100422943238661	4.825608792370873	4.358028232338781	4.297739877154876	3.9322026125293785	3.98475224245981	3.605003067652044	3.955062783564328	3.8286942561401807	3.5260973247195118	3.493668694168708	3.4288166756971368	3.4419536213081523	3.440518802320578	3.448003167316277	3.2726927043223677	3.159667040636842	3.0527121602007163	2.6795166444944956	2.411739292108389	2.3138461667766688	2.376598938749188	2.288353397776228	2.1605118630110756	2.0301530762293334	1.958098176895012	1.9238451172244	2.0647266245997455	2.1979842903238493	2.3102038967897984	2.2923667415603743	2.3455343675742863	2.388631237232122	2.468293025458057	2.4634677312046005
60	0.0	0.0	0.0	0.0	0.0	0.0	0.0	0.0	0.0	0.0	0.0	0.0	0.0	0.0	6.64083254418678	5.876724148663702	6.105795393279913	5.806789880865096	5.134312879570191	4.884037830141335	4.76493830213145	4.55739978222175	4.667586501815253	4.5307085996474585	4.503567003561167	4.459722265179278	4.118740433691173	4.354230933993274	3.9505024104550177	4.198911385634466	3.8838084788496987	3.6498512196492747	3.2301122947703353	3.0036636832205312	2.9247287971853106	2.838731020398459	2.6883949385509327	2.5309173040382102	2.3968145997242285	2.299642623782395	2.35991985253911	2.5714701957979065	2.6659548183517847	2.8012566207079876	2.7467342712101246	2.6499572871678367	2.753736472769303	2.8486529260458493	2.9069217203917797
61	0.0	0.0	0.0	0.0	0.0	0.0	0.0	0.0	0.0	0.0	0.0	0.0	0.0	0.0	0.0	6.056602850632937	6.587573357280896	0.0	5.623375913902382	5.429362321024741	5.322977878119075	5.437572927425619	5.548994969271303	5.473853990032386	6.68154650850735	5.216740793116103	5.630272648969901	4.8509965001510436	5.09894431867357	4.864141069144414	4.638322833660475	4.230603865274598	3.9577688254310823	3.8063800808467754	3.5062223283434157	3.3782256403500135	3.1193592804853916	2.8958448033422393	2.826146912120614	2.7934285330393855	2.9194999955527026	3.06178161971469	3.2450833714420684	3.272936681052551	3.2453486993926264	3.174525061677583	3.254309441334301	3.4687268656472092	3.747341219483312
62	0.0	0.0	0.0	0.0	0.0	0.0	0.0	0.0	0.0	0.0	0.0	0.0	0.0	0.0	0.0	0.0	6.64083254418678	0.0	0.0	6.012225088099391	5.623375913902382	5.790057038408473	6.581593141623785	6.5387015723221955	0.0	7.5904046824340865	6.514919674323351	6.191911596310095	5.742229605357214	5.38947757919954	5.7791493432989265	5.358716030195354	4.788348027398954	4.456946387668938	4.178638556593598	3.981657132340681	3.6358648273988123	3.419081712113849	3.3300813763936015	3.2458889052691724	3.2769697496471535	3.721365554244576	3.797589361167132	3.7788026937727883	3.685297715874178	3.8082498954338098	3.92054910057436	4.056896644843082	4.070475804024903
63	0.0	0.0	0.0	0.0	0.0	0.0	0.0	0.0	0.0	0.0	0.0	0.0	0.0	0.0	0.0	0.0	0.0	0.0	0.0	6.10547463559164	0.0	0.0	0.0	0.0	0.0	0.0	7.10830596074483	0.0	6.284654807867409	7.10830596074483	6.189116008455408	5.910624573010893	5.149114075028828	5.006007097378547	4.7266287253067825	4.807416326695249	4.425289576380718	3.9946567900217467	3.765841647602244	3.694520247469109	3.9754674710628146	4.083175266026507	4.2106873259554645	4.398079183783394	4.333606041762599	4.376290231325226	4.528112096932314	4.375930475983618	4.611446661373791
64	0.0	0.0	0.0	0.0	0.0	0.0	0.0	0.0	0.0	0.0	0.0	0.0	0.0	0.0	0.0	0.0	0.0	0.0	0.0	0.0	6.494323809788647	0.0	0.0	0.0	0.0	0.0	0.0	0.0	7.5904046824340865	7.10830596074483	7.5904046824340865	7.179796095082003	5.989216669532923	5.7595976874872035	6.986830105505681	5.850101028354984	5.021550807418383	4.789059742797456	4.282723729868981	4.323282283427802	4.280046518664489	4.569865952597239	4.593453952766883	4.732177545537188	4.969340654856857	5.069570908972675	4.767320622209376	4.872087847625495	5.034385559458317
65	0.0	0.0	0.0	0.0	0.0	0.0	0.0	0.0	0.0	0.0	0.0	0.0	0.0	0.0	0.0	0.0	0.0	0.0	0.0	0.0	0.0	0.0	0.0	0.0	0.0	0.0	0.0	0.0	7.5904046824340865	0.0	0.0	6.9089150096083936	0.0	7.365547982556847	0.0	6.4197065970263845	6.181197089256789	5.276443705702589	4.974776314949961	5.147126418242219	5.104747437031624	4.92142374255205	4.8650857933247105	5.125728403870855	5.141515163147749	5.30940807677321	5.179257412342712	5.049067976752888	5.267257010674741
66	0.0	0.0	0.0	0.0	0.0	0.0	0.0	0.0	0.0	0.0	0.0	0.0	0.0	0.0	0.0	0.0	0.0	0.0	0.0	0.0	0.0	0.0	0.0	0.0	0.0	0.0	0.0	0.0	0.0	0.0	0.0	0.0	0.0	0.0	0.0	7.574331869433704	7.574331869433704	7.100223126924663	6.621820007265543	5.734848535234563	5.41332685661335	5.45145154684706	5.779171206423107	5.71691317921914	5.50872800249038	5.607788691598201	5.70044536021375	5.609276113788984	5.222265546853147
67	0.0	0.0	0.0	0.0	0.0	0.0	0.0	0.0	0.0	0.0	0.0	0.0	0.0	0.0	0.0	0.0	0.0	0.0	0.0	0.0	0.0	0.0	0.0	0.0	0.0	0.0	0.0	0.0	0.0	0.0	0.0	0.0	0.0	0.0	0.0	0.0	0.0	0.0	7.115804001553653	6.836311745618711	6.245558281848836	6.440568292655208	6.359275360881203	6.1572836161547775	6.480013513913595	8.45616958495508	6.195902563045018	6.201129369673267	6.1849487739790225
68	0.0	0.0	0.0	0.0	0.0	0.0	0.0	0.0	0.0	0.0	0.0	0.0	0.0	0.0	0.0	0.0	0.0	0.0	0.0	0.0	0.0	0.0	0.0	0.0	0.0	0.0	0.0	0.0	0.0	0.0	0.0	0.0	0.0	0.0	0.0	0.0	0.0	0.0	0.0	0.0	7.10830596074483	0.0	6.6412850347150245	6.776282286174738	0.0	7.426048837194302	8.45616958495508	6.776282286174738	6.705187913949591
69	0.0	0.0	0.0	0.0	0.0	0.0	0.0	0.0	0.0	0.0	0.0	0.0	0.0	0.0	0.0	0.0	0.0	0.0	0.0	0.0	0.0	0.0	0.0	0.0	0.0	0.0	0.0	0.0	0.0	0.0	0.0	0.0	0.0	0.0	0.0	0.0	0.0	0.0	0.0	0.0	7.6054824780935375	8.45616958495508	0.0	0.0	0.0	0.0	0.0	8.45616958495508	7.692061189432002
70	0.0	0.0	0.0	0.0	0.0	0.0	0.0	0.0	0.0	0.0	0.0	0.0	0.0	0.0	0.0	0.0	0.0	0.0	0.0	0.0	0.0	0.0	0.0	0.0	0.0	0.0	0.0	0.0	0.0	0.0	0.0	0.0	0.0	0.0	0.0	0.0	0.0	0.0	0.0	0.0	0.0	0.0	0.0	0.0	0.0	0.0	0.0	8.45616958495508	8.45616958495508
71	0.0	0.0	0.0	0.0	0.0	0.0	0.0	0.0	0.0	0.0	0.0	0.0	0.0	0.0	0.0	0.0	0.0	0.0	0.0	0.0	0.0	0.0	0.0	0.0	0.0	0.0	0.0	0.0	0.0	0.0	0.0	0.0	0.0	0.0	0.0	0.0	0.0	0.0	0.0	0.0	0.0	0.0	0.0	0.0	0.0	0.0	0.0	0.0	0.0
72	0.0	0.0	0.0	0.0	0.0	0.0	0.0	0.0	0.0	0.0	0.0	0.0	0.0	0.0	0.0	0.0	0.0	0.0	0.0	0.0	0.0	0.0	0.0	0.0	0.0	0.0	0.0	0.0	0.0	0.0	0.0	0.0	0.0	0.0	0.0	0.0	0.0	0.0	0.0	0.0	0.0	0.0	0.0	0.0	0.0	0.0	0.0	0.0	0.0
73	0.0	0.0	0.0	0.0	0.0	0.0	0.0	0.0	0.0	0.0	0.0	0.0	0.0	0.0	0.0	0.0	0.0	0.0	0.0	0.0	0.0	0.0	0.0	0.0	0.0	0.0	0.0	0.0	0.0	0.0	0.0	0.0	0.0	0.0	0.0	0.0	0.0	0.0	0.0	0.0	0.0	0.0	0.0	0.0	0.0	0.0	0.0	0.0	0.0
74	0.0	0.0	0.0	0.0	0.0	0.0	0.0	0.0	0.0	0.0	0.0	0.0	0.0	0.0	0.0	0.0	0.0	0.0	0.0	0.0	0.0	0.0	0.0	0.0	0.0	0.0	0.0	0.0	0.0	0.0	0.0	0.0	0.0	0.0	0.0	0.0	0.0	0.0	0.0	0.0	0.0	0.0	0.0	0.0	0.0	0.0	0.0	0.0	0.0
75	0.0	0.0	0.0	0.0	0.0	0.0	0.0	0.0	0.0	0.0	0.0	0.0	0.0	0.0	0.0	0.0	0.0	0.0	0.0	0.0	0.0	0.0	0.0	0.0	0.0	0.0	0.0	0.0	0.0	0.0	0.0	0.0	0.0	0.0	0.0	0.0	0.0	0.0	0.0	0.0	0.0	0.0	0.0	0.0	0.0	0.0	0.0	0.0	0.0
76	0.0	0.0	0.0	0.0	0.0	0.0	0.0	0.0	0.0	0.0	0.0	0.0	0.0	0.0	0.0	0.0	0.0	0.0	0.0	0.0	0.0	0.0	0.0	0.0	0.0	0.0	0.0	0.0	0.0	0.0	0.0	0.0	0.0	0.0	0.0	0.0	0.0	0.0	0.0	0.0	0.0	0.0	0.0	0.0	0.0	0.0	0.0	0.0	0.0
77	0.0	0.0	0.0	0.0	0.0	0.0	0.0	0.0	0.0	0.0	0.0	0.0	0.0	0.0	0.0	0.0	0.0	0.0	0.0	0.0	0.0	0.0	0.0	0.0	0.0	0.0	0.0	0.0	0.0	0.0	0.0	0.0	0.0	0.0	0.0	0.0	0.0	0.0	0.0	0.0	0.0	0.0	0.0	0.0	0.0	0.0	0.0	0.0	0.0
78	0.0	0.0	0.0	0.0	0.0	0.0	0.0	0.0	0.0	0.0	0.0	0.0	0.0	0.0	0.0	0.0	0.0	0.0	0.0	0.0	0.0	0.0	0.0	0.0	0.0	0.0	0.0	0.0	0.0	0.0	0.0	0.0	0.0	0.0	0.0	0.0	0.0	0.0	0.0	0.0	0.0	0.0	0.0	0.0	0.0	0.0	0.0	0.0	0.0
79	0.0	0.0	0.0	0.0	0.0	0.0	0.0	0.0	0.0	0.0	0.0	0.0	0.0	0.0	0.0	0.0	0.0	0.0	0.0	0.0	0.0	0.0	0.0	0.0	0.0	0.0	0.0	0.0	0.0	0.0	0.0	0.0	0.0	0.0	0.0	0.0	0.0	0.0	0.0	0.0	0.0	0.0	0.0	0.0	0.0	0.0	0.0	0.0	0.0
[truncated: 31 more columns]
