# Supplementary material for: Machine learning coarse-grained potentials of protein thermodynamics
Source: Nat Commun. 2023 Sep 15;14:5739. doi: 10.1038/s41467-023-41343-1 (PMC10504246; doi:10.1038/s41467-023-41343-1)
Supplement: Supplementary file 4 — Source Data [file 41467_2023_41343_MOESM4_ESM.zip › Source_data/Figure4/figure4_a_ref.csv]

	0	1	2	3	4	5	6	7	8	9	10	11	12	13	14	15	16	17	18	19	20	21	22	23	24	25	26	27	28	29	30	31	32	33	34	35	36	37	38	39	40	41	42	43	44	45	46	47	48
0	0.0	0.0	0.0	0.0	0.0	0.0	0.0	0.0	0.0	0.0	0.0	0.0	0.0	0.0	0.0	0.0	0.0	0.0	0.0	0.0	0.0	0.0	0.0	0.0	0.0	0.0	0.0	0.0	0.0	0.0	0.0	0.0	0.0	0.0	0.0	0.0	0.0	0.0	0.0	0.0	0.0	0.0	0.0	0.0	0.0	0.0	0.0	0.0	0.0
1	0.0	0.0	0.0	0.0	0.0	0.0	0.0	0.0	0.0	0.0	0.0	0.0	0.0	0.0	0.0	0.0	0.0	0.0	0.0	0.0	0.0	0.0	0.0	0.0	0.0	0.0	0.0	0.0	0.0	0.0	0.0	0.0	0.0	0.0	0.0	0.0	0.0	0.0	0.0	0.0	0.0	0.0	0.0	0.0	0.0	0.0	0.0	0.0	0.0
2	0.0	0.0	0.0	0.0	0.0	0.0	0.0	0.0	0.0	0.0	0.0	0.0	0.0	0.0	0.0	0.0	0.0	0.0	0.0	0.0	0.0	0.0	0.0	0.0	0.0	0.0	0.0	0.0	0.0	0.0	0.0	0.0	0.0	0.0	0.0	0.0	0.0	0.0	0.0	0.0	0.0	0.0	0.0	0.0	0.0	0.0	0.0	0.0	0.0
3	0.0	0.0	0.0	0.0	0.0	0.0	0.0	0.0	0.0	0.0	0.0	0.0	0.0	0.0	0.0	0.0	0.0	0.0	0.0	0.0	0.0	0.0	0.0	0.0	0.0	0.0	0.0	0.0	0.0	0.0	0.0	0.0	0.0	0.0	0.0	0.0	0.0	0.0	0.0	0.0	0.0	0.0	0.0	0.0	0.0	0.0	0.0	0.0	0.0
4	0.0	0.0	0.0	0.0	0.0	0.0	0.0	0.0	0.0	0.0	0.0	0.0	0.0	0.0	0.0	0.0	0.0	0.0	0.0	0.0	0.0	0.0	0.0	0.0	0.0	0.0	0.0	0.0	0.0	0.0	0.0	0.0	0.0	0.0	0.0	0.0	0.0	0.0	0.0	0.0	0.0	0.0	0.0	0.0	0.0	0.0	0.0	0.0	0.0
5	0.0	0.0	0.0	0.0	0.0	0.0	0.0	0.0	0.0	0.0	0.0	0.0	0.0	0.0	0.0	0.0	0.0	0.0	0.0	0.0	0.0	0.0	0.0	0.0	0.0	0.0	0.0	0.0	0.0	0.0	0.0	0.0	0.0	0.0	0.0	0.0	0.0	0.0	0.0	0.0	0.0	0.0	0.0	0.0	0.0	0.0	0.0	0.0	0.0
6	0.0	0.0	0.0	0.0	0.0	0.0	0.0	0.0	0.0	0.0	0.0	0.0	0.0	0.0	0.0	0.0	0.0	0.0	0.0	0.0	0.0	0.0	0.0	0.0	0.0	0.0	0.0	0.0	0.0	0.0	0.0	0.0	0.0	0.0	0.0	0.0	9.187595952364958	8.040377809429515	7.381570211771066	7.581750838393864	8.573287507823137	8.425033322748012	0.0	0.0	0.0	0.0	0.0	0.0	0.0
7	0.0	0.0	0.0	0.0	0.0	0.0	0.0	0.0	0.0	0.0	0.0	0.0	0.0	0.0	0.0	0.0	0.0	0.0	0.0	0.0	0.0	0.0	0.0	0.0	0.0	0.0	0.0	0.0	0.0	0.0	0.0	0.0	0.0	0.0	0.0	0.0	6.486278927728625	4.763634169617182	4.580298805561824	4.9485908417783	5.443062184429444	6.337463553893752	7.27363517972606	0.0	0.0	0.0	0.0	0.0	0.0
8	0.0	0.0	0.0	0.0	0.0	0.0	0.0	0.0	0.0	0.0	0.0	0.0	0.0	0.0	0.0	0.0	0.0	0.0	0.0	0.0	0.0	0.0	0.0	0.0	0.0	0.0	0.0	0.0	0.0	0.0	0.0	0.0	0.0	0.0	0.0	7.206167169567646	4.317261489197236	3.091549707807402	3.0864324889655737	3.46005782193258	3.936804133193047	4.5756343652326805	5.11462251930811	6.09612926394894	8.431512990292575	0.0	0.0	8.431512990292575	0.0
9	0.0	0.0	0.0	0.0	0.0	0.0	0.0	0.0	0.0	0.0	0.0	0.0	0.0	0.0	0.0	0.0	0.0	0.0	0.0	0.0	0.0	0.0	0.0	0.0	0.0	0.0	0.0	0.0	0.0	0.0	0.0	0.0	0.0	0.0	0.0	5.729365650495023	3.232944709159623	2.3110358628799976	2.2863219138025186	2.6375940008405636	3.0995953159710887	3.3263925984013345	3.823905883991277	4.625644261218596	5.584528711024275	5.820451977169146	6.37537889503192	6.773088129046442	7.650940360625473
10	0.0	0.0	0.0	0.0	0.0	0.0	0.0	0.0	0.0	0.0	0.0	0.0	0.0	0.0	0.0	0.0	0.0	0.0	0.0	0.0	0.0	0.0	0.0	0.0	0.0	0.0	0.0	0.0	0.0	0.0	0.0	0.0	0.0	0.0	8.563907631626092	4.561362944630021	2.7890369116714475	2.1050846748503313	1.956466428086475	2.200054742269049	2.454901871694172	2.5796553169712966	2.943851208846269	3.500895910473836	3.9654869715918095	4.400083123878126	4.982979001424699	5.486803250015974	5.705606250905907
11	0.0	0.0	0.0	0.0	0.0	0.0	0.0	0.0	0.0	0.0	0.0	0.0	0.0	0.0	0.0	0.0	0.0	0.0	0.0	0.0	0.0	0.0	0.0	0.0	0.0	0.0	0.0	0.0	0.0	0.0	0.0	0.0	0.0	0.0	6.598230275507486	4.0156393838619575	2.74223857497203	2.1670005931144645	1.9622372785110263	2.085335398574997	2.18469187315382	2.2296089247241917	2.452040360405413	2.800050561358144	3.16674890807913	3.4441303212740526	3.7839085865865445	4.078024293372318	4.373906500786722
12	0.0	0.0	0.0	0.0	0.0	0.0	0.0	0.0	0.0	0.0	0.0	0.0	0.0	0.0	0.0	0.0	0.0	0.0	0.0	0.0	0.0	0.0	0.0	0.0	0.0	0.0	0.0	0.0	0.0	0.0	0.0	0.0	0.0	0.0	5.676124332280631	3.86474572996871	2.8934566481617554	2.4109590576052162	2.2206602681638468	2.191838920908277	2.1101822712894704	2.1163676066858383	2.2573184574771923	2.4713870633753356	2.6881849855902398	2.8416586581808843	3.084342677429579	3.332050639790338	3.6334567512545433
13	0.0	0.0	0.0	0.0	0.0	0.0	0.0	0.0	0.0	0.0	0.0	0.0	0.0	0.0	0.0	0.0	0.0	0.0	0.0	0.0	0.0	0.0	0.0	0.0	0.0	0.0	0.0	0.0	0.0	0.0	0.0	0.0	0.0	8.003476886585311	5.213200780153901	3.814570056137946	3.060015711684883	2.6650757540207413	2.447298100955027	2.2898020876347878	2.105101783870771	2.131123431800177	2.276921326303269	2.3729983608210694	2.4981986817436943	2.575098235031007	2.7692384585383123	2.9362171353189077	3.1350552163794227
14	0.0	0.0	0.0	0.0	0.0	0.0	0.0	0.0	0.0	0.0	0.0	0.0	0.0	0.0	0.0	0.0	0.0	0.0	0.0	0.0	0.0	0.0	0.0	0.0	0.0	0.0	0.0	0.0	0.0	0.0	0.0	0.0	8.10363548767681	5.668200778686682	4.463938252676659	3.557011140226891	3.0380377502698734	2.7509843162300895	2.5250583660750707	2.3570417404335102	2.1985225670863096	2.2771819678087204	2.3812262060637814	2.4320484824158	2.499457571254292	2.5736534237203963	2.7371494131479923	2.839714594657209	2.980707161396715
15	0.0	0.0	0.0	0.0	0.0	0.0	0.0	0.0	0.0	0.0	0.0	0.0	0.0	0.0	0.0	0.0	0.0	0.0	0.0	0.0	0.0	0.0	0.0	0.0	0.0	0.0	0.0	0.0	0.0	0.0	0.0	0.0	5.381240201206829	4.19829496590908	3.6506561398272024	3.2010324513566455	2.8651248066552957	2.5887948677403227	2.3757492684959725	2.3112201202693066	2.265903611982663	2.2845661216617317	2.3535408309696577	2.4193332540329275	2.4974047971078694	2.593820574921938	2.7373779155731763	2.840519462133234	3.011215419861974
16	0.0	0.0	0.0	0.0	0.0	0.0	0.0	0.0	0.0	0.0	0.0	0.0	0.0	0.0	0.0	0.0	0.0	0.0	0.0	0.0	0.0	0.0	0.0	0.0	0.0	0.0	0.0	0.0	0.0	0.0	8.920736571512675	6.4082462447617505	4.16039696057161	3.416384720381337	3.191711092810896	2.8549486390506655	2.532804902141524	2.3249166862824624	2.1791907221784563	2.17023820609429	2.1928247674800825	2.161106925239086	2.1919327008373846	2.293369588890896	2.422019349069107	2.584610952090751	2.732931945330789	2.8378242571377315	2.9890650026084438
17	0.0	0.0	0.0	0.0	0.0	0.0	0.0	0.0	0.0	0.0	0.0	0.0	0.0	0.0	0.0	0.0	0.0	0.0	0.0	0.0	0.0	0.0	0.0	0.0	0.0	0.0	0.0	0.0	0.0	0.0	7.953667732764801	5.2714897186579766	3.661147035292497	3.18193061288896	3.03553801002425	2.5876512621881935	2.31393150789664	2.141463000421394	2.059822940926582	2.0422621184713354	2.0507725867574105	2.0476656303991594	2.0745616690360973	2.1509543482790545	2.2654970428077736	2.4279331675748845	2.624155971217458	2.7562479443167063	2.936392162154459
18	0.0	0.0	0.0	0.0	0.0	0.0	0.0	0.0	0.0	0.0	0.0	0.0	0.0	0.0	0.0	0.0	0.0	0.0	0.0	0.0	0.0	0.0	0.0	0.0	0.0	0.0	0.0	0.0	0.0	7.896990369266737	5.730034133794916	4.495216163540006	3.60212921810194	3.282459480431871	2.979033363992794	2.532056292410424	2.251675486166144	2.1104510313353466	2.0286130224631758	2.000946262669746	1.9681816697772931	1.9551349264770859	1.9709697106717328	1.9867903002428142	2.0453900442871666	2.182197146763093	2.340831146657527	2.547671777600495	2.765315865795538
19	0.0	0.0	0.0	0.0	0.0	0.0	0.0	0.0	0.0	0.0	0.0	0.0	0.0	0.0	0.0	0.0	0.0	0.0	0.0	0.0	0.0	0.0	0.0	0.0	0.0	0.0	0.0	0.0	8.047925656805218	5.421542340173238	4.354821144794672	3.9993525758706068	3.6808170498039545	3.3438123287173247	2.9356276925387106	2.536642850120319	2.256408888207813	2.074399210605596	1.911343917214006	1.910681647220303	1.9213533764353516	1.8752749021131394	1.8313752559851504	1.806971354863395	1.84081102521136	1.9190379163025733	2.031213547020321	2.2462601996532103	2.4785356939252643
20	0.0	0.0	0.0	0.0	0.0	0.0	0.0	0.0	0.0	0.0	0.0	0.0	0.0	0.0	0.0	0.0	0.0	0.0	0.0	0.0	0.0	0.0	0.0	0.0	0.0	0.0	0.0	8.542754303020509	5.521794595759847	4.128335530610478	3.7312922703899525	3.8224779636377515	3.6351854959000964	3.2269866066601307	2.8082058806751298	2.521284721480605	2.275776051810682	2.079671705876009	1.9322410553058798	1.9163492564434894	1.8678891758080094	1.7906751935409342	1.7226241029525933	1.6799622692926275	1.6774753690280249	1.6923060960854284	1.7701899773751104	1.949870284850879	2.162412876126058
21	0.0	0.0	0.0	0.0	0.0	0.0	0.0	0.0	0.0	0.0	0.0	0.0	0.0	0.0	0.0	0.0	0.0	0.0	0.0	0.0	0.0	0.0	0.0	0.0	0.0	0.0	10.381866995955765	5.992207294546722	4.095508849411058	3.558912325589135	3.6783456736127724	3.7945495686889417	3.4730636167852658	3.0382101761756144	2.6967959009565745	2.5111565389761306	2.337611032519432	2.167294320943306	2.079086119112389	1.9466272272300347	1.8211590405320206	1.698915077658015	1.5990010166306337	1.544620118890497	1.5281453887675371	1.5354403541030845	1.5622034755992433	1.6793723701548235	1.8807907195723295
22	0.0	0.0	0.0	0.0	0.0	0.0	0.0	0.0	0.0	0.0	0.0	0.0	0.0	0.0	0.0	0.0	0.0	0.0	0.0	0.0	0.0	0.0	0.0	0.0	0.0	0.0	6.977460251279325	4.520737073275484	3.5669775929009133	3.566222082264902	3.7449415040179708	3.5932946088093183	3.2052953903186574	2.8928926248700946	2.675329669911173	2.5483639821965265	2.380868996068186	2.2233947505871883	2.1059224535566705	1.917557648538415	1.7625075557438206	1.6537002541924601	1.5760564263059211	1.487019377003627	1.4229734616930618	1.416396989967653	1.4237861406715546	1.485871634322184	1.6249049770918087
23	0.0	0.0	0.0	0.0	0.0	0.0	0.0	0.0	0.0	0.0	0.0	0.0	0.0	0.0	0.0	0.0	0.0	0.0	0.0	0.0	0.0	0.0	0.0	0.0	0.0	8.588405361535528	5.186575359873634	3.792453185090689	3.6060516946281855	3.8331736237624727	3.7211170954984243	3.3493720175463557	3.006946406968457	2.833110983829284	2.690509862640748	2.5386736880059053	2.396781594073239	2.2433363136655013	2.053021696829545	1.88094693819501	1.7897266156074685	1.6633661079159974	1.5787781058933823	1.4521255226690086	1.381800784386026	1.3372589642818506	1.3331247355537967	1.366972573142092	1.439645017659498
24	0.0	0.0	0.0	0.0	0.0	0.0	0.0	0.0	0.0	0.0	0.0	0.0	0.0	0.0	0.0	0.0	0.0	0.0	0.0	0.0	0.0	0.0	0.0	0.0	0.0	6.253531039227111	4.21169444675477	3.6219949631345316	3.8193922946945498	3.845703475485523	3.509223386667728	2.9824913263501673	2.8270082729543407	2.7542593286008485	2.669336332019824	2.525308873826408	2.3908283824548113	2.236044969680305	2.0353648420549137	1.9263537071009007	1.84645554795611	1.6879247621528752	1.5611371072734044	1.472264721950927	1.4040330032593116	1.319600870822144	1.2923735022416465	1.2710144094623819	1.2831582653726197
25	0.0	0.0	0.0	0.0	0.0	0.0	0.0	0.0	0.0	0.0	0.0	0.0	0.0	0.0	0.0	0.0	0.0	0.0	0.0	0.0	0.0	0.0	0.0	0.0	7.6031811981908675	5.0017242186802875	3.874897422977719	3.8167397650559773	3.94169547410953	3.6289477343886776	2.929288782923859	2.5294048381781544	2.5704481020615826	2.5690798807019486	2.533454434407114	2.427143056327774	2.356192635614995	2.1799796385482906	2.007732553608187	1.9624540575998375	1.9021843523217563	1.7634544097319451	1.621298445878574	1.5598533060718451	1.4760771343198216	1.3859893310997324	1.3064950090523566	1.242255935435773	1.207567049072027
26	0.0	0.0	0.0	0.0	0.0	0.0	0.0	0.0	0.0	0.0	0.0	0.0	0.0	0.0	0.0	0.0	0.0	0.0	0.0	0.0	0.0	0.0	0.0	9.151834538394352	5.911063710635586	4.443769200284928	3.977337191348567	4.058900319829508	3.7623755669757357	3.0257613010166273	2.4626255889805893	2.4111241643097956	2.485328667069806	2.491114515233918	2.457050091388466	2.375011294948267	2.2975005168767884	2.0792177086463206	1.9687561195809882	1.9378556546820112	1.915247609415791	1.8739047981606451	1.7833225045378183	1.6809103850182816	1.6030553300965695	1.4846579523657515	1.399439775711977	1.282497943920895	1.2003536856423014
27	0.0	0.0	0.0	0.0	0.0	0.0	0.0	0.0	0.0	0.0	0.0	0.0	0.0	0.0	0.0	0.0	0.0	0.0	0.0	0.0	0.0	0.0	8.556234521680837	6.7167270272649695	4.9256741655086245	4.1185392757101305	4.044395543697478	3.88725283923725	3.2485516081725243	2.690700784298476	2.436389149434184	2.5215749122254025	2.5768557790759954	2.554393529924702	2.494629542616709	2.465766007299082	2.3494772050205683	2.2042650835310567	2.0948273713033614	2.0051312077386156	1.9884931116811742	1.9647965586965195	1.9138604060695	1.852193254817672	1.7406877352651917	1.6285222926136433	1.4958741947277843	1.370144381130118	1.2568274574002332
28	0.0	0.0	0.0	0.0	0.0	0.0	0.0	0.0	0.0	0.0	0.0	0.0	0.0	0.0	0.0	0.0	0.0	0.0	0.0	0.0	0.0	0.0	6.850028574823696	5.091740735446905	4.155576494269209	3.7715048116276724	3.6835962416030665	3.3674721737961835	2.8461751336615166	2.69279336389461	2.653494907913386	2.699450644986048	2.7005852165513136	2.6057105482277634	2.52352863730971	2.560434411921443	2.5295888009274843	2.41729732372606	2.276146941847997	2.1974506132562692	2.1284248406756174	2.0892411890567018	2.0197471083508076	1.9559214787332233	1.8709595193492796	1.7528444227840079	1.6256321393377404	1.483922476145953	1.362939671328967
29	0.0	0.0	0.0	0.0	0.0	0.0	0.0	0.0	0.0	0.0	0.0	0.0	0.0	0.0	0.0	0.0	0.0	0.0	0.0	0.0	0.0	6.43789431997242	4.6944251273473405	3.7958815667741788	3.401109109485214	3.319595199034118	3.1980150378979872	2.826443074758932	2.690013292498597	2.7108486626610104	2.747929401225019	2.736689966626638	2.639327791946616	2.5562813055034623	2.5562794917358906	2.656691327482266	2.6735066946101775	2.5934293621329645	2.509120345473797	2.431309230235294	2.3073374338835717	2.197411454358662	2.105021438793694	2.0483529499454964	1.9831213672132733	1.8626693295785475	1.7089743390965562	1.5432386165748047	1.4526787057080948
30	0.0	0.0	0.0	0.0	0.0	0.0	0.0	0.0	0.0	0.0	0.0	0.0	0.0	0.0	0.0	0.0	0.0	0.0	0.0	0.0	6.709788276422142	4.410124072532032	3.1989416401024786	2.8881855848806963	2.8902658829312684	2.984792322388764	2.893073802051012	2.6245037641410334	2.6410450973349584	2.7013901884164455	2.6640834501116317	2.626239985318765	2.5515089532801807	2.5141674383124033	2.5723754063493742	2.649696953973352	2.7040453273636555	2.69141793647661	2.655844404600145	2.594013010334463	2.4633859889650025	2.374755806671723	2.2692755289446587	2.1847577385638277	2.104723526562052	1.9528765958665235	1.7635177031204416	1.605383741513434	1.516810302583718
31	0.0	0.0	0.0	0.0	0.0	0.0	0.0	0.0	0.0	0.0	0.0	0.0	0.0	0.0	0.0	0.0	0.0	0.0	0.0	7.333622139626771	4.708421779767296	3.2243853112083793	2.660718115267176	2.66336714653727	2.766296959242323	2.8481101969314664	2.7218074626556157	2.555243352704529	2.526513168985542	2.48161277564425	2.412232312691089	2.3677505977766162	2.3276120653044905	2.366318282401236	2.4206203340907	2.525462107811966	2.6650590238809344	2.709112543794206	2.6801984886905994	2.6465679745492845	2.583697841950309	2.5222006496710088	2.4454856838748005	2.3475123582679234	2.2453873378359375	2.0744308160063	1.854036177645075	1.6948238587740243	1.5865775065047374
32	0.0	0.0	0.0	0.0	0.0	0.0	0.0	0.0	0.0	0.0	0.0	0.0	0.0	0.0	0.0	0.0	0.0	0.0	7.432628657060983	4.963795292068024	3.550354372583326	2.9058520256981493	2.6988718326189187	2.6974337073134094	2.703389449449609	2.610207765955018	2.3700524084217895	2.246520988758397	2.208612592627548	2.1336409399555696	2.069992755870517	2.0621711057904437	2.094174417419963	2.167595850151582	2.25809984475616	2.4066540262973155	2.5700857062634195	2.6231130417037023	2.6812815831070718	2.701957824009027	2.6808246452102265	2.637617786997047	2.588281054730905	2.5112180470765586	2.3739170003687593	2.2055504925876277	2.0067475273633106	1.833462273758696	1.693807296346899
33	0.0	0.0	0.0	0.0	0.0	0.0	0.0	0.0	0.0	0.0	0.0	0.0	0.0	0.0	0.0	0.0	0.0	7.789756661573026	5.0313705910077395	3.4712508898564978	2.7725332980303503	2.639969508428217	2.6454170628804765	2.6308031062847497	2.537619613503989	2.3767177390872836	2.186247513980885	2.1018766510262004	2.0529157763262966	1.9647767901870323	1.9060229939738371	1.945429240692191	2.0121553790895006	2.1076176852111748	2.2151679277227125	2.30715070073718	2.452683512751983	2.573846595887652	2.6547803506261203	2.709016019575095	2.7208575837321285	2.75417679433076	2.750174665824337	2.666181149955911	2.5334401475405763	2.346936836315179	2.15848586764942	2.00289937354982	1.8439689784314077
34	0.0	0.0	0.0	0.0	0.0	0.0	0.0	0.0	0.0	0.0	0.0	0.0	0.0	0.0	0.0	0.0	8.749667528933438	5.022972808919725	3.17034189015143	2.3877267341657675	2.267562262455263	2.322610307983734	2.4311913219492216	2.4443198633647767	2.3740873474365904	2.3312142530775275	2.2801614219209205	2.228574795270045	2.1397706618813026	2.045096720945365	1.9854370331291	2.0476610005356073	2.123328784581331	2.2037801369217367	2.275688886402109	2.3152222638902935	2.3872715317818547	2.4782470549564235	2.6106208127183206	2.702091641136834	2.765486046148767	2.8325537076723157	2.8780504344453157	2.817357458423792	2.664772635611334	2.495701212322197	2.3180329357798786	2.178882900403121	1.9988838916673823
35	0.0	0.0	0.0	0.0	0.0	0.0	0.0	0.0	0.0	0.0	0.0	0.0	0.0	0.0	0.0	0.0	5.438766684399047	2.9845955018374997	1.9555494753820004	1.807600540526027	1.9444143558209315	2.112027198837225	2.2780155838773353	2.232296083960621	2.2018932411353602	2.279934740163054	2.2532296316046767	2.2297277948059295	2.2398852025401577	2.2041314129605047	2.195534188157947	2.2333508037928023	2.3176252989265254	2.4043351710458007	2.424233693750877	2.388218469834674	2.3824115291783365	2.483644114911993	2.6163265185473494	2.7036585133946534	2.791885852292428	2.8756543760584914	2.9460336186643192	2.8772687458018305	2.7526083974462225	2.603529406807462	2.44206993757961	2.286340522431314	2.1123930955850576
36	0.0	0.0	0.0	0.0	0.0	0.0	0.0	0.0	0.0	0.0	0.0	0.0	0.0	0.0	0.0	6.801809288393272	3.436598365051657	1.829254582928265	1.449018237844871	1.6157931668853185	1.8174853082075573	2.0662662075111933	2.1964650714413456	2.1380534510568645	2.182858606782083	2.248664726527665	2.197390069829718	2.200208704662274	2.222333375352791	2.175850096037396	2.1729351635613283	2.3272044375782	2.4867804558862745	2.573437723642083	2.5809512954907867	2.5411351883892226	2.5210116405134824	2.63947945914536	2.7485263160298303	2.789707752483625	2.85828415356723	2.9324205776172927	2.9805278867635994	2.9555188442768077	2.8436176279544063	2.71034095192069	2.567445492355691	2.3908124251396194	2.2527934547848294
37	0.0	0.0	0.0	0.0	0.0	0.0	0.0	0.0	0.0	0.0	0.0	0.0	0.0	0.0	0.0	4.433569219168531	2.1226866126145576	1.3323891666766206	1.4245676625670751	1.67105422384275	1.9385738319139114	2.2008822959246923	2.2753213389824043	2.310419535462431	2.3831377092624497	2.4195673600729894	2.362860224194829	2.303351304269411	2.1521757729044704	1.920593980478071	2.0390244458241518	2.344396073329071	2.5749418958152295	2.6775261456618034	2.709360691611144	2.718313315065061	2.7804366875928817	2.838163341180618	2.919534022907239	2.956067127072209	2.994499316254402	3.0463776769381448	3.072543561710028	3.0525286215786047	2.9740858762818836	2.870996857800716	2.7318181564788335	2.5463796733849615	2.372213265399528
38	0.0	0.0	0.0	0.0	0.0	0.0	0.0	0.0	0.0	0.0	0.0	0.0	0.0	0.0	5.979078777990166	2.759827236664757	1.4306965675096204	1.2875596876135087	1.668160627994927	1.9261210767170547	2.24034975828001	2.436896367390491	2.4653099536249523	2.5583217435147234	2.619684710489531	2.634179990288479	2.59658920958486	2.447817875771802	2.091525604942842	1.8698599296468958	2.1019214813489877	2.4509303094056674	2.682995403647172	2.8083102118750793	2.8506852419643613	2.9458306156849585	2.9928807425429595	3.0845032126628156	3.0663026701571767	3.1132681289703554	3.134047016264503	3.1758431328886503	3.168235461402825	3.1855582896786303	3.118144677940078	2.9982329051648393	2.8910136165846	2.7117140625274314	2.496415012542601
39	0.0	0.0	0.0	0.0	0.0	0.0	0.0	0.0	0.0	0.0	0.0	0.0	0.0	7.590635784569775	4.025710117136198	2.0009366831314543	1.380263925058959	1.667944863506444	2.116845776883627	2.3710006518850277	2.60275635691351	2.5987720439634967	2.6237848741248873	2.7104407440020704	2.762829723480181	2.7240830941133836	2.678916801172146	2.5548531796367846	2.3429522768529902	2.239729431111962	2.4667447709379036	2.758291493254698	2.9520333829296876	3.0243285447383177	3.0892962382355864	3.1351563300303993	3.178110599480988	3.2237001168711816	3.2325508492027466	3.2533321541064173	3.273084044678718	3.265856650865848	3.268613880516995	3.267579491696394	3.1934330564079594	3.103960024588638	2.998975822955536	2.8280734401813112	2.595552502289269
40	0.0	0.0	0.0	0.0	0.0	0.0	0.0	0.0	0.0	0.0	0.0	0.0	8.835347023169179	5.5755830121020225	2.924620582916648	1.8278954866204287	1.7727447985055327	2.214517526189409	2.5837377235536967	2.840224929523782	2.8056932183176273	2.734708754542756	2.827934958824929	2.9065648058314566	2.8864776166727037	2.818204490388482	2.82672530788949	2.788323852029126	2.763662479018046	2.7633020811773323	2.9301684374265027	3.134887678194603	3.222553518597089	3.2976338813023722	3.3528715976633667	3.371302459413306	3.470588743173678	3.3856153624145926	3.3629901888395675	3.4082606456507043	3.4404475847056246	3.4156464973895058	3.3583368939221603	3.3485199847689437	3.283454853617488	3.167891612158488	3.078340133579806	2.895006259619237	2.694187041179235
41	0.0	0.0	0.0	0.0	0.0	0.0	0.0	0.0	0.0	0.0	0.0	0.0	7.508066419312032	3.890430336775276	2.233352365087701	1.83632676954737	2.1231451332958415	2.5718420723577524	2.8349034574398178	2.986942151338656	2.9063668696563254	2.91945458820097	3.023694152981815	3.1034606157277813	3.0830960303036847	3.0561825888896332	3.093556341495804	3.0742228088341963	3.0728065956561292	3.1255347938884923	3.259933285357826	3.448927994647295	3.540932323411391	3.5490226063108428	3.633036333893283	3.6531620468472767	3.6281359035170415	3.5920353373118767	3.561629427649224	3.5497777982986993	3.5041817901292878	3.463897807601398	3.4218593648572777	3.390862767975603	3.33898683534014	3.2531225125044494	3.148123830715121	2.986920528053235	2.765356431532408
42	0.0	0.0	0.0	0.0	0.0	0.0	0.0	0.0	0.0	0.0	0.0	0.0	5.476272935039054	2.822015718726807	1.9078808323674354	2.009812320485629	2.448234371185199	2.738906897344433	2.8670797616427524	2.8651217312424015	2.951833675522264	3.052617648177035	3.1630097884369435	3.2592016588262624	3.243949825557601	3.279009512063124	3.303593896696841	3.296654761673197	3.3693933172737034	3.4661964499917315	3.5859936733909445	3.743751578033311	3.7923660498139014	3.8704468330346953	3.9709712013362535	3.924632194620816	3.855753642917621	3.790067505505714	3.7712803556742274	3.7341539180096546	3.6080580917688105	3.568192248542927	3.5282515443081475	3.4749021601333925	3.4118710059929263	3.335707903664963	3.2124006231263498	3.028168139123108	2.8296625322042854
43	0.0	0.0	0.0	0.0	0.0	0.0	0.0	0.0	0.0	0.0	0.0	7.098753660222984	3.6642474986991087	2.1233851454120125	1.8792244646021223	2.329035817987084	2.6046905633232424	2.650499766143836	2.37329418413595	2.422680772784467	2.8031051237566698	3.0435553283769763	3.1693760661041357	3.3083361121545676	3.354025066902841	3.3096418888819783	3.389757882456077	3.516405880991288	3.6944403174031843	3.8036045953546496	3.9292907625293014	4.100941989533174	4.083329757598261	4.1438562062697155	4.136896966070811	4.105885882477619	4.039072066948432	3.9447204251382737	3.891316046769249	3.8097648002313496	3.7536574685738127	3.659097388801658	3.603160201294226	3.509990883551614	3.433695329720544	3.3623880099613292	3.250105396486506	3.0978324736391056	2.9136695773181622
44	0.0	0.0	0.0	0.0	0.0	0.0	0.0	0.0	0.0	0.0	7.8230801342687535	4.1571874924526035	2.3562080909023764	1.8205011367150665	1.9431444682398769	2.259873518752775	2.3145998049896828	2.3230241920427592	2.1710508939134763	2.351737957266676	2.7464069717941473	2.994773358387262	3.1679482294321697	3.3344432512712108	3.3596740527718674	3.334106551222661	3.4653906463053583	3.6631865397337644	3.7651851942260604	3.9823148959979986	4.167959531528451	4.239982782856639	4.214084847560525	4.189026411011016	4.128142840103703	4.096733815551062	4.0682491340738025	4.0540144152832145	4.02356055252311	3.8841442548999408	3.8140447037616805	3.72588155603968	3.652556929732644	3.56286387334868	3.4659033216187995	3.3419360084395424	3.209404458135874	3.0793652768021285	2.9109187924633946
45	0.0	0.0	0.0	0.0	0.0	0.0	0.0	0.0	0.0	0.0	4.528904063319038	2.1709776726354577	1.4345547039547406	1.4936917934600697	1.6794371706039626	1.824799788908082	2.0243352753222346	2.3298890128119996	2.513220488240203	2.7309612295191674	2.949257672967263	3.109519703289536	3.2996114667347665	3.430824109176354	3.352531075117653	3.4313888506655066	3.650974420676039	3.724293624150716	3.8641512786719123	4.072657723687884	4.200421203319465	4.23620264219802	4.208061426630808	4.08526523899976	4.060973077675655	4.028799696931545	4.028497375440004	4.001856768356905	3.988806718403928	3.8876527321708356	3.807439392960514	3.7196633879770586	3.6568854987923465	3.5325534650762873	3.3901365361433773	3.2440200673336608	3.0215640598268307	2.88980266240103	2.820962909005052
46	0.0	0.0	0.0	0.0	0.0	0.0	0.0	0.0	0.0	5.755414337615193	2.188590185419257	0.9198671824896647	0.9352612323150082	1.2753394923899184	1.4947428965507554	1.6865393869590686	2.155999375412874	2.6097088728319515	2.8986145561737984	3.1268847958233903	3.272410728705967	3.4863434426957096	3.5907246251377027	3.5843855677866494	3.596586321586878	3.6891246799204747	3.89192128506166	4.009312345333397	4.10354302392429	4.18644185889241	4.249289063134103	4.259465578133577	4.209307940519565	4.141802829422092	4.073480485902392	4.0219302602267035	3.999799557527123	3.9691953620592613	3.894585328483133	3.8383866749667495	3.77935227100459	3.687625416606583	3.572789748468159	3.4693824600702734	3.2724188332433175	3.0314238958776856	2.83046422799417	2.769044542627008	2.7588841531384714
47	0.0	0.0	0.0	0.0	0.0	0.0	0.0	0.0	8.184069916949765	3.087420509783161	0.6058585728447992	0.22569921557905603	0.8252334994457082	1.12751558666309	1.4342195452447428	1.9571433750816563	2.497991934824667	2.912483422481214	3.2916913125477154	3.6068182746328428	3.773418996510871	3.880980413618888	4.006443923774082	4.046100818333786	3.9754657236310913	4.0251178857299035	4.163389613707414	4.226427233220576	4.183100908087896	4.173289783351711	4.303925465372741	4.353216954214577	4.239117463343474	4.216392079704034	4.096391663960942	4.062869166934668	4.020305760199953	3.961486850319367	3.890771013151857	3.8298996727942316	3.741407952012129	3.671444010284803	3.566074609671928	3.397390944886466	3.143811951920141	2.9611700013294304	2.838893899800023	2.8158059404089717	2.805456662001793
48	0.0	0.0	0.0	0.0	0.0	0.0	0.0	0.0	6.6188809990794955	1.6952515996161295	0.0	0.2411518398211121	1.1382830926392935	1.284506803385098	1.7746145330148235	2.491877429418419	2.86804822996575	3.263913472705242	3.718209803610663	4.088336018781048	4.257333950141433	4.309105045655766	4.427271343685829	4.383348830096871	4.292150870212726	4.426749953873459	4.456953986653067	4.407965108389343	4.19686140776002	4.193957850244232	4.395804346490996	4.435013043750828	4.374640735249258	4.306286660732784	4.1739790837483035	4.073772128592935	4.077935754615325	4.083501801875958	3.9255307441782095	3.8387879204278135	3.7778869014585417	3.7268951190175383	3.607761534793801	3.387272970692988	3.1916552393181346	3.0392263281152965	2.978968895091563	2.9521551818745695	2.880305807154278
49	0.0	0.0	0.0	0.0	0.0	0.0	0.0	0.0	6.143509524693178	1.9515249069051417	0.6407131716807521	1.1259054796001364	1.6764056894264958	1.821444269110502	2.521386042214677	3.095712520879839	3.3218048675113514	3.6442732054770492	4.0823965211539885	4.366001886476544	4.585901311156805	4.729647560466095	4.770741022814326	4.738150640502397	4.636299296407158	4.647198035074391	4.558773979442952	4.374213191052386	4.323411760302582	4.32032332680763	4.431730833159548	4.468480343763272	4.429925244408707	4.37623051978289	4.320801101611789	4.236661805852419	4.222254574218933	4.074560252850063	3.9846585943608344	3.8922287431890177	3.8165884505760093	3.7702739877397504	3.6654279662031217	3.573230909500213	3.3568481019005048	3.215396148435303	3.1313365951320775	3.0315400423447305	2.922821446497468
50	0.0	0.0	0.0	0.0	0.0	0.0	0.0	0.0	8.664278113678748	3.689483909856181	2.318875303077618	2.363897303293266	1.9575901289357112	2.2985688140138705	2.9641768238105066	3.4818878998097937	3.7273123181378733	3.9961540142221508	4.429560814331218	4.696571234614101	4.831460571612324	4.969767397982883	4.9339868157227365	4.863967243647037	4.761853580785695	4.664119905916465	4.590926113210916	4.46567060939422	4.430878828563435	4.460616347234495	4.4540458590102325	4.443417043404718	4.439781891542104	4.469571294788082	4.371770554574775	4.371159273876515	4.238994210818202	4.087747947086413	3.9541009519693353	3.900967711343647	3.8822553878890447	3.855361616135957	3.7545321023387177	3.66167513728051	3.5256358367061256	3.3166952972869495	3.1680529896208562	3.065950741270147	2.9337234869322377
51	0.0	0.0	0.0	0.0	0.0	0.0	0.0	0.0	0.0	6.162554460076336	4.0965723608305495	3.104545365789486	2.855333762448917	3.031521585025924	3.2131496329700338	3.7985042327224003	4.116408253379371	4.410971953704777	4.731313879254591	4.86832812449596	4.858103384276484	4.877675781430055	4.776335829693952	4.771280163409205	4.710587810880822	4.709493269684405	4.687784617073598	4.621634308082221	4.5622185930143555	4.585940406975908	4.544727963816216	4.522962512189665	4.514208564600606	4.580181472061911	4.529522578753969	4.4220422762053015	4.278387750757622	4.082586766506653	3.9517637830600205	3.9294663486395804	3.8972032978484052	3.8990217634502877	3.8129543644365786	3.6716367484965144	3.506915381307452	3.3069228731261675	3.1399434521884557	3.048130484317188	2.938178746047311
52	0.0	0.0	0.0	0.0	0.0	0.0	0.0	0.0	0.0	8.400802596141986	5.22370093063866	3.8804635115195834	3.766173092338692	3.7398631230799455	3.7312775000727547	3.9429009311098144	4.088050542570839	4.461631464851365	4.708042817261994	4.811276438835231	4.781691865651464	4.780844875964387	4.6570010798201675	4.7080929247314565	4.843655392189513	4.8485639288852145	4.7244376996504975	4.631653711866509	4.574779948277024	4.593300451840296	4.576536839418422	4.5425262841105845	4.5767833424503	4.665666046466056	4.598940241319699	4.483741535678083	4.3025973934120465	4.144513490201431	4.0340689266206855	3.9943947132363333	3.9600630249482527	3.935162947789405	3.810301717543823	3.6387696030208345	3.482882722261587	3.2306631705208413	3.07624497098856	2.9876688749345672	2.9022995285738724
53	0.0	0.0	0.0	0.0	0.0	0.0	0.0	0.0	0.0	9.351937963732658	6.394883664987958	4.570660672845836	3.994772586398669	3.849538587536576	3.9031870930649304	3.7314183507067082	3.823469253697175	4.205005713268003	4.45815823514549	4.537765299119723	4.641726455642308	4.693891454283291	4.633187059433093	4.74101472111326	4.865302126280216	4.921973315587275	4.829420823354868	4.7326841278410186	4.6657024018952065	4.605295243499944	4.553470924059855	4.597122744377419	4.67296606862843	4.654901603172332	4.655341944337881	4.581588672690396	4.358442289753057	4.221408435101049	4.134197159420101	4.091442725864583	4.040854531785657	3.835598204668821	3.721585609112957	3.5730021624365267	3.3823817792862676	3.196150982436104	3.0037544112059833	2.9243310927912103	2.8775685632283436
54	0.0	0.0	0.0	0.0	0.0	0.0	0.0	0.0	0.0	10.264507912861095	6.440752681845426	4.0287569166757	3.301684741315045	3.5146870920966014	3.642277923167186	3.4856489340467074	3.594067390583192	3.766560464197813	4.094741807721167	4.288853357598599	4.306872071798791	4.475023793855449	4.602178160245643	4.729550476871399	4.874005931190013	4.922560610755177	4.834429920805505	4.739738499752724	4.715655644665299	4.680091699213076	4.640177731142451	4.593900151279755	4.662046942884311	4.677677483098318	4.6714327260011235	4.565410427345988	4.453808205871155	4.384720392081844	4.26584715268141	4.1912373108970105	4.0305582195582375	3.835336604337803	3.6629671834949913	3.4783838751943796	3.2971958131962755	3.1303185062832886	3.0150157403513203	2.9288686094401633	2.8538021195370438
55	0.0	0.0	0.0	0.0	0.0	0.0	0.0	0.0	0.0	0.0	5.498600493248546	3.0568755012094315	2.6667289664537157	3.290981622369317	3.3792061383988012	3.4482836763892846	3.6266350682479334	3.6301299794810205	3.9263218503996575	4.25410967419454	4.268638372556094	4.364617421060812	4.523086685803946	4.730952952824266	4.821942917260188	4.785175371942353	4.702526341553007	4.596224800665329	4.601656221772945	4.599434054188865	4.560675979865387	4.548939390330952	4.5641038105321385	4.654578259515986	4.598106669277248	4.619438020964502	4.527335717849208	4.396509760714045	4.335804591438384	4.181178972842524	4.005235444299549	3.747648528045595	3.6149600252648812	3.4697774182762102	3.312624235607943	3.1988879116856013	3.0780656797086627	2.951037791682722	2.8566039152473715
56	0.0	0.0	0.0	0.0	0.0	0.0	0.0	0.0	0.0	10.281985595934914	5.257544034367083	2.942091593493586	2.7135977992940368	3.344984099384541	3.504353848637346	3.600803597361798	3.9524579222639162	3.9822686469775106	4.122589835664666	4.3415509158421735	4.442460754978876	4.474317645392755	4.562732266649743	4.695275467260203	4.7136301962831	4.60186168954753	4.448489187360105	4.388785951985552	4.355237005042669	4.396525657779868	4.419280058983322	4.450139606228609	4.445008539420307	4.519293370604942	4.596050274359211	4.615599221156103	4.477084588163457	4.414088867373293	4.325980729691317	4.081633613471588	3.921271639782059	3.738606817038568	3.62088942862449	3.5062531256859093	3.350671181119242	3.2561779597727534	3.155987214659652	3.0226069303145127	2.9187974221409605
57	0.0	0.0	0.0	0.0	0.0	0.0	0.0	0.0	0.0	0.0	6.073517894331113	3.863170998904034	3.4606471286102347	3.7597875791306685	3.940075363099973	3.9226558143883987	4.145029931929784	4.198479329123545	4.171643666356884	4.206974396992143	4.288063899484381	4.380606457418692	4.500589292167222	4.5562314595188145	4.446031037788801	4.452317174159706	4.256665860825628	4.1164773444402645	4.233716880535933	4.365549697896062	4.381759294768816	4.407166125258078	4.402062534321866	4.503662585823292	4.515411253432946	4.56315032966412	4.451455319746563	4.415758912382797	4.264938894697016	4.077267745590191	3.9273469078438663	3.8513760429440533	3.715223319053979	3.5786635946933294	3.437616134297564	3.292199673992043	3.196875302978692	3.066469978049358	2.9893203356127453
58	0.0	0.0	0.0	0.0	0.0	0.0	0.0	0.0	0.0	0.0	7.828376584301568	5.73172504530597	4.528632282739455	4.280281382887734	4.227521388948416	4.066368287173203	4.00132887266353	3.898951553357381	3.8393917984672155	3.8660880247985516	3.9073987450164016	4.022522870219733	4.22587938056799	4.3579053503403244	4.307803776037941	4.352373528373203	4.212037442812749	4.1777549334086075	4.346036392958224	4.465321424535668	4.460289664560095	4.46645493011521	4.521260223945868	4.554465706145313	4.542473167471071	4.499086277443725	4.463768657174349	4.421937503732579	4.345262935675905	4.177255742425233	4.045042549655037	3.883909458067715	3.8274704363826175	3.6744018571787556	3.492338696664263	3.3362654351981162	3.2157863803297233	3.123572513630155	3.0502396389486335
59	0.0	0.0	0.0	0.0	0.0	0.0	0.0	0.0	0.0	0.0	10.34056953713195	7.408855571533254	5.219350201338395	4.6074280932358835	4.218802130293067	3.8656349192166775	3.675741772693373	3.490448299633606	3.3811026528246706	3.4436215050376666	3.500971315712017	3.645959963544992	3.959053694164538	4.223132278705414	4.368146574573959	4.4533068281455375	4.385289529480833	4.424519774868868	4.584331481061559	4.663899865019372	4.65316980742195	4.653855029419624	4.633619761168527	4.612465242646088	4.576214780190339	4.571391422706885	4.480458108924871	4.446721825018402	4.376756395882763	4.315000921709807	4.170944348042273	4.053031056073474	3.87612436994207	3.7047268915184017	3.5080191661704245	3.3302488773161634	3.234896892162739	3.1726582960112837	3.086879563121838
60	0.0	0.0	0.0	0.0	0.0	0.0	0.0	0.0	0.0	0.0	0.0	8.37000892641282	5.824005800010646	5.116101294393449	4.114549657925238	3.5277591102265142	3.427693881537731	3.280712503183229	3.096095750800241	3.2030992097517834	3.29611676412086	3.480040948655392	3.8335514167630547	4.21362666186865	4.437434629437709	4.597311163373451	4.670932757111718	4.715896821916818	4.771419109371921	4.88667936873334	4.909169366951927	4.913482982077314	4.81989180645836	4.7719986935499765	4.70466872304298	4.575037359827819	4.494549326302089	4.460307617050718	4.433648943814262	4.380689933220863	4.276104303749948	4.119064498257174	3.9211188465817197	3.696644060062804	3.511197946586187	3.3341772200191193	3.2249275110752937	3.177388303773458	3.11859621407744
61	0.0	0.0	0.0	0.0	0.0	0.0	0.0	0.0	0.0	0.0	0.0	9.576461141608869	7.054081241458887	5.885030810322721	4.17886681523969	3.4685100841792855	3.472843338126181	3.382030359833332	3.230173619581732	3.3362848719137213	3.468122922265588	3.6851305695510317	4.039578540591068	4.385920850485842	4.612153789606243	4.759362436735554	4.89042202332487	4.922461672960631	4.9765896362770885	5.058708631146196	5.1354351613970035	5.1460649191324634	5.028843192425354	4.914757019972853	4.74889870148284	4.582695579435699	4.549251065897838	4.49163485467596	4.513824751955353	4.492893944195886	4.384739101294112	4.186554537820115	3.95674115651212	3.7500282114499064	3.532108113354473	3.343522142433868	3.2514908454405904	3.237077102095929	3.12640211977619
62	0.0	0.0	0.0	0.0	0.0	0.0	0.0	0.0	0.0	0.0	0.0	0.0	9.57371160286849	6.988926654717098	4.6585099399832455	3.7710226312797386	3.8540860760206788	3.8796022089131736	3.7917335361253275	3.86682963371342	3.9587279100900576	4.171608350927794	4.438531973679032	4.741243873706328	4.864324447638047	4.979066923371327	5.005615050428119	5.10847387264935	5.093667677479512	5.151332579568082	5.205973225911322	5.24781369658027	5.052484649332833	4.910130706552472	4.760905933125802	4.605544693973936	4.613159459034108	4.5976198042426315	4.637644727777952	4.581741931885558	4.494727190178711	4.286984137476136	4.097737489815275	3.8264187006797132	3.6376283595931604	3.4151455179596364	3.2683348964426178	3.233695174309649	3.20403764465105
63	0.0	0.0	0.0	0.0	0.0	0.0	0.0	0.0	0.0	0.0	0.0	0.0	0.0	8.175706444684959	5.397980686788998	4.193586062231896	4.309036702523386	4.553961468711824	4.463450434844631	4.547156862786274	4.526911272074454	4.631645945859775	4.862135639649766	5.086086658855335	5.197184320595197	5.2203516594553	5.169485191256815	5.196584795985386	5.196222263689709	5.174346616692395	5.190986724315101	5.157473987857053	5.102613240899105	5.027627517061042	4.8382467572398475	4.709155911603645	4.704705291994696	4.722944055711272	4.82836200369022	4.7668846019749775	4.572453272520036	4.37767466727696	4.1586281615970275	3.859395308091251	3.7041858136273462	3.4931909296332138	3.3367348854380903	3.2674374659802274	3.2698723543534602
64	0.0	0.0	0.0	0.0	0.0	0.0	0.0	0.0	0.0	0.0	0.0	0.0	0.0	9.81534531076592	6.176669464330072	4.625567172422974	4.763529938981236	5.142581052653952	5.066904555828259	5.152033618416736	5.153941991736961	5.201462649603938	5.3385849884965975	5.531540708422586	5.607934021895167	5.661994599381568	5.551380372674691	5.433830954489585	5.314961355668629	5.205885583712872	5.108328471455033	5.125079510271162	5.1109093430857655	5.122523394640803	4.991780762237605	4.789940069040519	4.760980861448312	4.900083811617375	4.948156060700068	4.901936451002376	4.697320127171151	4.5042367485428905	4.298205219588956	4.151709941926926	3.8872625691974485	3.634935879194997	3.447894201483957	3.3458695207837965	3.424571059340892
65	0.0	0.0	0.0	0.0	0.0	0.0	0.0	0.0	0.0	0.0	0.0	0.0	0.0	0.0	7.27640402999282	5.4578683774820345	5.413099228065507	5.75182097444233	5.644492787349954	5.784500609368486	5.8055664814157755	5.843410849770471	5.973848659981332	6.1102900641701705	6.243642206939578	6.264211033343599	6.019956263066684	5.72259808603777	5.466278631647601	5.183727089442982	4.99506125925916	5.069593557029268	5.245838867221419	5.205031555869381	5.152552014034319	4.945301867371654	4.935947566412523	5.088680022696371	5.293925240777851	5.089653072101418	5.036595948322928	4.777577020076272	4.59363989260188	4.40354540211583	4.170684423090075	3.9213035283082767	3.6947560066365193	3.5960568894771465	3.6510908994293625
66	0.0	0.0	0.0	0.0	0.0	0.0	0.0	0.0	0.0	0.0	0.0	0.0	0.0	0.0	8.659013249220823	6.840841826134852	6.418607354029367	6.395074023265613	6.178398778930035	6.269715878584467	6.306107361067683	6.353021753687063	6.430968804223346	6.459402980052753	6.7567680639905365	6.763899685618664	6.560585924504842	5.9703313371565585	5.575414064767319	5.143382780105419	4.98860623905129	5.060704792686666	5.240479613076699	5.294538387332318	5.346162070990751	5.319835958460791	5.2971555772447	5.419130244480868	5.676605013349141	5.443895763796192	5.358249496810354	5.254169220924531	5.027948503547751	4.824727175886975	4.566266740664345	4.2818981320329055	4.039331824612532	3.9811487567740946	4.034749831743115
67	0.0	0.0	0.0	0.0	0.0	0.0	0.0	0.0	0.0	0.0	0.0	0.0	0.0	0.0	0.0	8.627381986792825	7.5541909334393615	6.859663033310028	6.821092704089017	6.685812663631685	6.7928244730811365	6.752147385691279	6.651564923987664	6.635784438976151	6.981492154260621	6.974932234245713	6.712773054335054	6.131565514478535	5.5485767008946425	5.148862829932522	5.029822282403295	5.089941196927926	5.260390612181514	5.420709475087632	5.622814985300975	5.732050449947234	5.786516211264768	5.875934149496796	5.986597435452651	5.867300507685549	5.820072537215312	5.702835300499688	5.502150758041694	5.42454529436265	5.255481364268261	4.783998787073989	4.412383973821113	4.345559180702937	4.524996109915001
68	0.0	0.0	0.0	0.0	0.0	0.0	0.0	0.0	0.0	0.0	0.0	0.0	0.0	0.0	0.0	0.0	8.642466295462457	7.979425037346962	7.651286253238359	7.618371772329484	7.376217362687939	7.273019160160512	6.8997457131378095	7.248433889650428	7.78062220975103	7.46942303853864	7.02388358127997	6.286809056617525	5.749664830651406	5.323429935070598	5.336447067181409	5.337290161246621	5.447173265827253	5.507948491637938	6.05767907008177	6.358506616830491	6.332364016803151	6.778314886548637	6.940622116818931	6.565091662315076	6.430500113516432	6.235214993466672	6.048650707774298	6.114337635270925	5.938959872367002	5.413670991562187	4.911064374940398	4.850141206123489	5.2050740409113345
69	0.0	0.0	0.0	0.0	0.0	0.0	0.0	0.0	0.0	0.0	0.0	0.0	0.0	0.0	0.0	0.0	0.0	0.0	10.160228473844205	9.778411815620393	8.725704866992595	8.160866266262992	8.400160013871131	8.077319049327526	8.585349944582616	8.666627062590234	7.759708431248455	7.0023710468177445	6.282928020825844	6.092128443569914	5.904610144998259	5.742017750344253	6.013222271251767	6.260726146595921	6.837870449657238	6.996821188835916	7.492343947672042	7.839336456183901	7.482975889569465	7.577606487599162	7.190713132464799	7.202076038641165	6.876955398148892	6.853053294825164	6.734847296156392	6.069369264161301	5.712658589619021	5.778618266201862	6.395829836577532
70	0.0	0.0	0.0	0.0	0.0	0.0	0.0	0.0	0.0	0.0	0.0	0.0	0.0	0.0	0.0	0.0	0.0	0.0	0.0	0.0	0.0	9.678129752154947	0.0	0.0	9.733416117951643	10.160228473844205	8.698070721694963	8.108044818875006	7.2448566319083145	7.116976537850215	6.749239206168541	6.779158602324058	7.0856955630054035	7.526066116649281	7.968387167152741	7.918437593747438	8.320877182471417	8.801437847467746	8.496685626430981	9.733416117951643	8.879119526791978	7.6611227731929255	8.168180761508399	8.119779974211072	8.730670050548138	7.279550466922322	7.320051117245294	7.198478382966611	7.753850737029451
71	0.0	0.0	0.0	0.0	0.0	0.0	0.0	0.0	0.0	0.0	0.0	0.0	0.0	0.0	0.0	0.0	0.0	0.0	0.0	0.0	0.0	0.0	0.0	0.0	0.0	0.0	9.733416117951643	9.733416117951643	8.35891255608321	7.973130757150345	7.977663924407365	7.9496812755927095	8.478329011080623	8.698070721694963	8.987369247862663	9.670687843771569	9.597727577480194	9.278799655527099	0.0	0.0	0.0	9.361218248481237	0.0	8.910670292278065	10.80072613901813	9.14066848819058	9.977491986286543	9.513547829808218	9.112690460892107
72	0.0	0.0	0.0	0.0	0.0	0.0	0.0	0.0	0.0	0.0	0.0	0.0	0.0	0.0	0.0	0.0	0.0	0.0	0.0	0.0	0.0	0.0	0.0	0.0	0.0	0.0	0.0	0.0	0.0	0.0	9.597727577480194	9.180169443384221	8.833619181957117	9.597727577480194	9.597727577480194	9.597727577480194	0.0	0.0	0.0	0.0	0.0	0.0	0.0	0.0	11.779580195104355	0.0	0.0	11.776296109328081	10.295462839677056
73	0.0	0.0	0.0	0.0	0.0	0.0	0.0	0.0	0.0	0.0	0.0	0.0	0.0	0.0	0.0	0.0	0.0	0.0	0.0	0.0	0.0	0.0	0.0	0.0	0.0	0.0	0.0	0.0	0.0	0.0	0.0	0.0	0.0	0.0	0.0	0.0	0.0	0.0	0.0	0.0	0.0	0.0	0.0	0.0	0.0	0.0	0.0	0.0	0.0
74	0.0	0.0	0.0	0.0	0.0	0.0	0.0	0.0	0.0	0.0	0.0	0.0	0.0	0.0	0.0	0.0	0.0	0.0	0.0	0.0	0.0	0.0	0.0	0.0	0.0	0.0	0.0	0.0	0.0	0.0	0.0	0.0	0.0	0.0	0.0	0.0	0.0	0.0	0.0	0.0	0.0	0.0	0.0	0.0	0.0	0.0	0.0	0.0	0.0
75	0.0	0.0	0.0	0.0	0.0	0.0	0.0	0.0	0.0	0.0	0.0	0.0	0.0	0.0	0.0	0.0	0.0	0.0	0.0	0.0	0.0	0.0	0.0	0.0	0.0	0.0	0.0	0.0	0.0	0.0	0.0	0.0	0.0	0.0	0.0	0.0	0.0	0.0	0.0	0.0	0.0	0.0	0.0	0.0	0.0	0.0	0.0	0.0	0.0
76	0.0	0.0	0.0	0.0	0.0	0.0	0.0	0.0	0.0	0.0	0.0	0.0	0.0	0.0	0.0	0.0	0.0	0.0	0.0	0.0	0.0	0.0	0.0	0.0	0.0	0.0	0.0	0.0	0.0	0.0	0.0	0.0	0.0	0.0	0.0	0.0	0.0	0.0	0.0	0.0	0.0	0.0	0.0	0.0	0.0	0.0	0.0	0.0	0.0
77	0.0	0.0	0.0	0.0	0.0	0.0	0.0	0.0	0.0	0.0	0.0	0.0	0.0	0.0	0.0	0.0	0.0	0.0	0.0	0.0	0.0	0.0	0.0	0.0	0.0	0.0	0.0	0.0	0.0	0.0	0.0	0.0	0.0	0.0	0.0	0.0	0.0	0.0	0.0	0.0	0.0	0.0	0.0	0.0	0.0	0.0	0.0	0.0	0.0
78	0.0	0.0	0.0	0.0	0.0	0.0	0.0	0.0	0.0	0.0	0.0	0.0	0.0	0.0	0.0	0.0	0.0	0.0	0.0	0.0	0.0	0.0	0.0	0.0	0.0	0.0	0.0	0.0	0.0	0.0	0.0	0.0	0.0	0.0	0.0	0.0	0.0	0.0	0.0	0.0	0.0	0.0	0.0	0.0	0.0	0.0	0.0	0.0	0.0
79	0.0	0.0	0.0	0.0	0.0	0.0	0.0	0.0	0.0	0.0	0.0	0.0	0.0	0.0	0.0	0.0	0.0	0.0	0.0	0.0	0.0	0.0	0.0	0.0	0.0	0.0	0.0	0.0	0.0	0.0	0.0	0.0	0.0	0.0	0.0	0.0	0.0	0.0	0.0	0.0	0.0	0.0	0.0	0.0	0.0	0.0	0.0	0.0	0.0
[truncated: 31 more columns]
