# Supplementary material for: Machine learning coarse-grained potentials of protein thermodynamics
Source: Nat Commun. 2023 Sep 15;14:5739. doi: 10.1038/s41467-023-41343-1 (PMC10504246; doi:10.1038/s41467-023-41343-1)
Supplement: Supplementary file 4 — Source Data [file 41467_2023_41343_MOESM4_ESM.zip › Source_data/Figure2/Figure2_b_line.csv]

TIC1	TIC2
-0.5022174	-1.1774395
0.5649839	-0.465416
0.4962962	-0.11654074
0.53854704	1.0773596
0.8291035	0.09335636
0.5034705	-0.06974161
0.6023159	-0.52528155
0.5537265	-0.481339
1.029403	-0.9478207
0.6910804	-0.7828246
0.7585553	-0.94422317
0.8838349	-0.7900653
-1.4201273	-0.34222516
-1.7024893	-0.2568359
-1.445573	-0.08029625
-1.7187673	-0.19059622
-1.6229923	-0.010320965
-1.4849014	0.063296854
-1.5750453	-0.194439
-1.4568031	-0.2428994
-1.4546164	-0.11618895
-1.5782776	-0.008020258
-1.5703429	0.03302936
-1.6285645	0.06971731
-1.6961554	-0.16965242
-1.784872	-0.3058783
-1.5190501	-0.08031331
-1.6023889	-0.009478022
-1.805288	-0.21639101
-1.5051318	-0.02641674
-1.6285297	-0.10544134
-1.6911895	-0.21077396
-1.6764995	-0.042901367
-1.8045812	-0.19309068
-1.7669853	-0.01629957
-1.6060697	0.04112872
-1.4780624	-0.07592685
-1.6709826	-0.10564932
-1.6845367	-0.052159615
-1.5540234	-0.040524904
-1.6025213	-0.022818035
-1.5221639	-0.07302497
-1.6438744	0.020787597
-1.6075507	-0.18188678
-1.4845207	0.05396933
-1.775592	-0.1058919
-1.6814277	-0.059587065
-1.7057849	-0.23608783
-1.5657531	-0.12213711
-1.5680326	-0.13463499
-1.621269	-0.16861731
-1.6613147	0.0113319345
-1.6477315	-0.11501036
-1.6614219	-0.04331539
-1.687729	-0.07385862
-1.6929905	-0.17925674
-1.5943063	-0.10276342
-1.4678712	-0.14510995
-1.6777095	-0.013191125
-1.582673	-0.041836053
-1.6706872	-0.10167145
-1.5670183	-0.08016997
-1.497806	-0.06703109
-1.6448946	0.029782431
-1.7515078	-0.21265101
-1.7447287	-0.14005336
-1.6999289	-0.026729777
-1.3290645	-0.09160236
-1.5869374	-0.22955447
-1.6262615	-0.15613274
-1.6472886	-0.08597422
-1.5091037	-0.36648792
-1.4592897	-0.10549678
-1.6982263	-0.19112986
-1.4873171	-0.036767635
-1.5911194	-0.17324631
-1.6482782	-0.1842051
-1.4749897	-0.23780037
0.114529856	-0.21689253
0.29010475	-0.38907906
0.8002646	-0.34128132
0.91268444	-0.8990863
0.3870851	-0.36349234
0.43082103	-0.60655063
0.895375	-0.2114307
0.4896029	-0.71876055
0.6006601	-0.61656183
0.5198709	-0.5539436
1.0422357	-0.38415444
0.7863734	-0.84854877
0.94466954	-0.53397596
0.88263977	-0.9021909
0.948911	-0.8475884
0.89941436	-0.7905995
0.6367899	-0.65131915
1.0266623	-0.6048762
0.67115104	-0.7990651
0.9541383	-0.12083789
0.61198974	-0.67967063
0.42875338	-0.17717533
