# Supplementary material for: Machine learning coarse-grained potentials of protein thermodynamics
Source: Nat Commun. 2023 Sep 15;14:5739. doi: 10.1038/s41467-023-41343-1 (PMC10504246; doi:10.1038/s41467-023-41343-1)
Supplement: Supplementary file 4 — Source Data [file 41467_2023_41343_MOESM4_ESM.zip › Source_data/FigureS13/ntl9_training_protspecific.csv]

epoch	lr	train_loss	val_loss	test_loss	step
0	9.999999747378752e-05	694.235595703125	692.437744140625	20.8863582611084	2579
1	9.999999747378752e-05	692.6025390625	691.8137817382812		5159
2	9.999999747378752e-05	692.0662231445312	691.4175415039062	20.869970321655273	7739
3	9.999999747378752e-05	691.6810302734375	691.115478515625		10319
4	9.999999747378752e-05	691.3705444335938	690.8468627929688	20.86100196838379	12899
5	9.999999747378752e-05	691.1326293945312	690.6405029296875		15479
6	9.999999747378752e-05	690.9338989257812	690.5056762695312	20.856204986572266	18059
7	9.999999747378752e-05	690.757080078125	690.4334716796875		20639
8	9.999999747378752e-05	690.608642578125	690.2821044921875	20.852516174316406	23219
9	9.999999747378752e-05	690.46435546875	690.2069091796875		25799
10	9.999999747378752e-05	690.3446655273438	690.0927124023438	20.849855422973633	28379
11	9.999999747378752e-05	690.2359008789062	690.0274047851562		30959
12	9.999999747378752e-05	690.133544921875	689.9468383789062	20.847434997558594	33539
13	9.999999747378752e-05	690.0365600585938	689.8968505859375		36119
14	9.999999747378752e-05	689.952392578125	689.8618774414062	20.84615707397461	38699
15	9.999999747378752e-05	689.8701782226562	689.8060302734375		41279
16	9.999999747378752e-05	689.7880859375	689.8104248046875	20.84527587890625	43859
17	9.999999747378752e-05	689.7163696289062	689.6952514648438		46439
18	9.999999747378752e-05	689.6449584960938	689.698974609375	20.84343910217285	49019
19	9.999999747378752e-05	689.5801391601562	689.7056274414062		51599
20	9.999999747378752e-05	689.5165405273438	689.6351928710938	20.84257698059082	54179
21	9.999999747378752e-05	689.4522705078125	689.5985107421875		56759
22	9.999999747378752e-05	689.3993530273438	689.5620727539062	20.841598510742188	59339
23	9.999999747378752e-05	689.3432006835938	689.5678100585938		61919
24	9.999999747378752e-05	689.2908935546875	689.5240478515625	20.841327667236328	64499
25	9.999999747378752e-05	689.232177734375	689.5091552734375		67079
26	9.999999747378752e-05	689.189697265625	689.51123046875	20.841449737548828	69659
27	9.999999747378752e-05	689.1395263671875	689.5138549804688		72239
28	9.999999747378752e-05	689.0897827148438	689.4783935546875	20.84063720703125	74819
29	9.999999747378752e-05	689.0477905273438	689.4954833984375		77399
30	9.999999747378752e-05	689.0023193359375	689.4486694335938	20.840778350830078	79979
31	9.999999747378752e-05	688.9578247070312	689.4736938476562		82559
32	9.999999747378752e-05	688.9169311523438	689.4074096679688	20.83968734741211	85139
33	9.999999747378752e-05	688.877197265625	689.428955078125		87719
34	9.999999747378752e-05	688.8412475585938	689.4323120117188	20.83970832824707	90299
35	9.999999747378752e-05	688.798828125	689.4635009765625		92879
36	9.999999747378752e-05	688.7630004882812	689.4142456054688	20.839876174926758	95459
37	9.999999747378752e-05	688.7232666015625	689.5076904296875		98039
38	9.999999747378752e-05	688.6848754882812	689.51171875	20.840782165527344	100619
39	9.999999747378752e-05	688.65234375	689.4576416015625		103199
40	9.999999747378752e-05	688.6168823242188	689.4494018554688	20.84001350402832	105779
41	9.999999747378752e-05	688.5838012695312	689.4290771484375		108359
42	7.999999797903001e-05	688.4668579101562	689.3919067382812	20.83917236328125	110939
43	7.999999797903001e-05	688.4367065429688	689.4163818359375		113519
44	7.999999797903001e-05	688.4133911132812	689.399658203125	20.839548110961914	116099
45	7.999999797903001e-05	688.3831787109375	689.45654296875		118679
46	7.999999797903001e-05	688.3591918945312	689.425048828125	20.83969497680664	121259
47	7.999999797903001e-05	688.3298950195312	689.4085083007812		123839
48	7.999999797903001e-05	688.3009643554688	689.447509765625	20.84037971496582	126419
49	7.999999797903001e-05	688.2760009765625	689.447021484375		128999
50	7.999999797903001e-05	688.2529296875	689.490966796875	20.840612411499023	131579
51	7.999999797903001e-05	688.2299194335938	689.4947509765625		134159
52	7.999999797903001e-05	688.20166015625	689.4956665039062	20.84050178527832	136739
53	6.399999983841553e-05	688.1067504882812	689.4599609375		139319
54	6.399999983841553e-05	688.0902099609375	689.4384155273438	20.839963912963867	141899
55	6.399999983841553e-05	688.0690307617188	689.4619140625		144479
56	6.399999983841553e-05	688.0418701171875	689.5094604492188	20.84084701538086	147059
57	6.399999983841553e-05	688.0286865234375	689.4906616210938		149639
58	6.399999983841553e-05	688.0068969726562	689.5011596679688	20.840574264526367	152219
59	6.399999983841553e-05	687.9940185546875	689.5037841796875		154799
60	6.399999983841553e-05	687.97705078125	689.5135498046875	20.84112548828125	157379
61	6.399999983841553e-05	687.9559326171875	689.5230102539062		159959
62	6.399999983841553e-05	687.9388427734375	689.5139770507812	20.841121673583984	162539
63	6.399999983841553e-05	687.9190063476562	689.5419311523438		165119
64	5.120000059832819e-05	687.8390502929688	689.5438842773438	20.84151840209961	167699
65	5.120000059832819e-05	687.8226928710938	689.5059814453125		170279
66	5.120000059832819e-05	687.8035888671875	689.5393676757812	20.841325759887695	172859
67	5.120000059832819e-05	687.7929077148438	689.5967407226562		175439
68	5.120000059832819e-05	687.7760009765625	689.584716796875	20.841846466064453	178019
69	5.120000059832819e-05	687.7633666992188	689.5568237304688		180599
70	5.120000059832819e-05	687.7530517578125	689.5704345703125	20.841514587402344	183179
71	5.120000059832819e-05	687.7378540039062	689.6234741210938		185759
72	5.120000059832819e-05	687.7218017578125	689.5784301757812	20.841793060302734	188339
