# Supplementary material for: Machine learning coarse-grained potentials of protein thermodynamics
Source: Nat Commun. 2023 Sep 15;14:5739. doi: 10.1038/s41467-023-41343-1 (PMC10504246; doi:10.1038/s41467-023-41343-1)
Supplement: Supplementary file 4 — Source Data [file 41467_2023_41343_MOESM4_ESM.zip › Source_data/FigureS13/chignolin_training_protspecific.csv]

epoch	lr	train_loss	val_loss	test_loss	step
0	0.00019999999494757503	743.1464233398438	742.0853881835938	21.609405517578125	6205
1	0.00019999999494757503	741.9795532226562	741.6517333984375		12411
2	0.00019999999494757503	741.58056640625	741.375	21.59880828857422	18617
3	0.00019999999494757503	741.3262939453125	741.2378540039062		24823
4	0.00019999999494757503	741.1315307617188	741.2313842773438	21.59563636779785	31029
5	0.00019999999494757503	740.9779663085938	741.0853881835938		37235
6	0.00019999999494757503	740.8297729492188	740.9784545898438	21.591331481933594	43441
7	0.00019999999494757503	740.6994018554688	740.9140625		49647
8	0.00019999999494757503	740.5979614257812	740.7945556640625	21.588768005371094	55853
9	0.00019999999494757503	740.4889526367188	740.7684326171875		62059
10	0.00019999999494757503	740.3930053710938	740.655029296875	21.586383819580078	68265
11	0.00019999999494757503	740.2973022460938	740.6123657226562		74471
12	0.00019999999494757503	740.2146606445312	740.6061401367188	21.5859317779541	80677
13	0.00019999999494757503	740.137939453125	740.6637573242188		86883
14	0.00019999999494757503	740.0518188476562	740.6102905273438	21.58464813232422	93089
15	0.00019999999494757503	739.9757080078125	740.5748901367188		99295
16	0.00019999999494757503	739.9057006835938	740.5362548828125	21.583629608154297	105501
17	0.00019999999494757503	739.8262939453125	740.5227661132812		111707
18	0.00019999999494757503	739.765380859375	740.6209716796875	21.584590911865234	117913
19	0.00019999999494757503	739.6859741210938	740.4934692382812		124119
20	0.00019999999494757503	739.6189575195312	740.5490112304688	21.583492279052734	130325
21	0.00019999999494757503	739.5653076171875	740.4972534179688		136531
22	0.00019999999494757503	739.4976196289062	740.5349731445312	21.582637786865234	142737
23	0.00019999999494757503	739.4215698242188	740.5347290039062		148943
24	0.00019999999494757503	739.3707885742188	740.5796508789062	21.583694458007812	155149
25	0.00019999999494757503	739.3087768554688	740.5390625		161355
26	0.00019999999494757503	739.2559204101562	740.620361328125	21.583877563476562	167561
27	0.00019999999494757503	739.2006225585938	740.6015625		173767
28	0.00019999999494757503	739.146240234375	740.5693969726562	21.583351135253906	179973
29	0.00019999999494757503	739.0796508789062	740.5696411132812		186179
30	0.00019999999494757503	739.0271606445312	740.6168823242188	21.584993362426758	192385
31	0.00015999999595806003	738.7869873046875	740.5775146484375		198591
32	0.00015999999595806003	738.6957397460938	740.7412719726562	21.587167739868164	204797
33	0.00015999999595806003	738.6286010742188	740.7044067382812		211003
34	0.00015999999595806003	738.56640625	740.7213745117188	21.58517837524414	217209
35	0.00015999999595806003	738.5120239257812	740.7489624023438		223415
36	0.00015999999595806003	738.4534301757812	740.7958984375	21.585857391357422	229621
37	0.00015999999595806003	738.38720703125	740.8609619140625		235827
38	0.00015999999595806003	738.3311767578125	740.9030151367188	21.588611602783203	242033
39	0.00015999999595806003	738.2810668945312	740.9400634765625		248239
40	0.00015999999595806003	738.2247924804688	740.9352416992188	21.588144302368164	254445
41	0.00015999999595806003	738.1676635742188	740.9647216796875		260651
42	0.00012799999967683107	737.90625	741.1524658203125	21.59177017211914	266857
43	0.00012799999967683107	737.8153686523438	741.085693359375		273063
44	0.00012799999967683107	737.7483520507812	741.205078125	21.592288970947266	279269
45	0.00012799999967683107	737.6924438476562	741.1964721679688		285475
46	0.00012799999967683107	737.6366577148438	741.2339477539062	21.592960357666016	291681
47	0.00012799999967683107	737.5946044921875	741.3572998046875		297887
48	0.00012799999967683107	737.528076171875	741.4388427734375	21.596216201782227	304093
49	0.00012799999967683107	737.479736328125	741.4923706054688		310299
