# Supplementary material for: Machine learning coarse-grained potentials of protein thermodynamics
Source: Nat Commun. 2023 Sep 15;14:5739. doi: 10.1038/s41467-023-41343-1 (PMC10504246; doi:10.1038/s41467-023-41343-1)
Supplement: Supplementary file 4 — Source Data [file 41467_2023_41343_MOESM4_ESM.zip › Source_data/FigureS13/bbl_training_protspecific.csv]

epoch	lr	train_loss	val_loss	test_loss	step
0	0.0005000000237487257	734.844970703125	733.7181396484375	21.491718292236328	2250
1	0.0005000000237487257	733.3701782226562	732.9007568359375		4501
2	0.0005000000237487257	732.7584228515625	732.599365234375	21.47515869140625	6752
3	0.0005000000237487257	732.3970336914062	732.3847045898438		9003
4	0.0005000000237487257	732.1356201171875	732.145751953125	21.468505859375	11254
5	0.0005000000237487257	731.9271850585938	732.0008544921875		13505
6	0.0005000000237487257	731.7440795898438	732.0234375	21.46739387512207	15756
7	0.0005000000237487257	731.600830078125	731.8681640625		18007
8	0.0005000000237487257	731.4696044921875	731.8543701171875	21.46404266357422	20258
9	0.0005000000237487257	731.347412109375	731.7503662109375		22509
10	0.0005000000237487257	731.2486572265625	731.7781982421875	21.46305274963379	24760
11	0.0005000000237487257	731.1444091796875	731.7208251953125		27011
12	0.0005000000237487257	731.0663452148438	731.8018798828125	21.463661193847656	29262
13	0.0005000000237487257	730.9755859375	731.5950317382812		31513
14	0.0005000000237487257	730.900390625	731.6878662109375	21.461875915527344	33764
15	0.0005000000237487257	730.8258056640625	731.6656494140625		36015
16	0.0005000000237487257	730.7503662109375	731.6638793945312	21.461624145507812	38266
17	0.0005000000237487257	730.68212890625	731.5947265625		40517
18	0.0005000000237487257	730.618408203125	731.6650390625	21.46185302734375	42768
19	0.0005000000237487257	730.561767578125	731.604736328125		45019
20	0.0005000000237487257	730.506103515625	731.648193359375	21.461009979248047	47270
21	0.0005000000237487257	730.4483642578125	731.6434326171875		49521
22	0.0005000000237487257	730.39599609375	731.659423828125	21.461288452148438	51772
23	0.0005000000237487257	730.3414306640625	731.7833251953125		54023
24	0.0005000000237487257	730.2967529296875	731.7147216796875	21.462129592895508	56274
25	0.00039999998989515007	730.0263671875	731.6517944335938		58525
26	0.00039999998989515007	729.94970703125	731.7157592773438	21.462446212768555	60776
27	0.00039999998989515007	729.89306640625	731.789794921875		63027
28	0.00039999998989515007	729.8447265625	731.7791137695312	21.46270179748535	65278
29	0.00039999998989515007	729.8006591796875	731.7556762695312		67529
30	0.00039999998989515007	729.7557373046875	731.8369140625	21.463882446289062	69780
31	0.00039999998989515007	729.717041015625	731.846435546875		72031
32	0.00039999998989515007	729.6801147460938	731.8533935546875	21.464427947998047	74282
33	0.00039999998989515007	729.635498046875	731.8575439453125		76533
34	0.00039999998989515007	729.6028442382812	731.8818969726562	21.464805603027344	78784
35	0.00039999998989515007	729.5623168945312	731.9066162109375		81035
36	0.00031999999191612005	729.322265625	732.0201416015625	21.466367721557617	83286
37	0.00031999999191612005	729.2579956054688	732.0458374023438		85537
38	0.00031999999191612005	729.2210693359375	732.0167236328125	21.467037200927734	87788
39	0.00031999999191612005	729.1798095703125	732.00146484375		90039
40	0.00031999999191612005	729.153076171875	732.1253662109375	21.468276977539062	92290
41	0.00031999999191612005	729.121337890625	732.1378173828125		94541
42	0.00031999999191612005	729.0894775390625	732.1888427734375	21.468994140625	96792
43	0.00031999999191612005	729.060302734375	732.160888671875		99043
44	0.00031999999191612005	729.0328369140625	732.2275390625	21.47008514404297	101294
45	0.00031999999191612005	729.00927734375	732.3589477539062		103545
46	0.00031999999191612005	728.9879150390625	732.188720703125	21.46942901611328	105796
47	0.00025599999935366213	728.759033203125	732.308349609375		108047
