# Supplementary material for: Machine learning coarse-grained potentials of protein thermodynamics
Source: Nat Commun. 2023 Sep 15;14:5739. doi: 10.1038/s41467-023-41343-1 (PMC10504246; doi:10.1038/s41467-023-41343-1)
Supplement: Supplementary file 4 — Source Data [file 41467_2023_41343_MOESM4_ESM.zip › Source_data/Figure S2/figure_s2_a_histogram.csv]

	0	1	2	3	4	5	6	7	8	9	10	11	12	13	14	15	16	17	18	19	20	21	22	23	24	25	26	27	28	29	30	31	32	33	34	35	36	37	38	39	40	41	42	43	44	45	46	47	48
0	0.0	0.0	0.0	0.0	0.0	0.0	0.0	0.0	0.0	0.0	0.0	0.0	0.0	0.0	0.0	0.0	0.0	0.0	0.0	0.0	0.0	0.0	0.0	0.0	0.0	0.0	0.0	0.0	0.0	0.0	0.0	0.0	0.0	0.0	0.0	0.0	0.0	0.0	0.0	0.0	0.0	0.0	0.0	0.0	0.0	0.0	0.0	0.0	0.0
1	0.0	0.0	0.0	0.0	0.0	0.0	0.0	0.0	0.0	0.0	0.0	0.0	0.0	0.0	0.0	0.0	0.0	0.0	0.0	0.0	0.0	0.0	0.0	0.0	0.0	0.0	0.0	0.0	0.0	0.0	0.0	0.0	0.0	0.0	0.0	0.0	0.0	0.0	0.0	0.0	0.0	0.0	0.0	0.0	0.0	0.0	0.0	0.0	0.0
2	0.0	0.0	0.0	0.0	0.0	0.0	0.0	0.0	0.0	0.0	0.0	0.0	0.0	0.0	0.0	0.0	0.0	0.0	0.0	0.0	0.0	0.0	0.0	0.0	0.0	0.0	0.0	0.0	0.0	0.0	0.0	0.0	0.0	0.0	0.0	0.0	0.0	0.0	0.0	0.0	0.0	0.0	0.0	0.0	0.0	0.0	0.0	0.0	0.0
3	0.0	0.0	0.0	0.0	0.0	0.0	0.0	0.0	0.0	0.0	0.0	0.0	0.0	0.0	0.0	0.0	0.0	0.0	0.0	0.0	0.0	0.0	0.0	0.0	0.0	0.0	0.0	0.0	0.0	0.0	0.0	0.0	0.0	0.0	0.0	0.0	0.0	0.0	0.0	0.0	0.0	0.0	0.0	0.0	0.0	0.0	0.0	0.0	0.0
4	0.0	0.0	0.0	0.0	0.0	0.0	0.0	0.0	0.0	0.0	0.0	0.0	0.0	0.0	0.0	0.0	0.0	0.0	0.0	0.0	0.0	0.0	0.0	0.0	0.0	0.0	0.0	0.0	0.0	0.0	0.0	0.0	0.0	0.0	0.0	0.0	0.0	0.0	0.0	0.0	0.0	0.0	0.0	0.0	0.0	0.0	0.0	0.0	0.0
5	0.0	0.0	0.0	0.0	0.0	0.0	0.0	0.0	0.0	0.0	0.0	0.0	0.0	0.0	0.0	0.0	0.0	0.0	0.0	0.0	0.0	0.0	0.0	0.0	0.0	0.0	0.0	0.0	0.0	0.0	0.0	0.0	0.0	0.0	0.0	0.0	0.0	0.0	0.0	0.0	0.0	0.0	0.0	0.0	0.0	0.0	0.0	0.0	0.0
6	0.0	0.0	0.0	0.0	0.0	0.0	0.0	0.0	0.0	0.0	0.0	0.0	0.0	0.0	0.0	0.0	0.0	0.0	0.0	0.0	0.0	0.0	0.0	0.0	0.0	0.0	0.0	0.0	0.0	0.0	0.0	0.0	0.0	0.0	0.0	0.0	0.0	0.0	0.0	0.0	0.0	0.0	0.0	0.0	0.0	0.0	0.0	0.0	0.0
7	0.0	0.0	0.0	0.0	0.0	0.0	0.0	0.0	0.0	0.0	0.0	0.0	0.0	0.0	0.0	0.0	0.0	0.0	0.0	0.0	0.0	0.0	0.0	0.0	0.0	5.581848028223231	5.582355695208683	0.0	0.0	0.0	0.0	0.0	0.0	0.0	0.0	0.0	0.0	0.0	0.0	0.0	0.0	0.0	0.0	0.0	0.0	0.0	0.0	0.0	0.0
8	0.0	0.0	0.0	0.0	0.0	0.0	0.0	0.0	0.0	0.0	0.0	0.0	0.0	0.0	0.0	0.0	0.0	0.0	0.0	0.0	0.0	0.0	0.0	0.0	0.0	5.581848028223231	0.0	0.0	0.0	0.0	0.0	0.0	0.0	5.582125093642059	5.100660899642383	5.582218093715387	0.0	0.0	0.0	0.0	0.0	0.0	0.0	0.0	0.0	0.0	0.0	0.0	0.0
9	0.0	0.0	0.0	0.0	0.0	0.0	0.0	0.0	0.0	0.0	0.0	0.0	0.0	0.0	0.0	0.0	0.0	0.0	0.0	0.0	0.0	5.582355695208683	0.0	0.0	5.581848028223231	5.581848028223231	0.0	0.0	0.0	0.0	5.582355695208683	0.0	0.0	0.0	5.5825893775600814	5.100072870435053	4.818959012931462	5.582218093715387	5.582154926933432	5.582218093715387	0.0	0.0	0.0	5.583316045944763	0.0	0.0	0.0	0.0	0.0
10	0.0	0.0	0.0	0.0	0.0	0.0	0.0	0.0	0.0	0.0	0.0	0.0	0.0	0.0	0.0	0.0	0.0	0.0	5.582355695208683	5.100256973519427	5.581848028223231	4.818252167793103	5.1000030937078975	0.0	0.0	5.0997493065339725	0.0	0.0	0.0	5.582273104837276	0.0	0.0	5.101296006743393	5.5833947284326495	4.818556734326522	4.463835017239415	5.583590195418731	4.618912452157996	4.618980959087292	5.583316045944763	4.618363422080195	5.10135438548501	0.0	5.583316045944763	4.819207650421685	0.0	5.101217324255506	5.101793522462803	5.583316045944763
11	0.0	0.0	0.0	0.0	0.0	0.0	0.0	0.0	0.0	0.0	0.0	0.0	0.0	0.0	0.0	5.581643985767881	5.581643985767881	4.818247299685606	5.582355695208683	4.818247299685606	5.100256973519427	4.2289334759566675	4.818247299685606	4.3362372751960265	4.4626524841539545	4.818078036181511	4.462550965581043	5.581848028223231	4.464870698462271	4.6179034888585395	0.0	4.820886919773283	5.100026371952801	4.818439652251872	4.136374461570938	4.136526503773952	4.136776792825227	4.819148033903533	5.100668131487003	4.818932796786747	5.583316045944763	0.0	4.819207650421685	5.582734352069975	4.619115613777687	0.0	0.0	5.584468920101166	4.619694800773546
12	0.0	0.0	0.0	0.0	0.0	0.0	0.0	0.0	0.0	0.0	0.0	0.0	0.0	0.0	0.0	5.581643985767881	0.0	4.817772745814915	5.099817357720822	4.229618812991891	3.7983454161806534	3.6539009805545155	3.6117063282325907	4.054029302124361	3.798409485380556	3.6538051591436376	3.4988143773102194	3.5716984594354435	3.343571662884187	3.4986411624270066	3.5719191075374943	3.746601499545316	3.699207101005048	4.136840768338743	3.9813174691775752	3.981183903385125	4.136418100407679	4.136323320044786	4.22957994915563	4.463478090643889	4.4635328772713585	4.618896193397999	5.101793522462803	4.464031485290299	5.583316045944763	4.337530812579736	5.101217324255506	4.819477247438543	4.61989715633311
13	0.0	0.0	0.0	0.0	0.0	0.0	0.0	0.0	0.0	0.0	0.0	0.0	0.0	0.0	0.0	0.0	4.817772745814915	5.099901027764753	4.054713830442912	3.7987776508134083	3.3164700731554047	3.109465600383771	2.770134999478897	2.5700911272672253	2.6577286663051933	2.5609908389152456	2.678785370409227	2.746356751885505	2.9043335907670804	2.8477711489931568	2.8617211292770697	2.9504241887171196	2.8755426926583927	3.0525896529059815	2.9998101073755703	3.216825412462357	3.465066070845594	3.7989906631967574	3.61253219222086	3.854647922914332	3.8548676483438675	3.854857159986944	4.464557426773265	4.337009953713315	3.9819733704101172	4.136953485600358	4.137654298409993	3.799639557152432	4.4647021434024605
14	0.0	0.0	0.0	0.0	0.0	0.0	0.0	0.0	0.0	0.0	0.0	0.0	0.0	0.0	5.581643985767881	5.099545264078625	4.617583808284053	4.335677278223214	3.571924758494569	3.052313342092655	2.7232547607123547	2.500557284726972	2.1705325994733777	2.026794122110164	1.994129839485781	2.035286563656792	2.0311331050971027	2.044101887478614	2.1307592517596547	2.0745224292906044	2.1306735824839733	2.2821922350428996	2.379302550125803	2.4763585622077184	2.5613977080914903	2.5347111613033335	2.758525315284501	2.98298611802011	2.9668022442870705	3.2410007475673326	3.2409033457569563	3.4657085503142295	3.699694203914493	3.3728494326614116	3.5353277792852897	3.5357171887199796	3.9158104071886988	3.916199432403548	3.613372347502621
15	0.0	0.0	0.0	0.0	0.0	0.0	0.0	0.0	0.0	0.0	0.0	0.0	0.0	5.099545264078625	5.0995477283572725	4.462246405078723	4.335438511407007	3.571610038368131	3.1716221680490535	2.758193748663794	2.2241628461669536	2.0928051084647508	1.8733445884336422	1.722830665050473	1.5303261361522984	1.588039163370499	1.4638661069791197	1.5598763007288148	1.5043301312606876	1.506263208408685	1.568317115133048	1.6534795758292007	1.7911705796120043	1.8904455514064256	1.966832535038225	2.13079313697552	2.2644907868919177	2.4007489113976646	2.3867465055362778	2.4608499693188173	2.8085778284886875	2.876146540805157	3.03495975046596	2.9514409091316787	3.110641518835376	3.0535356707063825	3.1736046131273636	3.0358420978608742	3.266566043807225
16	0.0	0.0	0.0	0.0	0.0	0.0	0.0	0.0	0.0	0.0	0.0	0.0	0.0	5.581643985767881	4.6174465423893665	4.135349668908278	4.228404629511449	3.5714513896780002	2.90403722245398	2.319074995347228	2.04802792370088	1.7338222825629201	1.4865531594315464	1.330287066554504	1.2195352936917652	1.1369165214162007	1.1463743234072035	1.0313532306640139	1.035291833138802	1.0380929594242807	1.1251743394779585	1.050268125446307	1.1665200252489938	1.2987472317568405	1.4885912895450626	1.5726966340667734	1.7591502458805945	1.897592635380351	1.9904989685872532	2.140795734614555	2.2473145985917706	2.2473690649533142	2.2828772471401426	2.4768932364852527	2.553092916545881	2.735823187257641	2.6911808321925395	2.951997276653348	2.7844814970587097
17	0.0	0.0	0.0	0.0	0.0	0.0	0.0	0.0	0.0	0.0	0.0	0.0	5.099545264078625	4.617449006668016	4.817535590244802	4.228299496695339	3.6111159603973584	3.0517087540987924	2.6170852682963237	2.1600018116269006	1.7790540707529554	1.4960956653056532	1.2449193343517817	1.085139937311426	0.9455978662226587	0.853222201271826	0.7459262151006523	0.7367514416902936	0.7040034603950382	0.714488065304741	0.7703800335704609	0.7942599154844232	0.8638583095288292	0.8985590561439412	0.9921821616587461	1.134557299762562	1.295878558470354	1.3716491913171036	1.5513591129823419	1.5839737195458308	1.765345567591552	1.8841320115062374	1.9907658479418182	2.116846401797155	2.203234126742252	2.380696911547705	2.438977820687844	2.4942356501157144	2.5279270300839607
18	0.0	0.0	0.0	0.0	0.0	0.0	0.0	0.0	0.0	0.0	0.0	0.0	0.0	4.817535590244802	4.135349052838341	3.853394280961336	3.498254422131184	2.918988742945945	2.407191119447528	2.074126578024353	1.6384442609729821	1.2897035946406281	1.0533274444122775	0.9068285017599815	0.7310876854857482	0.5922968273372793	0.5755735852464272	0.5026640932427657	0.4781955364589403	0.48302522982140417	0.5182644198320103	0.5567186419737653	0.5562577636341364	0.6660283442662265	0.7100178987592876	0.837639844056898	0.9368277050646987	1.0515401267278954	1.1790056688204849	1.303448241436152	1.4888938861483294	1.5817506636109155	1.661258893277887	1.9085856780821993	1.9015356228314793	2.075770302806631	2.1825017029342653	2.334083126806853	2.334331627194732
19	0.0	0.0	0.0	0.0	0.0	0.0	0.0	0.0	0.0	0.0	0.0	5.581643985767881	5.581643985767881	4.817535590244802	4.135348436768952	3.8533930487258385	3.315592176054191	2.982075360443186	2.252098377198952	1.970180220936816	1.4727995428426879	1.202501572662117	0.9835648723683419	0.7787826532863797	0.6197247828793189	0.4951644097623582	0.3866311250391079	0.37097178105906226	0.3276578874778848	0.3299813047359197	0.3361411879487428	0.3913881985422063	0.46102831199113403	0.507983472820174	0.5925854239768982	0.6577609019233752	0.7201634048877419	0.8545717994071285	0.9247909333161624	1.0537042998576402	1.1278713860203529	1.3275563270755542	1.5145147169499862	1.6688774825809358	1.8946123437896794	2.0156940721210304	2.085333279210787	2.1725150265778193	2.1428007966513785
20	0.0	0.0	0.0	0.0	0.0	0.0	0.0	0.0	0.0	0.0	0.0	5.099545264078625	5.581643985767881	5.0995477283572725	4.335437689980791	4.617449006668016	3.0893697375744433	2.833730095243028	2.3189671091141872	1.8118815546532967	1.5038318387182712	1.181092905102941	0.8852273332656755	0.6748467992545142	0.49858402432533966	0.38937044286072586	0.32127753951935345	0.2738700619567438	0.2646655836040024	0.2572734985713967	0.27295205032152436	0.3526376028298315	0.3664511853666115	0.424195407482169	0.4734671782579296	0.5951756523870926	0.6398831008354509	0.7246900370895273	0.8198374416525662	0.9673574270445235	1.1632248187052654	1.2426688788643552	1.3885344835699835	1.5581483076103395	1.7570388250075895	1.8386806050878008	1.9569399754343064	2.085744909010607	2.210511224415766
21	0.0	0.0	0.0	0.0	0.0	0.0	0.0	0.0	0.0	0.0	0.0	0.0	5.099545264078625	4.462375219322489	5.0995477283572725	3.746473633556342	3.264282409697962	2.6786071519046355	2.287796965576296	1.8466978606342574	1.441607655461436	1.0816731566682543	0.8261124613645081	0.6477699371491625	0.5151559011484399	0.3719912781090242	0.28948193363007135	0.24646264096741932	0.22384418098761794	0.2351576731660585	0.29800207366294496	0.3068084914212381	0.35167720672038216	0.4068081876496139	0.4517994461735184	0.5362719500928814	0.6336504193524513	0.7364018385555577	0.8493232887702082	1.0020301651266563	1.1383637623348943	1.2934017513623748	1.4336007332729976	1.6116483845512763	1.705317366545915	1.8229312919437546	1.9166364711011288	2.0589369531677453	2.021057005794639
22	0.0	0.0	0.0	0.0	0.0	0.0	0.0	0.0	0.0	0.0	0.0	0.0	0.0	4.817535590244802	4.817750293602591	4.33585629233202	3.698530987725205	2.8611162601771336	2.4294709065642173	1.9040611758268988	1.5038969406057574	1.216728159064068	0.8844042738302718	0.6808367377518647	0.51178238727974	0.38800937439240935	0.2873635862663053	0.2881289804955216	0.24299289087183462	0.26423926241485063	0.2761340966567216	0.3093164125660759	0.37698834858246144	0.4253980881382833	0.5299793546786011	0.5623923279650245	0.6503488916698523	0.7385189766507358	0.9055312143985419	1.0706254513919302	1.1658882376949857	1.293567155257064	1.4684828345641319	1.5607338414131626	1.7160473585543188	1.8783416962845156	1.9960852452141862	2.041812805211055	1.9000610066358328
23	0.0	0.0	0.0	0.0	0.0	0.0	0.0	0.0	0.0	0.0	0.0	0.0	5.583967805982889	5.581648914333911	4.617841628918416	3.747042238249892	3.371796130038337	2.9193804367310157	2.332045304446732	1.9255564949079083	1.5280477359301785	1.3118060992166982	0.980674989913703	0.7738192871757987	0.6201709847855885	0.44363121215409196	0.41593224580564714	0.37118302402589176	0.3310574923011238	0.3077306386176262	0.3158740184454114	0.37239534943258334	0.41921575536711986	0.49588540491777655	0.5691756332781517	0.6067455557879575	0.7511490534691565	0.8417820244337748	1.0108529256487748	1.145543617811573	1.2496751954980367	1.4195448869257663	1.5605756088607117	1.654477515343284	1.8292794578163156	1.9420823771431217	1.9574108542850976	1.9808046525490988	1.9887422404101387
24	0.0	0.0	0.0	0.0	0.0	0.0	0.0	0.0	0.0	0.0	5.583967805982889	0.0	0.0	4.6189116847131615	4.819859410459809	4.136608530330999	3.150731476350861	2.9350568563756956	2.509282710503722	1.986217480490327	1.64602307235601	1.3224000817679005	1.0625714701839128	0.8581943311405298	0.70355528766691	0.6336659421787902	0.5309312626092231	0.4501313188361178	0.4222447074045137	0.44681743329402845	0.4284940684743228	0.44467840192424557	0.5248521912487321	0.6002908775701834	0.7128785401572713	0.7553107359716633	0.8518479490285888	0.9558475603183987	1.0813958809483561	1.1881755610897202	1.3341313121471061	1.4817193831552813	1.552106600540132	1.6743024956497883	1.7893980177529012	1.829669185463469	2.0592024166203085	1.9104091983575207	1.9654946325234603
25	0.0	0.0	0.0	0.0	0.0	0.0	0.0	0.0	0.0	0.0	0.0	0.0	5.583967805982889	4.819859410459809	4.055060485810339	3.9154687568301436	3.4995718437896968	2.8905852280097224	2.57987903446463	2.083946548356558	1.7944341756806481	1.4222976620376842	1.228735328600664	0.9770122248310966	0.8496571755974203	0.6998385262462068	0.6257301114379898	0.5957112333626031	0.5731102106929176	0.5473098899451938	0.558902427272796	0.6121609967010344	0.6406947589023706	0.6693277574681074	0.7778818222054782	0.8875602400056999	0.9496486582753758	1.0847263955719195	1.2891984454100043	1.3341079976339416	1.4759690210392953	1.6002129970100776	1.6569753948412127	1.7922204970202107	1.8323680776798708	1.961029464949338	1.903245551326092	1.9619554860588342	1.9469039456158037
26	0.0	0.0	0.0	0.0	0.0	0.0	0.0	0.0	0.0	0.0	0.0	0.0	5.582365769281033	5.583007855155612	4.618653460468794	3.9814974914725423	3.24106439969897	2.9507966599557816	2.4379818681187113	2.2589496638682536	1.867091321705875	1.540789238705846	1.339612222760175	1.1762260344924687	0.9697340816623314	0.9017537666413875	0.7568238107931875	0.7181182562646184	0.6992808264502837	0.6258022738963303	0.689586659846245	0.7151499314653003	0.7811311518616413	0.8253426787001676	0.9269336844410536	1.0327258003123672	1.1563878079189078	1.277703776791172	1.3771738265814366	1.5169650680670261	1.635120160306713	1.6423667459225935	1.7544938087837392	1.8228347774072282	1.9202726326492257	2.0086029289402334	1.9358532973917932	1.9734739992671728	1.9815839152327341
27	0.0	0.0	0.0	0.0	0.0	0.0	0.0	0.0	0.0	0.0	5.583967805982889	0.0	0.0	5.583967805982889	4.818954697259521	3.6546232092766995	3.290706860921896	2.9832852977813222	2.701375437273875	2.2302394050222563	1.9444244275787361	1.6913348174410578	1.388085689521898	1.3301323379873762	1.2025876823742148	1.0230518660237702	0.9507840696959353	0.8877706726382883	0.8459432656315662	0.8369398428874573	0.8438216540957515	0.828039905227612	0.9139050963485285	1.0119178582186978	1.1145286332711941	1.1612193113974052	1.2863663870216864	1.3871336723783778	1.516988653233056	1.7265975081914084	1.6669438475847218	1.9272099861005958	1.9645875754354676	1.8620096710189977	1.9648341305429402	1.9653033209755209	1.9736754139645254	2.021551750564805	2.0013940250418947
28	0.0	0.0	0.0	0.0	0.0	0.0	0.0	0.0	0.0	5.582214725171408	0.0	5.583967805982889	5.583967805982889	4.618171305105287	4.229130716473888	3.4657219096329377	3.612674396565081	2.8482369554521862	2.5708300469676337	2.3459487490852715	2.0188856199417233	1.8635281262097094	1.7421073312307755	1.570262283377439	1.3697172302531775	1.2869888894643924	1.1402519974915513	1.1004377410117026	1.0723718441806578	1.0027885678366286	0.9343563779197273	1.0305213179260329	1.0655456009508248	1.1733869317178658	1.2230298195851241	1.3689596342006252	1.41083333597521	1.577769575131334	1.6817990724699308	1.807164154681685	1.9343051802908966	1.956964785232565	2.0163613991588236	2.0995835602659905	1.9921147905596475	2.0211940172389187	1.9617027794289297	2.105366590434469	1.9739688417911343
29	0.0	0.0	0.0	0.0	0.0	0.0	0.0	0.0	0.0	0.0	0.0	0.0	0.0	5.583967805982889	4.337175837397295	3.5727555252809764	3.265354318731404	2.983277814828074	2.638140467776234	2.4765903210637696	2.0615779033310075	2.140380803663652	1.8665717011381662	1.7067279688830257	1.5531574490903162	1.4807531937709766	1.3045391770187993	1.3150241943827035	1.1838824871342477	1.1594557461392836	1.1313280810810498	1.178013886358086	1.2007461002759423	1.3755575264479112	1.4741062605565332	1.521018489992255	1.6372438444495852	1.828661207887421	1.9676812969035722	1.995293758966905	2.071531337908626	2.076406824587844	2.132788412005381	2.046094347479683	2.1043573297274736	2.0726766046564777	2.0552259248667215	2.0054896541007374	2.0602531314017045
30	0.0	0.0	0.0	0.0	0.0	0.0	0.0	0.0	5.582214725171408	0.0	0.0	0.0	5.582214317686123	4.6179972655586425	4.618366659538035	3.8538351489751936	3.5344319580101167	3.070776293985403	2.647513790247436	2.452690193774639	2.372387938333571	2.092600684113203	1.982101724745442	1.9438902078993485	1.843641414499459	1.678259402751014	1.508032847992403	1.4508912979896746	1.389810696990382	1.366827504032226	1.333729358301507	1.4054446443627069	1.3902169986332837	1.4777185887548492	1.5866010075928831	1.6919365037149672	1.7568163304303703	2.011079770406473	2.107539036578227	2.2772494343680445	2.295903979647353	2.3213072550418805	2.2964139171638975	2.260693630788157	2.1478106146752	2.09086140688574	2.0685257706206612	2.091211472642033	2.2445791117284926
31	0.0	0.0	0.0	0.0	0.0	0.0	0.0	0.0	0.0	0.0	0.0	0.0	0.0	5.100115595996867	4.2287472792487595	3.6987341919072887	3.3161134906771106	3.193779291999548	2.689623909925199	2.579267631747021	2.6174036042748177	2.319307738481379	2.1452170033168705	2.035170832877902	1.9666199724989384	1.876656933531001	1.7675399999894847	1.6657797752324046	1.5122218750723033	1.5004309138763259	1.4889020386597642	1.5145931347762986	1.5842243058996526	1.629982115390717	1.7182273432614692	1.844551060903743	1.9084924964534182	2.0193221465435367	2.2196033503686814	2.40161834738035	2.562778514774919	2.4023536080453884	2.402807929918571	2.4867896563613123	2.309805589389654	2.3352604807199593	2.267464012123329	2.221800178339849	2.4560423301625094
32	0.0	0.0	0.0	0.0	0.0	0.0	0.0	0.0	0.0	0.0	0.0	0.0	5.582214317686123	4.818027490483923	4.135869131782446	3.6537949455461898	3.2645512764436595	3.1502886973391386	2.9192797804498656	2.6474889443330576	2.5172441725292622	2.4076502844121737	2.3322011224421613	2.202225080155244	2.2297123072748932	1.9782801022747178	1.9077673707252152	1.847019110916181	1.6835071127872436	1.651168328111003	1.6888487705970552	1.696737064856063	1.762279909800362	1.7977799122757188	1.9599067712828782	1.9446080968098145	2.075325985785095	2.1818608501604637	2.4533741141002205	2.4388175769992206	2.599916107244393	2.409923410802287	2.703424970778299	2.471146304209714	2.537667795916526	2.4406095842820217	2.529131669771275	2.64058454233103	2.824158815966007
33	0.0	0.0	0.0	0.0	0.0	0.0	0.0	0.0	0.0	0.0	0.0	0.0	5.100076379051744	4.818079777287272	4.053962667023997	3.8538824018204	3.3434220984766188	3.1716790922416593	3.052214027427462	2.8340769737936378	2.476159050813606	2.5982047548833545	2.627347801795388	2.3933431558525187	2.358685879742937	2.3130028417735695	2.1354729222643978	2.0353345420161024	1.970632534364937	1.8470736072211031	1.8186401092597566	1.853790056036059	1.901103159756245	1.8805873393261021	2.0400587322895904	2.097892243943211	2.3137430479334413	2.3202357388652968	2.493170408748948	2.618594830462816	2.9068421406833305	2.619712991812032	2.6104237410425797	2.773036587800942	2.4955285256741173	2.6927946860255276	2.8112956326559515	2.9859613325176366	3.112826420529202
34	0.0	0.0	0.0	0.0	0.0	0.0	0.0	0.0	0.0	0.0	0.0	5.100115595996867	0.0	5.582214317686123	4.135982482134397	4.135888739702208	3.498624429526069	3.0341177254479406	3.0341632411111292	2.875363683742687	2.9347077998394133	2.77023910856114	2.7702610049231366	2.4923306222293147	2.6374634735026405	2.534572410170026	2.407801555464237	2.2022747306175527	2.111468514703058	2.0396723136062813	1.990256019037488	2.039722285177833	2.0355158227025796	2.00242848004206	2.1118200799389126	2.332749816329215	2.3327062540616876	2.535382406979257	2.669320146108143	2.599478561012306	2.784634486629906	2.7486278788606016	2.8506054563418934	2.6927725751378193	2.938117164070492	3.05555464395647	3.1125724248263134	3.3468193795379864	3.3195949243474243
35	0.0	0.0	0.0	0.0	0.0	0.0	0.0	0.0	0.0	0.0	5.582135886007	5.582135886007	4.818027490483923	4.818382095898409	4.462965751587182	4.1358789356732295	3.798270612708983	3.343425219650326	3.0521518270211083	2.9825880173018127	2.8475888621400522	2.9994157583439223	2.8612815914151297	2.700640503701567	2.7826634451428522	2.6079205665148266	2.6683443342051274	2.379378419592842	2.3068195991957956	2.079160026551279	2.160544975461551	2.1555526012889232	2.2356186322213625	2.111735029782206	2.3591747518723785	2.4378329716260922	2.5439007242123544	2.6085315372839335	2.6905865962751316	2.9206268267496562	2.9845351983453248	3.0020300102136894	3.002324492833107	3.0023169736936643	3.132865775054485	3.1966111034249054	3.53742290609905	3.318733618705997	3.3746848488930534
36	0.0	0.0	0.0	0.0	0.0	0.0	0.0	0.0	0.0	0.0	0.0	5.582135886007	5.100076379051744	4.818027490483923	5.100076379051744	4.617958049719112	3.74670772460165	3.5718508734291787	3.401405973533031	3.1717357147750866	3.2165550483221907	3.1938970333079246	3.3162780543254047	2.9993738141116757	2.820968729666069	2.8477939061947715	2.7582632402661225	2.598219255129543	2.627461869911015	2.2354338961115006	2.37261589849397	2.294575301036988	2.319670142720564	2.2824532309306513	2.400897570733109	2.617896805500654	2.712221451435449	2.7958854288354984	3.0172914672494353	2.8768466963825907	3.05388407507435	3.0183593721941295	3.31904012455673	3.292286934338787	3.467843022379745	3.7493869098789028	3.6143516779527025	3.801000733415251	3.983408111705462
37	0.0	0.0	0.0	0.0	0.0	0.0	0.0	0.0	0.0	0.0	0.0	0.0	4.818053633394255	5.100037164317744	5.100037164317744	4.05393652345855	3.7466373532144215	3.611660908876152	3.3717919814520516	3.7984252513205203	3.3435621913073743	3.3433510272767415	3.31631822216058	3.016664981662807	3.129733752359766	3.109552855109111	2.8898659635809927	2.7703571700756826	2.5982609020789798	2.711938531634455	2.422457937770369	2.6276606897919295	2.517603973237193	2.509279037513554	2.484672423649037	2.6081500532856103	2.589241587462505	3.0169512964389607	2.8905006719398556	3.00040049302037	3.317585111358873	3.131589585896537	3.318853841589911	3.536219402646808	3.5368486148353386	3.700990550710259	3.916313700221932	3.9828949455318283	3.9834361129780116
38	0.0	0.0	0.0	0.0	0.0	0.0	0.0	0.0	0.0	0.0	0.0	0.0	0.0	5.582135886007	4.818053633394255	5.582135886007	4.135839720939229	3.85385619001574	3.7981767270362865	3.5342920809770617	3.4646745928476297	3.853953050027109	3.343517958604655	3.4014493453884413	3.316240601678937	2.9827755692043847	2.8756047376859724	3.1095383192738493	2.758243205717545	2.758316599619189	2.723207527112119	2.6900659054826668	2.7465700107635036	2.6081184982331407	2.770761778932109	2.834503744070514	2.8761300884446075	2.966707357875061	3.1103769621084694	3.1948596723951304	3.2658518750742327	3.3446636481591363	3.5360205523468946	3.536226623692793	3.855995666938997	3.9167531572858905	3.855938047104352	3.855691598414406	3.9161069651046536
39	0.0	0.0	0.0	0.0	0.0	0.0	0.0	0.0	0.0	0.0	0.0	0.0	5.582135886007	5.582135886007	5.100037164317744	4.818027490483923	5.582135886007	4.818027490483923	4.1358789356732295	3.9144450175297067	3.7466749234485976	3.7982362685135675	3.7468867283236285	3.3434860769989636	3.4324663944033706	3.343568554663905	3.0709142130822955	3.1096149430288755	3.1718625112652687	2.7583087556041463	3.10967676826913	2.668504396853526	2.6685595961644393	2.821158225047888	2.861740547028997	2.7467689357365104	3.2406978948208223	3.1723191030776277	3.1946084890765047	3.465731006546901	3.090930237171818	3.4026324832872965	3.573415470914633	3.5732797413542206	3.9829549594396183	4.138092685801761	3.9826579843793595	4.137936778447244	3.6557991052529357
40	0.0	0.0	0.0	0.0	0.0	0.0	0.0	0.0	0.0	0.0	0.0	0.0	0.0	0.0	4.818027490483923	0.0	4.6179384426284855	4.818027490483923	4.617936574848761	4.13597174271492	4.229015467644851	4.135969874580626	4.229111992716446	3.6988080404656087	3.65395313155375	3.1939546528638476	3.4649803761714755	3.2647330624773434	3.1939623555244254	3.19394327845014	3.0343649659315433	2.8900124996051386	2.9047219415463963	2.8344091145071793	3.0901573509038784	2.904854747451829	3.129952206218737	3.433117210740862	3.1725564418877705	3.465798438411936	3.7477084235747626	3.433756512242344	3.573403243369451	3.573403243369451	3.7004806185216608	3.6553077100029916	3.7002794414473246	3.855709268172435	3.7005521575933167
41	0.0	0.0	0.0	0.0	0.0	0.0	0.0	0.0	0.0	0.0	0.0	0.0	0.0	0.0	0.0	5.582135886007	4.818027490483923	4.617958049719112	4.818382095898409	4.335927523607623	4.463015376413802	4.336040088433254	4.818136319352039	4.462939202444824	3.8540883452504535	3.8540572287816937	3.746833527060707	3.7468552498937515	3.432480039184433	3.2900989616628125	3.3720302019955137	3.129921511852007	3.3164419227442	3.109844412356607	3.109884789465425	3.265047770677769	3.130066272317585	3.1103266088231885	3.3726089575217713	3.4660102279731038	3.5731604109150346	3.855365622411305	4.0556970485009	3.7002123953515222	3.535636637847888	4.055874567310751	3.573694424309538	3.7483910153510966	3.80028330318158
42	0.0	0.0	0.0	0.0	0.0	0.0	0.0	0.0	0.0	0.0	0.0	0.0	0.0	0.0	0.0	0.0	0.0	0.0	4.818025000112069	5.582135886007	0.0	5.100029693228937	5.100204150457692	4.462799626159132	3.854146515022293	4.053989155015854	4.054180746256387	3.534445655519295	3.6988061777655594	3.24040657299807	3.290147847953445	3.21691475702127	3.2171399328837604	3.2407148146107914	3.2408986573573446	3.194589682274573	3.3442251352596704	3.8549249837666024	3.6545537550519005	3.5356537704599185	3.5732416707303947	3.9822182263549304	3.855559328066827	3.5003077398134654	3.573694424309538	3.8000154817920833	3.655559160133675	3.9164330506714413	3.800461509792313
43	0.0	0.0	0.0	0.0	0.0	0.0	0.0	0.0	0.0	0.0	0.0	0.0	0.0	0.0	0.0	0.0	0.0	0.0	4.6179384426284855	5.582135886007	4.818136319352039	4.336157983878069	5.1003786514564275	4.22890557892873	4.1360067070791775	4.818136319352039	4.136050328224567	3.798337461519416	4.3361505056048735	3.6540697662489525	3.534805112183833	3.4990234387285857	3.4019827754332908	3.07146262911646	3.5347590847139876	3.6126115676351556	3.401923145180732	3.3724885016625694	3.316953393312437	3.4659561716949665	3.57295415820179	3.655115943364103	3.6998458603728985	3.573285730187686	3.916395155714453	3.6136251003014856	3.5362726580430013	3.6138999476282145	3.7489968512753786
44	0.0	0.0	0.0	0.0	0.0	0.0	0.0	0.0	0.0	0.0	0.0	0.0	0.0	0.0	0.0	0.0	5.582135886007	5.582128414918193	5.582128414918193	5.582128414918193	5.100029693228937	4.618018194684181	0.0	4.8180200193951155	4.618105428768434	4.618655255251388	4.1360939521059255	4.136237930339339	4.054407554321687	4.229489947159799	3.7986000850032036	3.747175060246614	3.5725203949778375	3.4021020512777276	3.4332198513934826	3.3723741972785244	3.3442357652097487	3.612369436386699	3.6126115676351556	3.655199822710862	3.855401050160061	3.799523018454932	4.464236072496535	3.916005279658948	3.8003520053099336	4.055994369124006	3.6139385890400546	4.056310708724704	3.6561027384423856
45	0.0	0.0	0.0	0.0	0.0	0.0	0.0	0.0	0.0	0.0	0.0	0.0	0.0	0.0	0.0	0.0	5.582135886007	0.0	0.0	5.100029693228937	5.100029693228937	5.100029693228937	5.582128414918193	5.582128414918193	5.100204150457692	5.582128414918193	4.228992558264343	4.618632957744168	4.46330921513659	4.136654056422882	4.3362405421210735	3.6543539214692085	3.654525377706394	4.0550002356799375	3.465533939284319	3.344222403889941	3.799026420513958	3.799237526934545	3.465533939284319	3.6550513342957927	3.535410862428194	3.433752665790758	3.7997019518261905	3.748241387276232	3.800078897969747	3.982906198084454	3.8005131150135827	3.856170503574336	3.9829546127928936
46	0.0	0.0	0.0	0.0	0.0	0.0	0.0	0.0	0.0	0.0	0.0	0.0	0.0	0.0	0.0	0.0	0.0	0.0	0.0	5.582128414918193	4.8180200193951155	5.100204150457692	0.0	5.582128414918193	4.8180200193951155	5.100204150457692	4.818498940984716	4.818252638759034	4.6184098931292805	4.818498940984716	4.054542917918747	4.136311171440022	3.7474782779203637	3.5728643900207504	3.747504700895514	3.9151938401200117	3.6996514652424994	3.535555364796091	3.535535882533311	3.344775737332468	3.7002722640734143	3.7998455061567094	3.6130806433973137	3.613292283180152	3.6557387175662357	3.8005027807636655	3.5741357971317975	3.9166147038809584	3.5008491741952716
47	0.0	0.0	0.0	0.0	0.0	0.0	0.0	0.0	0.0	0.0	0.0	0.0	0.0	0.0	0.0	0.0	0.0	0.0	0.0	0.0	5.100565401846989	5.100954815611578	0.0	0.0	5.100443630101905	0.0	4.618290131811884	5.100508614818537	4.618752778112141	4.464031978229739	4.054542917918747	3.9150691295225504	3.9154129535087603	4.136440854782627	3.9814547280075367	3.7992916946485535	3.6552252079751084	3.4027760926844617	3.9818998346200147	3.4999587088400657	3.5733259762029372	3.748169736672214	3.916131516778273	3.7002722640734143	4.230861417800542	3.800431949190504	3.6559969068318305	3.4036135064118516	3.50081825004384
48	0.0	0.0	0.0	0.0	0.0	0.0	0.0	0.0	0.0	0.0	0.0	0.0	0.0	0.0	0.0	0.0	0.0	0.0	0.0	0.0	0.0	0.0	5.582128414918193	5.582128414918193	0.0	4.61813790918205	5.583979891840247	4.463387216076541	5.582607336507795	4.819413676848503	4.336857436847076	4.3366287905009155	4.337259245520286	4.055383559511499	3.9813843428808178	4.054925989721491	3.8546165501043537	3.612777260247061	3.7996626957617896	3.8554480999924787	3.4661097336004425	3.7002722640734143	3.5733074026388345	4.230418203563925	3.5361532297002527	3.91653298380492	3.466858502397446	3.700884947681858	3.3739846736046144
49	0.0	0.0	0.0	0.0	0.0	0.0	0.0	0.0	0.0	0.0	0.0	0.0	0.0	0.0	0.0	0.0	0.0	0.0	0.0	0.0	0.0	0.0	5.582128414918193	4.818796376371912	4.8180200193951155	5.100508614818537	0.0	0.0	5.583645480922936	5.101194553906444	0.0	4.618928771643372	4.819302262032441	4.337086158383364	3.855389377561624	3.9819738638220152	3.6129387663966095	3.655139388270587	3.700205388322042	3.655355080306585	3.8554510944628677	3.9158883141557657	3.6554002648643853	3.5737351828790946	3.5006063725251795	4.0561279816195785	3.655962406792201	3.3183072819426553	3.5007910946032337
50	0.0	0.0	0.0	0.0	0.0	0.0	0.0	0.0	0.0	0.0	0.0	0.0	0.0	0.0	0.0	0.0	0.0	0.0	0.0	0.0	0.0	0.0	0.0	0.0	5.582128414918193	0.0	5.583979891840247	5.582607336507795	5.101027493332628	4.819302262032441	4.6192719125866315	4.819413676848503	4.619448037544421	4.819648537841383	4.4636906513888555	3.982007289300086	3.9820777374989453	3.748121973703227	4.230366560947752	3.981973863822016	3.9822819379072345	3.7481484211442724	3.9822873549471933	3.8001500567979707	3.4666293058369413	3.8560381331202103	3.655950286231018	3.1738548810575336	3.7008583666274055
51	0.0	0.0	0.0	0.0	0.0	0.0	0.0	0.0	0.0	0.0	0.0	0.0	0.0	0.0	0.0	0.0	0.0	0.0	0.0	0.0	0.0	0.0	0.0	0.0	4.818956158536334	0.0	0.0	0.0	5.582607336507795	5.582607336507795	5.101194553906444	4.055387551259972	5.583645480922936	4.337549816152125	3.982007289300086	4.337549816152125	4.337549816152125	3.466130786831806	3.799745380599321	3.799693941328042	3.8553675034574426	3.5360356661156938	3.9826353820961455	3.8559196679421004	3.655904958680568	3.500747001472216	3.5740324625152655	3.3182711335215864	3.345551354866497
52	0.0	0.0	0.0	0.0	0.0	0.0	0.0	0.0	0.0	0.0	0.0	0.0	0.0	0.0	0.0	0.0	0.0	0.0	0.0	0.0	0.0	0.0	0.0	0.0	0.0	0.0	5.582607336507795	5.582607336507795	5.582607336507795	0.0	0.0	5.101027493332628	5.101546759233678	4.337438363710598	4.619615222904727	4.464313783845119	4.464313783845119	3.8553396420213413	4.230271024816144	4.0554658387062705	4.337554330204474	3.748496390598939	3.8559196679421004	3.655946683338509	3.6137809593764083	3.7488206291542645	3.4344644583256634	3.2187464550212455	3.0543322849387784
53	0.0	0.0	0.0	0.0	0.0	0.0	0.0	0.0	0.0	0.0	0.0	0.0	0.0	0.0	0.0	0.0	0.0	0.0	0.0	0.0	0.0	0.0	0.0	0.0	0.0	0.0	0.0	0.0	0.0	0.0	5.101713944593985	0.0	0.0	0.0	4.137391108427856	4.464246914523365	4.337494087698927	4.137432903511936	4.137349315855163	3.982251207612261	3.9825657627332096	3.916421275181881	3.8557456093707674	3.242312820431368	3.2423124863038413	3.4344605278669316	3.173856968915517	3.2920227886814435	3.0919393453851423
54	0.0	0.0	0.0	0.0	0.0	0.0	0.0	0.0	0.0	0.0	0.0	0.0	0.0	0.0	0.0	0.0	0.0	0.0	0.0	0.0	0.0	0.0	0.0	0.0	0.0	0.0	0.0	0.0	0.0	5.583645480922936	0.0	5.583979891840247	0.0	4.464246914523365	4.619531625201194	5.101546759233678	4.619531625201194	3.9822177704101507	4.230521500301117	3.7999842316087737	3.800086147937226	3.916541766202528	3.8560132862681837	3.5740036124343635	3.9165356448950566	3.34553750994986	3.0362480230631914	3.373944215308368	3.001489469528377
55	0.0	0.0	0.0	0.0	0.0	0.0	0.0	0.0	0.0	0.0	0.0	0.0	0.0	0.0	0.0	0.0	0.0	0.0	0.0	0.0	0.0	0.0	0.0	0.0	0.0	0.0	0.0	0.0	0.0	0.0	0.0	0.0	5.101713944593985	4.619448037544421	4.619448037544421	4.8195370853998565	4.464246914523365	4.230271024816144	4.3376478860840315	3.9165111602038896	4.056064927523527	3.9164989181815275	3.8003125174018915	3.700780741567859	3.2666834308928627	3.3739033423876577	3.036229475260536	3.0919172797985435	2.863450587804284
56	0.0	0.0	0.0	0.0	0.0	0.0	0.0	0.0	0.0	0.0	0.0	0.0	0.0	0.0	0.0	0.0	0.0	0.0	0.0	0.0	0.0	0.0	0.0	0.0	0.0	0.0	0.0	0.0	0.0	0.0	5.583645480922936	0.0	5.583645480922936	5.583645480922936	4.619448037544421	4.8195370853998565	4.619448037544421	4.055987556528269	4.464875671091505	4.056057446444919	4.620076794112562	4.137978072423303	3.573962465284908	3.748753296549802	3.3454797978709645	3.001411833428619	3.242257096617626	2.8496340066571704	2.7846075759562283
57	0.0	0.0	0.0	0.0	0.0	0.0	0.0	0.0	0.0	0.0	0.0	0.0	0.0	0.0	0.0	0.0	0.0	0.0	0.0	0.0	0.0	0.0	0.0	0.0	0.0	0.0	0.0	0.0	0.0	0.0	0.0	5.583645480922936	0.0	5.584274237491076	4.819956193283316	5.102175515801818	5.102175515801818	4.464875671091505	4.620076794112562	4.464875671091505	4.464875671091505	3.9827769494022474	3.8002969796870985	3.748753296549802	3.242250131454807	3.218672335899035	2.8917804102991878	2.921398208756686	2.906468596336509
58	0.0	0.0	0.0	0.0	0.0	0.0	0.0	0.0	0.0	0.0	0.0	0.0	0.0	0.0	0.0	0.0	0.0	0.0	0.0	0.0	0.0	0.0	0.0	0.0	0.0	0.0	0.0	0.0	0.0	0.0	0.0	5.584274237491076	0.0	0.0	5.102175515801818	5.584274237491076	0.0	0.0	4.820165841967997	4.620076794112562	4.056057446444919	4.33806712027874	3.6137136267719465	3.5739587247556623	3.403470800993834	3.054258077545486	2.84961857964607	2.849629703506101	2.713822370180431
59	0.0	0.0	0.0	0.0	0.0	0.0	0.0	0.0	0.0	0.0	0.0	0.0	0.0	0.0	0.0	0.0	0.0	0.0	0.0	0.0	0.0	0.0	0.0	0.0	0.0	0.0	0.0	0.0	0.0	0.0	0.0	5.584274237491076	0.0	5.584274237491076	0.0	5.584274237491076	4.820165841967997	5.584274237491076	4.33806712027874	4.620076794112562	4.33806712027874	3.916486676374635	3.8559683985894826	3.700767275568428	3.500678227712991	3.001410799351167	2.7601606667915664	2.7251123592921425	2.73662646240691
60	0.0	0.0	0.0	0.0	0.0	0.0	0.0	0.0	0.0	0.0	0.0	0.0	0.0	0.0	0.0	0.0	0.0	0.0	0.0	0.0	0.0	0.0	0.0	0.0	0.0	0.0	0.0	0.0	0.0	0.0	0.0	0.0	0.0	5.102175515801818	0.0	5.584274237491076	5.102175515801818	5.102175515801818	4.820165841967997	4.230852018239059	4.464875671091505	3.8559683985894826	3.6137136267719465	3.573970990788722	3.218694312798451	3.1115259998074083	3.018654255556372	2.736668017731606	2.6703849428543394
61	0.0	0.0	0.0	0.0	0.0	0.0	0.0	0.0	0.0	0.0	0.0	0.0	0.0	0.0	0.0	0.0	0.0	0.0	0.0	0.0	0.0	0.0	0.0	0.0	0.0	0.0	0.0	0.0	0.0	0.0	0.0	0.0	0.0	0.0	5.584274237491076	5.584274237491076	5.584274237491076	4.620076794112562	5.102175515801818	5.102175515801818	4.464919829822938	4.4649419102400625	3.9828211081336797	3.7008482353845102	3.266749204146883	2.9214824813904294	2.9214824813904294	2.69179250115705	2.5279521557083986
62	0.0	0.0	0.0	0.0	0.0	0.0	0.0	0.0	0.0	0.0	0.0	0.0	0.0	0.0	0.0	0.0	0.0	0.0	0.0	0.0	0.0	0.0	0.0	0.0	0.0	0.0	0.0	0.0	0.0	0.0	0.0	0.0	0.0	0.0	0.0	5.584274237491076	5.584384639576928	0.0	0.0	4.820276244053851	4.820276244053851	4.620187196198414	4.464986073177359	3.8560788006753364	3.500788629798843	3.131725307168544	2.63947313751583	2.6810091656377923	2.725184626556827
63	0.0	0.0	0.0	0.0	0.0	0.0	0.0	0.0	0.0	0.0	0.0	0.0	0.0	0.0	0.0	0.0	0.0	0.0	0.0	0.0	0.0	0.0	0.0	0.0	0.0	0.0	0.0	0.0	0.0	0.0	0.0	0.0	0.0	0.0	0.0	0.0	0.0	5.102285917887672	5.584384639576928	0.0	5.584384639576928	4.464986073177359	4.820276244053851	4.338177522364594	3.4035821929578183	2.921483966208155	2.8229623696336907	2.5109901192639383	2.7483761195035306
64	0.0	0.0	0.0	0.0	0.0	0.0	0.0	0.0	0.0	0.0	0.0	0.0	0.0	0.0	0.0	0.0	0.0	0.0	0.0	0.0	0.0	0.0	0.0	0.0	0.0	0.0	0.0	0.0	0.0	0.0	0.0	0.0	0.0	0.0	0.0	5.584384639576928	0.0	0.0	5.102285917887672	5.102285917887672	4.820276244053851	4.620187196198414	4.820276244053851	4.056167848530773	3.500794321617342	2.9847596397319704	2.600284681753918	2.590824339617575	2.713886694992785
65	0.0	0.0	0.0	0.0	0.0	0.0	0.0	0.0	0.0	0.0	0.0	0.0	0.0	0.0	0.0	0.0	0.0	0.0	0.0	0.0	0.0	0.0	0.0	0.0	0.0	0.0	0.0	0.0	0.0	0.0	0.0	0.0	0.0	0.0	0.0	0.0	0.0	0.0	5.102297301571246	0.0	0.0	4.820291422340022	4.620192888016913	4.820276244053851	3.6559954446383975	3.2667771737573577	2.7723721965801027	2.8099759096046086	2.7367007250403534
66	0.0	0.0	0.0	0.0	0.0	0.0	0.0	0.0	0.0	0.0	0.0	0.0	0.0	0.0	0.0	0.0	0.0	0.0	0.0	0.0	0.0	0.0	0.0	0.0	0.0	0.0	0.0	0.0	0.0	0.0	0.0	0.0	0.0	0.0	0.0	0.0	0.0	0.0	0.0	5.584407407130401	5.584384639576928	5.102308685441143	5.102308685441143	0.0	3.5008045670080183	3.152509380682497	3.072935368163264	3.1115859709669444	3.072936598860885
67	0.0	0.0	0.0	0.0	0.0	0.0	0.0	0.0	0.0	0.0	0.0	0.0	0.0	0.0	0.0	0.0	0.0	0.0	0.0	0.0	0.0	0.0	0.0	0.0	0.0	0.0	0.0	0.0	0.0	0.0	0.0	0.0	0.0	0.0	0.0	0.0	0.0	5.584407407130401	0.0	5.584407407130401	0.0	5.584407407130401	4.620209963751886	5.102308685441143	3.656012520373371	3.7009004452077527	3.072936598860885	3.0919931727057297	3.2423809793886913
68	0.0	0.0	0.0	0.0	0.0	0.0	0.0	0.0	0.0	0.0	0.0	0.0	0.0	0.0	0.0	0.0	0.0	0.0	0.0	0.0	0.0	0.0	0.0	0.0	0.0	0.0	0.0	0.0	0.0	0.0	0.0	0.0	0.0	0.0	0.0	0.0	0.0	5.584407407130401	0.0	0.0	0.0	5.102308685441143	4.820299011607322	4.138111242062628	4.2309851878783835	3.6138467964112713	3.403603970633157	3.37400284653955	3.5008113973523156
69	0.0	0.0	0.0	0.0	0.0	0.0	0.0	0.0	0.0	0.0	0.0	0.0	0.0	0.0	0.0	0.0	0.0	0.0	0.0	0.0	0.0	0.0	0.0	0.0	0.0	0.0	0.0	0.0	0.0	0.0	0.0	0.0	0.0	0.0	0.0	0.0	0.0	0.0	0.0	0.0	0.0	0.0	5.102308685441143	4.620209963751886	4.46500884073083	3.656012520373371	3.574091894394987	3.982910119041573	3.982910119041573
70	0.0	0.0	0.0	0.0	0.0	0.0	0.0	0.0	0.0	0.0	0.0	0.0	0.0	0.0	0.0	0.0	0.0	0.0	0.0	0.0	0.0	0.0	0.0	0.0	0.0	0.0	0.0	0.0	0.0	0.0	0.0	0.0	0.0	0.0	0.0	0.0	0.0	0.0	0.0	0.0	0.0	5.584407407130401	0.0	5.584407407130401	5.102308685441143	4.820299011607322	3.982910119041573	4.620209963751886	4.820299011607322
71	0.0	0.0	0.0	0.0	0.0	0.0	0.0	0.0	0.0	0.0	0.0	0.0	0.0	0.0	0.0	0.0	0.0	0.0	0.0	0.0	0.0	0.0	0.0	0.0	0.0	0.0	0.0	0.0	0.0	0.0	0.0	0.0	0.0	0.0	0.0	0.0	0.0	0.0	0.0	0.0	0.0	0.0	0.0	5.584407407130401	0.0	4.820299011607322	5.584407407130401	0.0	4.820299011607322
72	0.0	0.0	0.0	0.0	0.0	0.0	0.0	0.0	0.0	0.0	0.0	0.0	0.0	0.0	0.0	0.0	0.0	0.0	0.0	0.0	0.0	0.0	0.0	0.0	0.0	0.0	0.0	0.0	0.0	0.0	0.0	0.0	0.0	0.0	0.0	0.0	0.0	0.0	0.0	0.0	5.584407407130401	0.0	0.0	0.0	0.0	0.0	0.0	0.0	5.584407407130401
73	0.0	0.0	0.0	0.0	0.0	0.0	0.0	0.0	0.0	0.0	0.0	0.0	0.0	0.0	0.0	0.0	0.0	0.0	0.0	0.0	0.0	0.0	0.0	0.0	0.0	0.0	0.0	0.0	0.0	0.0	0.0	0.0	0.0	0.0	0.0	0.0	0.0	0.0	0.0	0.0	0.0	0.0	0.0	5.584407407130401	0.0	0.0	0.0	0.0	0.0
74	0.0	0.0	0.0	0.0	0.0	0.0	0.0	0.0	0.0	0.0	0.0	0.0	0.0	0.0	0.0	0.0	0.0	0.0	0.0	0.0	0.0	0.0	0.0	0.0	0.0	0.0	0.0	0.0	0.0	0.0	0.0	0.0	0.0	0.0	0.0	0.0	0.0	0.0	0.0	0.0	0.0	0.0	0.0	0.0	0.0	0.0	0.0	0.0	0.0
75	0.0	0.0	0.0	0.0	0.0	0.0	0.0	0.0	0.0	0.0	0.0	0.0	0.0	0.0	0.0	0.0	0.0	0.0	0.0	0.0	0.0	0.0	0.0	0.0	0.0	0.0	0.0	0.0	0.0	0.0	0.0	0.0	0.0	0.0	0.0	0.0	0.0	0.0	0.0	0.0	0.0	0.0	0.0	0.0	0.0	0.0	0.0	0.0	0.0
76	0.0	0.0	0.0	0.0	0.0	0.0	0.0	0.0	0.0	0.0	0.0	0.0	0.0	0.0	0.0	0.0	0.0	0.0	0.0	0.0	0.0	0.0	0.0	0.0	0.0	0.0	0.0	0.0	0.0	0.0	0.0	0.0	0.0	0.0	0.0	0.0	0.0	0.0	0.0	0.0	0.0	0.0	0.0	0.0	0.0	0.0	0.0	0.0	0.0
77	0.0	0.0	0.0	0.0	0.0	0.0	0.0	0.0	0.0	0.0	0.0	0.0	0.0	0.0	0.0	0.0	0.0	0.0	0.0	0.0	0.0	0.0	0.0	0.0	0.0	0.0	0.0	0.0	0.0	0.0	0.0	0.0	0.0	0.0	0.0	0.0	0.0	0.0	0.0	0.0	0.0	0.0	0.0	0.0	0.0	0.0	0.0	0.0	0.0
78	0.0	0.0	0.0	0.0	0.0	0.0	0.0	0.0	0.0	0.0	0.0	0.0	0.0	0.0	0.0	0.0	0.0	0.0	0.0	0.0	0.0	0.0	0.0	0.0	0.0	0.0	0.0	0.0	0.0	0.0	0.0	0.0	0.0	0.0	0.0	0.0	0.0	0.0	0.0	0.0	0.0	0.0	0.0	0.0	0.0	0.0	0.0	0.0	0.0
79	0.0	0.0	0.0	0.0	0.0	0.0	0.0	0.0	0.0	0.0	0.0	0.0	0.0	0.0	0.0	0.0	0.0	0.0	0.0	0.0	0.0	0.0	0.0	0.0	0.0	0.0	0.0	0.0	0.0	0.0	0.0	0.0	0.0	0.0	0.0	0.0	0.0	0.0	0.0	0.0	0.0	0.0	0.0	0.0	0.0	0.0	0.0	0.0	0.0
[truncated: 31 more columns]
