# Supplementary material for: Machine learning coarse-grained potentials of protein thermodynamics
Source: Nat Commun. 2023 Sep 15;14:5739. doi: 10.1038/s41467-023-41343-1 (PMC10504246; doi:10.1038/s41467-023-41343-1)
Supplement: Supplementary file 4 — Source Data [file 41467_2023_41343_MOESM4_ESM.zip › Source_data/Figure S2/figure_s2_i_histogram.csv]

	0	1	2	3	4	5	6	7	8	9	10	11	12	13	14	15	16	17	18	19	20	21	22	23	24	25	26	27	28	29	30	31	32	33	34	35	36	37	38	39	40	41	42	43	44	45	46	47	48
0	0.0	0.0	0.0	0.0	0.0	0.0	0.0	0.0	0.0	0.0	0.0	0.0	0.0	0.0	0.0	0.0	0.0	0.0	0.0	0.0	0.0	0.0	0.0	0.0	0.0	0.0	0.0	0.0	0.0	0.0	0.0	0.0	0.0	0.0	0.0	0.0	0.0	0.0	0.0	0.0	0.0	0.0	0.0	0.0	0.0	0.0	0.0	0.0	0.0
1	0.0	0.0	0.0	0.0	0.0	0.0	0.0	0.0	0.0	0.0	0.0	0.0	0.0	0.0	0.0	0.0	0.0	0.0	0.0	0.0	0.0	0.0	0.0	0.0	0.0	0.0	0.0	0.0	0.0	0.0	0.0	0.0	0.0	0.0	0.0	0.0	0.0	0.0	0.0	0.0	0.0	0.0	0.0	0.0	0.0	0.0	0.0	0.0	0.0
2	0.0	0.0	0.0	0.0	0.0	0.0	0.0	0.0	0.0	0.0	0.0	0.0	0.0	0.0	0.0	0.0	0.0	0.0	0.0	0.0	0.0	0.0	0.0	0.0	0.0	0.0	0.0	0.0	0.0	0.0	0.0	0.0	0.0	0.0	0.0	0.0	0.0	0.0	0.0	0.0	0.0	0.0	0.0	0.0	0.0	0.0	0.0	0.0	0.0
3	0.0	0.0	0.0	0.0	0.0	0.0	0.0	0.0	0.0	0.0	0.0	0.0	0.0	0.0	0.0	0.0	0.0	0.0	0.0	0.0	0.0	0.0	0.0	0.0	0.0	0.0	0.0	0.0	0.0	0.0	0.0	0.0	0.0	0.0	0.0	0.0	0.0	0.0	0.0	0.0	0.0	0.0	0.0	0.0	0.0	0.0	0.0	0.0	0.0
4	0.0	0.0	0.0	0.0	0.0	0.0	0.0	0.0	0.0	0.0	0.0	0.0	0.0	0.0	0.0	0.0	0.0	0.0	0.0	0.0	0.0	0.0	0.0	0.0	0.0	0.0	0.0	0.0	0.0	0.0	0.0	0.0	0.0	0.0	0.0	0.0	0.0	0.0	0.0	0.0	0.0	0.0	0.0	0.0	0.0	0.0	0.0	0.0	0.0
5	0.0	0.0	0.0	0.0	0.0	0.0	0.0	0.0	0.0	0.0	0.0	0.0	0.0	0.0	0.0	0.0	0.0	0.0	0.0	0.0	0.0	0.0	0.0	0.0	0.0	0.0	0.0	0.0	0.0	0.0	0.0	0.0	0.0	0.0	0.0	0.0	0.0	0.0	0.0	0.0	0.0	0.0	0.0	0.0	0.0	0.0	0.0	0.0	0.0
6	0.0	0.0	0.0	0.0	0.0	0.0	0.0	0.0	0.0	0.0	0.0	0.0	0.0	0.0	0.0	0.0	0.0	0.0	0.0	0.0	0.0	0.0	0.0	0.0	0.0	0.0	0.0	0.0	0.0	0.0	0.0	0.0	0.0	0.0	0.0	0.0	0.0	0.0	0.0	0.0	0.0	0.0	0.0	0.0	0.0	0.0	0.0	0.0	0.0
7	0.0	0.0	0.0	0.0	0.0	0.0	0.0	0.0	0.0	0.0	0.0	0.0	0.0	0.0	0.0	0.0	0.0	0.0	0.0	0.0	0.0	0.0	0.0	0.0	0.0	0.0	0.0	0.0	0.0	0.0	0.0	0.0	0.0	0.0	0.0	0.0	0.0	0.0	0.0	0.0	0.0	0.0	0.0	0.0	0.0	0.0	0.0	0.0	0.0
8	0.0	0.0	0.0	0.0	0.0	0.0	0.0	0.0	0.0	0.0	0.0	0.0	0.0	0.0	0.0	0.0	0.0	0.0	0.0	0.0	0.0	0.0	0.0	0.0	0.0	0.0	0.0	0.0	0.0	0.0	0.0	0.0	0.0	0.0	0.0	0.0	0.0	0.0	0.0	0.0	0.0	0.0	0.0	0.0	0.0	0.0	0.0	0.0	0.0
9	0.0	0.0	0.0	0.0	0.0	0.0	0.0	0.0	0.0	0.0	0.0	0.0	0.0	0.0	0.0	0.0	0.0	0.0	0.0	0.0	0.0	0.0	0.0	0.0	0.0	0.0	0.0	0.0	0.0	0.0	0.0	0.0	0.0	0.0	0.0	0.0	0.0	0.0	0.0	0.0	0.0	0.0	0.0	0.0	0.0	0.0	0.0	0.0	0.0
10	0.0	0.0	0.0	0.0	0.0	0.0	0.0	0.0	0.0	0.0	0.0	0.0	0.0	0.0	0.0	0.0	0.0	0.0	0.0	0.0	0.0	0.0	0.0	0.0	0.0	0.0	0.0	0.0	0.0	0.0	0.0	0.0	0.0	0.0	0.0	0.0	0.0	0.0	0.0	0.0	0.0	0.0	0.0	0.0	0.0	0.0	0.0	0.0	0.0
11	0.0	0.0	0.0	0.0	0.0	0.0	0.0	0.0	0.0	0.0	0.0	0.0	0.0	0.0	0.0	0.0	0.0	0.0	0.0	0.0	0.0	0.0	0.0	0.0	0.0	0.0	0.0	0.0	0.0	0.0	0.0	0.0	0.0	0.0	0.0	0.0	0.0	0.0	0.0	0.0	0.0	0.0	0.0	0.0	0.0	0.0	0.0	0.0	0.0
12	0.0	0.0	0.0	0.0	0.0	0.0	0.0	0.0	0.0	0.0	0.0	0.0	0.0	0.0	0.0	0.0	0.0	0.0	0.0	0.0	0.0	0.0	0.0	0.0	0.0	0.0	0.0	0.0	0.0	0.0	0.0	0.0	0.0	0.0	0.0	0.0	0.0	0.0	0.0	0.0	0.0	0.0	0.0	0.0	0.0	0.0	0.0	0.0	0.0
13	0.0	0.0	0.0	0.0	0.0	0.0	0.0	0.0	0.0	0.0	0.0	0.0	0.0	0.0	0.0	0.0	0.0	0.0	0.0	0.0	0.0	0.0	0.0	0.0	0.0	0.0	0.0	0.0	0.0	0.0	0.0	0.0	0.0	0.0	0.0	0.0	0.0	0.0	0.0	0.0	0.0	0.0	0.0	0.0	0.0	0.0	0.0	0.0	0.0
14	0.0	0.0	0.0	0.0	0.0	0.0	0.0	0.0	0.0	0.0	0.0	0.0	0.0	0.0	0.0	0.0	0.0	0.0	0.0	0.0	0.0	0.0	0.0	0.0	0.0	0.0	0.0	0.0	0.0	0.0	0.0	0.0	0.0	0.0	0.0	0.0	0.0	0.0	0.0	0.0	0.0	0.0	0.0	0.0	0.0	0.0	0.0	0.0	0.0
15	0.0	0.0	0.0	0.0	0.0	0.0	0.0	0.0	0.0	0.0	0.0	0.0	0.0	0.0	0.0	0.0	0.0	0.0	0.0	0.0	0.0	0.0	0.0	0.0	0.0	0.0	0.0	0.0	0.0	0.0	0.0	0.0	0.0	0.0	0.0	0.0	0.0	0.0	0.0	0.0	0.0	0.0	0.0	0.0	0.0	0.0	0.0	0.0	0.0
16	0.0	0.0	0.0	0.0	0.0	0.0	0.0	0.0	0.0	0.0	0.0	0.0	0.0	0.0	0.0	0.0	0.0	0.0	0.0	0.0	0.0	0.0	0.0	0.0	0.0	0.0	0.0	0.0	0.0	0.0	0.0	0.0	0.0	0.0	0.0	0.0	0.0	0.0	0.0	0.0	0.0	0.0	0.0	0.0	0.0	0.0	0.0	0.0	0.0
17	0.0	0.0	0.0	0.0	0.0	0.0	0.0	0.0	0.0	0.0	0.0	0.0	0.0	0.0	0.0	0.0	0.0	0.0	0.0	0.0	0.0	0.0	0.0	0.0	0.0	0.0	0.0	0.0	0.0	0.0	0.0	0.0	0.0	0.0	0.0	0.0	0.0	0.0	0.0	0.0	0.0	0.0	0.0	0.0	0.0	0.0	0.0	0.0	0.0
18	0.0	0.0	0.0	0.0	0.0	0.0	0.0	0.0	0.0	0.0	0.0	0.0	0.0	0.0	0.0	0.0	0.0	0.0	0.0	0.0	0.0	0.0	0.0	0.0	0.0	0.0	0.0	0.0	0.0	0.0	0.0	0.0	0.0	0.0	0.0	0.0	0.0	0.0	0.0	0.0	0.0	0.0	0.0	0.0	0.0	0.0	0.0	0.0	0.0
19	0.0	0.0	0.0	0.0	0.0	0.0	0.0	0.0	0.0	0.0	0.0	0.0	0.0	0.0	0.0	0.0	0.0	0.0	0.0	0.0	0.0	0.0	0.0	0.0	0.0	0.0	0.0	0.0	8.484781796732003	0.0	0.0	0.0	0.0	0.0	0.0	0.0	0.0	0.0	0.0	0.0	0.0	0.0	0.0	0.0	0.0	0.0	0.0	0.0	0.0
20	0.0	0.0	0.0	0.0	0.0	0.0	0.0	0.0	0.0	0.0	0.0	0.0	0.0	0.0	0.0	0.0	0.0	0.0	0.0	0.0	0.0	0.0	0.0	0.0	0.0	0.0	0.0	0.0	8.484781796732003	0.0	0.0	0.0	0.0	0.0	0.0	0.0	0.0	0.0	0.0	0.0	0.0	0.0	0.0	0.0	0.0	0.0	0.0	0.0	0.0
21	0.0	0.0	0.0	0.0	0.0	0.0	0.0	0.0	0.0	0.0	0.0	0.0	0.0	0.0	0.0	8.657003895886453	0.0	0.0	0.0	0.0	0.0	0.0	0.0	0.0	0.0	0.0	8.002683075042745	0.0	0.0	0.0	0.0	0.0	0.0	0.0	0.0	0.0	8.428824994585092	0.0	0.0	0.0	0.0	0.0	0.0	0.0	0.0	0.0	0.0	0.0	0.0
22	0.0	0.0	0.0	0.0	0.0	0.0	0.0	0.0	0.0	0.0	0.0	0.0	0.0	0.0	0.0	0.0	8.657003895886453	0.0	0.0	0.0	0.0	0.0	0.0	0.0	0.0	8.002683075042745	0.0	7.238574679519667	7.720673401208925	8.484781796732003	0.0	0.0	0.0	0.0	8.428824994585092	8.428824994585092	0.0	0.0	0.0	0.0	0.0	0.0	0.0	0.0	0.0	0.0	0.0	0.0	0.0
23	0.0	0.0	0.0	0.0	0.0	0.0	0.0	0.0	0.0	0.0	0.0	0.0	0.0	0.0	0.0	0.0	8.657003895886453	8.174905174197196	0.0	8.657003895886453	0.0	0.0	0.0	0.0	8.002683075042745	7.238574679519667	7.238574679519667	7.238574679519667	8.002683075042745	8.484781796732003	0.0	0.0	8.428824994585092	7.66593768568395	7.9485587076924045	7.945246238815551	7.6627439193367515	7.945246238815551	7.456596884436186	8.4207943278147	0.0	0.0	0.0	0.0	0.0	0.0	0.0	0.0	0.0
24	0.0	0.0	0.0	0.0	0.0	0.0	0.0	0.0	0.0	0.0	0.0	0.0	0.0	0.0	0.0	8.657003895886453	7.692806452507938	0.0	0.0	8.657003895886453	0.0	0.0	0.0	8.484781796732003	7.365383230332434	7.365383230332434	7.238574679519667	7.720673401208925	8.484781796732003	8.002683075042745	7.701346757731805	7.946726272895836	8.428824994585092	7.947074773305598	6.827536785786922	7.182356331992148	7.309705214542266	6.8977411733835385	7.175430268028228	0.0	7.9412278502777465	0.0	0.0	0.0	0.0	0.0	0.0	0.0	6.804759497679621
25	0.0	0.0	0.0	0.0	0.0	0.0	0.0	0.0	0.0	0.0	0.0	8.657003895886453	8.657003895886453	0.0	0.0	8.657003895886453	8.657003895886453	8.174905174197196	7.648737366546255	8.174905174197196	0.0	0.0	0.0	7.523212001380468	7.365383230332434	7.520584353353488	7.038485631664232	7.131359577479987	7.238574679519667	6.883232145836979	6.943735321638355	6.795653777745494	7.945246238815551	6.898963915468782	6.456175838212692	6.900027377968641	6.278598067618502	6.339952461581559	6.58708119145672	7.262767365304422	0.0	0.0	0.0	0.0	0.0	0.0	0.0	7.301429557087074	0.0
26	0.0	0.0	0.0	0.0	0.0	0.0	0.0	0.0	0.0	0.0	0.0	0.0	0.0	8.657003895886453	0.0	7.892895500363375	7.210707730818681	7.692806452507938	7.3811093537819445	8.174905174197196	8.002683075042745	0.0	8.495352481927224	7.365383230332434	7.131359577479987	7.131359577479987	7.238574679519667	7.131359577479987	7.038485631664232	7.131359577479987	6.877326075058184	7.210033693410576	6.829160141292835	6.040334506665687	5.78107013403044	5.780725556861951	5.628256278104959	5.875459579499677	6.3050220725293435	6.63720604646169	7.938695606125442	0.0	0.0	0.0	0.0	0.0	0.0	5.954755207401943	6.0625934910138
27	0.0	0.0	0.0	0.0	0.0	0.0	0.0	0.0	0.0	0.0	0.0	0.0	8.657003895886453	8.174905174197196	8.174905174197196	7.537605329486883	7.055506607797625	7.3007238243867665	7.205714169259997	7.692806452507938	0.0	8.007948335888655	7.3738268869675	8.007948335888655	6.75704451505144	6.649260855790729	6.70161198919789	7.038485631664232	7.240424029681018	6.700804538928027	6.432922245783413	6.326935643043772	6.189665333306449	5.813405456188823	5.306948701125592	5.070466079531361	5.086058971468793	5.317591988924483	5.8923734212075916	6.499616062083605	7.938695606125442	7.408637536243811	0.0	0.0	8.101453111650393	6.545200068465304	0.0	6.067074524743369	6.561230804069373
28	0.0	0.0	0.0	0.0	0.0	0.0	0.0	0.0	0.0	0.0	0.0	0.0	0.0	0.0	7.886245353686615	7.055506607797625	6.985581101962152	6.927029549766019	7.210707730818681	7.188324212331661	7.323307478402755	7.731244086404146	8.007948335888655	7.041577309535908	6.88570176034362	6.60242983740131	6.700804538928027	6.601239925833875	6.437362101231113	6.474965728331519	6.397778884176841	5.926756494831837	5.5731690549909985	5.291268370214129	4.939457841601214	4.713217848624276	4.578293115341234	4.832013020027831	5.195393667829724	5.783219205978039	6.531392920184372	7.409818148290507	8.246088669295395	0.0	7.382295591125828	7.301429557087074	5.693827393276732	5.958153852188123	5.482902651661941
29	0.0	0.0	0.0	0.0	0.0	0.0	0.0	0.0	0.0	0.0	0.0	0.0	8.174905174197196	7.537605329486883	7.892895500363375	6.9220479103081	6.8668857897867355	6.336526381008252	6.815778945142128	7.035591774082379	7.568183617940603	6.778855796341649	6.446871682542625	7.1378342041371035	6.604253889433565	6.517468816357516	6.603341265455121	6.557609514240234	5.955527674303588	6.011591009975135	5.820222497562525	5.797163572693473	5.4919970259807585	5.007405984560139	4.488015562739822	4.3161687397223805	4.234630380312246	4.4203617284127805	4.812664206938353	5.403300247637186	5.948429863500506	6.851139155032785	7.158755346268061	7.0924937355855615	7.120468997473216	6.187790275092938	5.9371911419779995	5.714179200973693	5.167755778649193
30	0.0	0.0	0.0	0.0	0.0	0.0	0.0	0.0	0.0	0.0	0.0	0.0	0.0	0.0	7.407463757291266	6.535665414999675	6.682914700221648	6.384023260308636	6.433298022942077	7.102392219827422	7.377915285304516	6.866675453548323	6.040784941024977	6.03880470884495	6.224154507826835	6.251127828042479	6.368816716037568	6.247142539975419	5.8705073196584845	5.48313568941289	5.444546270204002	5.453288633117741	5.356721353745309	4.786824055424992	4.400706007919993	3.9615720409994006	3.9289455208763577	4.02842698255176	4.469367120668584	5.037196724934611	5.461481180368696	6.025625776086484	7.225694032865842	7.122986337354034	6.130264574413049	6.692132017976046	5.305615998620982	5.560031668353059	5.298331514665453
31	0.0	0.0	0.0	0.0	0.0	0.0	0.0	0.0	0.0	0.0	0.0	0.0	0.0	8.637241222641268	7.200756204030803	6.441605773736919	6.212420303237273	6.098713411342652	6.388973666030495	6.731700158627323	7.568183617940603	6.383818462523598	5.694965449000286	5.518621248879731	5.679215093308339	5.72821541605676	5.767947477727595	5.905570159713321	5.467413988180774	5.14709906158289	5.067495522696768	5.074919337306582	5.160227128718079	4.776981247738869	4.313840854507861	3.917149433988188	3.769603924801557	3.898805995165308	4.208786940592846	4.516917207275814	5.15709814328521	5.937429324879891	6.906294471713217	6.509314437569172	6.58308375054982	6.053775011904463	5.740551609724737	5.132656032611854	5.011739901935685
32	0.0	0.0	0.0	0.0	0.0	0.0	0.0	0.0	0.0	0.0	0.0	0.0	0.0	7.404146631997357	6.604875987761481	6.358028562640458	5.813554257412678	5.928531927613156	5.93192692794078	6.787727068340962	6.9068388996743515	6.351395432570351	5.409423220346786	4.958678809583651	5.002526844445123	5.45201918825428	5.782461719781039	5.654194825070293	5.030105640008895	4.723570374988085	4.632796028883375	4.750988619565707	4.8996358016205575	4.802000694201773	4.326680480027236	3.9325369104320496	3.8025150052036336	3.830310784312001	3.961582001128849	4.261798490849604	4.984752026639886	5.837197127631743	6.060234052541402	6.158741517188869	5.767012312995815	6.1657281637683745	5.402798586193418	5.250300563618087	4.843187956155649
33	0.0	0.0	0.0	0.0	0.0	0.0	0.0	0.0	0.0	0.0	0.0	0.0	0.0	7.687812890949253	6.7248604808830095	6.119116481616272	5.692415223975701	5.623388790441059	5.915008509731949	6.486303963699543	6.610822115688416	5.849431508536679	5.0577041109874195	4.571348793542188	4.53690167044175	4.841572765767019	5.227465739876906	5.247241299274714	4.73370801663381	4.455786118941085	4.354438751785235	4.526148647077624	4.736289479017761	4.740698357196559	4.416934164080436	4.129654870470976	3.814934948871925	3.6685331608105347	3.832949120352911	4.116861805798353	4.940527702861623	5.683008040997077	6.017636081720903	5.822562602354863	5.6001243063734085	5.511807621021062	5.087466330554419	5.131514313456615	5.112832879259005
34	0.0	0.0	0.0	0.0	0.0	0.0	0.0	0.0	0.0	0.0	0.0	8.174905174197196	7.892895500363375	7.1177385911711735	6.72361544757074	5.926551853819875	5.465140969481619	5.440926270214661	5.900042526493854	6.327307759363949	6.69789249607849	5.795278152559028	4.889263375560975	4.279948394989896	4.151438222706596	4.311504242804535	4.751697570511684	4.996576826856763	4.654118252032552	4.2627417586554985	4.203746585291126	4.266317664014858	4.4709828554095585	4.674672278197985	4.530872082109944	4.197516658600954	3.816884431700399	3.6494896060727378	3.6731117431459133	4.080099236124085	4.830954945497437	5.498144599431366	5.669882442287204	5.3937041059588555	5.437075064626393	5.193279299851515	5.2281940634394255	5.282743876835136	5.110695847462787
35	0.0	0.0	0.0	0.0	0.0	0.0	0.0	0.0	0.0	0.0	0.0	8.657003895886453	7.407463757291266	6.8668857897867355	6.462393289454663	5.608383045225744	5.45094821932989	5.389660473512495	5.764150229035039	6.120826162122722	6.3366885296870485	5.426603174098718	4.6700373669499955	4.040825936999432	3.85188041848257	3.9433903721014234	4.382319518800605	4.491196997874628	4.455327241564654	4.0873111939084765	3.9978823012097546	4.071198637611648	4.23585653887127	4.46060226233706	4.594942537272829	4.208728166862399	3.8586168371568803	3.6103766594267466	3.7122670439948715	4.196157757449591	4.812602330528918	5.057456833288878	5.013095777546299	4.9987235628703	4.925971772526944	4.85526751630068	4.890047679703475	5.2516629899022425	5.284661571859696
36	0.0	0.0	0.0	0.0	0.0	0.0	0.0	0.0	0.0	0.0	0.0	8.174905174197196	8.637241222641268	6.91710169801272	6.496268422923523	5.856103816220169	5.4650089603635355	5.2904704433578384	5.687378665665034	6.100036351096721	6.316762257339391	5.638480093275649	4.583729626573537	3.9677472919732963	3.679971241866159	3.7697551992514446	4.023404811327663	4.225680328534875	4.176167128502378	3.9396994466203186	3.8888695003540397	3.8852461074246047	4.1276885007615	4.29314255476002	4.402979956325493	4.218872559899861	3.929672706189133	3.7301359008742683	3.8236659492649974	4.342062776705939	4.622565121918464	4.571906444123618	4.461188778359192	4.502259440617226	4.601752337980886	4.55497298525828	4.675376988146627	4.926832855026388	5.265044514171301
37	0.0	0.0	0.0	0.0	0.0	0.0	0.0	0.0	0.0	0.0	0.0	0.0	7.692806452507938	7.20323076885072	6.172821489269136	5.727391958471697	5.5772814582322106	5.459056797502604	5.57329323886472	6.052864269977299	6.563404253741876	5.661390418823778	4.7478373484821565	3.9997265145082324	3.685187094580195	3.6232816382022195	3.7416317019112375	3.865881004249885	3.946853607639131	3.9057176997308813	3.75154343463607	3.7426637838241223	3.936783978322711	4.098857355533049	4.271601762948881	4.214227320789672	3.9864373533994826	3.974934479021754	4.044928516085258	4.480405683614008	4.473680112249942	4.151311237718899	3.901526067590259	3.940158587883916	4.022938820130203	4.260751943358343	4.497524236336877	4.676128751128556	5.221298116555949
38	0.0	0.0	0.0	0.0	0.0	0.0	0.0	0.0	0.0	0.0	0.0	0.0	7.692806452507938	7.297877666831386	6.3026450314198375	5.879504172937071	5.7480058868372215	5.447343348218271	5.714983126426569	6.1357041121146985	6.225626292802483	5.483107692824565	4.719710426127331	4.10165165114999	3.709856684244871	3.585897092318741	3.5756741061698616	3.6594049112709364	3.7753627369673257	3.7061911503347256	3.654629135441608	3.671386633480429	3.732527585636796	3.939500517546401	4.1721520596641355	4.195597499715484	4.214246096029237	4.274812129484013	4.472936894060012	4.653814156491447	4.439224270918754	3.9476475818557306	3.5007708231472927	3.3682711426356295	3.4065743432232702	3.707322136772458	4.045043019052739	4.484552461579453	4.890672106585204
39	0.0	0.0	0.0	0.0	0.0	0.0	0.0	0.0	0.0	0.0	0.0	0.0	7.8796581898797715	7.292220055668706	6.670127588244959	5.993098438522628	5.8924470484177	5.725316162983844	5.7390553076037225	5.889907371323689	5.957346764041624	5.682058653120918	4.964859511270651	4.290565118355508	3.837249369939876	3.59028078262914	3.467537161593775	3.5247508179712828	3.632185275486836	3.6265536819993	3.5727587789886455	3.5120239558350734	3.6026762907961656	3.7823100744185245	4.050958532713601	4.267371506301335	4.2881306617118105	4.429744282847273	4.694875818574013	4.793409174353566	4.39848986399738	3.8223481354062496	3.2945356281901876	3.011352941746307	2.9693164318919543	3.1737534423068396	3.54458827677806	4.081980133377082	4.614129267568941
40	0.0	0.0	0.0	0.0	0.0	0.0	0.0	0.0	0.0	0.0	0.0	0.0	8.657003895886453	7.525680470345076	6.973005358821469	6.5913748332098105	6.020053828310827	5.969162729422723	5.930666463136368	5.697768820852136	6.0460298067117915	5.882240145524153	5.115217824364939	4.512270371739034	3.999223099465337	3.669855075769936	3.4403276557551745	3.399242277928513	3.490729431506767	3.553733368361029	3.5066614627670942	3.4772015002404517	3.49847611694568	3.6414510483722964	3.8927208165589633	4.192761917958862	4.534961288193081	4.61265619751844	4.888390998283079	5.014524979634056	4.517138540910616	3.7851566061217117	3.2376319213408333	2.804593527232573	2.672508464343048	2.746743759776365	3.071487374924649	3.671341774096379	4.371762088607846
41	0.0	0.0	0.0	0.0	0.0	0.0	0.0	0.0	0.0	0.0	0.0	0.0	0.0	8.174905174197196	7.289408414880038	6.801720281699998	6.372665671449443	6.346021594026221	6.062904801550429	5.830165454528998	5.957050067608667	5.866185905223176	5.313750658352183	4.832008996388223	4.2449130808397175	3.899287390853072	3.4926696445027394	3.322211779597434	3.4059109050066896	3.534359744583221	3.4778317521156517	3.363489999266455	3.407815637215453	3.486237106252702	3.781698030036332	4.156378791122699	4.502491395041743	4.6808735428284365	5.008435453816123	4.950229241523277	4.635804221032023	3.927070778606672	3.251963168437687	2.816291839494667	2.5559008305974533	2.5356900616640683	2.7457964467566986	3.2097430233326563	3.9936078996979427
42	0.0	0.0	0.0	0.0	0.0	0.0	0.0	0.0	0.0	0.0	0.0	0.0	0.0	8.657003895886453	7.40084525188624	7.111192757315232	7.489640295063669	6.555596734313184	6.0407485790521385	5.81815364756589	5.871709510105731	5.8203474371978094	5.540300758889969	5.105196027763123	4.583780517933703	4.072674811106185	3.5890644842107733	3.247405558595994	3.2667885171551747	3.4673014485452223	3.4233322053786486	3.327466056530591	3.3011793844788704	3.446997276139677	3.689736069739909	4.087069263024807	4.347017240351546	4.787244522605063	4.986689809125772	5.238747256999501	4.854785069103079	4.112466187124969	3.492709995302312	3.0015614949237506	2.6605245226615084	2.5396958889873975	2.6350427894321795	3.024053953817818	3.5933436425046192
43	0.0	0.0	0.0	0.0	0.0	0.0	0.0	0.0	0.0	0.0	0.0	0.0	8.657003895886453	8.164953647409318	8.657003895886453	8.155142500952012	8.086671348432011	6.720438190843822	6.031681627230546	5.8493796015884465	5.618025853843662	5.61453400792627	5.272435603120827	5.137625279397792	4.852890313118016	4.422455368995358	3.773984413512035	3.247181860362952	3.1582491800441304	3.3757158968389573	3.4291606314679086	3.319243544346275	3.321983529134572	3.384454468204436	3.6122190021787848	3.9186103343317145	4.231491877376757	4.757520663588852	5.185670993216374	5.358958970680634	5.138088008372052	4.421065269743562	3.814863942933969	3.2709569113701855	2.9696895694970404	2.7707885707771744	2.785138268749562	3.025381735859656	3.475021177742823
44	0.0	0.0	0.0	0.0	0.0	0.0	0.0	0.0	0.0	0.0	0.0	0.0	0.0	0.0	8.637241222641268	0.0	7.7832581629481705	6.329617125399061	5.667538097646284	5.356934739015467	5.555503759217364	5.4760986211555736	5.227096925454676	5.227416713257756	5.0374489641026	4.594529351611282	3.990459068422406	3.3317439962991866	3.1077650791452225	3.283558553771627	3.4255789162299326	3.358547122220105	3.322788453426732	3.4307583211620214	3.550326700147118	3.728150517846367	4.015204577704871	4.5245583146712605	5.138335243194436	5.5887971454584715	5.297085039496367	4.807925162203867	4.1906468662246645	3.7462842667264136	3.3619691099483493	3.1891297092498467	3.089489180981661	3.208721554505024	3.4610868763776246
45	0.0	0.0	0.0	0.0	0.0	0.0	0.0	0.0	0.0	0.0	0.0	0.0	0.0	0.0	0.0	0.0	7.153017382748358	6.295003851288795	5.2880002134920865	5.056412925823833	5.32565450537825	5.216083391058835	5.1117138962075925	5.026167208851798	4.8577298082652005	4.766556859082414	4.201431496052465	3.585443504745408	3.234797538353658	3.307330027882993	3.4972655362769016	3.4262656736962125	3.400521766119324	3.5170443437186467	3.6076484028116225	3.7038771959331607	3.904311282135801	4.4081252727897065	5.142709779130409	5.859362721640172	5.62224313783203	5.2055355810391415	4.71400518363072	4.269882621298104	3.9642426716494548	3.740915356046229	3.550445834077661	3.5835976887506833	3.716454536217217
46	0.0	0.0	0.0	0.0	0.0	0.0	0.0	0.0	0.0	0.0	0.0	0.0	0.0	0.0	0.0	0.0	7.742331206477296	6.214099556776928	5.115153224834664	4.732080460989764	4.861022128288836	5.071845078087602	4.963812703642	4.775114538501775	4.886747697220888	4.708657559690178	4.437133459010459	3.9007888490457843	3.4976587667969383	3.478053312691147	3.6023426039815982	3.6516652759102186	3.583983791959179	3.700434855493582	3.6891175782107384	3.716822209267148	3.8725316755901034	4.398038172704369	5.099360997981742	5.918024927025106	5.8479325023329105	5.543094841595968	5.157243859994183	4.8594804416043305	4.618092026221794	4.311951567094443	4.106008136770795	4.046072137868981	4.124055083401815
47	0.0	0.0	0.0	0.0	0.0	0.0	0.0	0.0	0.0	0.0	0.0	0.0	0.0	0.0	0.0	0.0	0.0	6.324707325265036	5.016472415759881	4.524777833769307	4.492122556088132	4.945836188010223	4.855984258173659	4.728285977107979	4.682528927177187	4.666241888137616	4.49269988933144	4.297541680150833	3.870599173579061	3.7702096390121884	3.916748747145074	3.8739434958565626	3.7785018316167944	3.891280879344949	3.9422662093932956	3.9105985953109066	4.009070357313237	4.418302987731857	5.2536601728845005	5.992424775340698	6.320131659226787	5.878000908186037	5.499068883225372	5.312342791699596	5.197571376847334	5.223164266291512	4.8669858758581634	4.5586431869682125	4.6956573793902425
48	0.0	0.0	0.0	0.0	0.0	0.0	0.0	0.0	0.0	0.0	0.0	0.0	0.0	0.0	0.0	0.0	7.7354401849941095	6.422314368547685	5.23022689217973	4.390987556907471	4.32384763016116	4.627123424868956	4.707659939939015	4.72554317597705	4.716350259055653	4.699895612780503	4.587543181698948	4.437358655001077	4.259566944629454	4.160879998937939	4.22323961142781	4.262422208806341	4.119041758640058	4.117696853904985	4.279159925874343	4.258877383710089	4.263787367598228	4.647721388336553	5.452572691495894	6.134791763507506	6.685976042417462	6.223152972621849	5.731283586817081	5.657268122769226	5.75562587512081	5.706524958684486	5.28248919858088	5.315941825689613	5.215943143840983
49	0.0	0.0	0.0	0.0	0.0	0.0	0.0	0.0	0.0	0.0	0.0	0.0	0.0	0.0	0.0	0.0	0.0	6.578032178232927	5.1938133142599066	4.483323590535513	4.080976389888785	4.357637319508325	4.645185067058623	4.59534742195822	4.623594499414829	4.651260594255829	4.564829547653734	4.531038130487635	4.473295130027839	4.540052574545499	4.538207624730728	4.611863709089141	4.59340997343492	4.500993901805895	4.477176557908822	4.541852574392104	4.639792382976471	4.921638059510286	5.6044850282303775	6.571053508673151	6.972474538647958	7.064340346812841	6.0771468489382485	5.970481934449964	6.343067554731542	6.373863588833757	6.219456574848504	6.084008154832816	6.244261396616144
50	0.0	0.0	0.0	0.0	0.0	0.0	0.0	0.0	0.0	0.0	0.0	0.0	0.0	0.0	0.0	0.0	0.0	7.742264345032966	5.432985657368432	4.429788957083835	3.9925074404506757	4.183526593478994	4.479788775012595	4.6188809621975295	4.6945747924462395	4.668441408503921	4.621756293965918	4.693784009320919	4.628604060311622	4.6107295740286975	4.6355867264938295	4.911451551396429	4.877241531418871	4.706169954810357	4.697164386279407	4.8016945887814435	4.996796961982821	5.191913544312997	5.859475249639854	6.842757400462119	8.007193185767902	7.267025540272726	6.700454355147707	6.19554828527126	6.458211424206301	7.018907185760932	7.45702432913647	7.203724139753032	7.156196906571081
51	0.0	0.0	0.0	0.0	0.0	0.0	0.0	0.0	0.0	0.0	0.0	0.0	0.0	0.0	0.0	0.0	0.0	8.024340880311115	5.646662226351344	4.553105230316402	3.9232213120757287	3.8894719088314433	4.336662525217488	4.700138936846511	4.709453322746428	4.802952045582267	4.751517083823285	4.686708015003189	4.626052153014383	4.6127873091924805	4.801759949872813	4.990323439451759	5.128255124696433	5.045385591327647	4.869721599673239	4.9072971165670625	5.073921122662178	5.472811937217801	6.045036703530975	6.589593494298372	8.522634752199851	7.851955308411744	7.467114588128162	6.501002389451687	7.737714010152558	7.859476947504051	8.514843156897799	8.514843156897799	0.0
52	0.0	0.0	0.0	0.0	0.0	0.0	0.0	0.0	0.0	0.0	0.0	0.0	0.0	0.0	0.0	0.0	0.0	8.506439602000372	6.074210704172888	4.685622478587373	3.8507664072426966	3.719951774649765	4.2047515023194295	4.641389527187481	4.7034751086093065	4.9359123209600035	4.835191521706854	4.671191812379955	4.576118036141453	4.827308586446807	4.752982360990709	5.0502682359457785	5.460487288319537	5.158963537568802	4.954689475053047	5.12085020431015	5.199896958610249	5.318761324422019	5.874132413354633	6.795685741841691	7.759662233657419	8.208586651537614	7.749124261961983	7.749124261961983	7.749124261961983	0.0	0.0	0.0	0.0
53	0.0	0.0	0.0	0.0	0.0	0.0	0.0	0.0	0.0	0.0	0.0	0.0	0.0	0.0	0.0	0.0	0.0	8.506439602000372	6.496090338425654	4.950722014362091	3.912928295137191	3.674713970077268	4.016393189562502	4.569794765154734	4.9002053180183385	4.987397667808157	4.89982448356448	4.7740160449371585	4.779090938843179	4.8502077911164365	4.918107461878984	5.261763661564103	5.574097468737333	5.473752685527614	5.332316457439012	5.214516347782599	5.286217698717189	5.327901520357701	5.789367497991665	6.158685735965033	7.172420215309179	8.042240542377868	0.0	0.0	8.231222983651241	0.0	0.0	0.0	0.0
54	0.0	0.0	0.0	0.0	0.0	0.0	0.0	0.0	0.0	0.0	0.0	0.0	0.0	0.0	0.0	0.0	0.0	0.0	7.0601434369326	5.353790345055417	4.143107494587242	3.719582924033559	4.006274570887634	4.597328067098732	4.931821251592034	5.1959305238638755	5.013464243127045	4.871141591321129	4.812974408606606	5.0264279285042095	5.090529198202023	5.517752555486584	5.898639888174312	5.938222268147414	5.611446515897931	5.50248859018584	5.411403474110404	5.261094119208551	5.459336561081174	6.313590547268634	6.921818767671013	7.759662233657419	0.0	0.0	0.0	0.0	0.0	0.0	0.0
55	0.0	0.0	0.0	0.0	0.0	0.0	0.0	0.0	0.0	0.0	0.0	0.0	0.0	0.0	0.0	0.0	0.0	8.506439602000372	7.258201510361211	5.889753756960901	4.555264076035909	3.9453156360574537	4.098823449329978	4.778435551476644	5.1164532832609115	5.439189646326677	5.2290252651445766	4.987511418678148	5.072479686029694	5.226942611431602	5.392697201068487	5.7638366804281445	6.278372894044791	6.310636484123856	5.976453698582888	5.804264240820046	5.403316309117108	5.450928478828731	5.5598540034449275	5.993691654162541	6.374387739590775	8.040536030510593	8.522634752199851	0.0	0.0	0.0	0.0	0.0	0.0
56	0.0	0.0	0.0	0.0	0.0	0.0	0.0	0.0	0.0	0.0	0.0	0.0	0.0	0.0	0.0	0.0	0.0	0.0	8.490676515056759	6.669866352092457	5.141845598092364	4.286520832186459	4.304097341375824	4.830139262002123	5.203204268191689	5.805603459659869	5.4483297155243005	5.331229356333063	5.372684273104431	5.401856084055274	5.6094511137380465	5.91677928514869	6.308667665002302	6.690194377621083	6.4784922146583845	6.035539193513257	5.877892758366042	5.831164661778167	5.676359520177637	5.958536887124731	6.5535938551786135	7.276995341598507	0.0	0.0	0.0	0.0	0.0	0.0	0.0
57	0.0	0.0	0.0	0.0	0.0	0.0	0.0	0.0	0.0	0.0	0.0	0.0	0.0	0.0	0.0	0.0	0.0	8.506439602000372	8.506236163819166	7.542038720440651	5.842812644285648	4.979755468030031	4.741080142696996	5.138800847040466	5.68688476827061	6.0891501266372	5.831480618452712	5.550438052045129	5.648507881874733	6.137434597339874	5.952666590860669	6.370265349526411	7.169570390255712	7.168191931002587	7.084897004888367	6.598701155091446	6.344290029385176	6.092298020403385	5.9587434306465115	6.031600799747988	6.7395956290247625	7.403917489360271	8.522634752199851	0.0	0.0	0.0	0.0	0.0	0.0
58	0.0	0.0	0.0	0.0	0.0	0.0	0.0	0.0	0.0	0.0	0.0	0.0	0.0	0.0	0.0	0.0	0.0	0.0	0.0	7.731782887943483	6.386252131537017	5.669626876577178	5.180293652311272	5.621185961801088	6.108419736366853	6.664925654746188	6.203030311760884	5.735708301027736	5.848814019023762	6.415433671535553	6.371104903477043	6.854387795063817	7.170029990562382	7.766618051666061	8.531473354021402	7.4066493970403116	6.642613508028605	6.554228214085773	6.440770376629899	6.158571979614747	6.922159669880674	8.522634752199851	0.0	0.0	0.0	0.0	0.0	0.0	0.0
59	0.0	0.0	0.0	0.0	0.0	0.0	0.0	0.0	0.0	0.0	0.0	0.0	0.0	0.0	0.0	0.0	0.0	0.0	0.0	8.01811615404316	7.258016153055561	6.775917431366304	6.013177804760819	6.291266089788932	6.57395013216623	6.829947033914227	6.713456969942898	6.344995485264613	6.283744489933026	6.9665340803490885	7.745943936452157	7.409836469092651	7.765126639969143	0.0	8.531473354021402	7.761939567916803	7.7626007771900625	7.5592890425999695	7.170673287221069	6.794896619909249	7.077190320910713	0.0	0.0	0.0	0.0	0.0	0.0	0.0	0.0
60	0.0	0.0	0.0	0.0	0.0	0.0	0.0	0.0	0.0	0.0	0.0	0.0	0.0	0.0	0.0	0.0	0.0	0.0	8.506236163819166	0.0	8.01811615404316	7.542038720440651	7.05694749406212	7.376510730832123	7.150067354791014	7.050139352428115	6.972014708368382	6.966522112696225	7.13965069705349	8.490676515056759	7.758920512041865	8.52923503549222	0.0	0.0	0.0	0.0	8.044941291531192	7.7626007771900625	7.5592890425999695	7.278701247018562	7.169212532947837	8.522634752199851	0.0	0.0	0.0	0.0	0.0	0.0	0.0
61	0.0	0.0	0.0	0.0	0.0	0.0	0.0	0.0	0.0	0.0	0.0	0.0	0.0	0.0	0.0	0.0	0.0	0.0	0.0	0.0	0.0	8.494245268222775	0.0	8.02413744212991	7.735605005881423	7.533026224032909	7.145783685786947	7.539783356759601	7.730777418693927	0.0	8.03408948551676	0.0	0.0	0.0	0.0	0.0	0.0	0.0	7.76079996870782	8.040536030510593	7.403917489360271	0.0	0.0	0.0	0.0	0.0	0.0	0.0	0.0
62	0.0	0.0	0.0	0.0	0.0	0.0	0.0	0.0	0.0	0.0	0.0	0.0	0.0	0.0	0.0	0.0	0.0	0.0	0.0	0.0	7.726568119533679	8.490676515056759	0.0	8.01811615404316	0.0	7.528261159333738	7.728945252548087	7.737620579232203	0.0	0.0	0.0	0.0	0.0	0.0	0.0	0.0	0.0	0.0	0.0	0.0	8.522634752199851	0.0	0.0	0.0	0.0	0.0	0.0	0.0	0.0
63	0.0	0.0	0.0	0.0	0.0	0.0	0.0	0.0	0.0	0.0	0.0	0.0	0.0	0.0	0.0	0.0	0.0	0.0	0.0	0.0	0.0	0.0	0.0	0.0	0.0	8.012146546533518	0.0	8.490676515056759	0.0	0.0	0.0	0.0	0.0	0.0	0.0	0.0	0.0	0.0	0.0	0.0	0.0	0.0	0.0	0.0	0.0	0.0	0.0	0.0	0.0
64	0.0	0.0	0.0	0.0	0.0	0.0	0.0	0.0	0.0	0.0	0.0	0.0	0.0	0.0	0.0	0.0	0.0	0.0	0.0	0.0	0.0	0.0	0.0	0.0	7.726568119533679	0.0	8.490676515056759	0.0	0.0	0.0	0.0	0.0	0.0	0.0	0.0	0.0	0.0	0.0	0.0	0.0	0.0	0.0	0.0	0.0	0.0	0.0	0.0	0.0	0.0
65	0.0	0.0	0.0	0.0	0.0	0.0	0.0	0.0	0.0	0.0	0.0	0.0	0.0	0.0	0.0	0.0	0.0	0.0	0.0	0.0	0.0	0.0	0.0	0.0	0.0	0.0	0.0	0.0	0.0	0.0	0.0	0.0	0.0	0.0	0.0	0.0	0.0	0.0	0.0	0.0	0.0	0.0	0.0	0.0	0.0	0.0	0.0	0.0	0.0
66	0.0	0.0	0.0	0.0	0.0	0.0	0.0	0.0	0.0	0.0	0.0	0.0	0.0	0.0	0.0	0.0	0.0	0.0	0.0	0.0	0.0	0.0	0.0	0.0	0.0	0.0	0.0	0.0	0.0	0.0	0.0	0.0	0.0	0.0	0.0	0.0	0.0	0.0	0.0	0.0	0.0	0.0	0.0	0.0	0.0	0.0	0.0	0.0	0.0
67	0.0	0.0	0.0	0.0	0.0	0.0	0.0	0.0	0.0	0.0	0.0	0.0	0.0	0.0	0.0	0.0	0.0	0.0	0.0	0.0	0.0	0.0	0.0	0.0	0.0	0.0	0.0	0.0	0.0	0.0	0.0	0.0	0.0	0.0	0.0	0.0	0.0	0.0	0.0	0.0	0.0	0.0	0.0	0.0	0.0	0.0	0.0	0.0	0.0
68	0.0	0.0	0.0	0.0	0.0	0.0	0.0	0.0	0.0	0.0	0.0	0.0	0.0	0.0	0.0	0.0	0.0	0.0	0.0	0.0	0.0	0.0	0.0	0.0	0.0	0.0	0.0	0.0	0.0	0.0	0.0	0.0	0.0	0.0	0.0	0.0	0.0	0.0	0.0	0.0	0.0	0.0	0.0	0.0	0.0	0.0	0.0	0.0	0.0
69	0.0	0.0	0.0	0.0	0.0	0.0	0.0	0.0	0.0	0.0	0.0	0.0	0.0	0.0	0.0	0.0	0.0	0.0	0.0	0.0	0.0	0.0	0.0	0.0	0.0	0.0	0.0	0.0	0.0	0.0	0.0	0.0	0.0	0.0	0.0	0.0	0.0	0.0	0.0	0.0	0.0	0.0	0.0	0.0	0.0	0.0	0.0	0.0	0.0
70	0.0	0.0	0.0	0.0	0.0	0.0	0.0	0.0	0.0	0.0	0.0	0.0	0.0	0.0	0.0	0.0	0.0	0.0	0.0	0.0	0.0	0.0	0.0	0.0	0.0	0.0	0.0	0.0	0.0	0.0	0.0	0.0	0.0	0.0	0.0	0.0	0.0	0.0	0.0	0.0	0.0	0.0	0.0	0.0	0.0	0.0	0.0	0.0	0.0
71	0.0	0.0	0.0	0.0	0.0	0.0	0.0	0.0	0.0	0.0	0.0	0.0	0.0	0.0	0.0	0.0	0.0	0.0	0.0	0.0	0.0	0.0	0.0	0.0	0.0	0.0	0.0	0.0	0.0	0.0	0.0	0.0	0.0	0.0	0.0	0.0	0.0	0.0	0.0	0.0	0.0	0.0	0.0	0.0	0.0	0.0	0.0	0.0	0.0
72	0.0	0.0	0.0	0.0	0.0	0.0	0.0	0.0	0.0	0.0	0.0	0.0	0.0	0.0	0.0	0.0	0.0	0.0	0.0	0.0	0.0	0.0	0.0	0.0	0.0	0.0	0.0	0.0	0.0	0.0	0.0	0.0	0.0	0.0	0.0	0.0	0.0	0.0	0.0	0.0	0.0	0.0	0.0	0.0	0.0	0.0	0.0	0.0	0.0
73	0.0	0.0	0.0	0.0	0.0	0.0	0.0	0.0	0.0	0.0	0.0	0.0	0.0	0.0	0.0	0.0	0.0	0.0	0.0	0.0	0.0	0.0	0.0	0.0	0.0	0.0	0.0	0.0	0.0	0.0	0.0	0.0	0.0	0.0	0.0	0.0	0.0	0.0	0.0	0.0	0.0	0.0	0.0	0.0	0.0	0.0	0.0	0.0	0.0
74	0.0	0.0	0.0	0.0	0.0	0.0	0.0	0.0	0.0	0.0	0.0	0.0	0.0	0.0	0.0	0.0	0.0	0.0	0.0	0.0	0.0	0.0	0.0	0.0	0.0	0.0	0.0	0.0	0.0	0.0	0.0	0.0	0.0	0.0	0.0	0.0	0.0	0.0	0.0	0.0	0.0	0.0	0.0	0.0	0.0	0.0	0.0	0.0	0.0
75	0.0	0.0	0.0	0.0	0.0	0.0	0.0	0.0	0.0	0.0	0.0	0.0	0.0	0.0	0.0	0.0	0.0	0.0	0.0	0.0	0.0	0.0	0.0	0.0	0.0	0.0	0.0	0.0	0.0	0.0	0.0	0.0	0.0	0.0	0.0	0.0	0.0	0.0	0.0	0.0	0.0	0.0	0.0	0.0	0.0	0.0	0.0	0.0	0.0
76	0.0	0.0	0.0	0.0	0.0	0.0	0.0	0.0	0.0	0.0	0.0	0.0	0.0	0.0	0.0	0.0	0.0	0.0	0.0	0.0	0.0	0.0	0.0	0.0	0.0	0.0	0.0	0.0	0.0	0.0	0.0	0.0	0.0	0.0	0.0	0.0	0.0	0.0	0.0	0.0	0.0	0.0	0.0	0.0	0.0	0.0	0.0	0.0	0.0
77	0.0	0.0	0.0	0.0	0.0	0.0	0.0	0.0	0.0	0.0	0.0	0.0	0.0	0.0	0.0	0.0	0.0	0.0	0.0	0.0	0.0	0.0	0.0	0.0	0.0	0.0	0.0	0.0	0.0	0.0	0.0	0.0	0.0	0.0	0.0	0.0	0.0	0.0	0.0	0.0	0.0	0.0	0.0	0.0	0.0	0.0	0.0	0.0	0.0
78	0.0	0.0	0.0	0.0	0.0	0.0	0.0	0.0	0.0	0.0	0.0	0.0	0.0	0.0	0.0	0.0	0.0	0.0	0.0	0.0	0.0	0.0	0.0	0.0	0.0	0.0	0.0	0.0	0.0	0.0	0.0	0.0	0.0	0.0	0.0	0.0	0.0	0.0	0.0	0.0	0.0	0.0	0.0	0.0	0.0	0.0	0.0	0.0	0.0
79	0.0	0.0	0.0	0.0	0.0	0.0	0.0	0.0	0.0	0.0	0.0	0.0	0.0	0.0	0.0	0.0	0.0	0.0	0.0	0.0	0.0	0.0	0.0	0.0	0.0	0.0	0.0	0.0	0.0	0.0	0.0	0.0	0.0	0.0	0.0	0.0	0.0	0.0	0.0	0.0	0.0	0.0	0.0	0.0	0.0	0.0	0.0	0.0	0.0
[truncated: 31 more columns]
