# Supplementary material for: Machine learning coarse-grained potentials of protein thermodynamics
Source: Nat Commun. 2023 Sep 15;14:5739. doi: 10.1038/s41467-023-41343-1 (PMC10504246; doi:10.1038/s41467-023-41343-1)
Supplement: Supplementary file 4 — Source Data [file 41467_2023_41343_MOESM4_ESM.zip › Source_data/Figure S2/figure_s2_g_histogram.csv]

	0	1	2	3	4	5	6	7	8	9	10	11	12	13	14	15	16	17	18	19	20	21	22	23	24	25	26	27	28	29	30	31	32	33	34	35	36	37	38	39	40	41	42	43	44	45	46	47	48
0	0.0	0.0	0.0	0.0	0.0	0.0	0.0	0.0	0.0	0.0	0.0	0.0	0.0	0.0	0.0	0.0	0.0	0.0	0.0	0.0	0.0	0.0	0.0	0.0	0.0	0.0	0.0	0.0	0.0	0.0	0.0	0.0	0.0	0.0	0.0	0.0	0.0	0.0	0.0	0.0	0.0	0.0	0.0	0.0	0.0	0.0	0.0	0.0	0.0
1	0.0	0.0	0.0	0.0	0.0	0.0	0.0	0.0	0.0	0.0	0.0	0.0	0.0	0.0	0.0	0.0	0.0	0.0	0.0	0.0	0.0	0.0	0.0	0.0	0.0	0.0	0.0	0.0	0.0	0.0	0.0	0.0	0.0	0.0	0.0	0.0	0.0	0.0	0.0	0.0	0.0	0.0	0.0	0.0	0.0	0.0	0.0	0.0	0.0
2	0.0	0.0	0.0	0.0	0.0	0.0	0.0	0.0	0.0	0.0	0.0	0.0	0.0	0.0	0.0	0.0	0.0	0.0	0.0	0.0	0.0	0.0	0.0	0.0	0.0	0.0	0.0	0.0	0.0	0.0	0.0	0.0	0.0	0.0	0.0	0.0	0.0	0.0	0.0	0.0	0.0	0.0	0.0	0.0	0.0	0.0	0.0	0.0	0.0
3	0.0	0.0	0.0	0.0	0.0	0.0	0.0	0.0	0.0	0.0	0.0	0.0	0.0	0.0	0.0	0.0	0.0	0.0	0.0	0.0	0.0	0.0	0.0	0.0	0.0	0.0	0.0	0.0	0.0	0.0	0.0	0.0	0.0	0.0	0.0	0.0	0.0	0.0	0.0	0.0	0.0	0.0	0.0	0.0	0.0	0.0	0.0	0.0	0.0
4	0.0	0.0	0.0	0.0	0.0	0.0	0.0	0.0	0.0	0.0	0.0	0.0	0.0	0.0	0.0	0.0	0.0	0.0	0.0	0.0	0.0	0.0	0.0	0.0	0.0	0.0	0.0	0.0	0.0	0.0	0.0	0.0	0.0	0.0	0.0	0.0	0.0	0.0	0.0	0.0	0.0	0.0	0.0	0.0	0.0	0.0	0.0	0.0	0.0
5	0.0	0.0	0.0	0.0	0.0	0.0	0.0	0.0	0.0	0.0	0.0	0.0	0.0	0.0	0.0	0.0	0.0	0.0	0.0	0.0	0.0	0.0	0.0	0.0	0.0	0.0	0.0	0.0	0.0	0.0	0.0	0.0	0.0	0.0	0.0	0.0	0.0	0.0	0.0	0.0	0.0	0.0	0.0	0.0	0.0	0.0	0.0	0.0	0.0
6	0.0	0.0	0.0	0.0	0.0	0.0	0.0	0.0	0.0	0.0	0.0	0.0	0.0	0.0	0.0	0.0	0.0	0.0	0.0	0.0	0.0	0.0	0.0	0.0	0.0	0.0	0.0	0.0	0.0	0.0	0.0	0.0	0.0	0.0	0.0	0.0	0.0	0.0	0.0	0.0	0.0	0.0	0.0	0.0	0.0	0.0	0.0	0.0	0.0
7	0.0	0.0	0.0	0.0	0.0	0.0	0.0	0.0	0.0	0.0	0.0	0.0	0.0	0.0	0.0	0.0	0.0	0.0	0.0	0.0	0.0	0.0	0.0	0.0	0.0	0.0	0.0	0.0	0.0	0.0	0.0	0.0	0.0	0.0	0.0	0.0	0.0	0.0	0.0	0.0	0.0	0.0	0.0	0.0	0.0	0.0	0.0	0.0	0.0
8	0.0	0.0	0.0	0.0	0.0	0.0	0.0	0.0	0.0	0.0	0.0	0.0	0.0	0.0	0.0	0.0	0.0	0.0	0.0	0.0	0.0	0.0	0.0	0.0	0.0	0.0	0.0	0.0	0.0	0.0	0.0	0.0	0.0	0.0	0.0	0.0	0.0	0.0	0.0	0.0	0.0	0.0	0.0	0.0	0.0	0.0	0.0	0.0	0.0
9	0.0	0.0	0.0	0.0	0.0	0.0	0.0	0.0	0.0	0.0	0.0	0.0	0.0	0.0	0.0	0.0	0.0	0.0	0.0	0.0	0.0	0.0	0.0	0.0	0.0	0.0	0.0	0.0	0.0	0.0	0.0	0.0	0.0	0.0	0.0	0.0	0.0	0.0	0.0	0.0	0.0	0.0	0.0	0.0	0.0	0.0	0.0	0.0	0.0
10	0.0	0.0	0.0	0.0	0.0	0.0	0.0	0.0	0.0	0.0	0.0	0.0	0.0	0.0	0.0	0.0	0.0	0.0	0.0	0.0	0.0	0.0	0.0	0.0	0.0	0.0	0.0	0.0	0.0	0.0	0.0	0.0	0.0	0.0	0.0	0.0	0.0	0.0	0.0	0.0	0.0	0.0	0.0	0.0	0.0	0.0	0.0	0.0	0.0
11	0.0	0.0	0.0	0.0	0.0	0.0	0.0	0.0	0.0	0.0	0.0	0.0	0.0	0.0	0.0	0.0	0.0	0.0	0.0	0.0	0.0	0.0	0.0	0.0	0.0	0.0	0.0	0.0	0.0	0.0	0.0	0.0	0.0	0.0	0.0	0.0	0.0	0.0	0.0	0.0	0.0	0.0	0.0	0.0	0.0	6.707739869902779	0.0	0.0	0.0
12	0.0	0.0	0.0	0.0	0.0	0.0	0.0	0.0	0.0	0.0	0.0	0.0	0.0	0.0	0.0	0.0	0.0	0.0	0.0	0.0	0.0	0.0	0.0	0.0	0.0	0.0	0.0	0.0	0.0	0.0	0.0	0.0	0.0	0.0	0.0	0.0	0.0	0.0	0.0	0.0	0.0	0.0	0.0	0.0	0.0	0.0	0.0	0.0	0.0
13	0.0	0.0	0.0	0.0	0.0	0.0	0.0	0.0	0.0	0.0	0.0	0.0	0.0	0.0	0.0	0.0	0.0	0.0	0.0	0.0	0.0	0.0	0.0	0.0	0.0	0.0	0.0	0.0	0.0	0.0	0.0	0.0	0.0	0.0	0.0	0.0	0.0	0.0	0.0	0.0	0.0	0.0	0.0	6.70204629862701	0.0	6.222793962935594	5.9417356789307245	6.707750767196229	6.707750767196229
14	0.0	0.0	0.0	0.0	0.0	0.0	0.0	0.0	0.0	0.0	0.0	0.0	0.0	0.0	0.0	0.0	0.0	0.0	0.0	0.0	0.0	0.0	0.0	0.0	0.0	0.0	0.0	0.0	0.0	0.0	0.0	0.0	0.0	0.0	0.0	0.0	0.0	0.0	0.0	0.0	0.0	0.0	6.221420581453907	0.0	5.739321859764651	6.221420581453907	5.94364237167315	0.0	6.707750767196229
15	0.0	0.0	0.0	0.0	0.0	0.0	0.0	0.0	0.0	0.0	0.0	0.0	0.0	0.0	0.0	0.0	0.0	0.0	0.0	0.0	0.0	0.0	0.0	0.0	0.0	0.0	0.0	0.0	0.0	0.0	0.0	0.0	0.0	0.0	0.0	0.0	0.0	0.0	0.0	0.0	0.0	6.227544341074806	0.0	6.703519303143164	0.0	6.221420581453907	6.707750767196229	6.225652045506971	0.0
16	0.0	0.0	0.0	0.0	0.0	0.0	0.0	0.0	0.0	0.0	0.0	0.0	0.0	0.0	0.0	0.0	0.0	0.0	0.0	0.0	0.0	0.0	0.0	0.0	0.0	0.0	0.0	0.0	0.0	0.0	0.0	0.0	0.0	0.0	6.706500155438789	0.0	6.703131014893218	0.0	0.0	0.0	0.0	6.227544341074806	6.715821218678727	0.0	5.938919559411975	5.739639304057691	6.70204629862701	0.0	0.0
17	0.0	0.0	0.0	0.0	0.0	0.0	0.0	0.0	0.0	0.0	0.0	0.0	0.0	0.0	0.0	0.0	0.0	0.0	0.0	0.0	0.0	0.0	0.0	0.0	0.0	0.0	0.0	0.0	0.0	0.0	0.0	6.695867343863984	0.0	6.703131014893218	6.715821218678727	0.0	6.703131014893218	6.695867343863984	0.0	0.0	6.715821218678727	0.0	6.715821218678727	5.942993181936645	5.93842855806972	0.0	6.707750767196229	0.0	6.707750767196229
18	0.0	0.0	0.0	0.0	0.0	0.0	0.0	0.0	0.0	0.0	0.0	0.0	0.0	0.0	0.0	0.0	0.0	0.0	0.0	0.0	0.0	0.0	0.0	0.0	0.0	0.0	0.0	0.0	0.0	0.0	0.0	0.0	6.706500155438789	6.706500155438789	0.0	5.74208448163701	5.940143853830852	5.585461474969586	6.715821218678727	6.703131014893218	5.9390226193701405	5.739871496998939	5.948591901847875	5.9434874174080665	6.70204629862701	5.738441205453773	5.939834198882387	5.9417356789307245	6.225652045506971
19	0.0	0.0	0.0	0.0	0.0	0.0	0.0	0.0	0.0	0.0	0.0	0.0	0.0	0.0	0.0	0.0	0.0	0.0	0.0	0.0	0.0	0.0	0.0	0.0	0.0	0.0	0.0	6.678483477714787	0.0	0.0	6.678483477714787	6.678483477714787	0.0	5.742929057807343	5.458606427920044	5.583810088804023	5.257421804515637	5.457484288971656	4.8208219573527415	5.456923897680884	5.1758742634132595	5.176452830432268	5.45910749103599	5.178179303619764	5.2568240317998125	5.457028852680262	5.351305705200378	5.9428919891878635	5.586268949637127
20	0.0	0.0	0.0	0.0	0.0	0.0	0.0	0.0	0.0	0.0	0.0	0.0	0.0	0.0	0.0	0.0	0.0	0.0	0.0	0.0	0.0	0.0	0.0	0.0	0.0	0.0	6.715821218678727	0.0	6.703131014893218	6.703131014893218	6.678483477714787	6.221032293203962	6.219064709468805	5.9454849221025015	5.73794908387697	5.586926999223101	5.257255100958307	4.524083354534348	4.494128280030589	4.2943479470875126	4.2944156460948815	4.387441034560732	4.622705680689553	4.777761936495683	4.6935293098223685	5.457139388632381	5.744122078519329	5.178950927404449	5.584375212673969
21	0.0	0.0	0.0	0.0	0.0	0.0	0.0	0.0	0.0	0.0	0.0	0.0	0.0	0.0	0.0	0.0	0.0	0.0	0.0	0.0	0.0	0.0	0.0	6.678483477714787	6.772065113764903	6.678483477714787	0.0	6.772065113764903	0.0	0.0	6.703131014893218	5.583732448493649	6.703131014893218	5.255183830787617	5.0385538744968486	4.8201484562712125	4.5528075643365025	4.193326579989984	3.869022983859663	3.5448623843715397	3.5313848710977367	3.702670605151529	3.7914953730045595	3.7912083860691967	4.0731637726847545	4.23199395494068	4.621773180122636	4.820538209679659	4.918474079559099
22	0.0	0.0	0.0	0.0	0.0	0.0	0.0	0.0	0.0	0.0	0.0	0.0	0.0	0.0	0.0	0.0	0.0	0.0	0.0	0.0	0.0	0.0	0.0	6.772065113764903	6.678483477714787	6.678483477714787	5.975343624986007	0.0	0.0	0.0	6.214803105915934	6.703131014893218	5.2626541010677705	4.921046370074794	5.175661512616372	4.293588747858971	4.211525290530769	3.880437665395298	3.5091197317893186	3.085881374723328	3.0274868228874596	2.9736666868791644	2.964179805313012	2.986284138092112	3.1627526455423554	3.340739857755087	3.63123634240112	3.9179993483103845	4.465778723791747
23	0.0	0.0	0.0	0.0	0.0	0.0	0.0	0.0	0.0	0.0	0.0	0.0	0.0	0.0	0.0	6.772065113764903	0.0	0.0	0.0	0.0	0.0	0.0	6.678483477714787	0.0	6.678483477714787	6.289966392075646	6.678483477714787	6.261276073446799	5.9265996300747705	5.939042887511103	5.9475879608964615	5.94408278980289	5.943227012985693	5.590136290348603	4.822805773996569	4.7762248299804515	4.072995993029096	3.4236341302865827	3.070865939446112	2.7838137341320564	2.4879974468272628	2.4538103507489395	2.280208929879118	2.2875705010256744	2.2732521643714345	2.3495787461224116	2.5384450709115014	2.9051765147465463	3.4560954190766853
24	0.0	0.0	0.0	0.0	0.0	0.0	0.0	0.0	0.0	0.0	0.0	0.0	0.0	6.772065113764903	6.772065113764903	0.0	6.772065113764903	6.772065113764903	0.0	6.772065113764903	0.0	0.0	0.0	6.19638475602553	6.678483477714787	6.678483477714787	5.914375082191707	5.632915771855561	0.0	5.607313449745666	6.23372249698947	6.703131014893218	5.584403339067098	5.590136290348603	5.037347192611993	4.339932433703483	4.057803846313822	3.4883761919535563	2.973269642010434	2.5212675090325978	2.22722193032036	1.9424693472811083	1.6813886899550128	1.494480492800054	1.4291731361093825	1.4429523532764024	1.6882406967417878	2.138077340320948	2.7167587166652143
25	0.0	0.0	0.0	0.0	0.0	0.0	0.0	0.0	0.0	0.0	0.0	0.0	6.772065113764903	6.678483477714787	6.289966392075646	6.289966392075646	0.0	0.0	0.0	6.772065113764903	0.0	6.678483477714787	0.0	6.678483477714787	5.944191514052909	5.80786767038639	5.759504125006433	5.3826044181022255	5.581246192073122	5.252254138158982	5.264746739960559	5.1130839012758695	5.260313705746222	5.5813205002679815	5.039425098610746	4.412313738688569	4.105479898964823	3.488370670534987	2.890366788589423	2.373652956261884	1.9150686806117867	1.510638201374737	1.160747898855369	0.8684328661689249	0.7138697115831651	0.770004974716826	1.053975383215731	1.575806889200884	2.2616011703563212
26	0.0	0.0	0.0	0.0	0.0	0.0	0.0	0.0	0.0	0.0	0.0	0.0	6.678483477714787	0.0	6.007956718241825	6.772065113764903	6.772065113764903	6.772065113764903	6.772065113764903	6.007956718241825	6.772065113764903	5.759504125006433	6.772065113764903	5.914375082191707	5.277405403317175	5.447874845877628	5.477494451172612	5.282271787432743	5.205052005422264	5.578821728986691	5.353431229468518	5.271486786348554	4.981635723877568	4.739225614867754	5.17769773286537	4.624626720936913	4.339620071179585	3.5819820108842175	2.9501892624783435	2.3955816380819184	1.8312010214165197	1.2823414852390722	0.8024812296262875	0.4294720694660392	0.2429402080778429	0.31941967565790286	0.6568388580824291	1.2658587351644042	1.9840560512333476
27	0.0	0.0	0.0	0.0	0.0	0.0	0.0	0.0	0.0	0.0	0.0	0.0	6.289966392075646	5.632915771855561	5.509360313395138	5.80786767038639	6.007956718241825	6.289966392075646	6.289966392075646	5.975343624986007	5.613710408168611	5.975343624986007	5.265822303465024	5.06017433381291	4.950590370602885	5.243219229182921	5.113448092641169	5.034995239817912	5.040756365280041	5.104564862865644	5.275385361476658	4.927616297104988	5.26642911578506	4.985626593348378	4.298052862507497	4.296321030728601	4.292722076713456	3.7702155741078065	3.1923990262049684	2.49565155715201	1.839165502585732	1.215068736648536	0.6198801618429703	0.20221796158160332	0.02591741201132569	0.14155705002485153	0.5159350007674082	1.1545599749204816	1.836344720934409
28	0.0	0.0	0.0	0.0	0.0	0.0	0.0	0.0	0.0	0.0	0.0	6.772065113764903	5.243848322718748	6.007956718241825	6.289966392075646	5.80786767038639	6.007956718241825	6.007956718241825	5.1903129033454025	5.493244903296748	5.447024812927372	5.265822303465024	5.051679618008162	4.868440418949337	4.922382586660966	4.6450614760000395	4.735079485487766	5.06017433381291	4.759633275023598	5.025883787698103	4.5924207626366425	4.777901998061559	4.390866018000871	4.779092685774971	4.316148192856787	4.120572372849431	3.995133480334317	3.557027118442299	3.301184161178783	2.723549676267625	2.0458185205390307	1.3204481927230352	0.6719706669011973	0.21774916975093817	0.06775620063175847	0.21164771166795981	0.5900564344623311	1.2045832368822214	1.7837997838040711
29	0.0	0.0	0.0	0.0	0.0	0.0	0.0	0.0	0.0	0.0	0.0	6.289966392075646	5.975343624986007	6.007956718241825	5.975343624986007	5.6526665473653335	5.301166886761209	5.301166886761209	5.277405403317175	5.03499523981791	4.698271577583132	4.649512964790096	4.586677280322592	4.734164411703754	4.631086484747126	4.718596675819091	4.784050995542547	4.773942187195109	4.678807246086743	4.775026146514621	4.5973140528925605	4.481801631406087	4.624838617483782	4.197084141653084	4.3414108749624365	4.023623993240472	3.718573388017161	3.601752803951681	3.283191964430697	2.8129908539741204	2.2569926199648767	1.5858901931977871	0.9558038647337788	0.5079834410890913	0.3515937304967851	0.4799173127823133	0.8410795597344047	1.3352908108700627	1.8059731535691932
30	0.0	0.0	0.0	0.0	0.0	0.0	0.0	0.0	0.0	0.0	0.0	0.0	6.289966392075646	5.613710408168611	5.301166886761209	5.301166886761209	5.160622332240889	4.855945058586435	4.734466929877817	4.578075612123651	4.525076282362905	4.561188679685534	4.273954426755614	4.287412094135538	4.324988551403461	4.313542168774809	4.451083171450222	4.609672469859374	5.211840749787401	4.480730544464553	4.355362379336404	4.176739685510055	4.199146172416448	4.2977797169522205	4.293393596739115	3.891748220768745	3.5545471600605167	3.3807115235362573	3.027877999088602	2.754911264838093	2.33764395188159	1.9109823402423518	1.3457542139303134	0.9669748711280088	0.8118341627364889	0.891894643357324	1.1781143862217394	1.5477000271707761	1.8957704562678646
31	0.0	0.0	0.0	0.0	0.0	0.0	0.0	0.0	0.0	0.0	0.0	6.678483477714787	0.0	0.0	5.975343624986007	5.783265608450467	5.077481497172201	5.095230341238485	4.426398785404329	4.2211263916673545	4.25743493485413	4.085255619561577	4.225969787384736	4.293224081111768	4.316302568140923	4.322362133624328	4.2891306352187275	4.1053186890112805	4.469815191247498	4.3964648418972505	4.202933186894045	4.2983513586692705	4.375232223604776	4.232263602091253	3.9128551626423618	3.5717143605941577	3.3633416507207685	3.0588809108483814	2.761368830806236	2.514885518725514	2.256305845678902	2.0098076566254197	1.7040659744153497	1.4150849503686493	1.2771604047320086	1.3359800957299943	1.5022797621919772	1.722542823240056	1.96432754730843
32	0.0	0.0	0.0	0.0	0.0	0.0	0.0	0.0	0.0	0.0	0.0	0.0	6.772065113764903	0.0	6.289966392075646	5.632915771855561	5.493244903296748	5.232806502213128	4.43658700198527	4.310458501381367	4.271042235976562	4.2160303766433245	3.989950064868046	4.083633142408205	4.025383479576391	4.242403473328093	4.13033352256957	4.160283812364529	4.075020489752813	3.997633723667104	4.300176908801813	4.145192129922707	4.074349916845804	3.7298453349813196	3.724794204165638	3.4333495515526464	3.1551357822703	2.7004451735863344	2.504236238218034	2.2710782975233887	2.099130055455124	1.9366516413675376	1.76560654689801	1.6052927213668	1.5591608680426297	1.5589239351667534	1.7124943044326408	1.8387873724335795	2.0637319125833753
33	0.0	0.0	0.0	0.0	0.0	0.0	0.0	0.0	0.0	0.0	0.0	0.0	0.0	0.0	6.289966392075646	6.772065113764903	5.232806502213128	5.509360313395138	4.436784201841473	4.282123062162036	4.377041104666338	4.085255619561577	4.054962449110661	3.895647495573885	3.974063283223631	3.9232054617110292	4.087666077492413	4.042121955464928	4.1616297908390845	3.9219178487436905	4.101717283812912	4.15287240739147	4.124201719823672	3.73761048194086	3.424051707211603	3.1807865003988325	2.7481440046599492	2.5358980445551214	2.331890474625237	2.0865714579504595	1.962337072521422	1.843974197574871	1.710113561496843	1.6305725406792964	1.605897971155834	1.6692538147163432	1.7511990901988388	1.9394456755853473	2.1004857923240547
34	0.0	0.0	0.0	0.0	0.0	0.0	0.0	0.0	0.0	0.0	0.0	0.0	0.0	0.0	0.0	6.678483477714787	6.24160284669569	5.615872909925793	4.950590370602885	4.789491019099954	4.158006836917606	4.333785716047709	3.963062264101271	4.063498970449398	3.734237960007611	3.6913132624824834	3.750645044068215	3.908789747556512	4.003934320461568	3.765831118007012	3.802340678219315	3.879154928039059	3.701040391325385	3.5892904595988333	3.250062985538905	2.8418899453759567	2.523266922205907	2.21446275709515	2.077555813159853	1.9214220247885723	1.8326982635758466	1.745045185237831	1.6870603765622998	1.6120082772788291	1.549831566727883	1.6517620783119216	1.7459355295646461	1.9288667548546123	2.144227391373596
35	0.0	0.0	0.0	0.0	0.0	0.0	0.0	0.0	0.0	0.0	0.0	0.0	0.0	0.0	0.0	0.0	6.007956718241825	5.613710408168611	5.975343624986007	4.9290254018598	4.718596675819091	4.241900426573897	4.142848785153582	3.943207480100256	3.7245321898074146	3.6935934268790063	3.6207529598364796	3.588049883450122	3.667138867961556	3.6864554739968605	3.497646617408002	3.4553310584492043	3.336323165706369	3.1519468562276365	2.905019347999874	2.5269080123110874	2.2602270811177534	1.977415440266428	1.8620273916427288	1.8089940744785777	1.7213902874321412	1.5972512452360923	1.5377326693263922	1.4895503493168927	1.5359959836459143	1.6115207224625734	1.7138047349844236	1.9393178311724122	2.0954403921800586
36	0.0	0.0	0.0	0.0	0.0	0.0	0.0	0.0	0.0	0.0	0.0	0.0	0.0	0.0	0.0	0.0	0.0	6.007956718241825	6.772065113764903	6.24160284669569	4.995839649484271	4.644527425404114	4.623314072108556	4.290855940766017	4.017311374747848	3.6006999737764054	3.5756038721294394	3.4193626254991822	3.5225552748778814	3.329475878105917	3.263778848264822	3.0320695664983446	2.912529753548579	2.777079416683289	2.53633573640388	2.3031740039845547	1.97845844440528	1.7934123783975031	1.7207356087787598	1.6540967652723375	1.5720211619735243	1.4917193367221082	1.402678445384621	1.376377285242579	1.3827272307751088	1.5052637107029754	1.6371434764988355	1.8700275627043568	2.0482901017877873
37	0.0	0.0	0.0	0.0	0.0	0.0	0.0	0.0	0.0	0.0	0.0	0.0	0.0	0.0	0.0	6.772065113764903	0.0	6.772065113764903	6.772065113764903	6.772065113764903	5.614790818596475	5.113974163327912	4.837440399164411	4.3714987579120805	4.070772440848545	3.765605857754656	3.4878696215607676	3.350919257979015	3.179205605901672	3.034636342761049	2.900417875959723	2.7357007717848982	2.604281757181355	2.30602290242704	2.163662342286877	1.980858566160728	1.771629207877131	1.6499159534937031	1.5996696427815755	1.5398675099071828	1.4441611953765912	1.336865628446763	1.2655122143684339	1.2416487203860744	1.3047566188056083	1.4609857819750247	1.64640162230994	1.8759892773424416	2.069925025492212
38	0.0	0.0	0.0	0.0	0.0	0.0	0.0	0.0	0.0	0.0	0.0	0.0	0.0	0.0	0.0	0.0	6.201392880609589	6.201392880609589	6.2442706266856405	5.977161769754199	5.58092828066404	5.2572398754844105	5.204494752063109	4.222182649074586	4.045299331951181	3.5745462120241993	3.3844011476019626	3.195120892658616	2.942767487834955	2.7346859828285903	2.617768419751861	2.361290001275686	2.032569786031963	1.853144845088631	1.7074358651469228	1.5944053664613542	1.5519989027292342	1.50791781290923	1.4167747188788211	1.365203103931274	1.2750635898346805	1.1914979213662318	1.1525611460609295	1.1572336761274244	1.259484774158334	1.3822193759244805	1.584899223942449	1.8539781064635936	2.0281522045987894
39	0.0	0.0	0.0	0.0	0.0	0.0	0.0	0.0	0.0	0.0	0.0	0.0	0.0	6.6834916022988455	6.6834916022988455	6.702831899020389	6.6834916022988455	6.702831899020389	5.762171904996384	5.919383206775766	5.571764740794418	5.354246375952904	4.823339259356283	4.478032283558621	4.206660429775447	3.6993627735861865	3.380829593345433	2.975833339757116	2.7769054984249	2.5192167245163763	2.234767300019311	1.9116400092480546	1.64523747904984	1.4566823598968726	1.3172734948449567	1.3036199326381985	1.2839317962910548	1.3351040757138377	1.3210178078820776	1.2488998237642703	1.1490895282230311	1.0575576749356705	1.0150864132019142	1.0786771951310725	1.1867744965299827	1.3820204095725868	1.5955083814947453	1.8088962050075081	2.008834231484601
40	0.0	0.0	0.0	0.0	0.0	0.0	0.0	0.0	0.0	0.0	0.0	6.6834916022988455	0.0	0.0	0.0	6.6834916022988455	5.925770403382529	5.919383206775766	5.925770403382529	5.332799573857892	5.724079048994112	5.241980327304853	5.1595264183917084	4.927628061144873	4.531414511244089	3.881802195286005	3.3982331338979326	2.938019367867922	2.659020025630807	2.3178795568971053	1.9541010531219434	1.5336072401221572	1.2788850257225115	1.0644508708126268	0.9982108736551631	1.0695128111799392	1.1317773562144438	1.1924672973779216	1.1597554740523184	1.0812149531887676	1.001122187444849	0.9622704763495311	0.9689541527001659	1.0455482632713538	1.1684745750423526	1.3838291747861313	1.6439994059206673	1.7959869639526738	1.9893916419596223
41	0.0	0.0	0.0	0.0	0.0	0.0	0.0	0.0	0.0	0.0	6.702831899020389	0.0	0.0	0.0	6.702831899020389	6.6834916022988455	6.201392880609589	6.210995806917927	6.201392880609589	5.241980327304853	5.43728448508651	4.956777072000497	4.858564914151911	4.8545749305991475	4.333643971823067	3.967419139068348	3.5292547185231045	3.0595216228846707	2.6687793790973307	2.261678997319373	1.7855616121229079	1.3319599247793863	0.995201870365531	0.8154652841503984	0.7704265523328169	0.8918884360509209	1.015694252478419	1.0755363027704514	1.0262765058448466	0.9350096452009509	0.8831995910723678	0.8487648485995378	0.8718970929671213	0.9768342941525039	1.1660467639438958	1.3631260124835216	1.6391742286662025	1.8258833412945994	2.084984856996487
42	0.0	0.0	0.0	0.0	0.0	0.0	0.0	0.0	0.0	0.0	0.0	0.0	0.0	0.0	0.0	6.6834916022988455	6.201392880609589	5.925770403382529	5.15527481125269	5.239583767526362	5.088426969641164	4.850700852168636	4.800438680299912	4.865219690719124	4.28521323826088	3.9398586444670047	3.619974472978883	3.1569787650295074	2.7222815516352994	2.293265022508925	1.7771199356288698	1.2806239669826032	0.8852364377050015	0.6327734384286701	0.66938221312386	0.795062689999559	0.9133960671786023	0.9500705032728018	0.8963988130268121	0.8119432090096645	0.7419619575797607	0.7623006385031936	0.8480835716645418	0.997025088538217	1.1974226324381028	1.4340738667106137	1.6286612200198882	1.84951318202654	2.0930426610645534
43	0.0	0.0	0.0	0.0	0.0	0.0	0.0	0.0	0.0	0.0	0.0	0.0	0.0	0.0	0.0	0.0	6.6834916022988455	5.919383206775766	5.925770403382529	5.239583767526362	4.805089696587718	4.717513510817039	4.805408225490524	4.327464673442581	4.378907802824854	3.898172810202938	3.669525340253007	3.2718932484560432	2.7227640861368214	2.3381588464488128	1.8554542602866158	1.3336600023758431	0.9116574066963623	0.659315203044772	0.6355132551187292	0.7333368739399329	0.834052862536184	0.8205154821020346	0.760748449594812	0.6769511154526553	0.6432621564418874	0.6969218818025129	0.8209161090500605	0.9939323537943374	1.2211725002489433	1.4461548414802832	1.642122996911398	1.9017904612266752	2.2937894905008744
44	0.0	0.0	0.0	0.0	0.0	0.0	0.0	0.0	0.0	0.0	0.0	0.0	0.0	0.0	0.0	0.0	6.690333520906975	6.690333520906975	0.0	5.45453661245528	5.0234244713824	4.6788759228511	4.810736343947161	4.514602545215029	4.285364440974375	3.9108672198443135	3.5110687914318777	3.1027151359709975	2.765658920480838	2.3523528970836494	1.9183998925666805	1.4152168267410024	0.9664430767746581	0.7232884590884816	0.6620422885949684	0.7246208413133419	0.7495015245366825	0.7129246200838941	0.6134764522145759	0.5744516240149475	0.5826379465414275	0.6549672153069301	0.8202307852714683	1.0300431983679164	1.250432471838622	1.4616420630104954	1.7349675542854759	2.0040489732281945	2.3919403097481946
45	0.0	0.0	0.0	0.0	0.0	0.0	0.0	0.0	0.0	0.0	0.0	0.0	0.0	0.0	0.0	0.0	6.690333520906975	5.926225125383899	0.0	5.59005283973902	5.2436962864702075	5.568190105234139	4.811658880991521	4.379155762046063	4.129765489444466	3.6600509609175043	3.3244401623038766	2.9772624946735333	2.7186743926699255	2.3616656477778615	1.930179290293157	1.4629857451995636	1.0340338960328874	0.7501988589815052	0.6524944195101368	0.6689815196811209	0.650800125673511	0.567238605503805	0.5093520189239142	0.4919600444097827	0.5343910023547283	0.6735956245172252	0.870484807084821	1.0859842302241458	1.349251662800088	1.5819514861212762	1.85768778696781	2.225639515604034	2.741263298011931
46	0.0	0.0	0.0	0.0	0.0	0.0	0.0	0.0	0.0	0.0	0.0	0.0	0.0	0.0	0.0	0.0	0.0	0.0	5.726136077528462	6.702831899020389	5.726136077528462	5.026370001803896	4.4550133547677895	4.095317211024568	3.9769438030100814	3.428925503144906	3.04159198425006	2.823127904528833	2.579026086191113	2.2637165812450726	1.9006543955383255	1.457499572410526	1.0023658351429918	0.7324653670822463	0.6571469596890793	0.599138756111607	0.5466399599499536	0.45493000383988225	0.41839608888274515	0.4368023367717151	0.565806307750127	0.7250154557624229	0.9499720845956854	1.2019301894987788	1.4426353581948335	1.704179117814658	2.0383391497984715	2.464032535337925	3.0139003486301674
47	0.0	0.0	0.0	0.0	0.0	0.0	0.0	0.0	0.0	0.0	0.0	0.0	0.0	0.0	0.0	0.0	0.0	6.208234799217719	5.926225125383899	6.208234799217719	5.726765355506881	5.444126403694641	4.514504208390825	4.163834983062463	3.720755863188026	3.316316181233581	2.9724215886709033	2.6686258215450622	2.43676746821539	2.1503316679896805	1.795004017348338	1.3986322791740524	0.9515333513854274	0.6924055555837945	0.598506660235111	0.5177982951325268	0.4500676561223016	0.39405714592355556	0.40788329831406145	0.4926255447423844	0.6291705865926103	0.8278723971455038	1.0686950612929818	1.3535250178379878	1.6510617382207626	1.9464695460746229	2.3155001891132936	2.799791041816681	3.2823465634349183
48	0.0	0.0	0.0	0.0	0.0	0.0	0.0	0.0	0.0	0.0	0.0	0.0	0.0	0.0	0.0	0.0	0.0	0.0	6.208234799217719	5.726136077528462	5.5743785722377925	5.088836232818149	4.721514045679539	4.240227611364917	3.451147892142646	3.1407796429347923	2.8051463646643584	2.4945348487748	2.260316641114222	2.0364534525402287	1.6755836450264545	1.3043910533674015	0.9122771439743196	0.6307303601499363	0.5058374528049496	0.417842518323698	0.37479546459389246	0.3862582019415277	0.43910765920184947	0.554496043145853	0.7383935122285288	0.9566732242734424	1.256621462700171	1.5584727090463093	1.913276663973464	2.320179519545713	2.7435051069687195	3.1955385013865887	3.795403295160901
49	0.0	0.0	0.0	0.0	0.0	0.0	0.0	0.0	0.0	0.0	0.0	0.0	0.0	0.0	0.0	0.0	0.0	0.0	0.0	6.20949392503392	5.570934954507406	5.16211672986082	4.643718189070977	4.219993072941293	3.8123259837629635	3.074328875518129	2.698764277899661	2.4356700694899565	2.162358146866542	1.858629744836961	1.5469832549749571	1.1251799631871608	0.7789071219509585	0.4985408202068977	0.3590137516677352	0.2948887087313974	0.31558552025293984	0.3936724828742997	0.5309382861579848	0.7033827134201451	0.9309055504624371	1.1849790807162752	1.5178029395983539	1.902343784734669	2.2963260122534774	2.724818677061759	3.2378854738960956	3.828273775310913	4.579807774345415
50	0.0	0.0	0.0	0.0	0.0	0.0	0.0	0.0	0.0	0.0	0.0	0.0	0.0	0.0	0.0	0.0	0.0	0.0	0.0	6.690333520906975	5.926225125383899	5.163774562378693	5.336911301654961	4.260922860753707	3.7576991235117645	3.277067671352087	2.66489263664721	2.3903846104507376	2.0831387443492493	1.7027934064837216	1.37746899111063	0.9437455081721811	0.578235327900742	0.3230358529978381	0.18977399242750703	0.1957637053057395	0.2771473532804358	0.46303863291674485	0.6866934843402261	0.9365039848390855	1.2053047364521787	1.516821987869109	1.9240362129196966	2.317219497348724	2.776858088136548	3.237283807207444	3.840048109809429	4.548436277179622	4.767361836626604
51	0.0	0.0	0.0	0.0	0.0	0.0	0.0	0.0	0.0	0.0	0.0	0.0	0.0	0.0	0.0	0.0	0.0	0.0	6.690333520906975	0.0	6.690333520906975	5.926225125383899	4.68029761698609	4.6069891540031325	3.7994185442364414	3.2165260827854163	2.7640479676953995	2.3696068763280818	2.0643679540908324	1.6681271230308865	1.205946186852327	0.765742622773026	0.3966445462524737	0.14214387472089118	0.043403702266051614	0.109086138521024	0.29356527364642604	0.5820894635376415	0.921470241165768	1.2418518735260213	1.5883588965195847	1.9630738018282181	2.382559115157973	2.822644543146357	3.1860839185419967	3.9104246659361652	4.457842366343696	4.863164392450498	5.096702600036291
52	0.0	0.0	0.0	0.0	0.0	0.0	0.0	0.0	0.0	0.0	0.0	0.0	0.0	0.0	0.0	0.0	0.0	0.0	0.0	0.0	6.690333520906975	5.927064289272915	5.163515899355366	4.7215397740444445	3.8921480657104035	3.368506042225954	2.986841647733178	2.486759283177457	2.0553716402447972	1.6404772635809013	1.1476350146407435	0.6990610340882912	0.2899525845666413	0.05817635443394753	0.0	0.11484401391802779	0.3903847969680059	0.7611132785910582	1.2176776647770997	1.6215716890670797	2.0514437352710497	2.4465196227791277	2.912736365450621	3.4946878345332473	4.0056626965769	4.406454477470925	4.650292893309407	5.170399614837992	5.736563280118105
53	0.0	0.0	0.0	0.0	0.0	0.0	0.0	0.0	0.0	0.0	0.0	0.0	0.0	0.0	0.0	0.0	0.0	0.0	0.0	0.0	0.0	5.9279044668571785	5.572446179250646	5.33907120067671	4.4257105813707	3.6273349770199617	3.1288239772654394	2.6726788156644434	2.164565881786235	1.6667631798559595	1.156246102421027	0.6559243316808758	0.26139092862571944	0.05402952183664089	0.04103965461763748	0.22574578278315194	0.5579825031433794	1.009142904730639	1.5088249272878769	1.989951248219731	2.5677754386259646	3.0662247074821845	3.5154807877115313	3.9234753235950524	4.516749892755502	4.8141166516342135	5.451044077970167	5.735144536461853	6.694060170355698
54	0.0	0.0	0.0	0.0	0.0	0.0	0.0	0.0	0.0	0.0	0.0	0.0	0.0	0.0	0.0	0.0	0.0	0.0	0.0	0.0	0.0	0.0	0.0	6.692854056111786	4.511730337917028	4.045481608287268	3.323780448474533	2.86460646079837	2.2545117693238637	1.6752365590087384	1.1442042459849957	0.6419888597117471	0.27886950458329407	0.14064629036278653	0.17315001701569877	0.42306371615434557	0.8000626133280488	1.2882948698275212	1.8571979417230904	2.4227296937587215	3.1226704413640625	3.507020717107632	4.131070761315927	4.54707936916741	5.095804725846834	5.576945306095862	5.732835604770825	6.219212824090606	5.732615147817253
55	0.0	0.0	0.0	0.0	0.0	0.0	0.0	0.0	0.0	0.0	0.0	0.0	0.0	0.0	0.0	0.0	0.0	0.0	0.0	0.0	0.0	0.0	0.0	6.690333520906975	5.1640763562180165	4.512169423503748	3.6907598377565134	3.147770959600129	2.3997996624550875	1.7417029479391224	1.1181179925658546	0.6209807395979929	0.32921243328186556	0.24667119803993254	0.3493572053804761	0.6514697613030838	1.0826644979573063	1.613069942838798	2.2030320561203154	2.8192830091600585	3.5280726969777665	4.165799319822309	4.647897824858342	4.969571415512199	5.341740878822582	5.730812544706296	0.0	5.7349350767489735	5.452712854992697
56	0.0	0.0	0.0	0.0	0.0	0.0	0.0	0.0	0.0	0.0	0.0	0.0	0.0	0.0	0.0	0.0	0.0	0.0	0.0	0.0	0.0	0.0	0.0	0.0	6.692535788361301	5.339999099737568	4.045767068535559	3.4577535305024374	2.572062972897044	1.7977746719372356	1.1252370372897125	0.6281365570833186	0.33840923126362643	0.325823992366578	0.510702304888925	0.8552061008382945	1.3639062004656792	1.9439902113266192	2.637695212476093	3.2584009701303818	3.9602596425320393	4.545046316896283	5.0927521100178605	5.928623034002591	5.447832069598599	6.211198249914705	5.731218233820799	5.733096541906724	5.734997348758965
57	0.0	0.0	0.0	0.0	0.0	0.0	0.0	0.0	0.0	0.0	0.0	0.0	0.0	0.0	0.0	0.0	0.0	0.0	0.0	0.0	0.0	0.0	0.0	0.0	6.692535788361301	5.574186049401062	4.429209368715583	3.9469731702944215	2.948618753914778	1.9401860107808706	1.224210458212966	0.7225088518817171	0.46541949304979147	0.4878817159365516	0.7250267460929583	1.1287371988699442	1.6778853515793828	2.2800871599567816	2.994211860241838	3.612967412956109	4.427641900232368	5.025479979753207	5.167760214474898	5.928514896732597	5.247245671766095	5.9289343624861175	0.0	6.692803124080909	5.7334676780387905
58	0.0	0.0	0.0	0.0	0.0	0.0	0.0	0.0	0.0	0.0	0.0	0.0	0.0	0.0	0.0	0.0	0.0	0.0	0.0	0.0	0.0	0.0	0.0	0.0	6.69516082844159	0.0	5.340612378639291	4.377767874019831	3.398295378892017	2.363876224170729	1.5077307402043876	0.9844779981513461	0.7295054880642353	0.7809360813915185	1.0568836869440958	1.5000945100287049	2.0510307957446403	2.780753637386938	3.249231104419463	4.063279544331577	4.60918633807181	5.446220943024823	5.447617837187497	5.728470194547825	6.692534609395738	6.692534609395738	0.0	0.0	0.0
59	0.0	0.0	0.0	0.0	0.0	0.0	0.0	0.0	0.0	0.0	0.0	0.0	0.0	0.0	0.0	0.0	0.0	0.0	0.0	0.0	0.0	0.0	0.0	0.0	0.0	0.0	6.692535788361301	5.029607710561434	3.9772115921208466	2.9106724923664387	2.0406960281905913	1.4668510219347692	1.2079212056332893	1.2183035809631675	1.5255536097544682	1.971027287955597	2.546751412150875	3.1680462641626455	3.7713505642943477	4.328964099222494	4.966179495567342	5.574416769647199	5.339242723133131	5.447622602310664	6.210435887706481	6.692800691905434	5.933771568491142	6.694060170355698	0.0
60	0.0	0.0	0.0	0.0	0.0	0.0	0.0	0.0	0.0	0.0	0.0	0.0	0.0	0.0	0.0	0.0	0.0	0.0	0.0	0.0	0.0	0.0	0.0	0.0	0.0	0.0	6.692535788361301	5.929301305833961	5.1675528992776965	3.593529525905111	2.7678639515598236	2.1401118783764885	1.840416408347926	1.8769577947244964	2.117752123703841	2.578285164577149	3.0623804578014275	3.7820417678546003	4.545748432083675	4.81153981245483	5.446262830794122	5.246102906836409	5.928454752106456	5.728236363677972	6.21070197021618	0.0	0.0	0.0	0.0
61	0.0	0.0	0.0	0.0	0.0	0.0	0.0	0.0	0.0	0.0	0.0	0.0	0.0	0.0	0.0	0.0	0.0	0.0	0.0	0.0	0.0	0.0	0.0	0.0	0.0	0.0	0.0	0.0	5.731017726952533	4.916446468258307	3.705321973242286	3.067427857561148	2.6139164590818615	2.6206173629313674	2.810022759577284	3.3048559252731624	3.701540115040967	4.5459701468915785	4.543823470307656	4.96746391108328	5.090898109210004	5.573052743180826	5.572940923112066	5.339147101760542	6.692800691905434	6.2140579804599945	0.0	0.0	0.0
62	0.0	0.0	0.0	0.0	0.0	0.0	0.0	0.0	0.0	0.0	0.0	0.0	0.0	0.0	0.0	0.0	0.0	0.0	0.0	0.0	0.0	0.0	0.0	0.0	0.0	0.0	0.0	0.0	0.0	6.694131761374658	4.863559308213192	4.30935307031676	3.529633862206644	3.6311116554552174	3.8023041732906733	4.24212281299064	4.54420349086635	5.164694631815799	5.091222561814243	5.573052743180826	6.210184864528836	5.72836570425102	5.573164581229964	6.21070197021618	5.728425082714541	6.699797756600047	0.0	6.699797756600047	0.0
63	0.0	0.0	0.0	0.0	0.0	0.0	0.0	0.0	0.0	0.0	0.0	0.0	0.0	0.0	0.0	0.0	0.0	0.0	0.0	0.0	0.0	0.0	0.0	0.0	0.0	0.0	0.0	0.0	0.0	0.0	5.733688763177575	4.860753735419671	4.91304073777194	4.72533542409834	4.577468554733885	4.858809242190594	5.928977230375146	0.0	5.928454752106456	5.928454752106456	5.72836570425102	5.572829121017904	5.728204857106066	5.928347516543514	6.21769903491079	0.0	6.214072323934165	6.699797756600047	0.0
64	0.0	0.0	0.0	0.0	0.0	0.0	0.0	0.0	0.0	0.0	0.0	0.0	0.0	0.0	0.0	0.0	0.0	0.0	0.0	0.0	0.0	0.0	0.0	0.0	0.0	0.0	0.0	0.0	0.0	0.0	0.0	6.694131761374658	6.694131761374658	5.93002336585158	6.2120330396854015	0.0	5.729149568910655	6.694131761374658	6.694131761374658	6.692563147629533	6.210184864528836	5.573052743180826	6.210464425940277	5.930670904960378	0.0	0.0	0.0	0.0	0.0
65	0.0	0.0	0.0	0.0	0.0	0.0	0.0	0.0	0.0	0.0	0.0	0.0	0.0	0.0	0.0	0.0	0.0	0.0	0.0	0.0	0.0	0.0	0.0	0.0	0.0	0.0	0.0	0.0	0.0	0.0	0.0	6.701661028386635	0.0	6.694131761374658	5.93002336585158	0.0	6.692563147629533	0.0	0.0	0.0	0.0	6.692563147629533	0.0	0.0	6.21769903491079	6.699797756600047	6.214072323934165	0.0	0.0
66	0.0	0.0	0.0	0.0	0.0	0.0	0.0	0.0	0.0	0.0	0.0	0.0	0.0	0.0	0.0	0.0	0.0	0.0	0.0	0.0	0.0	0.0	0.0	0.0	0.0	0.0	0.0	0.0	0.0	0.0	0.0	0.0	0.0	0.0	0.0	0.0	0.0	0.0	0.0	0.0	6.692563147629533	0.0	0.0	6.210184864528836	0.0	6.6920041371298336	6.6920041371298336	0.0	0.0
67	0.0	0.0	0.0	0.0	0.0	0.0	0.0	0.0	0.0	0.0	0.0	0.0	0.0	0.0	0.0	0.0	0.0	0.0	0.0	0.0	0.0	0.0	0.0	0.0	0.0	0.0	0.0	0.0	0.0	0.0	0.0	0.0	0.0	0.0	0.0	0.0	0.0	0.0	0.0	0.0	0.0	0.0	0.0	0.0	0.0	0.0	0.0	0.0	0.0
68	0.0	0.0	0.0	0.0	0.0	0.0	0.0	0.0	0.0	0.0	0.0	0.0	0.0	0.0	0.0	0.0	0.0	0.0	0.0	0.0	0.0	0.0	0.0	0.0	0.0	0.0	0.0	0.0	0.0	0.0	0.0	0.0	0.0	0.0	0.0	0.0	0.0	0.0	0.0	0.0	0.0	0.0	0.0	0.0	0.0	0.0	0.0	0.0	0.0
69	0.0	0.0	0.0	0.0	0.0	0.0	0.0	0.0	0.0	0.0	0.0	0.0	0.0	0.0	0.0	0.0	0.0	0.0	0.0	0.0	0.0	0.0	0.0	0.0	0.0	0.0	0.0	0.0	0.0	0.0	0.0	0.0	0.0	0.0	0.0	0.0	0.0	0.0	0.0	0.0	0.0	0.0	0.0	0.0	0.0	0.0	0.0	6.6920041371298336	0.0
70	0.0	0.0	0.0	0.0	0.0	0.0	0.0	0.0	0.0	0.0	0.0	0.0	0.0	0.0	0.0	0.0	0.0	0.0	0.0	0.0	0.0	0.0	0.0	0.0	0.0	0.0	0.0	0.0	0.0	0.0	0.0	0.0	0.0	0.0	0.0	0.0	0.0	0.0	0.0	0.0	0.0	0.0	0.0	0.0	0.0	0.0	0.0	0.0	0.0
71	0.0	0.0	0.0	0.0	0.0	0.0	0.0	0.0	0.0	0.0	0.0	0.0	0.0	0.0	0.0	0.0	0.0	0.0	0.0	0.0	0.0	0.0	0.0	0.0	0.0	0.0	0.0	0.0	0.0	0.0	0.0	0.0	0.0	0.0	0.0	0.0	0.0	0.0	0.0	0.0	0.0	0.0	0.0	0.0	0.0	0.0	0.0	0.0	0.0
72	0.0	0.0	0.0	0.0	0.0	0.0	0.0	0.0	0.0	0.0	0.0	0.0	0.0	0.0	0.0	0.0	0.0	0.0	0.0	0.0	0.0	0.0	0.0	0.0	0.0	0.0	0.0	0.0	0.0	0.0	0.0	0.0	0.0	0.0	0.0	0.0	0.0	0.0	0.0	0.0	0.0	0.0	0.0	0.0	0.0	0.0	0.0	0.0	0.0
73	0.0	0.0	0.0	0.0	0.0	0.0	0.0	0.0	0.0	0.0	0.0	0.0	0.0	0.0	0.0	0.0	0.0	0.0	0.0	0.0	0.0	0.0	0.0	0.0	0.0	0.0	0.0	0.0	0.0	0.0	0.0	0.0	0.0	0.0	0.0	0.0	0.0	0.0	0.0	0.0	0.0	0.0	0.0	0.0	0.0	0.0	0.0	0.0	0.0
74	0.0	0.0	0.0	0.0	0.0	0.0	0.0	0.0	0.0	0.0	0.0	0.0	0.0	0.0	0.0	0.0	0.0	0.0	0.0	0.0	0.0	0.0	0.0	0.0	0.0	0.0	0.0	0.0	0.0	0.0	0.0	0.0	0.0	0.0	0.0	0.0	0.0	0.0	0.0	0.0	0.0	0.0	0.0	0.0	0.0	0.0	0.0	0.0	0.0
75	0.0	0.0	0.0	0.0	0.0	0.0	0.0	0.0	0.0	0.0	0.0	0.0	0.0	0.0	0.0	0.0	0.0	0.0	0.0	0.0	0.0	0.0	0.0	0.0	0.0	0.0	0.0	0.0	0.0	0.0	0.0	0.0	0.0	0.0	0.0	0.0	0.0	0.0	0.0	0.0	0.0	0.0	0.0	0.0	0.0	0.0	0.0	0.0	0.0
76	0.0	0.0	0.0	0.0	0.0	0.0	0.0	0.0	0.0	0.0	0.0	0.0	0.0	0.0	0.0	0.0	0.0	0.0	0.0	0.0	0.0	0.0	0.0	0.0	0.0	0.0	0.0	0.0	0.0	0.0	0.0	0.0	0.0	0.0	0.0	0.0	0.0	0.0	0.0	0.0	0.0	0.0	0.0	0.0	0.0	0.0	0.0	0.0	0.0
77	0.0	0.0	0.0	0.0	0.0	0.0	0.0	0.0	0.0	0.0	0.0	0.0	0.0	0.0	0.0	0.0	0.0	0.0	0.0	0.0	0.0	0.0	0.0	0.0	0.0	0.0	0.0	0.0	0.0	0.0	0.0	0.0	0.0	0.0	0.0	0.0	0.0	0.0	0.0	0.0	0.0	0.0	0.0	0.0	0.0	0.0	0.0	0.0	0.0
78	0.0	0.0	0.0	0.0	0.0	0.0	0.0	0.0	0.0	0.0	0.0	0.0	0.0	0.0	0.0	0.0	0.0	0.0	0.0	0.0	0.0	0.0	0.0	0.0	0.0	0.0	0.0	0.0	0.0	0.0	0.0	0.0	0.0	0.0	0.0	0.0	0.0	0.0	0.0	0.0	0.0	0.0	0.0	0.0	0.0	0.0	0.0	0.0	0.0
79	0.0	0.0	0.0	0.0	0.0	0.0	0.0	0.0	0.0	0.0	0.0	0.0	0.0	0.0	0.0	0.0	0.0	0.0	0.0	0.0	0.0	0.0	0.0	0.0	0.0	0.0	0.0	0.0	0.0	0.0	0.0	0.0	0.0	0.0	0.0	0.0	0.0	0.0	0.0	0.0	0.0	0.0	0.0	0.0	0.0	0.0	0.0	0.0	0.0
[truncated: 31 more columns]
