# Supplementary material for: Machine learning coarse-grained potentials of protein thermodynamics
Source: Nat Commun. 2023 Sep 15;14:5739. doi: 10.1038/s41467-023-41343-1 (PMC10504246; doi:10.1038/s41467-023-41343-1)
Supplement: Supplementary file 4 — Source Data [file 41467_2023_41343_MOESM4_ESM.zip › Source_data/Figure S2/figure_s2_o_histogram.csv]

	0	1	2	3	4	5	6	7	8	9	10	11	12	13	14	15	16	17	18	19	20	21	22	23	24	25	26	27	28	29	30	31	32	33	34	35	36	37	38	39	40	41	42	43	44	45	46	47	48
0	0.0	0.0	0.0	0.0	0.0	0.0	0.0	0.0	0.0	0.0	0.0	0.0	0.0	0.0	0.0	0.0	0.0	0.0	0.0	0.0	0.0	0.0	0.0	0.0	0.0	0.0	0.0	0.0	0.0	0.0	0.0	0.0	0.0	0.0	0.0	0.0	0.0	0.0	0.0	0.0	0.0	0.0	0.0	0.0	0.0	0.0	0.0	0.0	0.0
1	0.0	0.0	0.0	0.0	0.0	0.0	0.0	0.0	0.0	0.0	0.0	0.0	0.0	0.0	0.0	0.0	0.0	0.0	0.0	0.0	0.0	0.0	0.0	0.0	0.0	0.0	0.0	0.0	0.0	0.0	0.0	0.0	0.0	0.0	0.0	0.0	0.0	0.0	0.0	0.0	0.0	0.0	0.0	0.0	0.0	0.0	0.0	0.0	0.0
2	0.0	0.0	0.0	0.0	0.0	0.0	0.0	0.0	0.0	0.0	0.0	0.0	0.0	0.0	0.0	0.0	0.0	0.0	0.0	0.0	0.0	0.0	0.0	0.0	0.0	0.0	0.0	0.0	0.0	0.0	0.0	0.0	0.0	0.0	0.0	0.0	0.0	0.0	0.0	0.0	0.0	0.0	0.0	0.0	0.0	0.0	0.0	0.0	0.0
3	0.0	0.0	0.0	0.0	0.0	0.0	0.0	0.0	0.0	0.0	0.0	0.0	0.0	0.0	0.0	0.0	0.0	0.0	0.0	0.0	0.0	0.0	0.0	0.0	0.0	0.0	0.0	0.0	0.0	0.0	0.0	0.0	0.0	0.0	0.0	0.0	0.0	0.0	0.0	0.0	0.0	0.0	0.0	0.0	0.0	0.0	0.0	0.0	0.0
4	0.0	0.0	0.0	0.0	0.0	0.0	0.0	0.0	0.0	0.0	0.0	0.0	0.0	0.0	0.0	0.0	0.0	0.0	0.0	0.0	0.0	0.0	0.0	0.0	0.0	0.0	0.0	0.0	0.0	0.0	0.0	0.0	0.0	0.0	0.0	0.0	0.0	0.0	0.0	0.0	0.0	0.0	0.0	0.0	0.0	0.0	0.0	0.0	0.0
5	0.0	0.0	0.0	0.0	0.0	0.0	0.0	0.0	0.0	0.0	0.0	0.0	0.0	0.0	0.0	0.0	0.0	0.0	0.0	0.0	0.0	0.0	0.0	0.0	0.0	0.0	0.0	0.0	0.0	0.0	0.0	0.0	0.0	0.0	0.0	0.0	0.0	0.0	0.0	0.0	0.0	0.0	0.0	0.0	0.0	0.0	0.0	0.0	0.0
6	0.0	0.0	0.0	0.0	0.0	0.0	0.0	0.0	0.0	0.0	0.0	0.0	0.0	0.0	0.0	0.0	0.0	0.0	0.0	0.0	0.0	0.0	0.0	0.0	0.0	0.0	0.0	0.0	0.0	0.0	0.0	0.0	0.0	0.0	0.0	0.0	0.0	0.0	0.0	0.0	0.0	0.0	0.0	0.0	0.0	0.0	0.0	0.0	0.0
7	0.0	0.0	0.0	0.0	0.0	0.0	0.0	0.0	0.0	0.0	0.0	0.0	0.0	0.0	0.0	0.0	0.0	0.0	0.0	0.0	0.0	0.0	0.0	0.0	0.0	0.0	0.0	0.0	0.0	0.0	0.0	0.0	0.0	0.0	0.0	0.0	0.0	0.0	0.0	0.0	0.0	0.0	0.0	0.0	0.0	0.0	0.0	0.0	0.0
8	0.0	0.0	0.0	0.0	0.0	0.0	0.0	0.0	0.0	0.0	0.0	0.0	0.0	0.0	0.0	0.0	0.0	0.0	0.0	0.0	0.0	0.0	0.0	0.0	0.0	0.0	0.0	0.0	0.0	0.0	0.0	0.0	0.0	0.0	0.0	0.0	0.0	0.0	0.0	0.0	0.0	0.0	0.0	0.0	0.0	0.0	0.0	0.0	0.0
9	0.0	0.0	0.0	0.0	0.0	0.0	0.0	0.0	0.0	0.0	0.0	0.0	0.0	0.0	0.0	0.0	0.0	0.0	0.0	0.0	0.0	0.0	7.759189688137337	0.0	7.759189688137337	0.0	0.0	7.720974200147078	0.0	0.0	0.0	0.0	0.0	0.0	0.0	0.0	0.0	0.0	0.0	0.0	0.0	0.0	0.0	0.0	0.0	0.0	0.0	0.0	0.0
10	0.0	0.0	0.0	0.0	0.0	0.0	0.0	0.0	0.0	0.0	0.0	0.0	0.0	0.0	0.0	0.0	0.0	0.0	0.0	0.0	0.0	0.0	0.0	6.98210808626696	7.720974200147078	6.766135585408117	6.956865804624	0.0	0.0	0.0	0.0	0.0	0.0	0.0	7.742249817257623	0.0	0.0	0.0	0.0	0.0	0.0	0.0	0.0	0.0	0.0	0.0	0.0	0.0	0.0
11	0.0	0.0	0.0	0.0	0.0	0.0	0.0	0.0	0.0	0.0	0.0	0.0	0.0	0.0	0.0	0.0	0.0	0.0	0.0	0.0	0.0	7.257720786282949	6.969372438223877	7.257720786282949	6.3946328281505735	6.130722713591558	6.766135585408117	7.257720786282949	7.759189688137337	6.9765202723497435	7.720974200147078	0.0	7.759189688137337	7.742249817257623	7.742249817257623	6.978141421734543	0.0	0.0	0.0	0.0	0.0	0.0	0.0	0.0	0.0	0.0	0.0	0.0	0.0
12	0.0	0.0	0.0	0.0	0.0	0.0	0.0	0.0	0.0	0.0	0.0	0.0	0.0	0.0	0.0	0.0	0.0	0.0	0.0	0.0	0.0	7.257720786282949	6.969372438223877	6.3946328281505735	6.073770749303193	6.624252061309564	6.601575633747508	6.624252061309564	7.759189688137337	0.0	7.720974200147078	7.720974200147078	0.0	7.260151095568366	7.742249817257623	7.742249817257623	7.260151095568366	0.0	0.0	7.555513898130366	0.0	0.0	0.0	0.0	0.0	0.0	0.0	0.0	0.0
13	0.0	0.0	0.0	0.0	0.0	0.0	0.0	0.0	0.0	0.0	0.0	0.0	0.0	0.0	0.0	0.0	0.0	0.0	0.0	0.0	0.0	7.257720786282949	6.785239724735245	6.400177866871738	6.785239724735245	6.0634025480353575	6.624252061309564	7.257720786282949	6.995081292614259	7.249431939010407	7.720974200147078	6.6133015418350105	6.385055916525861	6.978141421734543	6.542049505345329	7.260151095568366	6.910171452397618	6.633513166017396	7.555513898130366	0.0	0.0	0.0	0.0	0.0	0.0	0.0	0.0	0.0	0.0
14	0.0	0.0	0.0	0.0	0.0	0.0	0.0	0.0	0.0	0.0	0.0	0.0	0.0	0.0	0.0	0.0	0.0	0.0	0.0	0.0	0.0	6.969372438223877	7.27709096644808	5.852502413603007	6.293523342904434	5.9543743434827885	6.134512087436828	6.762034959303051	6.76733321732115	7.257720786282949	6.772672145772816	6.772672145772816	6.6142627503167315	6.618543744009449	7.160534933153972	6.639369126813955	7.160534933153972	7.0734151764411095	7.555513898130366	0.0	7.555513898130366	0.0	7.426448988542528	7.426448988542528	0.0	0.0	0.0	0.0	0.0
15	0.0	0.0	0.0	0.0	0.0	0.0	0.0	0.0	0.0	0.0	0.0	0.0	0.0	0.0	0.0	0.0	0.0	0.0	0.0	7.759189688137337	7.257720786282949	6.205264042700799	6.609052595065359	6.28403686371886	5.953095388526917	5.950174201947817	6.005174994845362	6.072252533486578	6.375907408708619	6.756776756768563	6.287898837066825	6.1279092237037585	6.772672145772816	6.496042700045287	6.577219346463021	6.257288274093209	6.469665410438028	7.0734151764411095	7.555513898130366	7.0734151764411095	0.0	0.0	7.426448988542528	7.426448988542528	0.0	0.0	0.0	0.0	0.0
16	0.0	0.0	0.0	0.0	0.0	0.0	0.0	0.0	0.0	0.0	0.0	0.0	0.0	0.0	0.0	0.0	0.0	0.0	7.759189688137337	7.759189688137337	7.257720786282949	6.217999690743882	6.288763929728553	6.006955078503394	5.754802061437662	5.7642294538865215	5.693161021441261	6.153774966974774	6.293523342904434	5.848093546963717	6.281983528633278	6.060848138473029	6.762034959303051	6.618543744009449	6.581277651157347	6.3588807808214565	7.260151095568366	6.842307308718686	6.334292131132436	6.629139327822326	7.555513898130366	7.005893254926084	6.79140550260729	7.426448988542528	0.0	7.426448988542528	0.0	0.0	0.0
17	0.0	0.0	0.0	0.0	0.0	0.0	0.0	0.0	0.0	0.0	0.0	0.0	0.0	0.0	7.759189688137337	7.27709096644808	0.0	0.0	7.720974200147078	0.0	6.288763929728553	6.3031410030459885	5.768136101763801	6.131202820145754	6.006955078503394	6.005174994845362	5.694921896562883	5.772925069251318	6.019723664706667	6.286696612544253	6.058492103157199	5.899549994053146	6.4880755313787155	6.049121517049851	6.418344602958172	6.250531038285491	6.390213881996562	6.842307308718686	5.815934812442583	6.436115331730797	6.269015751628734	7.005893254926084	6.310213218306295	6.2635718635093465	7.426448988542528	7.426448988542528	0.0	0.0	0.0
18	0.0	0.0	0.0	0.0	0.0	0.0	0.0	0.0	0.0	0.0	0.0	0.0	0.0	0.0	0.0	7.27709096644808	0.0	0.0	7.759189688137337	6.512982570925002	6.775622064593691	6.142153339620307	5.915301099864783	5.72765347362523	5.692026783434761	5.815168107595239	5.661626683005097	5.769972812996986	5.503428150729233	5.582393840806626	5.651720260691869	6.140965350049354	6.061906772406827	6.2388058227575875	6.189585076924155	6.168998755390156	6.421572217396825	5.697339720617143	5.9964754917844285	5.537662621959019	5.815934812442583	5.984108571052348	6.79140550260729	6.745670585198603	6.745670585198603	6.944350266853272	6.944350266853272	0.0	0.0
19	0.0	0.0	0.0	0.0	0.0	0.0	0.0	0.0	0.0	0.0	0.0	0.0	0.0	0.0	0.0	0.0	7.759189688137337	7.27709096644808	6.5000093645777035	6.766135585408117	6.138322219883378	5.907032926084355	5.845976825243062	5.560058377070165	5.948431358044623	5.4499807266240845	5.621215179509519	5.452747606181238	5.448303481303587	5.3072165211183995	5.47339388337039	5.442224939179846	6.066212595084734	5.748840779131401	6.01936246163185	6.421572217396825	5.743373742476834	5.823987696934513	6.205234833734094	5.9815621896755236	5.557038069529498	5.926216415094084	5.85008628215922	6.025792054870806	6.1627090618852325	7.005893254926084	6.944350266853272	0.0	0.0
20	0.0	0.0	0.0	0.0	0.0	0.0	0.0	0.0	0.0	0.0	0.0	0.0	0.0	0.0	0.0	7.759189688137337	7.759189688137337	7.27709096644808	6.98210808626696	6.379796143217865	6.011513669070613	5.766193659249476	5.351306602555046	5.123253475574576	5.189752552157495	5.289704490229177	5.2488415589408275	5.106840014801717	5.398092036839097	5.123507078786816	5.331062251394664	5.656011484420597	5.885580568596689	5.4880204994530315	5.621266374134371	5.474401170337744	5.427538452956333	5.6917529277419465	5.82165636869952	5.680977285635398	5.576660782919613	6.028505952972836	5.8379790460592975	5.9950356113792935	5.558828415642618	5.824951700453704	6.492342559738681	0.0	0.0
21	0.0	0.0	0.0	0.0	0.0	0.0	0.0	0.0	0.0	0.0	0.0	0.0	0.0	0.0	0.0	7.759189688137337	6.995081292614259	7.759189688137337	6.4936123907598695	6.299686405481431	6.616610809126087	5.697521511878218	5.30457804925479	5.081071850198428	5.138175480146325	5.00124744863802	5.047886446241449	4.903054494342655	5.2255855573563705	5.308374061342056	5.3523392258316225	5.8522728817140255	5.850154354793654	5.4032105397132115	5.304450104953561	5.134476689303998	5.426164800989293	5.518599118851307	5.787129554242737	6.035976753265222	5.464192133451531	5.635181573515254	5.4715117542407885	5.811372878433323	5.665144451768077	5.518527755308568	5.904302845749397	6.288502388246156	0.0
22	0.0	0.0	0.0	0.0	0.0	0.0	0.0	0.0	0.0	0.0	0.0	0.0	0.0	0.0	0.0	7.27709096644808	7.27709096644808	6.98210808626696	6.785239724735245	6.608788596248434	6.13327312150998	5.263951478702201	5.169529476517553	4.868734051830874	4.756204005686028	4.784121171052959	4.7530356285880275	4.796462873886598	4.884278911351223	5.17004820171854	5.3315428298748415	5.346955071789871	5.398975828826108	5.538569469931853	5.724600785892259	5.2538740158629755	5.488632508561789	5.4331404230493	5.525984232450871	5.503229293718776	5.362139634825517	5.6524710356740675	5.610944681197098	5.600208329384856	5.3246369728432805	5.38380085856118	6.0551445189218445	6.264238188757645	0.0
23	0.0	0.0	0.0	0.0	0.0	0.0	0.0	0.0	0.0	0.0	0.0	0.0	0.0	0.0	0.0	7.759189688137337	6.783602523325145	6.985778205540861	6.375751318080116	6.218596229303058	5.592095615054114	5.3261157379252335	4.993058332460075	4.918113312360935	4.817008742619903	4.710484545091755	4.757068678720921	4.7471518847067244	4.77414015748591	4.871098912908994	5.061601076455817	5.342413599614721	5.571794887635432	5.324417222662371	5.179530457773825	5.32004755731691	5.216013087116908	5.42836322245486	5.284714872004204	5.2797438530215635	5.6759270424764106	5.172716148330049	5.710045000818115	5.167862092213916	5.343476994167067	5.388633078081796	5.464086599734933	5.86831435989761	6.40261485681936
24	0.0	0.0	0.0	0.0	0.0	0.0	0.0	0.0	0.0	0.0	0.0	0.0	0.0	0.0	0.0	6.985778205540859	6.989160824983349	7.263182586768373	6.489804382398264	6.072994824065946	5.959675352258412	5.26235614600874	5.169470460172577	5.016336183268842	4.623685507171289	4.644425426516246	4.573863335361327	4.528548720302148	4.536577916752262	4.8659207381713925	5.0918419760945435	5.060081865260347	5.360620858358876	5.168971440865383	5.542794006784452	5.262378268669926	4.98952718403863	5.094342097627531	5.3695075868144295	5.461733335994405	5.51458836364887	4.831061615324131	4.965670307607406	4.957395053446187	4.97586438829071	4.933235237001741	4.987748095874655	5.456708050696221	5.656486124111748
25	0.0	0.0	0.0	0.0	0.0	0.0	0.0	0.0	0.0	0.0	0.0	0.0	0.0	0.0	0.0	6.777379920029819	6.769917841996678	6.493705074228211	6.767448168076832	5.901072818988968	5.652501348178613	5.368926975686743	4.95931381442877	4.806725845498981	4.6986823645526075	4.7716147977012895	4.5965718812374305	4.671944329151948	4.60041037042977	4.735002714546157	4.953611965450016	5.143229500301138	5.189173976804859	5.47773807680143	5.46751421720896	5.269656872103582	5.089578467331681	5.531565340889597	5.329773102955363	5.6198012596404565	5.247800676918449	4.881651571752955	4.7610164689546846	4.797492227362502	4.825295774556206	4.948842263540101	4.890720989930345	4.961629583919052	5.28721401572006
26	0.0	0.0	0.0	0.0	0.0	0.0	0.0	0.0	0.0	0.0	0.0	0.0	0.0	0.0	0.0	7.741577363408334	6.620181068510991	6.774883654688134	6.135096471841413	5.687889705129773	5.44537381353196	5.260063954843138	4.998300866876259	4.737109119974493	4.604641579055329	4.613389911558606	4.538084682867592	4.605079545563186	4.573929267907946	4.66491314085826	4.911448964454389	5.121737814238977	5.458283413926715	5.469926320403206	5.427309145326018	5.373502689722008	5.268909982300812	5.674435439899232	5.4877258449484145	5.376823685954407	5.200763116245674	4.986517548227336	4.593477356834442	4.429742363861022	4.526991289388224	4.601586056421647	4.640099363236225	4.591240843600316	4.620819734660033
27	0.0	0.0	0.0	0.0	0.0	0.0	0.0	0.0	0.0	0.0	0.0	0.0	0.0	7.2594786417190775	7.741577363408334	7.2594786417190775	6.495370246195998	6.977468967885256	6.138082346821733	5.953763399115585	5.30605343034495	5.148219108517689	4.872072004720674	4.941821609184578	4.779005346504376	4.593180580927748	4.647505961813905	4.457813808005025	4.627181665456187	4.694443534176855	4.952047765118124	4.869557669294062	4.826469721960338	5.394449790734051	5.348657898118599	5.407679531957916	5.147061232318672	5.348310177155611	5.181365766593572	5.0265512909324634	5.20966062280903	4.795355121668505	4.426498205779669	4.379217472674456	4.4688627968917505	4.289685976906992	4.579344679628199	4.349061781023458	4.1389651388675
28	0.0	0.0	0.0	0.0	0.0	0.0	0.0	0.0	0.0	0.0	0.0	0.0	0.0	7.731645611455347	7.2594786417190775	6.974142601075711	6.487083968763667	6.291540152022506	6.385302999722898	6.135096471841413	5.586258280911914	5.319481878879778	4.8724607749698405	4.803101108033959	4.81277285083677	4.646807667426428	4.673768246060185	4.528304484947951	4.580551482268006	4.680328970928889	4.872755257907424	4.943829120229178	5.017111120893849	5.126966373435064	5.22893109762467	5.115439708126057	5.340653731562445	5.286900383786742	5.132120830475534	4.9884584990930625	5.053439411210288	4.661984167846647	4.397058870816298	4.114346318731336	4.1448119328789925	4.1823047716230475	4.4861023383168535	4.197279700468013	3.9703807158705855
29	0.0	0.0	0.0	0.0	0.0	0.0	0.0	0.0	0.0	0.0	0.0	0.0	7.254495038240984	0.0	0.0	6.974142601075711	7.731645611455347	6.383881301500521	6.291540152022506	6.294031945765825	5.584437921844303	5.438762334464152	5.192708359155723	4.742573490585889	4.730676720814176	4.502123503509039	4.533276217634903	4.511198500531415	4.577384445466234	4.568791649100721	4.54478648732016	4.787553247729172	4.832953062815266	5.1322668186334495	5.239029376003009	5.1010274071584005	5.371909133735658	5.294705280514477	5.133464666284518	5.108730281840035	5.031909811720215	4.633817744617398	4.512311450612588	4.205864040194927	3.9969141262872894	4.075176436961153	4.261505290928135	4.074049221757198	3.9050514682797344
30	0.0	0.0	0.0	0.0	0.0	0.0	0.0	0.0	0.0	0.0	0.0	0.0	7.724223263982603	7.254495038240984	6.977468967885256	7.724223263982603	7.730057035943835	7.741577363408334	6.977468967885256	6.0711413349017	5.802912409970888	5.570837738361196	5.176084773393043	4.924191939817091	4.735833200100287	4.73813987447931	4.66887360751507	4.469426247695911	4.459586782502564	4.433954263629128	4.603715589136176	4.7111642255231745	4.990128551719678	4.917795163792585	5.168166801515379	4.998003885024546	5.035259498631751	5.20271218791687	5.001542315279405	5.05958513592497	4.7533099257867555	4.5101359289153145	4.368900776140783	4.13024228946108	4.000335263102897	3.990761528098032	4.178707917254006	4.058804123996897	3.834011362781144
31	0.0	0.0	0.0	0.0	0.0	0.0	0.0	0.0	0.0	0.0	0.0	0.0	0.0	7.724223263982603	0.0	7.724223263982603	7.2479583142545785	6.618673163734037	6.372158162302986	6.282225198553501	5.835815700278932	5.544303356652501	5.455637582977146	5.086025589744614	4.845370804776415	4.635338188310092	4.781644426102048	4.540809308419732	4.435786884523977	4.440324514461837	4.4521967448940005	4.4647087695395395	4.845530413278837	4.97789558398951	4.8106521198887595	5.106444259261643	4.993536396360173	5.226288881565403	5.2745279887426255	5.345517447730558	5.155903704643808	4.628484928472939	4.3257870942054595	4.0230954436633795	3.9484866506711267	3.91947597500924	3.821643102324459	3.9325889566062324	3.793203638096272
32	0.0	0.0	0.0	0.0	0.0	0.0	0.0	0.0	0.0	0.0	0.0	0.0	0.0	0.0	7.242124542293347	7.245035311856512	7.242124542293347	6.480926916333434	7.245035311856512	6.749622120653953	6.113842290333933	5.790828078875011	5.787840540444861	5.165895262213978	5.01938777187861	4.591942253623963	4.531472037551705	4.501875507760242	4.498257110761394	4.538173551578369	4.477874191437875	4.695236810801779	4.76038614202337	4.675722488890583	4.6933674044921965	4.963575231960677	5.01847916969924	4.953317338597444	5.111057399514029	5.134925541363068	4.95244712968552	4.643664917439143	4.355569033861129	4.1972338917137115	3.9802713291857117	3.872806809245567	3.9090021748189745	3.8785570638357	3.8063298798764285
33	0.0	0.0	0.0	0.0	0.0	0.0	0.0	0.0	0.0	0.0	0.0	0.0	0.0	0.0	0.0	7.2479583142545785	7.242124542293347	7.724223263982603	6.598195242317521	7.2228369023828165	6.599214959744401	5.932779603962922	5.590461698477566	5.44403694227998	4.847899148474362	4.811234867101924	4.703622192551277	4.604236173843135	4.526291143382471	4.519357506279329	4.555988104212646	4.566870644766999	4.770212614490731	4.73652996148606	4.724438202674827	4.747772611959705	4.944284008949093	5.230887287913003	5.003842078208483	4.96621399538053	5.160627804131353	4.7656437100594	4.541876313729519	4.368883207313852	4.138681021752045	4.035937087276755	3.8858223901550515	3.803352868779987	3.821879692864452
34	0.0	0.0	0.0	0.0	0.0	0.0	0.0	0.0	0.0	0.0	0.0	0.0	0.0	0.0	7.724223263982603	6.9601148684595255	7.730057035943835	7.242124542293347	7.242124542293347	6.6025930084788325	6.194121724371589	5.989621087393875	5.392852613521937	5.23597526561342	4.992973509055687	4.791735928615887	4.680406469585895	4.722663246415689	4.4784124168638515	4.634380718002214	4.5441081511681825	4.668477829903988	4.598285591539609	4.738284300625552	4.6077166168120325	4.819844740283525	4.702636097270168	5.178870646719846	4.8982862793472615	4.984352150844647	4.9977453584920255	4.793424651957482	4.616232875372824	4.52908395247277	4.233375520376198	4.173222562067645	3.8722590479973986	3.802040248095926	3.6215961608690215
35	0.0	0.0	0.0	0.0	0.0	0.0	0.0	0.0	0.0	0.0	0.0	0.0	0.0	0.0	0.0	7.724223263982603	6.9601148684595255	0.0	6.962054027359317	6.760025820604088	6.478016146770269	6.109420938766293	5.5833640391709	5.293261509278432	5.112401772824612	4.711162524641436	4.681743239274386	4.617975237559803	4.526490510693812	4.6020487790600715	4.4533856876202975	4.507458869525903	4.608578629224093	4.752882149381285	4.7926098283753635	4.843957955976134	5.00834702294531	5.021785482439178	4.92433338080789	5.314659611906423	5.119593866517405	4.789497743647301	4.682042168456238	4.543637828816048	4.598893748627034	4.211826767692841	3.9527232191974644	3.709534842763408	3.6175774911610628
36	0.0	0.0	0.0	0.0	0.0	0.0	0.0	0.0	0.0	0.0	0.0	0.0	0.0	7.724223263982603	0.0	7.242124542293347	0.0	7.724223263982603	6.750315144130283	6.589352033314725	6.36523549655098	6.042355507010766	5.779277101016405	5.408327474373066	5.222056517531248	5.0760501445934265	4.883966502377895	4.627831091683797	4.671453903599356	4.535018410380071	4.549751361371845	4.488789041735502	4.649253172993179	4.673245562342776	4.648866815717068	4.6618758633017086	4.899489155063519	5.074073797240889	4.936854152601159	5.020683857532014	5.109644025431362	4.978771463064792	4.717503920608645	4.689109463269863	4.646132520134156	4.294612142200271	4.084650941184069	3.63689431078413	3.5502565523194685
37	0.0	0.0	0.0	0.0	0.0	0.0	0.0	0.0	0.0	0.0	0.0	0.0	0.0	0.0	7.242124542293347	0.0	0.0	0.0	7.686168452686751	6.3542362505084995	6.24919257619025	5.872137528819245	5.815178344151068	5.653283601540977	5.608086035773574	5.20169106860026	4.973082258372295	4.951491489688701	4.753702140983917	4.66942130874735	4.463240868066826	4.621623959846593	4.6127878551327175	4.586158856084175	4.5991194113310785	4.601422951485072	4.845597167986822	4.817767719880536	4.857689581547238	4.89648693125319	4.98061133614032	5.266256828361304	4.890413391223026	4.830982744942043	4.597613905629996	4.37389669593117	4.002365552411352	3.7737434801721674	3.561685526057592
38	0.0	0.0	0.0	0.0	0.0	0.0	0.0	0.0	0.0	0.0	0.0	0.0	0.0	0.0	0.0	7.724223263982603	0.0	0.0	0.0	6.731291297879508	7.2228369023828165	6.042355507010766	6.177759838507894	5.513436941040622	5.854342535615018	5.2955185253020165	5.253692214738178	4.871199822914567	4.863633357822897	4.492464525217618	4.633802942806665	4.681274071819158	4.601527030678478	4.476394063575859	4.490747101476603	4.680050056887964	4.661154346750475	5.055812730018789	4.917198091340121	4.7449400461157705	5.036309580477136	5.161940327001763	4.9301219282578455	5.120122265797342	4.530511726664591	4.228084900832087	4.152818128879196	3.784172926869667	3.5164697003178986
39	0.0	0.0	0.0	0.0	0.0	0.0	0.0	0.0	0.0	0.0	0.0	0.0	0.0	0.0	7.242124542293347	7.724223263982603	0.0	0.0	0.0	0.0	6.760025820604088	7.2228369023828165	6.098684028390833	6.160554622635345	5.844505756438448	5.502414907402166	5.269347197675189	5.05850088748419	4.871914434822692	4.661618508149978	4.778990459530684	4.572831757288553	4.501478139697372	4.394559202101242	4.288160903269477	4.520793629704593	4.541255802265669	4.6828686661338095	4.843381327992839	4.696988244217313	5.043903981154303	5.165804224778581	5.136258325820807	4.827109936626313	4.67524722314774	4.251997257140973	4.066164019897287	3.819428212272287	3.598673917799763
40	0.0	0.0	0.0	0.0	0.0	0.0	0.0	0.0	0.0	0.0	0.0	0.0	0.0	7.724223263982603	0.0	0.0	0.0	7.724223263982603	0.0	0.0	0.0	7.686168452686751	6.931331255874399	5.806985672793433	5.798143092193413	5.602875926229958	5.501100746403947	5.313043843241676	5.163846644021903	4.745773657153642	4.569739792124595	4.652170697381054	4.54296565909843	4.523541811514435	4.514697248857511	4.404156275721818	4.644435784154913	4.6037578570752276	4.748305288792971	4.97279521767431	4.837122282200044	5.3008476124129515	5.280572523554542	4.766301688433518	4.392753643455399	4.352132180567352	4.14804672995122	3.8949420654634084	3.5681023118090316
41	0.0	0.0	0.0	0.0	0.0	0.0	0.0	0.0	0.0	0.0	0.0	0.0	0.0	0.0	0.0	0.0	0.0	0.0	0.0	0.0	0.0	7.676828019550445	0.0	6.922060057163673	6.4399613354744165	5.801508145920968	5.530086920993774	5.659679788371999	5.52606874218486	4.854942139970196	4.677754438804712	4.700024873319475	4.616014260287144	4.458206142271866	4.359421794920791	4.33984186113461	4.3860454147024095	4.7804698278958755	4.685147245134557	4.760829527372673	4.937614272105926	5.198998207882544	5.281745906476774	5.094611405861815	4.751589041746802	4.470366245996219	4.160121095964243	3.9417469020460665	3.6656581681486013
42	0.0	0.0	0.0	0.0	0.0	0.0	0.0	0.0	0.0	0.0	0.0	0.0	0.0	0.0	0.0	0.0	0.0	0.0	0.0	0.0	0.0	7.676828019550445	0.0	7.218023288607554	6.919428013136054	6.153380201485373	5.954079187514877	5.670560590339554	5.553121401212374	5.196469486244724	4.9418940909413	4.676850196423865	4.606529430857137	4.807872517676625	4.754588007087571	4.458105510815339	4.494573174442364	4.557026533668366	4.671665643672862	4.8362727075027205	4.920156098300336	5.433945464481339	5.381338768100755	5.1718579903119135	5.086661027070713	4.7523384772873625	4.381637953706356	4.143664447418547	3.8385418854031332
43	0.0	0.0	0.0	0.0	0.0	0.0	0.0	0.0	0.0	0.0	0.0	0.0	0.0	0.0	0.0	0.0	0.0	0.0	0.0	0.0	0.0	7.676828019550445	0.0	7.6640520583776315	6.440821410114383	6.438644068414213	6.32185779781612	6.130336855072123	5.722353200563514	5.386914126281775	4.978958566538149	4.916630596503571	4.679439442388863	4.714442432592142	4.715742069551996	4.578740984043763	4.496485750023499	4.487078033023854	4.685418075261282	4.663329684657685	4.972072904552867	4.973795056808661	5.352624480227309	5.653896445035039	5.115473476803695	4.780519266820381	4.555565846258067	4.367541843649749	3.9804919965722467
44	0.0	0.0	0.0	0.0	0.0	0.0	0.0	0.0	0.0	0.0	0.0	0.0	0.0	0.0	0.0	0.0	0.0	0.0	0.0	0.0	0.0	0.0	0.0	0.0	7.6640520583776315	7.192923629598269	7.168228966966428	6.304544629245813	5.921487555865509	5.672512660725119	5.348181578010852	4.9560615852489365	4.813583093161518	4.6121903481628275	4.5864297530892895	4.560813014852846	4.604344407497739	4.518084303511714	4.650182529447354	4.9619526460981636	4.863222117171543	5.151247683178132	5.271246182268636	5.796200087241317	5.302482290436764	4.879348255797219	4.773152096976924	4.528388297627129	4.065280597532236
45	0.0	0.0	0.0	0.0	0.0	0.0	0.0	0.0	0.0	0.0	0.0	0.0	0.0	0.0	0.0	0.0	0.0	0.0	0.0	0.0	0.0	0.0	0.0	0.0	0.0	0.0	6.391376301780207	6.100836840533086	6.282596517098341	6.1913976612658725	5.7108538862158955	5.260161424494637	5.074919604555371	4.667345782480237	4.583011186394865	4.6577824569273085	4.7422052390192535	4.611692263114635	4.8368540732684835	4.718991912693756	4.824937568174119	4.950207077722236	5.177692984897708	5.49368363697396	5.482175564435846	5.031588614882112	4.729571264361882	4.845134032129598	4.450490590334995
46	0.0	0.0	0.0	0.0	0.0	0.0	0.0	0.0	0.0	0.0	0.0	0.0	0.0	0.0	0.0	0.0	0.0	0.0	0.0	0.0	0.0	0.0	0.0	0.0	0.0	7.192923629598269	7.142701385661065	7.61867953254826	6.390655805706199	6.8913109593496085	5.8457509745645275	5.6980408809050855	5.282022337904784	4.974096425232718	4.810483537575852	4.774834843742461	4.524400043257184	4.764207401335126	4.788236582918962	5.008179008297244	5.024863207406219	4.963089847853467	5.272643548127688	5.489658076277723	5.407688557652232	5.353265874858894	5.212843031681451	4.883077286015204	4.511863714975144
47	0.0	0.0	0.0	0.0	0.0	0.0	0.0	0.0	0.0	0.0	0.0	0.0	0.0	0.0	0.0	0.0	0.0	0.0	0.0	0.0	0.0	0.0	0.0	0.0	0.0	0.0	7.624800107350321	7.142701385661065	7.624800107350321	7.140416678519717	6.095407702784655	5.955765412060012	5.692964170798996	4.943982736872077	4.874428433742398	4.809016087587004	4.697290279936573	4.751506659832562	4.973178521000204	4.968497438123087	5.0267452603723735	5.1140753400783145	5.133303242065224	5.1097839076855385	5.267416812083938	5.634445398710607	5.538984459991911	5.219183758398858	4.925252379196727
48	0.0	0.0	0.0	0.0	0.0	0.0	0.0	0.0	0.0	0.0	0.0	0.0	0.0	0.0	0.0	0.0	0.0	0.0	0.0	0.0	0.0	0.0	0.0	0.0	0.0	0.0	0.0	0.0	7.626372540423455	7.144273818734197	6.857126030118424	6.50480054656888	5.693924852728851	5.538841119536449	5.0052854959091135	4.749823293640569	4.896867980433213	4.841543487646003	5.042303686257801	4.953854523286857	5.158304409556624	4.989418801098074	5.0519990366842285	5.411759758202247	5.279245153530804	5.374991428855937	5.700774122107019	5.550461577648938	5.248486701619121
49	0.0	0.0	0.0	0.0	0.0	0.0	0.0	0.0	0.0	0.0	0.0	0.0	0.0	0.0	0.0	0.0	0.0	0.0	0.0	0.0	0.0	0.0	0.0	0.0	0.0	0.0	7.624800107350321	0.0	0.0	7.626372540423455	0.0	7.144273818734197	6.502347965995977	5.951446166998709	5.30052868105923	5.083519109725705	4.9029347537871795	4.759041053261324	5.070389991652011	5.062756450524618	5.293454718361428	5.036762743360095	5.126380097280964	5.344194811744434	5.132947108450965	5.19415425408496	5.477811193663348	5.646331946154894	5.946716966138469
50	0.0	0.0	0.0	0.0	0.0	0.0	0.0	0.0	0.0	0.0	0.0	0.0	0.0	0.0	0.0	0.0	0.0	0.0	0.0	0.0	0.0	0.0	0.0	0.0	0.0	0.0	0.0	0.0	0.0	0.0	0.0	0.0	7.136580810859003	6.169284986301182	5.3192556943863805	5.012717870927283	5.345947183968726	5.196329029359688	5.267139850284686	5.226101372456508	5.22260199756268	5.4130458611255925	5.566043498650231	5.341209781830104	5.195402516398978	5.446311086375931	5.4315817429260855	5.744425624191274	5.721742982546071
51	0.0	0.0	0.0	0.0	0.0	0.0	0.0	0.0	0.0	0.0	0.0	0.0	0.0	0.0	0.0	0.0	0.0	0.0	0.0	0.0	0.0	0.0	0.0	0.0	0.0	0.0	0.0	0.0	0.0	0.0	0.0	0.0	0.0	6.090462741502105	5.878062133256726	5.672799788940994	5.316306323364928	5.63940584129779	5.591452077141699	5.695554269803235	5.449413150109726	5.869973855179261	5.92126054697404	5.97102092328976	5.533576243453248	5.904564180897122	5.755946873450837	5.31895116960973	5.574947108607831
52	0.0	0.0	0.0	0.0	0.0	0.0	0.0	0.0	0.0	0.0	0.0	0.0	0.0	0.0	0.0	0.0	0.0	0.0	0.0	0.0	0.0	0.0	0.0	0.0	0.0	0.0	0.0	0.0	0.0	0.0	0.0	0.0	7.136580810859003	0.0	7.124269250469062	6.002434309137895	5.640850462449863	5.819580268854523	5.548367760227435	5.704700719251937	5.379077256865629	6.066053764936385	6.334586722124998	6.334586722124998	6.348063438770206	5.960857362384413	5.832750245204489	5.937846225453313	5.7851886505470596
53	0.0	0.0	0.0	0.0	0.0	0.0	0.0	0.0	0.0	0.0	0.0	0.0	0.0	0.0	0.0	0.0	0.0	0.0	0.0	0.0	0.0	0.0	0.0	0.0	0.0	0.0	0.0	0.0	0.0	0.0	0.0	0.0	0.0	0.0	0.0	6.838203680253322	5.874006236874809	6.24773535995439	6.474871989582972	5.865964717080949	5.911793972587878	6.057040335434889	6.147974390914769	6.308392255122948	6.240848336730524	7.072500650646024	6.118010892195187	6.39767080906315	6.2956559144910695
54	0.0	0.0	0.0	0.0	0.0	0.0	0.0	0.0	0.0	0.0	0.0	0.0	0.0	0.0	0.0	0.0	0.0	0.0	0.0	0.0	0.0	0.0	0.0	0.0	0.0	0.0	0.0	0.0	0.0	0.0	0.0	0.0	0.0	0.0	0.0	0.0	6.838203680253322	6.474871989582972	6.348063438770206	6.147974390914769	5.926482994866102	6.830162160459462	6.474871989582972	6.630073112604027	6.427531048827175	6.777754636180328	5.890326221436428	6.098729153569831	6.195690138449164
55	0.0	0.0	0.0	0.0	0.0	0.0	0.0	0.0	0.0	0.0	0.0	0.0	0.0	0.0	0.0	0.0	0.0	0.0	0.0	0.0	0.0	0.0	0.0	0.0	0.0	0.0	0.0	0.0	0.0	0.0	0.0	0.0	0.0	0.0	0.0	0.0	6.630073112604027	7.112171834293283	7.112171834293283	6.830162160459462	6.830162160459462	6.066053764936385	6.830162160459462	0.0	7.517069375462722	6.803464901828505	6.195690138449164	6.030680389017798	6.2067077995817375
56	0.0	0.0	0.0	0.0	0.0	0.0	0.0	0.0	0.0	0.0	0.0	0.0	0.0	0.0	0.0	0.0	0.0	0.0	0.0	0.0	0.0	0.0	0.0	0.0	0.0	0.0	0.0	0.0	0.0	0.0	0.0	0.0	0.0	0.0	0.0	0.0	7.594270555982542	7.594270555982542	7.594270555982542	6.830162160459462	7.112171834293283	6.348063438770206	7.594270555982542	0.0	6.830162160459462	6.777754636180328	6.308392255122948	6.5904019289567675	5.922917825295595
57	0.0	0.0	0.0	0.0	0.0	0.0	0.0	0.0	0.0	0.0	0.0	0.0	0.0	0.0	0.0	0.0	0.0	0.0	0.0	0.0	0.0	0.0	0.0	0.0	0.0	0.0	0.0	0.0	0.0	0.0	0.0	0.0	0.0	0.0	0.0	0.0	0.0	7.594270555982542	0.0	7.594270555982542	0.0	6.630073112604027	7.594270555982542	6.830162160459462	0.0	6.777754636180328	7.594270555982542	6.571383823687389	5.953102084246455
58	0.0	0.0	0.0	0.0	0.0	0.0	0.0	0.0	0.0	0.0	0.0	0.0	0.0	0.0	0.0	0.0	0.0	0.0	0.0	0.0	0.0	0.0	0.0	0.0	0.0	0.0	0.0	0.0	0.0	0.0	0.0	0.0	0.0	0.0	0.0	0.0	0.0	0.0	0.0	7.594270555982542	7.594270555982542	0.0	7.594270555982542	7.112171834293283	7.594270555982542	0.0	7.072500650646024	6.609954713263443	6.552871932084207
59	0.0	0.0	0.0	0.0	0.0	0.0	0.0	0.0	0.0	0.0	0.0	0.0	0.0	0.0	0.0	0.0	0.0	0.0	0.0	0.0	0.0	0.0	0.0	0.0	0.0	0.0	0.0	0.0	0.0	0.0	0.0	0.0	0.0	0.0	0.0	0.0	0.0	0.0	0.0	0.0	0.0	0.0	0.0	7.594270555982542	0.0	7.594270555982542	7.594270555982542	7.112171834293283	6.70083694085994
60	0.0	0.0	0.0	0.0	0.0	0.0	0.0	0.0	0.0	0.0	0.0	0.0	0.0	0.0	0.0	0.0	0.0	0.0	0.0	0.0	0.0	0.0	0.0	0.0	0.0	0.0	0.0	0.0	0.0	0.0	0.0	0.0	0.0	0.0	0.0	0.0	0.0	0.0	0.0	0.0	0.0	0.0	7.594270555982542	0.0	7.112171834293283	0.0	7.594270555982542	0.0	0.0
61	0.0	0.0	0.0	0.0	0.0	0.0	0.0	0.0	0.0	0.0	0.0	0.0	0.0	0.0	0.0	0.0	0.0	0.0	0.0	0.0	0.0	0.0	0.0	0.0	0.0	0.0	0.0	0.0	0.0	0.0	0.0	0.0	0.0	0.0	0.0	0.0	0.0	0.0	0.0	0.0	7.112171834293283	0.0	7.594270555982542	7.594270555982542	0.0	7.594270555982542	0.0	0.0	0.0
62	0.0	0.0	0.0	0.0	0.0	0.0	0.0	0.0	0.0	0.0	0.0	0.0	0.0	0.0	0.0	0.0	0.0	0.0	0.0	0.0	0.0	0.0	0.0	0.0	0.0	0.0	0.0	0.0	0.0	0.0	0.0	0.0	0.0	0.0	0.0	0.0	0.0	0.0	0.0	0.0	0.0	0.0	7.594270555982542	0.0	0.0	0.0	0.0	0.0	0.0
63	0.0	0.0	0.0	0.0	0.0	0.0	0.0	0.0	0.0	0.0	0.0	0.0	0.0	0.0	0.0	0.0	0.0	0.0	0.0	0.0	0.0	0.0	0.0	0.0	0.0	0.0	0.0	0.0	0.0	0.0	0.0	0.0	0.0	0.0	0.0	0.0	0.0	0.0	0.0	0.0	0.0	0.0	0.0	0.0	0.0	0.0	0.0	0.0	0.0
64	0.0	0.0	0.0	0.0	0.0	0.0	0.0	0.0	0.0	0.0	0.0	0.0	0.0	0.0	0.0	0.0	0.0	0.0	0.0	0.0	0.0	0.0	0.0	0.0	0.0	0.0	0.0	0.0	0.0	0.0	0.0	0.0	0.0	0.0	0.0	0.0	0.0	0.0	0.0	0.0	0.0	0.0	0.0	0.0	0.0	0.0	0.0	0.0	0.0
65	0.0	0.0	0.0	0.0	0.0	0.0	0.0	0.0	0.0	0.0	0.0	0.0	0.0	0.0	0.0	0.0	0.0	0.0	0.0	0.0	0.0	0.0	0.0	0.0	0.0	0.0	0.0	0.0	0.0	0.0	0.0	0.0	0.0	0.0	0.0	0.0	0.0	0.0	0.0	0.0	0.0	0.0	0.0	0.0	0.0	0.0	0.0	0.0	0.0
66	0.0	0.0	0.0	0.0	0.0	0.0	0.0	0.0	0.0	0.0	0.0	0.0	0.0	0.0	0.0	0.0	0.0	0.0	0.0	0.0	0.0	0.0	0.0	0.0	0.0	0.0	0.0	0.0	0.0	0.0	0.0	0.0	0.0	0.0	0.0	0.0	0.0	0.0	0.0	0.0	0.0	0.0	0.0	0.0	0.0	0.0	0.0	0.0	0.0
67	0.0	0.0	0.0	0.0	0.0	0.0	0.0	0.0	0.0	0.0	0.0	0.0	0.0	0.0	0.0	0.0	0.0	0.0	0.0	0.0	0.0	0.0	0.0	0.0	0.0	0.0	0.0	0.0	0.0	0.0	0.0	0.0	0.0	0.0	0.0	0.0	0.0	0.0	0.0	0.0	0.0	0.0	0.0	0.0	0.0	0.0	0.0	0.0	0.0
68	0.0	0.0	0.0	0.0	0.0	0.0	0.0	0.0	0.0	0.0	0.0	0.0	0.0	0.0	0.0	0.0	0.0	0.0	0.0	0.0	0.0	0.0	0.0	0.0	0.0	0.0	0.0	0.0	0.0	0.0	0.0	0.0	0.0	0.0	0.0	0.0	0.0	0.0	0.0	0.0	0.0	0.0	0.0	0.0	0.0	0.0	0.0	0.0	0.0
69	0.0	0.0	0.0	0.0	0.0	0.0	0.0	0.0	0.0	0.0	0.0	0.0	0.0	0.0	0.0	0.0	0.0	0.0	0.0	0.0	0.0	0.0	0.0	0.0	0.0	0.0	0.0	0.0	0.0	0.0	0.0	0.0	0.0	0.0	0.0	0.0	0.0	0.0	0.0	0.0	0.0	0.0	0.0	0.0	0.0	0.0	0.0	0.0	0.0
70	0.0	0.0	0.0	0.0	0.0	0.0	0.0	0.0	0.0	0.0	0.0	0.0	0.0	0.0	0.0	0.0	0.0	0.0	0.0	0.0	0.0	0.0	0.0	0.0	0.0	0.0	0.0	0.0	0.0	0.0	0.0	0.0	0.0	0.0	0.0	0.0	0.0	0.0	0.0	0.0	0.0	0.0	0.0	0.0	0.0	0.0	0.0	0.0	0.0
71	0.0	0.0	0.0	0.0	0.0	0.0	0.0	0.0	0.0	0.0	0.0	0.0	0.0	0.0	0.0	0.0	0.0	0.0	0.0	0.0	0.0	0.0	0.0	0.0	0.0	0.0	0.0	0.0	0.0	0.0	0.0	0.0	0.0	0.0	0.0	0.0	0.0	0.0	0.0	0.0	0.0	0.0	0.0	0.0	0.0	0.0	0.0	0.0	0.0
72	0.0	0.0	0.0	0.0	0.0	0.0	0.0	0.0	0.0	0.0	0.0	0.0	0.0	0.0	0.0	0.0	0.0	0.0	0.0	0.0	0.0	0.0	0.0	0.0	0.0	0.0	0.0	0.0	0.0	0.0	0.0	0.0	0.0	0.0	0.0	0.0	0.0	0.0	0.0	0.0	0.0	0.0	0.0	0.0	0.0	0.0	0.0	0.0	0.0
73	0.0	0.0	0.0	0.0	0.0	0.0	0.0	0.0	0.0	0.0	0.0	0.0	0.0	0.0	0.0	0.0	0.0	0.0	0.0	0.0	0.0	0.0	0.0	0.0	0.0	0.0	0.0	0.0	0.0	0.0	0.0	0.0	0.0	0.0	0.0	0.0	0.0	0.0	0.0	0.0	0.0	0.0	0.0	0.0	0.0	0.0	0.0	0.0	0.0
74	0.0	0.0	0.0	0.0	0.0	0.0	0.0	0.0	0.0	0.0	0.0	0.0	0.0	0.0	0.0	0.0	0.0	0.0	0.0	0.0	0.0	0.0	0.0	0.0	0.0	0.0	0.0	0.0	0.0	0.0	0.0	0.0	0.0	0.0	0.0	0.0	0.0	0.0	0.0	0.0	0.0	0.0	0.0	0.0	0.0	0.0	0.0	0.0	0.0
75	0.0	0.0	0.0	0.0	0.0	0.0	0.0	0.0	0.0	0.0	0.0	0.0	0.0	0.0	0.0	0.0	0.0	0.0	0.0	0.0	0.0	0.0	0.0	0.0	0.0	0.0	0.0	0.0	0.0	0.0	0.0	0.0	0.0	0.0	0.0	0.0	0.0	0.0	0.0	0.0	0.0	0.0	0.0	0.0	0.0	0.0	0.0	0.0	0.0
76	0.0	0.0	0.0	0.0	0.0	0.0	0.0	0.0	0.0	0.0	0.0	0.0	0.0	0.0	0.0	0.0	0.0	0.0	0.0	0.0	0.0	0.0	0.0	0.0	0.0	0.0	0.0	0.0	0.0	0.0	0.0	0.0	0.0	0.0	0.0	0.0	0.0	0.0	0.0	0.0	0.0	0.0	0.0	0.0	0.0	0.0	0.0	0.0	0.0
77	0.0	0.0	0.0	0.0	0.0	0.0	0.0	0.0	0.0	0.0	0.0	0.0	0.0	0.0	0.0	0.0	0.0	0.0	0.0	0.0	0.0	0.0	0.0	0.0	0.0	0.0	0.0	0.0	0.0	0.0	0.0	0.0	0.0	0.0	0.0	0.0	0.0	0.0	0.0	0.0	0.0	0.0	0.0	0.0	0.0	0.0	0.0	0.0	0.0
78	0.0	0.0	0.0	0.0	0.0	0.0	0.0	0.0	0.0	0.0	0.0	0.0	0.0	0.0	0.0	0.0	0.0	0.0	0.0	0.0	0.0	0.0	0.0	0.0	0.0	0.0	0.0	0.0	0.0	0.0	0.0	0.0	0.0	0.0	0.0	0.0	0.0	0.0	0.0	0.0	0.0	0.0	0.0	0.0	0.0	0.0	0.0	0.0	0.0
79	0.0	0.0	0.0	0.0	0.0	0.0	0.0	0.0	0.0	0.0	0.0	0.0	0.0	0.0	0.0	0.0	0.0	0.0	0.0	0.0	0.0	0.0	0.0	0.0	0.0	0.0	0.0	0.0	0.0	0.0	0.0	0.0	0.0	0.0	0.0	0.0	0.0	0.0	0.0	0.0	0.0	0.0	0.0	0.0	0.0	0.0	0.0	0.0	0.0
[truncated: 31 more columns]
