# Supplementary material for: Machine learning coarse-grained potentials of protein thermodynamics
Source: Nat Commun. 2023 Sep 15;14:5739. doi: 10.1038/s41467-023-41343-1 (PMC10504246; doi:10.1038/s41467-023-41343-1)
Supplement: Supplementary file 4 — Source Data [file 41467_2023_41343_MOESM4_ESM.zip › Source_data/Figure S2/figure_s2_g_line.csv]

	TIC1	TIC2
0	0.2425444	-2.260387
1	-0.7025782	-1.1238362
2	-1.1304548	-0.89940095
3	-1.1331428	-1.1452701
4	-1.0931689	-1.0231632
5	-1.1116053	-1.1067533
6	-0.45826188	0.47724056
7	-0.7823063	0.4261139
8	-0.6488275	0.30245104
9	-0.6015905	0.24420671
10	-0.59008044	0.24748355
11	-0.45538563	0.09081596
12	-0.66639346	0.4876019
13	-0.58780193	0.5712927
14	-0.5791655	0.39964202
15	-0.27133742	-0.011655217
16	-0.50384736	0.35600707
17	-0.2825751	0.22336288
18	-0.49197698	0.3201088
19	-0.03054776	-0.04428867
20	-0.6122739	0.2207119
21	-0.33218107	0.12595966
22	-0.35758415	0.32409796
23	-0.50451016	0.25009072
24	0.17357917	-0.017649667
25	-0.57266235	0.53555197
26	-0.19672163	0.0028123632
27	-0.455894	0.35014477
28	0.17575984	-0.9538311
29	-0.5375742	0.5073213
30	-0.53883	0.47702774
31	-0.032087885	-0.14011183
32	-0.43432093	-0.2363102
33	-0.08436999	-0.5227138
34	-0.6488305	0.37533066
35	0.08255828	-0.15774612
36	-0.569549	0.5176167
37	-0.5904187	0.1818275
38	-0.34591693	-0.10627883
39	-0.17451528	-0.53428996
40	-0.25860712	0.08005535
41	-0.23858783	0.28827566
42	-0.37767622	-0.234892
43	-0.3221476	-0.3990655
44	-0.72162735	0.28258747
45	-0.47154585	0.33338603
46	-0.4675914	0.17507131
47	-0.25673068	0.0043517076
48	-0.50533456	0.32505307
49	-0.47210795	0.23559122
50	-0.4815415	0.4866504
51	-0.40121925	0.5188824
52	-0.59929	0.29498264
53	-0.24414569	-0.14523254
54	-0.23063928	0.043462723
55	-0.14675376	-0.22125596
56	-0.096064314	-0.77674615
57	0.07826371	-0.85586834
58	-0.008881352	-0.19701333
59	-0.4297191	0.24333863
60	-0.27819848	0.27620646
61	-0.025929239	0.10301332
62	-0.35161543	0.15811025
63	-0.497113	0.5874666
64	-0.41508216	0.44711125
65	-0.1629854	-0.5523977
66	-0.59475076	0.44828573
67	-0.4503564	0.39819467
68	-0.56250626	0.4503091
69	-0.5058791	-0.22816916
70	-0.5562288	-0.12963949
71	-0.52582055	0.22497146
72	-0.438739	0.21637766
73	-0.6320756	0.5417444
74	-0.626267	0.68175966
75	-0.51878923	0.4074269
76	0.24781999	-0.3258287
77	-0.60339123	0.17558816
78	-0.5027644	-0.046617948
79	-0.47248554	0.37354073
80	-0.54933697	0.67184335
81	-0.5977594	0.4098891
82	-0.5359105	0.47280213
83	-0.56760025	-0.102317296
84	-0.5642883	0.114116065
85	-0.6450803	0.46054476
86	-0.5595422	0.103094436
87	-0.43746203	0.019855356
88	-0.44719854	0.045894507
89	-0.52814376	0.12253919
90	0.07984545	-0.9136336
91	-0.030346902	-0.7312226
92	0.13279052	-1.0333308
93	-0.1355624	-0.8960885
94	0.095084734	-0.85531384
95	0.09018728	-0.99312
96	-0.05611956	-0.8651548
97	0.033669077	-0.8742247
98	-0.13539717	-1.0159124
