# Supplementary material for: Machine learning coarse-grained potentials of protein thermodynamics
Source: Nat Commun. 2023 Sep 15;14:5739. doi: 10.1038/s41467-023-41343-1 (PMC10504246; doi:10.1038/s41467-023-41343-1)
Supplement: Supplementary file 4 — Source Data [file 41467_2023_41343_MOESM4_ESM.zip › Source_data/Figure S2/figure_s2_h_histogram.csv]

	0	1	2	3	4	5	6	7	8	9	10	11	12	13	14	15	16	17	18	19	20	21	22	23	24	25	26	27	28	29	30	31	32	33	34	35	36	37	38	39	40	41	42	43	44	45	46	47	48
0	0.0	0.0	0.0	0.0	0.0	0.0	0.0	0.0	0.0	0.0	0.0	0.0	0.0	0.0	0.0	0.0	0.0	0.0	0.0	0.0	0.0	0.0	0.0	0.0	0.0	0.0	0.0	0.0	0.0	0.0	0.0	0.0	0.0	0.0	0.0	0.0	0.0	0.0	0.0	0.0	0.0	0.0	0.0	0.0	0.0	0.0	0.0	0.0	0.0
1	0.0	0.0	0.0	0.0	0.0	0.0	0.0	0.0	0.0	0.0	0.0	0.0	0.0	0.0	0.0	0.0	0.0	0.0	0.0	0.0	0.0	0.0	0.0	0.0	0.0	0.0	0.0	0.0	0.0	0.0	0.0	0.0	0.0	0.0	0.0	0.0	0.0	0.0	0.0	0.0	0.0	0.0	0.0	0.0	0.0	0.0	0.0	0.0	0.0
2	0.0	0.0	0.0	0.0	0.0	0.0	0.0	0.0	0.0	0.0	0.0	0.0	0.0	0.0	0.0	0.0	0.0	0.0	0.0	0.0	0.0	0.0	0.0	0.0	0.0	0.0	0.0	0.0	0.0	0.0	0.0	0.0	0.0	0.0	0.0	0.0	0.0	0.0	0.0	0.0	0.0	0.0	0.0	0.0	0.0	0.0	0.0	0.0	0.0
3	0.0	0.0	0.0	0.0	0.0	0.0	0.0	0.0	0.0	0.0	0.0	0.0	0.0	0.0	0.0	0.0	0.0	0.0	0.0	0.0	0.0	0.0	0.0	0.0	0.0	0.0	0.0	0.0	0.0	0.0	0.0	0.0	0.0	0.0	0.0	0.0	0.0	0.0	0.0	0.0	0.0	0.0	0.0	0.0	0.0	0.0	0.0	0.0	0.0
4	0.0	0.0	0.0	0.0	0.0	0.0	0.0	0.0	0.0	0.0	0.0	0.0	0.0	0.0	0.0	0.0	0.0	0.0	0.0	0.0	0.0	0.0	0.0	0.0	0.0	0.0	0.0	0.0	0.0	0.0	0.0	0.0	0.0	0.0	0.0	0.0	0.0	0.0	0.0	0.0	0.0	0.0	0.0	0.0	0.0	0.0	0.0	0.0	0.0
5	0.0	0.0	0.0	0.0	0.0	0.0	0.0	0.0	0.0	0.0	0.0	0.0	0.0	0.0	0.0	0.0	0.0	0.0	0.0	0.0	0.0	0.0	0.0	0.0	0.0	0.0	0.0	0.0	0.0	0.0	0.0	0.0	0.0	0.0	0.0	0.0	0.0	0.0	0.0	0.0	0.0	0.0	0.0	0.0	0.0	0.0	0.0	0.0	0.0
6	0.0	0.0	0.0	0.0	0.0	0.0	0.0	0.0	0.0	0.0	0.0	0.0	0.0	0.0	0.0	0.0	0.0	0.0	0.0	0.0	0.0	0.0	0.0	0.0	0.0	0.0	0.0	0.0	0.0	0.0	0.0	7.684111562041469	0.0	0.0	0.0	0.0	0.0	0.0	0.0	0.0	0.0	0.0	0.0	0.0	0.0	0.0	0.0	0.0	0.0
7	0.0	0.0	0.0	0.0	0.0	0.0	0.0	0.0	0.0	0.0	0.0	0.0	0.0	0.0	0.0	0.0	0.0	0.0	0.0	0.0	0.0	0.0	0.0	0.0	0.0	0.0	0.0	0.0	0.0	0.0	0.0	0.0	0.0	0.0	0.0	0.0	0.0	0.0	0.0	0.0	0.0	0.0	0.0	0.0	0.0	0.0	0.0	0.0	0.0
8	0.0	0.0	0.0	0.0	0.0	0.0	0.0	0.0	0.0	0.0	0.0	0.0	0.0	0.0	0.0	0.0	0.0	0.0	0.0	0.0	0.0	0.0	0.0	0.0	0.0	0.0	0.0	0.0	0.0	0.0	0.0	0.0	0.0	0.0	0.0	0.0	0.0	0.0	0.0	0.0	0.0	0.0	0.0	0.0	0.0	0.0	0.0	0.0	0.0
9	0.0	0.0	0.0	0.0	0.0	0.0	0.0	0.0	0.0	0.0	0.0	0.0	0.0	0.0	0.0	0.0	0.0	0.0	0.0	0.0	0.0	0.0	0.0	0.0	0.0	0.0	0.0	0.0	0.0	0.0	0.0	0.0	0.0	0.0	0.0	0.0	0.0	0.0	0.0	0.0	0.0	0.0	0.0	0.0	0.0	0.0	0.0	0.0	0.0
10	0.0	0.0	0.0	0.0	0.0	0.0	0.0	0.0	0.0	0.0	0.0	0.0	0.0	0.0	0.0	0.0	0.0	0.0	0.0	0.0	0.0	0.0	0.0	0.0	0.0	0.0	0.0	0.0	0.0	0.0	0.0	0.0	0.0	0.0	0.0	0.0	0.0	0.0	0.0	0.0	0.0	0.0	0.0	0.0	0.0	0.0	0.0	0.0	0.0
11	0.0	0.0	0.0	0.0	0.0	0.0	0.0	0.0	0.0	0.0	0.0	0.0	0.0	0.0	0.0	0.0	0.0	0.0	0.0	0.0	0.0	0.0	0.0	0.0	0.0	0.0	0.0	0.0	0.0	0.0	0.0	0.0	0.0	0.0	0.0	0.0	0.0	0.0	0.0	0.0	0.0	0.0	7.684111562041469	0.0	0.0	0.0	0.0	0.0	0.0
12	0.0	0.0	0.0	0.0	0.0	0.0	0.0	0.0	0.0	0.0	0.0	0.0	0.0	0.0	0.0	0.0	0.0	0.0	0.0	0.0	0.0	0.0	0.0	0.0	0.0	0.0	0.0	0.0	0.0	0.0	0.0	0.0	0.0	0.0	0.0	0.0	0.0	0.0	0.0	0.0	7.684111562041469	0.0	0.0	7.684111562041469	0.0	0.0	0.0	0.0	0.0
13	0.0	0.0	0.0	0.0	0.0	0.0	0.0	0.0	0.0	0.0	0.0	0.0	0.0	0.0	0.0	0.0	0.0	0.0	0.0	0.0	0.0	0.0	0.0	0.0	0.0	0.0	0.0	0.0	0.0	0.0	0.0	0.0	0.0	0.0	0.0	0.0	0.0	0.0	0.0	0.0	0.0	0.0	0.0	7.684111562041469	0.0	0.0	0.0	0.0	0.0
14	0.0	0.0	0.0	0.0	0.0	0.0	0.0	0.0	0.0	0.0	0.0	0.0	0.0	0.0	0.0	0.0	0.0	0.0	0.0	0.0	0.0	0.0	0.0	0.0	0.0	0.0	0.0	0.0	0.0	0.0	0.0	0.0	0.0	0.0	0.0	0.0	7.684111562041469	0.0	0.0	0.0	7.684111562041469	7.202012840352211	7.202012840352211	6.719914118662954	6.920003166518391	7.684111562041469	0.0	0.0	0.0
15	0.0	0.0	0.0	0.0	0.0	0.0	0.0	0.0	0.0	0.0	0.0	0.0	0.0	0.0	0.0	0.0	0.0	0.0	0.0	0.0	0.0	0.0	0.0	0.0	0.0	0.0	0.0	0.0	0.0	0.0	0.0	0.0	0.0	0.0	0.0	0.0	0.0	0.0	0.0	0.0	0.0	6.719914118662954	6.920003166518391	0.0	6.719914118662954	7.202012840352211	7.684111562041469	0.0	0.0
16	0.0	0.0	0.0	0.0	0.0	0.0	0.0	0.0	0.0	0.0	0.0	0.0	0.0	0.0	0.0	0.0	0.0	0.0	0.0	0.0	0.0	0.0	0.0	0.0	0.0	0.0	0.0	0.0	0.0	0.0	0.0	0.0	0.0	0.0	0.0	0.0	0.0	0.0	7.684111562041469	7.202012840352211	0.0	0.0	6.437904444829133	6.719914118662954	6.5647129956419	6.920003166518391	0.0	6.920003166518391	0.0
17	0.0	0.0	0.0	0.0	0.0	0.0	0.0	0.0	0.0	0.0	0.0	0.0	0.0	0.0	0.0	0.0	0.0	0.0	0.0	0.0	0.0	0.0	0.0	0.0	0.0	0.0	0.0	0.0	0.0	0.0	0.0	0.0	0.0	0.0	0.0	0.0	0.0	0.0	0.0	7.684111562041469	0.0	7.684111562041469	6.5647129956419	6.330689342789453	6.330689342789453	6.437904444829133	6.437904444829133	6.920003166518391	7.684111562041469
18	0.0	0.0	0.0	0.0	0.0	0.0	0.0	0.0	0.0	0.0	0.0	0.0	0.0	0.0	0.0	0.0	0.0	0.0	0.0	0.0	0.0	0.0	0.0	0.0	0.0	0.0	0.0	0.0	0.0	0.0	0.0	0.0	0.0	0.0	0.0	0.0	0.0	0.0	0.0	7.684111562041469	7.684111562041469	7.202012840352211	6.719914118662954	6.437904444829133	6.01632400092503	5.955805723139877	6.155894770995314	6.330689342789453	7.202012840352211
19	0.0	0.0	0.0	0.0	0.0	0.0	0.0	0.0	0.0	0.0	0.0	0.0	0.0	0.0	0.0	0.0	0.0	0.0	0.0	0.0	0.0	0.0	0.0	0.0	0.0	0.0	0.0	0.0	0.0	0.0	0.0	0.0	0.0	0.0	0.0	0.0	7.202012840352211	0.0	7.684111562041469	7.684111562041469	6.920003166518391	6.719914118662954	6.5647129956419	6.237815396973698	5.848590621100195	5.848590621100195	5.71355095132234	5.800604600118822	6.237815396973698
20	0.0	0.0	0.0	0.0	0.0	0.0	0.0	0.0	0.0	0.0	0.0	0.0	0.0	0.0	0.0	0.0	0.0	0.0	0.0	0.0	0.0	0.0	0.0	0.0	0.0	0.0	0.0	0.0	0.0	0.0	0.0	0.0	0.0	0.0	0.0	7.684111562041469	7.684111562041469	7.684111562041469	7.684111562041469	6.5647129956419	7.202012840352211	6.719914118662954	5.955805723139877	6.016373897698255	5.600515552263385	5.503308125544226	5.503308125544226	5.34208513429976	5.445314429242329
21	0.0	0.0	0.0	0.0	0.0	0.0	0.0	0.0	0.0	0.0	0.0	0.0	0.0	0.0	0.0	0.0	0.0	0.0	0.0	0.0	0.0	0.0	0.0	0.0	0.0	0.0	0.0	0.0	0.0	0.0	0.0	0.0	0.0	0.0	0.0	0.0	7.684111562041469	0.0	7.202012840352211	7.202012840352211	6.5647129956419	6.719914118662954	6.33076775361177	5.900134304237493	6.155894770995314	5.318505878429564	5.295717558703215	5.118416830574127	5.11845799515363
22	0.0	0.0	0.0	0.0	0.0	0.0	0.0	0.0	0.0	0.0	0.0	0.0	0.0	0.0	0.0	0.0	0.0	0.0	0.0	0.0	0.0	0.0	0.0	0.0	0.0	0.0	0.0	0.0	0.0	7.222502086502404	0.0	0.0	0.0	0.0	0.0	0.0	0.0	0.0	6.920003166518391	6.156016747205545	5.848629825406382	5.900218747027687	6.016373897698255	5.600570438910815	5.9558514617119425	5.366511501287803	4.991642583408423	4.860043191978203	4.963281572049768
23	0.0	0.0	0.0	0.0	0.0	0.0	0.0	0.0	0.0	0.0	0.0	0.0	0.0	0.0	0.0	0.0	0.0	0.0	0.0	0.0	0.0	0.0	0.0	0.0	0.0	0.0	0.0	0.0	0.0	0.0	0.0	0.0	7.684111562041469	0.0	0.0	7.684111562041469	7.684111562041469	7.689350321715688	6.721220113943296	6.437995924981303	6.33076775361177	5.6365525799889316	5.566960255614694	5.8490419653163475	5.445754048309055	5.118471717221556	4.872150147719951	4.729325358358709	4.80258581465764
24	0.0	0.0	0.0	0.0	0.0	0.0	0.0	0.0	0.0	0.0	0.0	0.0	0.0	0.0	0.0	0.0	0.0	0.0	0.0	0.0	0.0	0.0	0.0	0.0	0.0	0.0	0.0	0.0	0.0	7.704600808191662	7.689350321715688	0.0	0.0	0.0	7.688470946375565	0.0	0.0	7.688470946375565	6.440807662972171	6.238564836275687	6.017669292966479	5.674727502093088	5.714518120209947	5.674238595828589	5.600762576293352	5.674238595828589	4.884599024986869	4.619408362023908	4.627949067250054
25	0.0	0.0	0.0	0.0	0.0	0.0	0.0	0.0	0.0	0.0	0.0	0.0	0.0	0.0	0.0	0.0	0.0	0.0	0.0	0.0	0.0	0.0	0.0	0.0	0.0	0.0	0.0	0.0	0.0	0.0	0.0	7.689350321715688	7.2072516000264315	0.0	0.0	7.206372224686309	7.688470946375565	6.569072379975996	6.160351808813386	5.90433500361403	5.851741056488285	5.677294361977353	5.56953286802371	5.447323077729502	5.367662912017359	5.2529953089112364	4.96369906106081	4.700320900159561	4.524742357863229
26	0.0	0.0	0.0	0.0	0.0	0.0	0.0	0.0	0.0	0.0	0.0	0.0	0.0	0.0	0.0	0.0	0.0	0.0	0.0	0.0	0.0	0.0	0.0	0.0	0.0	0.0	0.0	0.0	0.0	0.0	0.0	7.689350321715688	7.222502086502404	7.689350321715688	7.704600808191662	7.688470946375565	6.162125903295756	6.724493242620069	6.9243625508524875	5.960238346301532	5.538357196258714	5.396058037921085	5.5380100529277065	5.3226195148664175	5.194881758532844	5.2340417017865555	5.0704098436909835	4.637378618354049	4.532565623258964
27	0.0	0.0	0.0	0.0	0.0	0.0	0.0	0.0	0.0	0.0	0.0	0.0	0.0	0.0	0.0	0.0	0.0	0.0	0.0	0.0	0.0	0.0	0.0	0.0	0.0	0.0	0.0	0.0	0.0	0.0	0.0	7.688470946375565	7.704600808191662	0.0	6.728934265352253	6.9404924126685845	7.214390398118772	6.724932930246201	6.020923104654422	6.242614329999226	5.538784423994535	5.422530183049734	5.3704311307522765	5.072538126620319	5.277829313665167	4.839542430507743	5.175183003506458	4.850004277787576	4.219438862685633
28	0.0	0.0	0.0	0.0	0.0	0.0	0.0	0.0	0.0	0.0	0.0	0.0	0.0	0.0	0.0	0.0	0.0	0.0	0.0	0.0	0.0	0.0	0.0	7.704600808191662	0.0	0.0	0.0	0.0	0.0	0.0	7.689350321715688	7.689350321715688	0.0	7.2072516000264315	7.2072516000264315	7.689350321715688	7.214390398118772	6.339872008383422	6.0887461052497684	5.852950005434293	5.641529143321023	5.3963085232309425	5.3963085232309425	5.236147714443579	5.140815821221185	5.277847226307738	4.926204170804619	4.684684308411498	4.35100790286886
29	0.0	0.0	0.0	0.0	0.0	0.0	0.0	0.0	0.0	0.0	0.0	0.0	0.0	0.0	0.0	0.0	0.0	0.0	0.0	0.0	0.0	0.0	0.0	0.0	0.0	0.0	0.0	0.0	7.689350321715688	0.0	7.688470946375565	7.698133305403809	7.689350321715688	0.0	7.698133305403809	7.688470946375565	6.924655552446653	6.244721734446442	6.929697716041206	6.442556830757395	5.5711496058575385	5.371071023368051	5.158729378006511	5.072802724145337	5.141290453523499	4.98188311222059	4.926769548443687	4.7330353397790965	4.367788828517575
30	0.0	0.0	0.0	0.0	0.0	0.0	0.0	0.0	0.0	0.0	0.0	0.0	0.0	0.0	0.0	0.0	0.0	0.0	0.0	0.0	0.0	0.0	0.0	0.0	0.0	0.0	0.0	0.0	0.0	0.0	0.0	7.698133305403809	7.704600808191662	6.927862801180337	6.57954248354403	6.935371672404328	7.222502086502404	6.929697716041206	6.924948677525318	5.960311592841995	5.853263940437694	5.371196620043669	5.256867991330214	4.876765977841449	4.8772002182908505	4.9269660120402285	4.913210365652887	4.67519167114482	4.339521900476562
31	0.0	0.0	0.0	0.0	0.0	0.0	0.0	0.0	0.0	0.0	0.0	0.0	0.0	0.0	0.0	0.0	0.0	0.0	0.0	0.0	0.0	0.0	0.0	0.0	0.0	0.0	0.0	0.0	0.0	0.0	7.688470946375565	0.0	0.0	7.219260817647566	7.688470946375565	7.2111866253445704	6.730909721224842	6.4450733434363165	6.724273502997052	5.9610830064867635	5.760384080873047	5.347787852567665	5.3715272156581015	5.0729173746781075	4.9152073582094005	4.785503116727034	4.939946076208855	4.743835490226507	4.505858295827382
32	0.0	0.0	0.0	0.0	0.0	0.0	0.0	0.0	0.0	0.0	0.0	0.0	0.0	0.0	0.0	0.0	0.0	0.0	0.0	0.0	0.0	0.0	0.0	0.0	0.0	0.0	0.0	0.0	0.0	0.0	0.0	7.698133305403809	0.0	7.216034583714551	7.704600808191662	6.7294434389778495	6.730909721224842	6.244577815983961	5.96372571609	5.76261436486789	5.760737335918904	5.478779338300571	5.451578233301014	4.982692023191776	5.107382586055117	4.808646758039917	4.84319711312401	4.582098558473534	4.588081549346967
33	0.0	0.0	0.0	0.0	0.0	0.0	0.0	0.0	0.0	0.0	0.0	0.0	0.0	0.0	0.0	0.0	0.0	0.0	0.0	0.0	0.0	0.0	0.0	0.0	0.0	7.822782332297983	0.0	0.0	0.0	0.0	7.698133305403809	0.0	7.698133305403809	7.698133305403809	7.216034583714551	7.219260817647566	6.4471266931952815	6.732114526040741	6.162769011710674	5.720931319923622	5.542851118735788	5.3737872402563855	5.349401445644755	5.259070719892643	5.013621946903584	4.7786498902778245	4.868255099535192	4.671703523388587	4.529052530109709
34	0.0	0.0	0.0	0.0	0.0	0.0	0.0	0.0	0.0	0.0	0.0	0.0	0.0	0.0	0.0	0.0	0.0	0.0	0.0	0.0	0.0	0.0	0.0	0.0	0.0	0.0	0.0	0.0	0.0	0.0	0.0	0.0	7.698133305403809	7.216034583714551	7.211897877824464	6.735547108349227	6.34655281552817	6.728449933845557	6.445518031412279	5.964626825823091	5.85784667121867	5.259851190994128	5.180384775119297	4.972035253976081	5.044049965823467	4.94561134090676	4.8696905973478675	4.627917756528788	4.6887274563371815
35	0.0	0.0	0.0	0.0	0.0	0.0	0.0	0.0	0.0	0.0	0.0	0.0	0.0	0.0	0.0	0.0	0.0	0.0	0.0	0.0	0.0	0.0	0.0	0.0	0.0	0.0	0.0	0.0	0.0	0.0	7.698133305403809	7.698133305403809	7.698133305403809	7.698133305403809	6.931264374029226	6.9294624347558	6.930411411051752	6.573263349357225	6.026468867597924	6.341348094007039	5.609080444815341	5.511564085380487	5.239758767338449	5.126020075018593	5.0765510113964005	4.869058005938383	4.880835925718699	4.719612052960535	4.664484420866897
36	0.0	0.0	0.0	0.0	0.0	0.0	0.0	0.0	0.0	0.0	0.0	0.0	0.0	0.0	0.0	0.0	0.0	0.0	0.0	0.0	0.0	0.0	0.0	0.0	0.0	0.0	0.0	7.698133305403809	0.0	0.0	0.0	7.216034583714551	6.932215813780999	7.698133305403809	0.0	6.733721553701994	6.343446185689565	6.445566430150659	6.341612653464207	5.9083376085788615	5.764351049128614	5.3266547495914125	5.240552486834755	5.092849199463746	4.972723341314284	4.821916870450776	4.834977807092724	4.719276492246518	4.6223103529498
37	0.0	0.0	0.0	0.0	0.0	0.0	0.0	0.0	0.0	0.0	0.0	0.0	0.0	0.0	0.0	0.0	0.0	0.0	0.0	0.0	0.0	0.0	0.0	0.0	0.0	0.0	0.0	7.881035450389422	0.0	7.698133305403809	0.0	7.014595047859183	7.822782332297983	7.014595047859183	6.93402490988073	6.934359381302967	6.928611677403801	6.466083018903985	5.858995377562515	5.76452867277027	5.723362111347013	5.512860401990608	5.260724120320935	5.220969903977796	4.944895921358841	4.800359078824858	4.698830606128075	4.636228906053075	4.663473611071403
38	0.0	0.0	0.0	0.0	0.0	0.0	0.0	0.0	0.0	0.0	0.0	0.0	0.0	0.0	0.0	0.0	0.0	0.0	0.0	0.0	0.0	0.0	0.0	0.0	0.0	0.0	0.0	0.0	0.0	0.0	0.0	7.058673936774905	7.698133305403809	7.689884351833253	7.216034583714551	6.93402490988073	6.731223979412132	6.247773271313349	6.246423907859109	5.919046130767768	5.723470902738198	5.18161309375505	5.200699359639284	5.093109925386342	5.1268360730801845	4.94527317394301	4.800708468376179	4.880236148116941	4.858606546874597
39	0.0	0.0	0.0	0.0	0.0	0.0	0.0	0.0	0.0	0.0	0.0	0.0	0.0	0.0	0.0	0.0	0.0	0.0	0.0	0.0	0.0	0.0	0.0	0.0	0.0	0.0	0.0	0.0	0.0	0.0	7.822782332297983	0.0	7.689884351833253	7.698133305403809	6.9731439614752695	7.275570428429406	7.69272007292688	6.036534955683994	6.036889723252102	5.81796157936828	5.689312460003002	5.313022810458095	5.350203902176734	5.061660929424839	4.957670015763236	4.91806721161673	4.985478432121475	4.955833262425395	4.8207425406591256
40	0.0	0.0	0.0	0.0	0.0	0.0	0.0	0.0	0.0	0.0	0.0	0.0	0.0	0.0	0.0	0.0	0.0	0.0	0.0	0.0	0.0	0.0	7.340683610608725	7.822782332297983	0.0	0.0	7.340683610608725	0.0	0.0	0.0	0.0	7.822782332297983	7.822782332297983	7.822782332297983	7.0125640868114	6.930411411051752	6.825266606865659	6.466570289127823	5.937535285033356	5.874750364958864	5.875145478853376	5.764726157942157	5.383382597049405	5.239915502759413	5.045733167435616	4.833966436563136	4.998769685261273	4.91681203659336	4.981051293685532
41	0.0	0.0	0.0	0.0	0.0	0.0	0.0	0.0	0.0	0.0	0.0	0.0	0.0	0.0	0.0	0.0	0.0	0.0	0.0	0.0	0.0	0.0	0.0	0.0	0.0	7.698133305403809	0.0	0.0	0.0	0.0	0.0	0.0	7.822782332297983	7.698133305403809	6.676602676081956	6.928611677403801	6.932215813780999	6.467852744615858	6.729871993002606	6.357244200542633	5.86572440584918	5.548982833403562	5.696198156380815	5.268267544710097	5.1841934781310535	4.97158970573183	5.201790814677963	4.889726646803517	4.982542445085672
42	0.0	0.0	0.0	0.0	0.0	0.0	0.0	0.0	0.0	0.0	0.0	0.0	0.0	0.0	0.0	0.0	0.0	0.0	7.822782332297983	0.0	0.0	0.0	0.0	7.822782332297983	0.0	0.0	0.0	0.0	0.0	0.0	0.0	0.0	0.0	0.0	7.058673936774905	6.970056389700611	6.468422748977883	6.16616506870843	6.036875208861124	6.058259540439261	5.909862042081855	5.634511077842635	5.437255253445983	5.704030396089301	5.046442214902582	5.069225713639616	5.190327892736869	5.045562406948026	5.041500739961682
43	0.0	0.0	0.0	0.0	0.0	0.0	0.0	0.0	0.0	0.0	0.0	0.0	0.0	0.0	0.0	0.0	0.0	0.0	0.0	0.0	0.0	0.0	0.0	0.0	0.0	0.0	7.822782332297983	0.0	0.0	0.0	0.0	7.013345639064196	0.0	0.0	6.79108584038643	7.013345639064196	6.530465365122144	6.758829787927919	6.730082046046876	6.468566978918911	5.810599086243721	5.842314149050555	5.46983395603983	5.30266109952402	5.364515514057725	5.033852370050829	5.069447509416058	5.07987602714563	5.164932478019956
44	0.0	0.0	0.0	0.0	0.0	0.0	0.0	0.0	0.0	0.0	0.0	0.0	0.0	0.0	0.0	0.0	0.0	0.0	0.0	0.0	0.0	7.822782332297983	0.0	0.0	0.0	0.0	0.0	0.0	0.0	0.0	7.340683610608725	0.0	7.340683610608725	7.07755468297252	7.058673936774905	0.0	6.277002293316073	6.234761335016502	6.487474868652649	5.99635034366613	6.262656429779014	5.628469066008403	5.560525037400412	5.306354785409058	5.3564819471582386	5.171356524866734	5.514911680547421	5.356573348825467	5.102697924991494
45	0.0	0.0	0.0	0.0	0.0	0.0	0.0	0.0	0.0	0.0	0.0	0.0	0.0	0.0	0.0	0.0	0.0	0.0	0.0	0.0	0.0	0.0	0.0	0.0	0.0	0.0	0.0	0.0	7.398936728700164	0.0	0.0	7.822782332297983	7.822782332297983	6.858584888919468	7.013345639064196	7.058673936774905	7.69272007292688	6.393052115756674	6.759915331425455	6.730602629479934	6.179458881969696	6.488692860524759	6.179384721682428	5.691009375721828	5.266205346184911	5.225851851598522	5.373658200414713	5.277171639118148	5.245521970524649
46	0.0	0.0	0.0	0.0	0.0	0.0	0.0	0.0	0.0	0.0	0.0	0.0	0.0	0.0	0.0	0.0	0.0	0.0	0.0	0.0	0.0	0.0	7.822782332297983	0.0	7.822782332297983	7.881035450389422	7.881035450389422	0.0	0.0	0.0	0.0	7.822782332297983	7.881035450389422	0.0	7.822782332297983	7.273752887351744	7.273752887351744	7.013345639064196	6.970791582214016	7.273752887351744	6.59918298462995	6.9306916773353695	6.341377853606433	6.037721580860367	5.622575515716372	5.622714704008731	5.46697590495325	5.518138978390677	5.382085827569057
47	0.0	0.0	0.0	0.0	0.0	0.0	0.0	0.0	0.0	0.0	0.0	0.0	0.0	0.0	0.0	0.0	0.0	0.0	0.0	0.0	0.0	0.0	7.881035450389422	7.340683610608725	0.0	0.0	0.0	0.0	0.0	0.0	7.096962305123252	0.0	7.822782332297983	0.0	7.340683610608725	0.0	7.694800072858449	6.488692860524759	7.058673936774905	6.418991414826792	6.457373485259419	5.986020501645109	6.2097789879762715	5.78099825439403	6.008635236587034	5.8107456567267235	5.514423407370721	5.4372875008779396	5.615280936940765
48	0.0	0.0	0.0	0.0	0.0	0.0	0.0	0.0	0.0	0.0	0.0	0.0	0.0	0.0	0.0	0.0	0.0	0.0	0.0	0.0	0.0	0.0	0.0	0.0	0.0	0.0	7.340683610608725	7.822782332297983	0.0	7.881035450389422	0.0	7.881035450389422	7.07755468297252	0.0	7.881035450389422	7.822782332297983	7.369200477017051	7.273752887351744	6.791654165662486	6.929779492900732	6.41160553880022	6.263271773682758	6.25144818904333	5.986255234174687	5.753576398244739	5.711842254811131	5.55670866848102	5.456066850058544	5.58335945754118
49	0.0	0.0	0.0	0.0	0.0	0.0	0.0	0.0	0.0	0.0	0.0	0.0	0.0	0.0	0.0	0.0	7.881035450389422	0.0	0.0	0.0	0.0	0.0	0.0	7.881035450389422	0.0	0.0	0.0	0.0	0.0	0.0	7.822782332297983	7.822782332297983	0.0	0.0	0.0	7.340683610608725	7.822782332297983	7.340683610608725	7.211333522753012	6.790907171788104	7.273752887351744	6.206360942851973	7.058673936774905	5.672106136292209	6.06981538450901	5.561623999224356	5.7120005064472625	5.877356401232532	5.524876939028442
50	0.0	0.0	0.0	0.0	0.0	0.0	0.0	0.0	0.0	0.0	0.0	0.0	0.0	0.0	0.0	0.0	0.0	0.0	7.881035450389422	0.0	0.0	0.0	0.0	7.822782332297983	0.0	0.0	7.822782332297983	0.0	7.822782332297983	0.0	0.0	0.0	0.0	0.0	7.692067100749869	7.822782332297983	7.058673936774905	7.272259701017891	7.822782332297983	7.340683610608725	6.791654165662486	6.206683186690938	6.31560242123239	6.375605700125428	6.154394538316206	6.0512020755643565	5.717708706289175	5.788580335146527	5.415376888324493
51	0.0	0.0	0.0	0.0	0.0	0.0	0.0	0.0	0.0	0.0	0.0	0.0	0.0	0.0	0.0	0.0	0.0	0.0	0.0	0.0	0.0	0.0	0.0	0.0	7.881035450389422	0.0	0.0	0.0	7.822782332297983	0.0	0.0	7.881035450389422	0.0	0.0	0.0	7.822782332297983	0.0	7.822782332297983	6.7918552757417	0.0	7.013345639064196	6.45743566234653	6.411289285263756	6.3217216108042695	5.632456532412636	5.917531267449101	5.7438668233744785	5.773169196346748	5.363403775361178
52	0.0	0.0	0.0	0.0	0.0	0.0	0.0	0.0	0.0	0.0	0.0	0.0	0.0	0.0	0.0	0.0	0.0	0.0	0.0	0.0	0.0	0.0	0.0	7.881035450389422	0.0	7.881035450389422	0.0	7.881035450389422	7.881035450389422	7.881035450389422	7.822782332297983	0.0	6.916838007010908	7.881035450389422	0.0	7.822782332297983	7.340683610608725	0.0	0.0	6.7917547134332175	6.547964888545904	7.369200477017051	6.350669785749911	6.155304095634458	5.98221182078354	5.795100251654851	5.821906322047889	5.586713638322303	5.75754417125783
53	0.0	0.0	0.0	0.0	0.0	0.0	0.0	0.0	0.0	0.0	0.0	0.0	0.0	0.0	0.0	0.0	0.0	0.0	0.0	0.0	0.0	0.0	0.0	0.0	0.0	0.0	7.881035450389422	0.0	0.0	7.881035450389422	0.0	7.881035450389422	7.881035450389422	0.0	0.0	7.340683610608725	7.369200477017051	7.369200477017051	7.058673936774905	7.002518763368304	7.047048178427698	6.482370867655272	6.0972759838941695	6.761665188030365	5.629910645239603	5.929905199858197	5.733602078673421	5.303648444897748	5.5595589790269475
54	0.0	0.0	0.0	0.0	0.0	0.0	0.0	0.0	0.0	0.0	0.0	0.0	0.0	0.0	0.0	0.0	0.0	0.0	0.0	0.0	0.0	0.0	0.0	0.0	0.0	0.0	7.881035450389422	0.0	7.881035450389422	0.0	7.822782332297983	0.0	7.695168536417276	0.0	0.0	0.0	6.958010122372892	7.695168536417276	7.082314645606129	6.9036730386788	6.74061880293109	6.535290366426079	6.274256279458315	5.844438611972286	5.652985752112981	5.664028939054987	5.5617691401904885	5.339991426905534	5.399206608153355
55	0.0	0.0	0.0	0.0	0.0	0.0	0.0	0.0	0.0	0.0	0.0	0.0	0.0	0.0	0.0	0.0	0.0	0.0	0.0	7.881035450389422	7.881035450389422	0.0	0.0	0.0	0.0	7.881035450389422	7.881035450389422	7.881035450389422	0.0	0.0	0.0	7.881035450389422	7.881035450389422	0.0	0.0	7.881035450389422	7.881035450389422	0.0	6.958010122372892	6.7623969475511885	6.566768505201299	6.543566822822305	6.274619280196209	6.080938982057518	5.451183093134478	5.573526739941153	5.462204808433601	5.160460511370069	5.288116066730467
56	0.0	0.0	0.0	0.0	0.0	0.0	0.0	0.0	0.0	0.0	7.881035450389422	0.0	0.0	0.0	0.0	0.0	0.0	0.0	0.0	0.0	0.0	0.0	0.0	0.0	0.0	7.881035450389422	7.881035450389422	0.0	0.0	0.0	7.881035450389422	7.881035450389422	7.881035450389422	0.0	0.0	0.0	7.426112248408714	7.695168536417276	6.805642438622149	7.172383226535185	6.680729280467377	6.543566822822305	6.370833323464204	5.6448050016219575	5.5807789717359775	5.324680731718743	5.232152065791658	5.112719854512735	4.984764274181307
57	0.0	0.0	0.0	0.0	0.0	0.0	0.0	0.0	0.0	0.0	0.0	0.0	0.0	0.0	0.0	0.0	0.0	0.0	0.0	0.0	0.0	0.0	0.0	0.0	0.0	0.0	0.0	7.881035450389422	0.0	0.0	0.0	7.398936728700164	0.0	7.881035450389422	0.0	0.0	7.065611738377195	6.97229417867975	7.323317042701007	7.936491622058265	6.680729280467377	6.448212363302682	5.856142755592671	5.5172588643891505	5.513609769439864	5.176217201010935	4.9911550563340175	4.899992601341042	4.976027797319304
58	0.0	0.0	0.0	0.0	0.0	0.0	0.0	0.0	0.0	0.0	0.0	0.0	0.0	0.0	0.0	0.0	0.0	0.0	0.0	0.0	0.0	7.881035450389422	0.0	7.881035450389422	7.881035450389422	0.0	0.0	0.0	0.0	0.0	0.0	7.881035450389422	7.881035450389422	7.881035450389422	7.398936728700164	7.936491622058265	0.0	7.426112248408714	7.153402272506183	7.881035450389422	6.077705344424356	6.408274831012108	6.680729280467377	5.668469811679898	5.584588019766155	5.219255254600032	4.9580810370504	4.786717927857769	4.719328513049616
59	0.0	0.0	0.0	0.0	0.0	0.0	0.0	0.0	0.0	0.0	0.0	0.0	0.0	0.0	0.0	0.0	0.0	0.0	0.0	0.0	0.0	0.0	0.0	0.0	0.0	0.0	7.881035450389422	0.0	7.881035450389422	0.0	0.0	7.881035450389422	0.0	0.0	0.0	0.0	7.936491622058265	7.172383226535185	7.936491622058265	6.944013526719456	6.389293876983105	6.39556348236199	5.983537043696417	5.813484815609707	5.450704545802026	5.118646250387384	4.898300874153179	4.684141648420406	4.65771201870092
60	0.0	0.0	0.0	0.0	0.0	0.0	0.0	0.0	0.0	0.0	0.0	0.0	0.0	0.0	0.0	0.0	0.0	0.0	7.881035450389422	0.0	0.0	0.0	0.0	0.0	0.0	0.0	0.0	0.0	0.0	0.0	0.0	0.0	0.0	0.0	0.0	0.0	7.936491622058265	7.426112248408714	7.936491622058265	6.944013526719456	6.223357747499067	6.794377287894374	6.258253117100029	6.072849312145408	5.473710389216617	5.273700650944441	5.071489498270704	4.908619277389013	4.640453399242361
61	0.0	0.0	0.0	0.0	0.0	0.0	0.0	0.0	0.0	0.0	0.0	0.0	0.0	0.0	0.0	0.0	0.0	0.0	0.0	0.0	0.0	0.0	0.0	0.0	0.0	0.0	0.0	0.0	0.0	0.0	0.0	0.0	7.398936728700164	7.398936728700164	7.881035450389422	0.0	0.0	7.881035450389422	7.93611724003612	7.153280816024649	6.566559503395849	6.301121629340601	6.080419792544635	5.716254862305753	5.3577369870037845	5.108320097997561	4.844968298762611	4.924921033172929	4.550269857639048
62	0.0	0.0	0.0	0.0	0.0	0.0	0.0	0.0	0.0	0.0	0.0	0.0	0.0	0.0	0.0	0.0	0.0	0.0	0.0	0.0	0.0	0.0	0.0	0.0	0.0	0.0	0.0	0.0	0.0	0.0	0.0	0.0	7.881035450389422	7.881035450389422	0.0	7.881035450389422	6.930204920678994	0.0	7.116927054866345	6.971919796657605	7.301282540251819	6.395277551542904	6.257984879474433	5.850273978744726	5.582409839545688	5.391294282749824	4.943489232631089	4.897954494253822	4.782654609082858
63	0.0	0.0	0.0	0.0	0.0	0.0	0.0	0.0	0.0	0.0	0.0	0.0	0.0	0.0	0.0	0.0	0.0	0.0	0.0	0.0	0.0	0.0	0.0	7.881035450389422	0.0	0.0	0.0	0.0	0.0	0.0	0.0	0.0	7.881035450389422	0.0	0.0	7.93611724003612	0.0	6.916838007010908	7.881035450389422	7.881035450389422	6.904249401865783	6.671060659059679	6.461735047589906	5.955513902754472	5.654864577048189	5.4154745048510495	5.421554846759866	4.973122305299704	5.1163834124453995
64	0.0	0.0	0.0	0.0	0.0	0.0	0.0	0.0	0.0	0.0	0.0	0.0	0.0	0.0	0.0	0.0	0.0	0.0	0.0	0.0	0.0	0.0	0.0	0.0	0.0	0.0	0.0	0.0	0.0	0.0	0.0	0.0	0.0	0.0	0.0	0.0	0.0	7.881035450389422	7.398936728700164	7.425932490968421	7.153159380748935	6.783149018282137	6.475636302286439	6.026510794333914	5.885186412658408	5.7528260135241105	5.328401551522312	5.282212909270719	5.21208168318247
65	0.0	0.0	0.0	0.0	0.0	0.0	0.0	0.0	0.0	0.0	0.0	0.0	0.0	0.0	0.0	0.0	0.0	0.0	0.0	0.0	0.0	0.0	0.0	0.0	0.0	0.0	0.0	0.0	0.0	0.0	0.0	0.0	0.0	0.0	0.0	0.0	6.930204920678994	0.0	7.398936728700164	7.881035450389422	7.425932490968421	7.153159380748935	6.661824095445342	6.661824095445342	6.193626628452618	5.849661038048945	5.6485097640133635	5.3778770913981795	5.6437920534668855
66	0.0	0.0	0.0	0.0	0.0	0.0	0.0	0.0	0.0	0.0	0.0	0.0	0.0	0.0	0.0	0.0	0.0	0.0	0.0	0.0	0.0	0.0	0.0	0.0	0.0	0.0	0.0	0.0	0.0	0.0	0.0	0.0	0.0	0.0	0.0	0.0	0.0	7.881035450389422	0.0	7.398936728700164	6.930204920678994	7.398936728700164	6.761636883989851	6.323249084922876	6.323249084922876	6.263138046524311	6.100596299094848	6.096513901684121	5.7139671187366705
67	0.0	0.0	0.0	0.0	0.0	0.0	0.0	0.0	0.0	0.0	0.0	0.0	0.0	0.0	0.0	0.0	0.0	0.0	0.0	0.0	0.0	0.0	0.0	0.0	0.0	0.0	0.0	0.0	0.0	0.0	0.0	0.0	0.0	0.0	0.0	0.0	7.881035450389422	0.0	7.398936728700164	0.0	7.881035450389422	7.116927054866345	7.153159380748935	6.475636302286439	6.671060659059679	6.301271494215229	6.816718673636549	6.207811401134528	6.306756873330453
68	0.0	0.0	0.0	0.0	0.0	0.0	0.0	0.0	0.0	0.0	0.0	0.0	0.0	0.0	0.0	0.0	0.0	0.0	0.0	0.0	0.0	0.0	0.0	0.0	0.0	0.0	0.0	0.0	0.0	0.0	0.0	0.0	0.0	0.0	0.0	0.0	7.881035450389422	0.0	0.0	7.116927054866345	7.398936728700164	0.0	0.0	7.881035450389422	6.957735023975697	7.425932490968421	7.1720088445130425	6.816718673636549	6.904249401865783
69	0.0	0.0	0.0	0.0	0.0	0.0	0.0	0.0	0.0	0.0	0.0	0.0	0.0	0.0	0.0	0.0	0.0	7.881035450389422	0.0	0.0	0.0	0.0	0.0	0.0	0.0	0.0	0.0	0.0	0.0	0.0	0.0	0.0	0.0	0.0	0.0	0.0	0.0	0.0	7.881035450389422	7.881035450389422	0.0	6.930204920678994	7.881035450389422	7.13480730972503	7.425932490968421	6.930204920678994	7.425932490968421	0.0	7.454018518346864
70	0.0	0.0	0.0	0.0	0.0	0.0	0.0	0.0	0.0	0.0	0.0	0.0	0.0	0.0	0.0	0.0	0.0	0.0	0.0	0.0	0.0	0.0	0.0	0.0	0.0	0.0	0.0	0.0	0.0	0.0	0.0	0.0	0.0	0.0	0.0	0.0	0.0	0.0	0.0	0.0	7.881035450389422	7.398936728700164	7.425932490968421	7.881035450389422	0.0	7.454018518346864	7.153159380748935	0.0	7.93611724003612
71	0.0	0.0	0.0	0.0	0.0	0.0	0.0	0.0	0.0	0.0	0.0	0.0	0.0	0.0	0.0	7.881035450389422	0.0	0.0	0.0	0.0	0.0	0.0	0.0	0.0	0.0	0.0	0.0	0.0	0.0	0.0	0.0	0.0	0.0	0.0	7.881035450389422	0.0	0.0	7.881035450389422	0.0	0.0	7.881035450389422	0.0	0.0	7.881035450389422	7.881035450389422	0.0	7.93611724003612	0.0	0.0
72	0.0	0.0	0.0	0.0	0.0	0.0	0.0	0.0	0.0	0.0	0.0	0.0	0.0	0.0	0.0	0.0	0.0	0.0	0.0	0.0	0.0	0.0	0.0	0.0	0.0	0.0	0.0	0.0	0.0	0.0	0.0	0.0	0.0	0.0	0.0	0.0	0.0	0.0	0.0	0.0	0.0	0.0	0.0	7.881035450389422	0.0	0.0	7.93611724003612	0.0	0.0
73	0.0	0.0	0.0	0.0	0.0	0.0	0.0	0.0	0.0	0.0	0.0	0.0	0.0	0.0	0.0	0.0	0.0	0.0	0.0	0.0	0.0	0.0	0.0	0.0	0.0	0.0	0.0	0.0	0.0	0.0	0.0	0.0	0.0	0.0	0.0	7.881035450389422	0.0	0.0	0.0	0.0	0.0	0.0	0.0	0.0	0.0	0.0	0.0	0.0	0.0
74	0.0	0.0	0.0	0.0	0.0	0.0	0.0	0.0	0.0	0.0	0.0	0.0	0.0	0.0	0.0	0.0	0.0	0.0	0.0	0.0	0.0	0.0	0.0	0.0	0.0	0.0	0.0	0.0	0.0	0.0	0.0	0.0	0.0	0.0	0.0	0.0	0.0	0.0	0.0	0.0	0.0	0.0	0.0	0.0	0.0	0.0	0.0	0.0	0.0
75	0.0	0.0	0.0	0.0	0.0	0.0	0.0	0.0	0.0	0.0	0.0	0.0	0.0	0.0	0.0	0.0	0.0	0.0	0.0	0.0	0.0	0.0	0.0	0.0	0.0	0.0	0.0	0.0	0.0	0.0	0.0	0.0	0.0	0.0	0.0	0.0	0.0	0.0	0.0	0.0	0.0	0.0	0.0	0.0	0.0	0.0	0.0	0.0	0.0
76	0.0	0.0	0.0	0.0	0.0	0.0	0.0	0.0	0.0	0.0	0.0	0.0	0.0	0.0	0.0	0.0	0.0	0.0	0.0	0.0	0.0	0.0	0.0	0.0	0.0	0.0	0.0	0.0	0.0	0.0	0.0	0.0	0.0	0.0	0.0	0.0	0.0	0.0	0.0	0.0	0.0	0.0	0.0	0.0	0.0	0.0	0.0	0.0	0.0
77	0.0	0.0	0.0	0.0	0.0	0.0	0.0	0.0	0.0	0.0	0.0	0.0	0.0	0.0	0.0	0.0	0.0	0.0	0.0	0.0	0.0	0.0	0.0	0.0	0.0	0.0	0.0	0.0	0.0	0.0	0.0	0.0	0.0	0.0	0.0	0.0	0.0	0.0	0.0	0.0	0.0	0.0	0.0	0.0	0.0	0.0	0.0	0.0	0.0
78	0.0	0.0	0.0	0.0	0.0	0.0	0.0	0.0	0.0	0.0	0.0	0.0	0.0	0.0	0.0	0.0	0.0	0.0	0.0	0.0	0.0	0.0	0.0	0.0	0.0	0.0	0.0	0.0	0.0	0.0	0.0	0.0	0.0	0.0	0.0	0.0	0.0	0.0	0.0	0.0	0.0	0.0	0.0	0.0	0.0	0.0	0.0	0.0	0.0
79	0.0	0.0	0.0	0.0	0.0	0.0	0.0	0.0	0.0	0.0	0.0	0.0	0.0	0.0	0.0	0.0	0.0	0.0	0.0	0.0	0.0	0.0	0.0	0.0	0.0	0.0	0.0	0.0	0.0	0.0	0.0	0.0	0.0	0.0	0.0	0.0	0.0	0.0	0.0	0.0	0.0	0.0	0.0	0.0	0.0	0.0	0.0	0.0	0.0
[truncated: 31 more columns]
