# Supplementary material for: Machine learning coarse-grained potentials of protein thermodynamics
Source: Nat Commun. 2023 Sep 15;14:5739. doi: 10.1038/s41467-023-41343-1 (PMC10504246; doi:10.1038/s41467-023-41343-1)
Supplement: Supplementary file 4 — Source Data [file 41467_2023_41343_MOESM4_ESM.zip › Source_data/Figure2/Figure2_d.csv]

time [ns]	RMSD [A]
0.0	4.0796027
0.0001	4.1417933
0.0002	4.2269297
0.00030000000000000003	4.242389
0.0004	4.188183
0.0005	4.2511773
0.0006000000000000001	4.303415
0.0007	4.3417377
0.0008	4.386106
0.0009000000000000001	4.4084625
0.001	4.4120283
0.0011	4.4287686
0.0012000000000000001	4.436964
0.0013000000000000002	4.3850603
0.0014	4.320761
0.0015	4.2680764
0.0016	4.226361
0.0017000000000000001	4.2033806
0.0018000000000000002	4.2006316
0.0019	4.161302
0.002	4.096565
0.0021000000000000003	4.051069
0.0022	4.040297
0.0023	4.0492907
0.0024000000000000002	4.0887527
0.0025	4.155721
0.0026000000000000003	4.3025827
0.0027	4.432418
0.0028	4.540688
0.0029000000000000002	4.661405
0.003	4.749007
0.0031000000000000003	4.802691
0.0032	4.7588468
0.0033	4.7437773
0.0034000000000000002	4.764223
0.0035	4.75822
0.0036000000000000003	4.781549
0.0037	4.7802706
0.0038	4.767579
0.0039000000000000003	4.7772794
0.004	4.8514977
0.0041	4.9503016
0.004200000000000001	5.0730433
0.0043	5.234264
0.0044	5.392033
0.0045000000000000005	5.483106
0.0046	5.5311184
0.0047	5.6175604
0.0048000000000000004	5.6324735
0.0049	5.732797
0.005	5.8336086
0.0051	5.825576
0.005200000000000001	5.8105874
0.0053	5.806534
0.0054	5.774884
0.0055000000000000005	5.784022
0.0056	5.815651
0.0057	5.8527527
0.0058000000000000005	5.834893
0.0059	5.807884
0.006	5.8989615
0.0061	6.006335
0.006200000000000001	6.0393305
0.0063	6.0548706
0.0064	6.0646725
0.006500000000000001	6.029306
0.0066	6.0220366
0.0067	5.9900613
0.0068000000000000005	5.893106
0.006900000000000001	5.857341
0.007	5.732696
0.0071	5.581945
0.007200000000000001	5.510047
0.0073	5.4597645
0.0074	5.354489
0.007500000000000001	5.2516036
0.0076	5.2251453
0.0077	5.2794547
0.0078000000000000005	5.2720604
0.0079	5.2169676
0.008	5.1799517
0.0081	5.097969
0.0082	5.1287856
0.0083	5.162119
0.008400000000000001	5.0680213
0.0085	4.9563856
0.0086	4.8670244
0.008700000000000001	4.8541126
0.0088	4.7898397
0.0089	4.7420735
0.009000000000000001	4.6234756
0.0091	4.582487
0.0092	4.597317
0.009300000000000001	4.584361
0.0094	4.5532703
0.0095	4.5938478
0.009600000000000001	4.5874696
0.0097	4.5787625
0.0098	4.5676837
0.0099	4.6323094
0.01	4.754869
0.010100000000000001	4.822278
0.0102	4.92516
0.0103	5.0199924
0.010400000000000001	5.1076775
0.0105	5.1693096
0.0106	5.2600465
0.010700000000000001	5.305023
0.0108	5.2768354
0.0109	5.243267
0.011000000000000001	5.207635
0.0111	5.1390786
0.0112	5.1055074
0.011300000000000001	5.0815163
0.0114	5.0109653
0.0115	4.9581976
0.011600000000000001	5.0194893
0.0117	5.081041
0.0118	5.1330333
0.0119	5.248727
0.012	5.416987
0.012100000000000001	5.508353
0.0122	5.5722995
0.0123	5.5745554
0.012400000000000001	5.6289287
0.0125	5.7313113
0.0126	5.764438
0.012700000000000001	5.7704606
0.0128	5.750497
0.0129	5.6891074
0.013000000000000001	5.6470647
0.0131	5.6068
0.0132	5.526527
0.013300000000000001	5.4903827
0.0134	5.4637465
0.0135	5.4661765
0.013600000000000001	5.4969563
0.0137	5.485358
0.013800000000000002	5.415757
0.013900000000000001	5.3841786
0.014	5.376835
0.014100000000000001	5.3077173
0.0142	5.2545033
0.0143	5.2080812
0.014400000000000001	5.1058536
0.0145	5.0558753
0.0146	5.1005607
0.014700000000000001	5.1412973
0.0148	5.1170373
0.0149	5.073837
0.015000000000000001	5.0261593
0.0151	4.9044967
0.0152	4.7486615
0.015300000000000001	4.6190853
0.0154	4.528749
0.0155	4.528927
0.015600000000000001	4.5699077
0.015700000000000002	4.6149507
0.0158	4.731087
0.0159	4.8873463
0.016	5.0206203
0.0161	5.1869025
0.0162	5.2990828
0.016300000000000002	5.41706
0.0164	5.4986043
0.0165	5.570337
0.0166	5.681659
0.0167	5.7712417
0.016800000000000002	5.827537
0.016900000000000002	5.819894
0.017	5.761934
0.0171	5.763725
0.0172	5.808805
0.0173	5.887818
0.017400000000000002	5.9118524
0.0175	5.9177284
0.0176	5.866041
0.0177	5.742751
0.0178	5.644507
0.0179	5.546105
0.018000000000000002	5.518324
0.0181	5.55127
0.0182	5.725667
0.0183	5.896353
0.0184	6.0879083
0.018500000000000003	6.2295566
0.018600000000000002	6.2788076
0.0187	6.286219
0.0188	6.381296
0.0189	6.477391
0.019	6.554108
0.019100000000000002	6.509929
0.019200000000000002	6.494562
0.0193	6.516232
0.0194	6.5489473
0.0195	6.598481
0.0196	6.5962152
0.019700000000000002	6.6148505
0.0198	6.5845203
0.0199	6.514979
0.02	6.4611
0.0201	6.4106197
0.020200000000000003	6.447799
0.020300000000000002	6.573078
0.0204	6.7666664
0.0205	6.8928127
0.0206	6.8855987
0.0207	6.745743
0.020800000000000003	6.5311112
0.020900000000000002	6.3529205
0.021	6.274094
0.0211	6.236967
0.0212	6.1902056
0.0213	6.3083014
0.021400000000000002	6.423491
0.021500000000000002	6.5352483
0.0216	6.6320543
0.0217	6.6459684
0.0218	6.6074696
0.0219	6.537188
0.022000000000000002	6.348841
0.0221	6.195857
0.0222	6.2446585
0.0223	6.270129
0.0224	6.1881204
0.022500000000000003	6.1376953
0.022600000000000002	6.1237545
0.0227	6.0707283
0.0228	6.0549407
0.0229	6.1475973
0.023	6.1723332
0.023100000000000002	6.262175
0.023200000000000002	6.301657
0.0233	6.292116
0.0234	6.315109
0.0235	6.4714565
0.0236	6.7029076
0.023700000000000002	6.758108
0.0238	6.781104
0.0239	6.8079014
0.024	6.7957554
0.0241	6.7505064
0.024200000000000003	6.792971
0.024300000000000002	6.8614426
0.0244	6.90626
0.0245	6.859247
0.0246	6.7812934
0.0247	6.7084565
0.024800000000000003	6.7190824
0.024900000000000002	6.6680036
0.025	6.588891
0.0251	6.502763
0.0252	6.5457616
0.0253	6.640731
0.025400000000000002	6.6572704
0.025500000000000002	6.6873875
0.0256	6.6535296
0.0257	6.587701
0.0258	6.485823
0.025900000000000003	6.329671
0.026000000000000002	6.243168
0.0261	6.2655816
0.0262	6.3112707
0.0263	6.3392735
0.0264	6.4024997
0.026500000000000003	6.4710174
0.026600000000000002	6.4853907
0.0267	6.4514275
0.0268	6.463705
0.0269	6.5396085
0.027	6.6379957
0.027100000000000003	6.6655016
0.027200000000000002	6.5569983
0.0273	6.434313
0.0274	6.2457185
0.0275	6.136268
0.027600000000000003	6.078709
0.027700000000000002	5.9314985
0.027800000000000002	5.890191
0.0279	5.8864756
0.028	5.805979
0.0281	5.789825
0.028200000000000003	5.802018
0.028300000000000002	5.8696046
0.0284	5.886876
0.0285	5.865376
0.0286	5.8281403
0.0287	5.7968793
0.028800000000000003	5.7414007
0.028900000000000002	5.665647
0.029	5.611232
0.0291	5.500248
0.0292	5.396195
0.029300000000000003	5.3535237
0.029400000000000003	5.383785
0.029500000000000002	5.471149
0.0296	5.5623693
0.0297	5.6484346
0.0298	5.6746387
0.029900000000000003	5.7276354
0.030000000000000002	5.781775
0.030100000000000002	5.800403
0.0302	5.8023844
0.0303	5.7415123
0.0304	5.6198983
0.030500000000000003	5.5256343
0.030600000000000002	5.3323226
0.0307	5.2077055
0.0308	5.0857115
0.0309	4.981258
0.031	4.916947
0.031100000000000003	4.860453
0.031200000000000002	4.8737783
0.0313	4.8643975
0.031400000000000004	4.8685827
0.0315	4.7930093
0.0316	4.741663
0.0317	4.7782335
0.0318	4.820621
0.031900000000000005	4.7850747
0.032	4.755446
0.032100000000000004	4.7393565
0.0322	4.8301516
0.0323	4.9161725
0.0324	4.943897
0.0325	5.0002327
0.032600000000000004	5.0071826
0.0327	5.008735
0.0328	5.014915
0.0329	5.045007
0.033	5.02605
0.033100000000000004	4.973266
0.0332	4.9621816
0.0333	4.972598
0.0334	4.9826026
0.0335	4.9342103
0.033600000000000005	4.940383
0.0337	4.9901986
0.033800000000000004	5.0407877
0.0339	5.0003138
0.034	4.9190955
0.0341	4.8939214
0.0342	4.7881627
0.034300000000000004	4.7245374
0.0344	4.696467
0.0345	4.6455665
0.0346	4.5953603
0.0347	4.65151
0.034800000000000005	4.743951
0.0349	4.8009424
0.035	4.870095
0.0351	4.9219036
0.0352	4.9718785
0.035300000000000005	4.937203
0.0354	4.8915133
0.035500000000000004	4.7997937
0.0356	4.752069
0.0357	4.7534423
0.0358	4.7065434
0.0359	4.7410274
0.036000000000000004	4.8011622
0.0361	4.876236
0.0362	4.901949
0.0363	4.921988
0.0364	4.871884
0.036500000000000005	4.891682
0.0366	5.0664306
0.0367	5.205848
0.0368	5.266804
0.0369	5.3896523
0.037000000000000005	5.414359
0.0371	5.390801
0.037200000000000004	5.371249
0.0373	5.4386287
0.0374	5.533246
0.0375	5.5627246
0.0376	5.572106
0.037700000000000004	5.599405
0.0378	5.6230597
0.0379	5.6586924
0.038	5.8060894
0.0381	5.938576
0.038200000000000005	6.059869
0.0383	6.1673174
0.038400000000000004	6.2875295
0.0385	6.367803
0.0386	6.5121336
0.038700000000000005	6.6110168
0.0388	6.704902
0.038900000000000004	6.851288
0.039	6.8968287
0.0391	6.9789433
0.0392	7.077594
0.0393	7.0415545
0.039400000000000004	6.9969063
0.0395	6.9255915
0.0396	6.818459
0.0397	6.813648
0.0398	6.781188
0.039900000000000005	6.7568283
0.04	6.67464
0.040100000000000004	6.647816
0.0402	6.6301613
0.0403	6.596995
0.040400000000000005	6.547972
0.0405	6.462573
0.040600000000000004	6.372917
0.0407	6.342228
0.0408	6.299055
0.0409	6.061029
0.041	5.928765
0.041100000000000005	5.8516145
0.0412	5.760154
0.0413	5.701486
0.0414	5.6420817
0.0415	5.5970964
0.041600000000000005	5.5602665
0.0417	5.4841337
0.041800000000000004	5.352051
0.0419	5.2091665
0.042	5.133943
0.042100000000000005	5.115757
0.0422	5.092503
0.042300000000000004	5.0635743
0.0424	5.069987
0.0425	5.0740213
0.0426	5.0311832
0.0427	4.883469
0.042800000000000005	4.7644215
0.0429	4.707532
0.043000000000000003	4.636207
0.0431	4.6156034
0.0432	4.6074033
0.043300000000000005	4.634017
0.0434	4.6966705
0.043500000000000004	4.6375484
0.0436	4.5773516
0.0437	4.628594
0.0438	4.660252
0.0439	4.6134205
0.044000000000000004	4.6343493
0.0441	4.7037296
0.0442	4.798905
0.0443	4.840476
0.0444	4.8049436
0.044500000000000005	4.725233
0.0446	4.70631
0.044700000000000004	4.662177
0.0448	4.649406
0.0449	4.6363854
0.045000000000000005	4.672646
0.0451	4.6327944
0.045200000000000004	4.531377
0.0453	4.5528574
0.0454	4.5851674
0.0455	4.648465
0.0456	4.706216
0.045700000000000005	4.8729205
0.0458	5.0292983
0.0459	5.006998
0.046	4.9414525
0.0461	4.8441463
0.046200000000000005	4.705589
0.0463	4.7438755
0.046400000000000004	4.7313905
0.0465	4.7073493
0.0466	4.746588
0.046700000000000005	4.7742543
0.0468	4.7218065
0.046900000000000004	4.6395664
0.047	4.7713795
0.0471	4.865721
0.0472	4.9547386
0.0473	4.978629
0.047400000000000005	5.063914
0.0475	5.1419506
0.0476	5.236628
0.0477	5.341942
0.0478	5.385323
0.047900000000000005	5.428903
0.048	5.4799485
0.048100000000000004	5.438278
0.0482	5.4896135
0.0483	5.451312
0.048400000000000006	5.403002
0.0485	5.371447
0.048600000000000004	5.4074006
0.0487	5.502105
0.0488	5.470963
0.0489	5.343295
0.049	5.2823796
0.049100000000000005	5.3223085
0.0492	5.267823
0.049300000000000004	5.1548305
0.0494	5.100208
0.0495	5.036059
0.049600000000000005	4.994285
0.0497	4.9680233
0.049800000000000004	4.8214836
0.0499	4.672468
0.05	4.6318502
0.050100000000000006	4.6072216
0.0502	4.621552
0.050300000000000004	4.538588
0.0504	4.5424385
0.0505	4.5789657
0.0506	4.566004
0.0507	4.5467033
0.050800000000000005	4.564047
0.0509	4.449952
0.051000000000000004	4.4419293
0.0511	4.520736
0.0512	4.622557
0.051300000000000005	4.6062083
0.0514	4.5650983
0.051500000000000004	4.5918927
0.0516	4.552785
0.0517	4.600499
0.051800000000000006	4.625119
0.0519	4.4609175
0.052000000000000005	4.2988787
0.0521	4.247505
0.0522	4.332487
0.0523	4.446977
0.0524	4.463115
0.052500000000000005	4.4579253
0.0526	4.445648
0.052700000000000004	4.4573054
0.0528	4.449778
0.0529	4.403092
0.053000000000000005	4.408782
0.0531	4.3486614
0.053200000000000004	4.314672
0.0533	4.306868
0.0534	4.328635
0.053500000000000006	4.315382
0.0536	4.400706
0.053700000000000005	4.4910655
0.0538	4.5074134
0.0539	4.4846077
0.054	4.370185
0.0541	4.3266087
0.054200000000000005	4.3350453
0.0543	4.3347826
0.054400000000000004	4.329757
0.0545	4.3343296
0.0546	4.27766
0.054700000000000006	4.1781383
0.0548	4.124081
0.054900000000000004	4.068389
0.055	4.0815744
0.0551	4.1404924
0.055200000000000006	4.193991
0.0553	4.2085752
0.055400000000000005	4.240779
0.0555	4.295665
0.055600000000000004	4.4344172
0.0557	4.5881586
0.0558	4.6634216
0.055900000000000005	4.702887
0.056	4.710061
0.056100000000000004	4.6996856
0.0562	4.6552644
0.0563	4.5195165
0.056400000000000006	4.4434905
0.0565	4.400672
0.056600000000000004	4.386965
0.0567	4.3218474
0.0568	4.2481194
0.056900000000000006	4.1818786
0.057	4.1254344
0.057100000000000005	4.095358
0.0572	4.065463
0.057300000000000004	3.9861112
0.0574	3.9262023
0.0575	3.9103832
0.057600000000000005	3.877253
0.0577	3.889785
0.057800000000000004	3.9876175
0.0579	3.9728107
0.058	3.903572
0.058100000000000006	3.805637
0.0582	3.7718587
0.058300000000000005	3.7946968
0.0584	3.8700647
0.0585	3.9097347
0.058600000000000006	3.940884
0.0587	4.0989847
0.058800000000000005	4.219027
0.0589	4.3191447
0.059000000000000004	4.351999
0.0591	4.410437
0.0592	4.551109
0.059300000000000005	4.592002
0.0594	4.6149373
0.059500000000000004	4.644847
0.0596	4.641896
0.0597	4.6327343
0.059800000000000006	4.6417127
0.0599	4.6602364
0.060000000000000005	4.7508364
0.0601	4.810729
0.060200000000000004	4.8099265
0.0603	4.8393316
0.0604	4.9373155
0.060500000000000005	4.9849563
0.0606	5.009571
0.060700000000000004	5.0096107
0.0608	5.037545
0.0609	5.0828686
0.061000000000000006	5.114803
0.0611	5.0770473
0.061200000000000004	5.003389
0.0613	4.974986
0.0614	5.0349607
0.061500000000000006	5.1028514
0.0616	5.1463923
0.061700000000000005	5.1653275
0.0618	5.1250324
0.061900000000000004	5.078569
0.062	5.102363
0.0621	5.1159263
0.062200000000000005	5.093847
0.0623	5.142151
0.062400000000000004	5.202433
0.0625	5.23376
0.0626	5.169525
0.0627	5.1664705
0.06280000000000001	5.1503534
0.0629	5.1006885
0.063	4.9791975
0.0631	4.901291
0.0632	4.905015
0.06330000000000001	4.814739
0.0634	4.80969
0.0635	4.8553
0.0636	4.9328246
0.0637	4.987034
0.06380000000000001	4.9491487
0.0639	4.9278874
0.064	4.9760714
0.0641	4.9695115
0.06420000000000001	4.9151793
0.06430000000000001	4.8522663
0.0644	4.7986355
0.0645	4.7806563
0.0646	4.721186
0.06470000000000001	4.701076
0.0648	4.8461685
0.0649	4.931712
0.065	5.0230536
0.0651	4.9986167
0.06520000000000001	4.911128
0.0653	4.875546
0.0654	4.84946
0.0655	4.8156357
0.0656	4.760678
0.06570000000000001	4.9112763
0.0658	4.9048886
0.0659	4.811246
0.066	4.7676673
0.0661	4.771509
0.06620000000000001	4.8044934
0.0663	4.9024944
0.0664	4.919385
0.0665	4.8267884
0.0666	4.77548
0.06670000000000001	4.754233
0.0668	4.670808
0.0669	4.603595
0.067	4.5524826
0.0671	4.5531473
0.06720000000000001	4.5709906
0.0673	4.5578933
0.0674	4.541233
0.0675	4.598022
0.06760000000000001	4.66213
0.06770000000000001	4.718971
0.0678	4.7299232
0.0679	4.690752
0.068	4.616521
0.06810000000000001	4.5537686
0.0682	4.4703097
0.0683	4.453209
0.0684	4.4939985
0.0685	4.6440635
0.06860000000000001	4.801235
0.0687	4.9180264
0.0688	5.003965
0.0689	5.0592527
0.069	5.1054015
0.06910000000000001	5.174595
0.0692	5.206368
0.0693	5.235146
0.0694	5.1992035
0.0695	5.189416
0.06960000000000001	5.0662684
0.0697	4.918235
0.0698	4.8347235
0.0699	4.735579
0.07	4.6240196
0.07010000000000001	4.432173
0.0702	4.3645625
0.0703	4.287307
0.0704	4.2425685
0.07050000000000001	4.1816564
0.07060000000000001	4.14887
0.0707	4.1654754
0.0708	4.170192
0.0709	4.1093745
0.07100000000000001	3.998749
0.0711	3.8836386
0.0712	3.7768855
0.0713	3.8434994
0.0714	3.932085
0.07150000000000001	3.9262023
0.0716	4.027977
0.0717	4.122271
0.0718	4.108645
0.0719	4.05936
0.07200000000000001	4.0655894
0.0721	4.032199
0.0722	4.07129
0.0723	4.1779876
0.0724	4.21263
0.07250000000000001	4.1804767
0.0726	4.0969915
0.0727	4.101152
0.0728	4.0607777
0.0729	3.9715476
0.07300000000000001	3.934928
0.0731	3.9917245
0.0732	4.0521445
0.0733	4.042798
0.0734	4.043118
0.07350000000000001	4.0580063
0.0736	4.135451
0.0737	4.1329346
0.0738	4.078188
0.07390000000000001	4.167681
0.07400000000000001	4.166691
0.0741	4.1792054
0.0742	4.239494
0.0743	4.3151298
0.07440000000000001	4.282664
0.0745	4.208405
0.0746	4.1912165
0.0747	4.203751
0.0748	4.1826277
0.07490000000000001	4.195966
0.075	4.308083
0.0751	4.3905144
0.0752	4.4458714
0.0753	4.4800076
0.07540000000000001	4.4703317
0.0755	4.422986
0.0756	4.3214135
0.0757	4.266135
0.0758	4.204236
0.07590000000000001	4.192385
0.076	4.168167
0.0761	4.0763383
0.0762	4.0374513
0.0763	4.1346664
0.07640000000000001	4.1062865
0.0765	4.0970607
0.0766	3.98784
0.0767	3.867351
0.07680000000000001	3.8964086
0.07690000000000001	3.995936
0.077	4.0533285
0.0771	4.0543013
0.0772	4.066096
0.07730000000000001	4.204864
0.07740000000000001	4.2731566
0.0775	4.2724805
0.0776	4.222032
0.0777	4.0893855
0.07780000000000001	4.018522
0.0779	4.0669665
0.078	4.1497793
0.0781	4.2767143
0.0782	4.3575764
0.07830000000000001	4.4410644
0.0784	4.475972
0.0785	4.3371463
0.0786	4.269416
0.0787	4.2659035
0.07880000000000001	4.2874293
0.0789	4.3086166
0.079	4.3226676
0.0791	4.3833337
0.0792	4.382445
0.07930000000000001	4.304382
0.0794	4.2533126
0.0795	4.1466603
0.0796	4.0614495
0.07970000000000001	4.064984
0.07980000000000001	4.0729475
0.0799	3.9990804
0.08	3.9422207
0.0801	3.870664
0.08020000000000001	3.7550564
0.08030000000000001	3.7063596
0.0804	3.6216836
0.0805	3.5248537
0.0806	3.480733
0.08070000000000001	3.5086606
0.08080000000000001	3.4662547
0.0809	3.4266021
0.081	3.3886678
0.0811	3.3543198
0.08120000000000001	3.3034585
0.0813	3.198346
0.0814	3.0760725
0.0815	3.0932
0.0816	3.072598
0.08170000000000001	3.0506334
0.0818	3.061783
0.0819	3.0733292
0.082	3.0710275
0.0821	3.1172726
0.08220000000000001	3.2307127
0.0823	3.2588103
0.0824	3.255932
0.0825	3.3604805
0.0826	3.4294813
0.08270000000000001	3.598111
0.0828	3.770456
0.0829	3.9107933
0.083	3.920195
0.08310000000000001	3.9395657
0.08320000000000001	3.999071
0.0833	3.9551208
0.0834	4.027208
0.0835	4.118544
0.08360000000000001	4.181049
0.08370000000000001	4.3054686
0.0838	4.3863635
0.0839	4.3869243
0.084	4.4207726
0.08410000000000001	4.4715977
0.08420000000000001	4.52134
0.0843	4.546666
0.0844	4.577444
0.0845	4.626844
0.08460000000000001	4.7383337
0.0847	4.8129587
0.0848	4.8283205
0.0849	4.864479
0.085	4.8444443
0.08510000000000001	4.8582644
0.0852	4.7955513
0.0853	4.7409244
0.0854	4.607408
0.0855	4.5702934
0.08560000000000001	4.586968
0.0857	4.603825
0.0858	4.623569
0.0859	4.574967
0.08600000000000001	4.5269136
0.08610000000000001	4.5117393
0.0862	4.479348
0.0863	4.3789067
0.0864	4.3496995
0.08650000000000001	4.333181
0.08660000000000001	4.3306913
0.0867	4.3285007
0.0868	4.2167125
0.0869	4.0651293
0.08700000000000001	4.010951
0.08710000000000001	4.113064
0.0872	4.247762
0.0873	4.3726144
0.0874	4.45548
0.08750000000000001	4.5429273
0.0876	4.5497546
0.0877	4.551045
0.0878	4.6303635
0.0879	4.7893972
0.08800000000000001	4.9639397
0.0881	5.066489
0.0882	5.053638
0.0883	5.026058
0.0884	5.028733
0.08850000000000001	4.964868
0.0886	4.922913
0.0887	4.9492726
0.0888	4.9573274
0.0889	4.959413
0.08900000000000001	4.959716
0.0891	4.8763857
0.0892	4.778686
0.0893	4.679216
0.08940000000000001	4.6292763
0.08950000000000001	4.507337
0.0896	4.405543
0.0897	4.35976
0.0898	4.385376
0.08990000000000001	4.3519845
0.09000000000000001	4.3132706
0.0901	4.4622474
0.0902	4.556388
0.0903	4.522327
0.09040000000000001	4.363535
0.09050000000000001	4.1680913
0.0906	4.101584
0.0907	4.090799
0.0908	4.187154
0.09090000000000001	4.2174296
0.091	4.2375393
0.0911	4.233384
0.0912	4.178075
0.0913	4.2245946
0.09140000000000001	4.253853
0.0915	4.2114167
0.0916	4.2230663
0.0917	4.167786
0.0918	4.2497077
0.09190000000000001	4.3634067
0.092	4.34994
0.0921	4.278033
0.0922	4.329435
0.09230000000000001	4.441268
0.09240000000000001	4.441213
0.0925	4.376748
0.0926	4.382309
0.0927	4.4538403
0.09280000000000001	4.467289
0.09290000000000001	4.5583572
0.093	4.5969357
0.0931	4.5526776
0.0932	4.5652537
0.09330000000000001	4.581721
0.09340000000000001	4.557479
0.0935	4.457412
0.0936	4.5021524
0.0937	4.590705
0.09380000000000001	4.5612497
0.09390000000000001	4.4974346
0.094	4.3892717
0.0941	4.3732615
0.0942	4.264291
0.09430000000000001	4.1965404
0.0944	4.269052
0.0945	4.3737893
0.0946	4.427026
0.0947	4.4647956
0.09480000000000001	4.428084
0.0949	4.4175477
0.095	4.409782
0.0951	4.4572597
0.0952	4.4543457
0.09530000000000001	4.432768
0.0954	4.4552855
0.0955	4.4246264
0.0956	4.453903
0.09570000000000001	4.34071
0.09580000000000001	4.288156
0.0959	4.202762
0.096	4.135255
0.0961	4.0798945
0.09620000000000001	4.103247
0.09630000000000001	4.086667
0.0964	4.033844
0.0965	4.038167
0.0966	4.0431404
0.09670000000000001	4.026463
0.09680000000000001	4.028117
0.0969	4.073344
0.097	4.0805054
0.0971	4.051449
0.09720000000000001	4.176917
0.09730000000000001	4.206516
0.0974	4.2198343
0.0975	4.3174396
0.0976	4.281396
0.09770000000000001	4.3224277
0.0978	4.424997
0.0979	4.357971
0.098	4.2843223
0.0981	4.2218633
0.09820000000000001	4.164845
0.0983	4.1646976
0.0984	4.1741066
0.0985	4.207362
0.09860000000000001	4.294392
0.09870000000000001	4.355579
0.0988	4.4629707
0.0989	4.475873
0.099	4.444767
0.09910000000000001	4.467053
0.09920000000000001	4.509683
0.0993	4.421536
0.0994	4.3483615
0.0995	4.2180343
0.09960000000000001	4.113135
0.09970000000000001	4.005036
0.0998	3.8681288
0.0999	3.746975
0.1	3.7790132
0.10010000000000001	3.862162
0.10020000000000001	3.8132703
0.1003	3.768443
0.1004	3.8256853
0.1005	3.9355462
0.10060000000000001	4.0338607
0.10070000000000001	4.0479712
0.1008	4.22205
0.1009	4.3595443
0.101	4.4938707
0.10110000000000001	4.6037545
0.1012	4.7288895
0.1013	4.9055533
0.1014	5.021874
0.1015	5.1490254
0.10160000000000001	5.2440915
0.1017	5.2841644
0.1018	5.2256165
0.1019	5.131072
0.10200000000000001	5.170451
0.10210000000000001	5.2806497
0.1022	5.358474
0.1023	5.432198
0.1024	5.479664
0.10250000000000001	5.539126
0.10260000000000001	5.6158915
0.1027	5.6933475
0.1028	5.6543164
0.1029	5.668325
0.10300000000000001	5.698316
0.10310000000000001	5.7042575
0.1032	5.688042
0.1033	5.6501093
0.1034	5.6411676
0.10350000000000001	5.601453
0.10360000000000001	5.595776
0.1037	5.6864276
0.1038	5.8134255
0.1039	5.8216653
0.10400000000000001	5.834251
0.1041	5.9239793
0.1042	5.930871
0.1043	5.9390693
0.1044	5.915058
0.10450000000000001	5.8238273
0.1046	5.6972647
0.1047	5.5970054
0.1048	5.516797
0.10490000000000001	5.450732
0.10500000000000001	5.421784
0.1051	5.3547263
0.1052	5.3109226
0.1053	5.287581
0.10540000000000001	5.331135
0.10550000000000001	5.336906
0.1056	5.438068
0.1057	5.5549116
0.1058	5.622809
0.10590000000000001	5.694397
0.10600000000000001	5.7004714
0.1061	5.6197276
0.1062	5.5605383
0.1063	5.519167
0.10640000000000001	5.4912047
0.10650000000000001	5.3844857
0.1066	5.2712264
0.1067	5.192743
0.1068	5.1739116
0.10690000000000001	5.1436825
0.10700000000000001	5.116553
0.1071	5.162279
0.1072	5.2152953
0.1073	5.268993
0.10740000000000001	5.2474318
0.1075	5.2502217
0.1076	5.3217316
0.1077	5.3097153
0.1078	5.3066597
0.10790000000000001	5.2245173
0.108	5.1498275
0.1081	5.0646563
0.1082	4.981979
0.10830000000000001	4.927656
0.10840000000000001	4.9673767
0.1085	4.966994
0.1086	4.931419
0.1087	4.8622675
0.10880000000000001	4.767983
0.10890000000000001	4.664721
0.109	4.618105
0.1091	4.706347
0.1092	4.7586536
0.10930000000000001	4.7722116
0.10940000000000001	4.87997
0.1095	4.962767
0.1096	5.060018
0.1097	5.172048
0.10980000000000001	5.2769175
0.10990000000000001	5.2992797
0.11	5.2561836
0.1101	5.248469
0.1102	5.3589015
0.11030000000000001	5.547788
0.11040000000000001	5.5903096
0.1105	5.5847406
0.1106	5.5504656
0.1107	5.486912
0.11080000000000001	5.4192886
0.1109	5.378012
0.111	5.3436356
0.1111	5.342113
0.11120000000000001	5.352832
0.11130000000000001	5.4055905
0.1114	5.4417133
0.1115	5.4808545
0.1116	5.525588
0.11170000000000001	5.5774207
0.11180000000000001	5.61752
0.1119	5.5980644
0.112	5.5551186
0.1121	5.5571995
0.11220000000000001	5.4753633
0.11230000000000001	5.403552
0.1124	5.3890038
0.1125	5.4195
0.1126	5.4305987
0.11270000000000001	5.374384
0.11280000000000001	5.3243203
0.1129	5.2776513
0.113	5.2781534
0.1131	5.3421855
0.11320000000000001	5.389377
0.11330000000000001	5.4133253
0.1134	5.401898
0.1135	5.4451714
0.1136	5.4622126
0.11370000000000001	5.459844
0.11380000000000001	5.455973
0.1139	5.419319
0.114	5.42626
0.11410000000000001	5.4591513
0.11420000000000001	5.510646
0.1143	5.57481
0.1144	5.6461067
0.1145	5.6500573
0.11460000000000001	5.659019
0.11470000000000001	5.650252
0.1148	5.668914
0.1149	5.6735783
0.115	5.6987615
0.11510000000000001	5.779193
0.11520000000000001	5.835879
0.1153	5.866823
0.1154	5.912016
0.1155	5.950102
0.11560000000000001	5.9420376
0.11570000000000001	5.777624
0.1158	5.5303802
0.1159	5.371834
0.116	5.243938
0.11610000000000001	5.260538
0.11620000000000001	5.2685556
0.1163	5.220421
0.1164	5.2264333
0.1165	5.280128
0.11660000000000001	5.3613462
0.11670000000000001	5.410406
0.1168	5.4813695
0.1169	5.5722165
0.117	5.666601
0.11710000000000001	5.6678686
0.11720000000000001	5.6364565
0.1173	5.6999235
0.1174	5.7644444
0.11750000000000001	5.747233
0.11760000000000001	5.620215
0.1177	5.4125147
0.1178	5.301684
0.1179	5.330416
0.11800000000000001	5.416541
0.11810000000000001	5.355167
0.1182	5.265596
0.1183	5.1221786
0.1184	5.0764146
0.11850000000000001	5.1601844
0.11860000000000001	5.275792
0.1187	5.3737926
0.1188	5.3249984
0.1189	5.315857
0.11900000000000001	5.301496
0.11910000000000001	5.2468405
0.1192	5.1394944
0.1193	5.0729012
0.1194	5.105018
0.11950000000000001	5.2508116
0.11960000000000001	5.3700056
0.1197	5.416299
0.1198	5.3807282
0.1199	5.288291
0.12000000000000001	5.309998
0.12010000000000001	5.3810954
0.1202	5.4562516
0.1203	5.493114
0.12040000000000001	5.5339165
0.12050000000000001	5.6181746
0.1206	5.6957364
0.1207	5.7412596
0.1208	5.714184
0.12090000000000001	5.6533265
0.12100000000000001	5.543373
0.1211	5.42001
0.1212	5.3068967
0.1213	5.2166333
0.12140000000000001	5.1089954
0.12150000000000001	4.919744
0.1216	4.726939
0.1217	4.74657
0.1218	4.8297725
0.12190000000000001	4.855857
0.12200000000000001	4.831119
0.1221	4.7761292
0.1222	4.697133
0.1223	4.6937776
0.12240000000000001	4.8005357
0.12250000000000001	4.947083
0.1226	5.009274
0.1227	5.08252
0.1228	5.2552834
0.12290000000000001	5.3449774
0.12300000000000001	5.3601213
0.1231	5.28253
0.1232	5.2325773
0.1233	5.2550545
0.12340000000000001	5.229724
0.12350000000000001	5.216202
0.1236	5.167543
0.1237	5.088229
0.12380000000000001	4.955352
0.12390000000000001	4.8097258
0.124	4.753088
0.1241	4.6963224
0.1242	4.674965
0.12430000000000001	4.590614
0.12440000000000001	4.5418844
0.1245	4.507475
0.1246	4.4500437
0.1247	4.4967437
0.12480000000000001	4.492334
0.12490000000000001	4.4392757
0.125	4.4248085
0.12510000000000002	4.407969
0.1252	4.3783865
0.1253	4.390772
0.1254	4.4813128
0.1255	4.554976
0.12560000000000002	4.575801
0.1257	4.5360093
0.1258	4.592469
0.1259	4.661315
0.126	4.7004347
0.12610000000000002	4.6507916
0.1262	4.4820123
0.1263	4.4239106
0.1264	4.3790326
0.1265	4.424251
0.12660000000000002	4.567346
0.1267	4.5840106
0.1268	4.537481
0.1269	4.4839463
0.127	4.4404106
0.12710000000000002	4.475974
0.1272	4.4767284
0.1273	4.369839
0.1274	4.2944613
0.1275	4.196501
0.12760000000000002	4.193577
0.1277	4.187748
0.1278	4.175587
0.1279	4.1180077
0.128	4.097192
0.12810000000000002	4.159484
0.1282	4.224317
0.1283	4.325329
0.12840000000000001	4.3874726
0.1285	4.418805
0.12860000000000002	4.4650035
0.1287	4.588543
0.1288	4.625879
0.12890000000000001	4.627647
0.129	4.645827
0.1291	4.7258496
0.1292	4.7139564
0.1293	4.667838
0.12940000000000002	4.6505585
0.1295	4.6466475
0.1296	4.562896
0.1297	4.4748445
0.1298	4.4015994
0.12990000000000002	4.4117713
0.13	4.454544
0.1301	4.4724445
0.1302	4.418151
0.1303	4.3171244
0.13040000000000002	4.2272763
0.1305	4.10245
0.1306	3.8889236
0.1307	3.7663481
0.1308	3.6805437
0.13090000000000002	3.537408
0.131	3.4575768
0.1311	3.393136
0.1312	3.427234
0.1313	3.4245546
0.13140000000000002	3.4371326
0.1315	3.489829
0.1316	3.472315
0.1317	3.543388
0.1318	3.5228064
0.13190000000000002	3.5368378
0.132	3.578585
0.1321	3.6252272
0.1322	3.679767
0.1323	3.7461162
0.13240000000000002	3.7095988
0.1325	3.7293894
0.1326	3.7722187
0.1327	3.8258064
0.1328	3.9255092
0.13290000000000002	3.9810178
0.133	4.1003227
0.1331	4.172121
0.1332	4.2675714
0.1333	4.3593926
0.13340000000000002	4.435886
0.1335	4.4812346
0.1336	4.5063953
0.1337	4.577229
0.1338	4.5638094
0.13390000000000002	4.538894
0.134	4.473783
0.1341	4.4976616
0.1342	4.4808536
0.1343	4.45167
0.13440000000000002	4.440991
0.1345	4.4300313
0.1346	4.412154
0.13470000000000001	4.3177595
0.1348	4.224
0.13490000000000002	4.1885734
0.135	4.218008
0.1351	4.1718826
0.13520000000000001	4.1114006
0.1353	3.999439
0.13540000000000002	4.023514
0.1355	4.040922
0.1356	4.0441856
0.13570000000000002	4.007763
0.1358	3.9596686
0.1359	3.961659
0.136	3.9044874
0.1361	3.9276514
0.13620000000000002	3.9048004
0.1363	3.9336019
0.1364	4.016985
0.1365	4.062177
0.1366	4.0970135
0.13670000000000002	4.0746083
0.1368	3.999443
0.1369	3.9265037
0.137	3.8449943
0.1371	3.7798448
0.13720000000000002	3.7358806
0.1373	3.7136297
0.1374	3.6853926
0.1375	3.6454942
0.1376	3.7002938
0.13770000000000002	3.7771473
0.1378	3.8682885
0.1379	3.9697402
0.138	4.0369325
0.1381	4.0978475
0.13820000000000002	4.185928
0.1383	4.219366
0.1384	4.267808
0.1385	4.402404
0.1386	4.5298276
0.13870000000000002	4.6114116
0.1388	4.7375484
0.1389	4.8210177
0.139	4.8186836
0.1391	4.7573028
0.13920000000000002	4.7291465
0.1393	4.5782466
0.1394	4.48795
0.1395	4.510202
0.1396	4.487958
0.13970000000000002	4.445384
0.1398	4.4684906
0.1399	4.475817
0.14	4.4708285
0.1401	4.4687333
0.14020000000000002	4.6141214
0.1403	4.7760177
0.1404	4.7883306
0.1405	4.8091307
0.1406	4.865723
0.14070000000000002	4.851471
0.1408	4.8671136
0.1409	4.9093966
0.14100000000000001	4.912508
0.1411	4.8012247
0.14120000000000002	4.765598
0.1413	4.719694
0.1414	4.7157803
0.14150000000000001	4.622838
0.1416	4.5474105
0.14170000000000002	4.5209103
0.1418	4.5455136
0.1419	4.512703
0.14200000000000002	4.3802905
0.1421	4.3535433
0.1422	4.306814
0.1423	4.211246
0.1424	4.1617885
0.14250000000000002	4.1544776
0.1426	4.1835876
0.1427	4.255785
0.1428	4.330356
0.1429	4.333653
0.14300000000000002	4.333365
0.1431	4.3518558
0.1432	4.2779446
0.1433	4.3073063
0.1434	4.4025598
0.14350000000000002	4.466776
0.1436	4.410149
0.1437	4.4047747
0.1438	4.437341
0.1439	4.4886117
0.14400000000000002	4.567464
0.1441	4.5896754
0.1442	4.68423
0.1443	4.671847
0.1444	4.6185255
0.14450000000000002	4.57508
0.1446	4.4969482
0.1447	4.4810896
0.1448	4.581408
0.1449	4.7051406
0.14500000000000002	4.7518625
0.1451	4.8314137
0.1452	4.7933393
0.1453	4.7488317
0.1454	4.731597
0.14550000000000002	4.6928916
0.1456	4.692138
0.1457	4.597541
0.1458	4.574401
0.1459	4.551489
0.14600000000000002	4.4996333
0.1461	4.40058
0.1462	4.3398857
0.1463	4.286593
0.1464	4.261397
0.14650000000000002	4.2205863
0.1466	4.160863
0.1467	4.063868
0.1468	3.9994798
0.1469	3.951063
0.14700000000000002	3.9281867
0.1471	3.9239905
0.1472	3.9026492
0.14730000000000001	3.9477084
0.1474	3.9303403
0.14750000000000002	3.9039583
0.1476	3.8541155
0.1477	3.7815266
0.14780000000000001	3.6996174
0.1479	3.6655226
0.14800000000000002	3.6026359
0.1481	3.5676746
0.1482	3.5230412
0.14830000000000002	3.4688294
0.1484	3.4089499
0.14850000000000002	3.2905707
0.1486	3.247767
0.1487	3.208203
0.14880000000000002	3.24419
0.1489	3.290438
0.149	3.3582678
0.1491	3.3844068
0.1492	3.3986917
0.14930000000000002	3.427381
0.1494	3.4568007
0.1495	3.5070155
0.1496	3.6189404
0.1497	3.7962961
0.14980000000000002	3.871534
0.1499	3.9385326
0.15	3.9356892
0.1501	3.939486
0.1502	3.9334657
0.15030000000000002	3.949851
0.1504	4.0298667
0.1505	4.044577
0.1506	3.9345272
0.1507	3.9089203
0.15080000000000002	3.9394705
0.1509	3.968137
0.151	4.049706
0.1511	4.190574
0.1512	4.2655315
0.15130000000000002	4.3028584
0.1514	4.307608
0.1515	4.2926116
0.1516	4.325294
0.1517	4.3415637
0.15180000000000002	4.3715816
0.1519	4.493541
0.152	4.54739
0.1521	4.5427465
0.1522	4.4484954
0.15230000000000002	4.4186726
0.1524	4.4689927
0.1525	4.524824
0.1526	4.5730324
0.1527	4.54454
0.15280000000000002	4.5659614
0.1529	4.584976
0.153	4.6328907
0.1531	4.685416
0.1532	4.772225
0.15330000000000002	4.8338976
0.1534	4.7946696
0.1535	4.7506886
0.15360000000000001	4.6442456
0.1537	4.5768776
0.15380000000000002	4.5217543
0.1539	4.4250526
0.154	4.3603516
0.15410000000000001	4.244259
0.1542	4.1261044
0.15430000000000002	3.9677289
0.1544	3.9425082
0.1545	3.8676505
0.15460000000000002	3.856285
0.1547	3.9384646
0.15480000000000002	3.9941106
0.1549	3.944498
0.155	3.887258
0.15510000000000002	3.8672829
0.1552	3.8459597
0.1553	3.8109076
0.1554	3.6445713
0.1555	3.4874625
0.15560000000000002	3.402334
0.1557	3.3492537
0.1558	3.3660777
0.1559	3.4140441
0.156	3.5085802
0.15610000000000002	3.634639
0.1562	3.7107186
0.1563	3.8213036
0.1564	3.8223672
0.1565	3.8349788
0.15660000000000002	3.7833426
0.1567	3.7655017
0.1568	3.75277
0.1569	3.7049673
0.157	3.6583343
0.15710000000000002	3.6074743
0.1572	3.5792155
0.1573	3.5543122
0.1574	3.5461838
0.1575	3.553531
0.15760000000000002	3.4983516
0.1577	3.4831784
0.1578	3.4873192
0.1579	3.4119813
0.158	3.344592
0.15810000000000002	3.338866
0.1582	3.3228064
0.1583	3.403132
0.1584	3.4279728
0.1585	3.4835966
0.15860000000000002	3.6005673
0.1587	3.6835842
0.1588	3.7965155
0.1589	3.8490424
0.159	3.8327034
0.15910000000000002	3.846757
0.1592	3.8806326
0.1593	3.995085
0.15940000000000001	4.059002
0.1595	4.1801014
0.15960000000000002	4.2789273
0.1597	4.281244
0.1598	4.2450504
0.15990000000000001	4.293009
0.16	4.2804556
0.16010000000000002	4.295914
0.1602	4.3349786
0.1603	4.359312
0.16040000000000001	4.365981
0.1605	4.3876696
0.16060000000000002	4.469627
0.1607	4.507598
0.1608	4.5193295
0.16090000000000002	4.556424
0.161	4.529904
0.16110000000000002	4.4235964
0.1612	4.3816843
0.1613	4.4105167
0.16140000000000002	4.4165554
0.1615	4.3871694
0.16160000000000002	4.4240103
0.1617	4.448158
0.1618	4.4471054
0.16190000000000002	4.4431148
0.162	4.421289
0.1621	4.4206433
0.1622	4.4173164
0.1623	4.4472966
0.16240000000000002	4.5024085
0.1625	4.506412
0.1626	4.4988747
0.1627	4.389779
0.1628	4.3370395
0.16290000000000002	4.2921143
0.163	4.2140207
0.1631	4.2377715
0.1632	4.255493
0.1633	4.234195
0.16340000000000002	4.147858
0.1635	4.092726
0.1636	3.94829
0.1637	3.850552
0.1638	3.8478632
0.16390000000000002	3.8446984
0.164	3.9095643
0.1641	4.0299273
0.1642	4.1305285
0.1643	4.2128963
0.16440000000000002	4.3286257
0.1645	4.367362
0.1646	4.3416557
0.1647	4.30857
0.1648	4.3380113
0.16490000000000002	4.3688626
0.165	4.408367
0.1651	4.4751744
0.1652	4.5385
0.1653	4.571005
0.16540000000000002	4.609275
0.1655	4.589167
0.1656	4.561354
0.16570000000000001	4.512044
0.1658	4.46197
0.16590000000000002	4.4524956
0.166	4.425004
0.1661	4.276311
0.16620000000000001	4.127772
0.1663	4.0382166
0.16640000000000002	4.0155864
0.1665	4.0706906
0.1666	4.1491337
0.16670000000000001	4.2608204
0.1668	4.3982396
0.16690000000000002	4.5004086
0.167	4.5450296
0.1671	4.6255336
0.16720000000000002	4.654555
0.1673	4.676808
0.16740000000000002	4.695643
0.1675	4.658548
0.1676	4.6353917
0.16770000000000002	4.536552
0.1678	4.504776
0.16790000000000002	4.4918756
0.168	4.490043
0.1681	4.551418
0.16820000000000002	4.5909114
0.1683	4.6770077
0.16840000000000002	4.771467
0.1685	4.814267
0.1686	4.841492
0.16870000000000002	4.8568864
0.1688	4.8144984
0.1689	4.700013
0.169	4.5709176
0.1691	4.5730205
0.16920000000000002	4.5447626
0.1693	4.4807982
0.1694	4.5111704
0.1695	4.501213
0.1696	4.51411
0.16970000000000002	4.4567704
0.1698	4.4616947
0.1699	4.6234674
0.17	4.77624
0.1701	4.8551083
0.17020000000000002	4.931807
0.1703	4.9791865
0.1704	4.9998336
0.1705	4.8430734
0.1706	4.6855597
0.17070000000000002	4.554209
0.1708	4.446695
0.1709	4.382698
0.171	4.324163
0.1711	4.274933
0.17120000000000002	4.2034626
0.1713	4.254166
0.1714	4.2298307
0.1715	4.1916323
0.1716	4.2063627
0.17170000000000002	4.124066
0.1718	4.005608
0.1719	4.052987
0.17200000000000001	4.039022
0.1721	3.9359713
0.17220000000000002	3.814038
0.1723	3.7831035
0.1724	3.7433965
0.17250000000000001	3.7616863
0.1726	3.819259
0.17270000000000002	3.8396227
0.1728	3.8347697
0.1729	3.8985913
0.17300000000000001	3.8920505
0.1731	3.9086945
0.17320000000000002	3.9400492
0.1733	3.924768
0.1734	3.900289
0.17350000000000002	3.9227142
0.1736	3.9831467
0.17370000000000002	3.9873865
0.1738	3.96078
0.1739	3.91895
0.17400000000000002	3.8415697
0.1741	3.792191
0.17420000000000002	3.8444154
0.1743	3.9696357
0.1744	4.0500493
0.17450000000000002	4.1294503
0.1746	4.223274
0.17470000000000002	4.207183
0.1748	4.315143
0.1749	4.365289
0.17500000000000002	4.398687
0.1751	4.318477
0.1752	4.2591586
0.1753	4.2022066
0.1754	4.175786
0.17550000000000002	4.1468973
0.1756	4.1138377
0.1757	4.0229983
0.1758	4.0222983
0.1759	4.019432
0.17600000000000002	4.0389943
0.1761	4.069028
0.1762	4.1613946
0.1763	4.2224813
0.1764	4.2102084
0.17650000000000002	4.1654115
0.1766	4.077182
0.1767	3.973664
0.1768	3.9137511
0.1769	3.8062747
0.17700000000000002	3.768808
0.1771	3.7656007
0.1772	3.8304737
0.1773	3.8674793
0.1774	3.8425322
0.17750000000000002	3.851521
0.1776	3.842734
0.1777	3.8203442
0.1778	3.9006054
0.1779	4.0193787
0.17800000000000002	4.1469336
0.1781	4.274084
0.1782	4.3616853
0.17830000000000001	4.3998785
0.1784	4.385833
0.17850000000000002	4.431289
0.1786	4.4082546
0.1787	4.3947296
0.17880000000000001	4.399438
0.1789	4.503675
0.17900000000000002	4.56361
0.1791	4.559348
0.1792	4.563894
0.17930000000000001	4.6003737
0.1794	4.6411815
0.17950000000000002	4.609751
0.1796	4.5228047
0.1797	4.5108647
0.17980000000000002	4.5047545
0.1799	4.5007358
0.18000000000000002	4.444986
0.1801	4.370691
0.1802	4.3578663
0.18030000000000002	4.2741613
0.1804	4.177985
0.18050000000000002	4.106834
0.1806	4.091742
0.1807	4.103657
0.18080000000000002	4.0121956
0.1809	4.0106077
0.18100000000000002	3.9817772
0.1811	3.9097724
0.1812	3.9746833
0.18130000000000002	4.0185795
0.1814	4.13029
0.18150000000000002	4.263361
0.1816	4.445846
0.1817	4.626029
0.18180000000000002	4.7226067
0.1819	4.7215962
0.182	4.766771
0.1821	4.8433704
0.1822	4.8313985
0.18230000000000002	4.8011045
0.1824	4.733584
0.1825	4.6775284
0.1826	4.5968704
0.1827	4.4811473
0.18280000000000002	4.420625
0.1829	4.3391867
0.183	4.3497868
0.1831	4.382219
0.1832	4.414618
0.18330000000000002	4.4588184
0.1834	4.3964953
0.1835	4.319977
0.1836	4.296126
0.1837	4.2489467
0.18380000000000002	4.2012024
0.1839	4.184797
0.184	4.194167
0.1841	4.2227006
0.1842	4.19617
0.18430000000000002	4.148559
0.1844	4.1232047
0.1845	4.0928655
0.18460000000000001	4.093507
0.1847	4.08187
0.18480000000000002	4.101219
0.1849	4.1680293
0.185	4.231597
0.18510000000000001	4.2651577
0.1852	4.282092
0.18530000000000002	4.2921333
0.1854	4.2763743
0.1855	4.3427215
0.18560000000000001	4.2881436
0.1857	4.2713866
0.18580000000000002	4.351158
0.1859	4.4150124
0.186	4.4951105
0.18610000000000002	4.632758
0.1862	4.760061
0.18630000000000002	4.8951983
0.1864	4.874538
0.1865	4.7811155
0.18660000000000002	4.785118
0.1867	4.7793417
0.18680000000000002	4.710456
0.1869	4.559717
0.187	4.444345
0.18710000000000002	4.438962
0.1872	4.404318
0.18730000000000002	4.3565426
0.1874	4.3262978
0.1875	4.268772
0.18760000000000002	4.1227474
0.1877	4.034366
0.18780000000000002	4.0131335
0.1879	4.1169705
0.188	4.221826
0.18810000000000002	4.273673
0.1882	4.316671
0.1883	4.264181
0.1884	4.197815
0.1885	4.1466703
0.18860000000000002	4.116331
0.1887	4.085592
0.1888	4.022794
0.1889	4.0607524
0.189	3.949523
0.18910000000000002	3.8643095
0.1892	3.8460011
0.1893	3.8392508
0.1894	3.818476
0.1895	3.8264158
0.18960000000000002	3.9237676
0.1897	3.9212
0.1898	3.7950253
0.1899	3.684411
0.19	3.6078105
0.19010000000000002	3.6198096
0.1902	3.6558306
0.1903	3.717118
0.1904	3.7192926
0.1905	3.6692867
0.19060000000000002	3.5770519
0.1907	3.5738497
0.1908	3.6729417
0.19090000000000001	3.7679684
0.191	3.8431635
0.19110000000000002	3.9681554
0.1912	4.090681
0.1913	4.1714897
0.19140000000000001	4.19011
0.1915	4.298218
0.19160000000000002	4.4049487
0.1917	4.4483743
0.1918	4.4390483
0.19190000000000002	4.48437
0.192	4.4787736
0.19210000000000002	4.519135
0.1922	4.515797
0.1923	4.5627556
0.19240000000000002	4.578525
0.1925	4.6237364
0.19260000000000002	4.6578207
0.1927	4.585113
0.1928	4.5564213
0.19290000000000002	4.512603
0.193	4.4432397
0.19310000000000002	4.3496447
0.1932	4.273457
0.1933	4.241578
0.19340000000000002	4.236921
0.1935	4.3112903
0.19360000000000002	4.346254
0.1937	4.3193436
0.1938	4.300819
0.19390000000000002	4.290459
0.194	4.2936954
0.19410000000000002	4.2680054
0.1942	4.1634874
0.1943	4.090208
0.19440000000000002	4.087061
0.1945	4.0978017
0.19460000000000002	4.115095
0.1947	4.141924
0.1948	4.116149
0.19490000000000002	4.059149
0.195	4.06771
0.1951	4.051073
0.1952	4.038235
0.1953	4.0037413
0.19540000000000002	3.9802732
0.1955	3.9881828
0.1956	4.0056076
0.1957	4.007638
0.1958	4.015065
0.19590000000000002	3.9698253
0.196	3.9658604
0.1961	3.9672868
0.1962	3.9201677
0.1963	3.852823
0.19640000000000002	3.9148095
0.1965	4.1044703
0.1966	4.1874857
0.1967	4.084176
0.1968	4.007055
0.19690000000000002	3.9174252
0.197	3.8973079
0.1971	3.9033551
0.19720000000000001	3.885675
0.1973	3.8218753
0.19740000000000002	3.7577453
0.1975	3.8278093
0.1976	3.8168244
0.19770000000000001	3.7774405
0.1978	3.7421849
0.19790000000000002	3.6873188
0.198	3.5261555
0.1981	3.428468
0.19820000000000002	3.4137561
0.1983	3.4343543
0.19840000000000002	3.4367979
0.1985	3.4675877
0.1986	3.5883286
0.19870000000000002	3.667456
0.1988	3.7111282
0.19890000000000002	3.691989
0.199	3.7088513
0.1991	3.7361562
0.19920000000000002	3.6607528
0.1993	3.5271318
0.19940000000000002	3.4096637
0.1995	3.4307156
0.1996	3.4635367
0.19970000000000002	3.5461714
0.1998	3.4840612
[truncated: 29,251 more rows]
