# Supplementary material for: Machine learning coarse-grained potentials of protein thermodynamics
Source: Nat Commun. 2023 Sep 15;14:5739. doi: 10.1038/s41467-023-41343-1 (PMC10504246; doi:10.1038/s41467-023-41343-1)
Supplement: Supplementary file 4 — Source Data [file 41467_2023_41343_MOESM4_ESM.zip › Source_data/Figure2/Figure2_b_histogram.csv]

	0	1	2	3	4	5	6	7	8	9	10	11	12	13	14	15	16	17	18	19	20	21	22	23	24	25	26	27	28	29	30	31	32	33	34	35	36	37	38	39	40	41	42	43	44	45	46	47	48
0	0.0	0.0	0.0	0.0	0.0	0.0	0.0	0.0	0.0	0.0	0.0	0.0	0.0	0.0	0.0	0.0	0.0	0.0	0.0	0.0	0.0	0.0	0.0	0.0	0.0	0.0	0.0	0.0	0.0	0.0	0.0	0.0	0.0	0.0	0.0	0.0	0.0	0.0	0.0	0.0	0.0	0.0	0.0	0.0	0.0	0.0	0.0	0.0	0.0
1	0.0	0.0	0.0	0.0	0.0	0.0	0.0	0.0	0.0	0.0	0.0	0.0	0.0	0.0	0.0	0.0	0.0	0.0	0.0	0.0	0.0	0.0	0.0	0.0	0.0	0.0	0.0	0.0	0.0	0.0	0.0	0.0	0.0	0.0	0.0	0.0	0.0	0.0	0.0	0.0	0.0	0.0	0.0	0.0	0.0	0.0	0.0	0.0	0.0
2	0.0	0.0	0.0	0.0	0.0	0.0	0.0	0.0	0.0	0.0	0.0	0.0	0.0	0.0	0.0	0.0	0.0	0.0	0.0	0.0	0.0	0.0	0.0	0.0	0.0	0.0	0.0	0.0	0.0	0.0	0.0	0.0	0.0	0.0	0.0	0.0	0.0	0.0	0.0	0.0	0.0	0.0	0.0	0.0	0.0	0.0	0.0	0.0	0.0
3	0.0	0.0	0.0	0.0	0.0	0.0	0.0	0.0	0.0	0.0	0.0	0.0	0.0	0.0	0.0	0.0	0.0	0.0	0.0	0.0	0.0	0.0	0.0	0.0	0.0	0.0	0.0	0.0	0.0	0.0	0.0	0.0	0.0	0.0	0.0	0.0	0.0	0.0	0.0	0.0	0.0	0.0	0.0	0.0	0.0	0.0	0.0	0.0	0.0
4	0.0	0.0	0.0	0.0	0.0	0.0	0.0	0.0	0.0	0.0	0.0	0.0	0.0	0.0	0.0	0.0	0.0	0.0	0.0	0.0	0.0	0.0	0.0	0.0	0.0	0.0	0.0	0.0	0.0	0.0	0.0	0.0	0.0	0.0	0.0	0.0	0.0	0.0	0.0	0.0	0.0	0.0	0.0	0.0	0.0	0.0	0.0	0.0	0.0
5	0.0	0.0	0.0	0.0	0.0	0.0	0.0	0.0	0.0	0.0	0.0	0.0	0.0	0.0	0.0	0.0	0.0	0.0	0.0	0.0	0.0	0.0	0.0	0.0	0.0	0.0	0.0	0.0	0.0	0.0	0.0	0.0	0.0	0.0	0.0	0.0	0.0	0.0	0.0	0.0	0.0	0.0	0.0	0.0	0.0	0.0	0.0	0.0	0.0
6	0.0	0.0	0.0	0.0	0.0	0.0	0.0	0.0	0.0	0.0	0.0	0.0	0.0	0.0	0.0	0.0	0.0	0.0	0.0	0.0	0.0	0.0	0.0	0.0	0.0	0.0	0.0	0.0	0.0	0.0	0.0	0.0	0.0	0.0	0.0	0.0	0.0	0.0	0.0	0.0	0.0	0.0	0.0	0.0	0.0	0.0	0.0	0.0	0.0
7	0.0	0.0	0.0	0.0	0.0	0.0	0.0	0.0	0.0	0.0	0.0	0.0	0.0	0.0	0.0	0.0	0.0	0.0	0.0	0.0	0.0	0.0	0.0	0.0	0.0	0.0	0.0	0.0	0.0	0.0	0.0	0.0	0.0	0.0	0.0	0.0	0.0	0.0	0.0	0.0	0.0	0.0	0.0	0.0	0.0	0.0	0.0	0.0	0.0
8	0.0	0.0	0.0	0.0	0.0	0.0	0.0	0.0	0.0	0.0	0.0	0.0	0.0	0.0	0.0	0.0	0.0	0.0	0.0	0.0	0.0	0.0	0.0	0.0	0.0	0.0	0.0	0.0	0.0	0.0	0.0	0.0	0.0	0.0	0.0	0.0	0.0	0.0	0.0	0.0	0.0	0.0	0.0	0.0	0.0	0.0	0.0	0.0	0.0
9	0.0	0.0	0.0	0.0	0.0	0.0	0.0	0.0	0.0	0.0	0.0	0.0	0.0	0.0	0.0	0.0	0.0	0.0	0.0	0.0	0.0	0.0	0.0	0.0	0.0	0.0	0.0	0.0	0.0	0.0	0.0	0.0	0.0	0.0	0.0	0.0	0.0	0.0	0.0	0.0	0.0	0.0	0.0	0.0	0.0	0.0	0.0	0.0	0.0
10	0.0	0.0	0.0	0.0	0.0	0.0	0.0	0.0	0.0	0.0	0.0	0.0	0.0	0.0	0.0	0.0	0.0	0.0	0.0	0.0	0.0	0.0	0.0	0.0	0.0	0.0	0.0	0.0	0.0	0.0	0.0	0.0	0.0	0.0	0.0	0.0	0.0	0.0	0.0	0.0	0.0	0.0	0.0	0.0	0.0	0.0	0.0	0.0	7.11654755797754
11	0.0	0.0	0.0	0.0	0.0	0.0	0.0	0.0	0.0	0.0	0.0	0.0	0.0	0.0	0.0	0.0	0.0	0.0	0.0	0.0	0.0	0.0	0.0	0.0	0.0	0.0	0.0	0.0	0.0	0.0	0.0	0.0	0.0	0.0	0.0	0.0	0.0	0.0	0.0	0.0	0.0	0.0	0.0	0.0	0.0	0.0	0.0	0.0	0.0
12	0.0	0.0	0.0	0.0	0.0	0.0	0.0	0.0	0.0	0.0	0.0	0.0	0.0	0.0	0.0	0.0	0.0	0.0	0.0	0.0	0.0	0.0	0.0	0.0	0.0	0.0	0.0	0.0	0.0	0.0	0.0	0.0	0.0	0.0	0.0	0.0	0.0	0.0	0.0	0.0	0.0	0.0	0.0	7.115365115007528	0.0	0.0	0.0	0.0	0.0
13	0.0	0.0	0.0	0.0	0.0	0.0	0.0	0.0	0.0	0.0	0.0	0.0	0.0	0.0	0.0	0.0	0.0	0.0	0.0	0.0	0.0	0.0	0.0	0.0	0.0	0.0	0.0	0.0	0.0	0.0	0.0	0.0	0.0	0.0	0.0	0.0	0.0	0.0	0.0	0.0	0.0	0.0	0.0	0.0	0.0	0.0	0.0	0.0	7.115049107982811
14	0.0	0.0	0.0	0.0	0.0	0.0	0.0	0.0	0.0	0.0	0.0	0.0	0.0	0.0	0.0	0.0	0.0	0.0	0.0	0.0	0.0	0.0	0.0	0.0	0.0	0.0	0.0	0.0	0.0	0.0	0.0	0.0	0.0	0.0	0.0	0.0	0.0	0.0	0.0	0.0	7.115365115007528	0.0	0.0	0.0	0.0	0.0	0.0	7.115784595888801	7.115270551937506
15	0.0	0.0	0.0	0.0	0.0	0.0	0.0	0.0	0.0	0.0	0.0	0.0	0.0	0.0	0.0	0.0	0.0	0.0	0.0	0.0	0.0	0.0	0.0	0.0	0.0	0.0	0.0	0.0	0.0	0.0	0.0	0.0	0.0	0.0	0.0	0.0	0.0	0.0	0.0	0.0	0.0	0.0	0.0	7.115228109018899	6.633197886950473	6.633129387329642	6.633428804734134	6.633428804734134	6.633150608465195
16	0.0	0.0	0.0	0.0	0.0	0.0	0.0	0.0	0.0	0.0	0.0	0.0	0.0	0.0	0.0	0.0	0.0	0.0	0.0	0.0	0.0	0.0	0.0	0.0	0.0	0.0	0.0	0.0	0.0	0.0	0.0	0.0	0.0	0.0	0.0	0.0	0.0	0.0	0.0	0.0	0.0	0.0	6.633266393318271	5.669034695912403	6.63332888810981	7.115490110206464	7.115228109018899	6.3511480084871135	5.587259942163518
17	0.0	0.0	0.0	0.0	0.0	0.0	0.0	0.0	0.0	0.0	0.0	0.0	0.0	0.0	0.0	0.0	0.0	0.0	0.0	0.0	0.0	0.0	0.0	0.0	0.0	0.0	0.0	0.0	0.0	0.0	0.0	0.0	0.0	0.0	0.0	0.0	0.0	0.0	0.0	0.0	7.115365115007528	6.633266393318271	6.351256719484452	5.669068949939756	5.869157997795192	5.869133155739007	5.6690526156258905	6.151665437021135	4.997803821162629
18	0.0	0.0	0.0	0.0	0.0	0.0	0.0	0.0	0.0	0.0	0.0	0.0	0.0	0.0	0.0	0.0	0.0	0.0	0.0	0.0	0.0	0.0	0.0	0.0	0.0	0.0	0.0	0.0	0.0	0.0	0.0	0.0	0.0	0.0	0.0	0.0	7.117701923961992	0.0	0.0	0.0	7.115365115007528	6.351298382054875	6.151167671629015	6.151198918322864	5.513866623368186	5.280011424897991	5.387276246077009	4.965458719714809	4.7269422666089085
19	0.0	0.0	0.0	0.0	0.0	0.0	0.0	0.0	0.0	0.0	0.0	0.0	0.0	0.0	0.0	0.0	0.0	0.0	0.0	0.0	0.0	0.0	0.0	0.0	0.0	0.0	0.0	0.0	0.0	0.0	0.0	0.0	0.0	0.0	7.117701923961992	0.0	6.635603202272733	6.635603202272733	6.635603202272733	6.633266393318271	6.634433816396289	5.76196075083725	5.447588916162799	5.144819208440055	5.144825852638862	5.1869586557501695	4.705226868198357	4.79783499204974	4.437591522638162
20	0.0	0.0	0.0	0.0	0.0	0.0	0.0	0.0	0.0	0.0	0.0	0.0	0.0	0.0	0.0	0.0	0.0	0.0	0.0	0.0	0.0	0.0	0.0	0.0	0.0	0.0	0.0	0.0	0.0	0.0	0.0	0.0	0.0	0.0	7.115365115007528	7.117701923961992	6.634433816396289	6.634433816396289	6.353593528438912	6.634433816396289	5.7629434240905475	5.51411365752938	5.3870696915145775	5.33163992560492	4.965511278288657	4.965609354828834	4.499726167376644	4.131436536635253	3.978202826589545
21	0.0	0.0	0.0	0.0	0.0	0.0	0.0	0.0	0.0	0.0	0.0	0.0	0.0	0.0	0.0	0.0	0.0	0.0	0.0	0.0	0.0	0.0	0.0	0.0	0.0	0.0	0.0	0.0	0.0	0.0	0.0	0.0	0.0	7.117701923961992	6.352813719440105	6.633266393318271	6.353593528438912	5.763277253633566	6.1523350947070305	5.5887053239170275	5.762276245304999	6.151782411148124	4.997966720400203	4.8231700972075355	4.622965899390306	4.422977620449202	4.245066342467371	3.8654441985966503	3.668653372419824
22	0.0	0.0	0.0	0.0	0.0	0.0	0.0	0.0	0.0	0.0	0.0	0.0	0.0	0.0	0.0	0.0	0.0	0.0	0.0	0.0	0.0	0.0	0.0	0.0	0.0	0.0	0.0	0.0	0.0	0.0	0.0	0.0	0.0	0.0	6.635603202272733	6.352813719440105	5.869546921139216	5.515268969937052	5.763611243481753	5.281178531944308	5.448214087189486	5.145628364182079	4.935074451080505	4.567570686909082	4.303504260868642	4.1912252685735645	3.7799737881603495	3.630729278817216	3.3393833104990573
23	0.0	0.0	0.0	0.0	0.0	0.0	0.0	0.0	0.0	0.0	0.0	0.0	0.0	0.0	0.0	0.0	0.0	0.0	0.0	0.0	0.0	0.0	0.0	0.0	0.0	0.0	0.0	0.0	0.0	0.0	0.0	0.0	0.0	0.0	7.115365115007528	7.117701923961992	5.997367691626311	5.670236373017774	5.448426394476588	5.448851203569578	5.187723151403155	5.33264516327209	4.585979124693335	4.380969764732741	3.8399774801601616	3.693627432312689	3.5602386817436056	3.2534079422708864	3.088604110209147
24	0.0	0.0	0.0	0.0	0.0	0.0	0.0	0.0	0.0	0.0	0.0	0.0	0.0	0.0	0.0	0.0	0.0	0.0	0.0	0.0	0.0	0.0	0.0	0.0	0.0	0.0	0.0	0.0	0.0	7.143856223318217	6.66175750162896	0.0	0.0	0.0	0.0	6.635603202272733	5.870325420873209	4.999391500188089	5.281011597144271	5.068550621829521	4.935373591433727	4.43816470836421	4.103706697084073	4.025837765590302	3.6786461837598248	3.437600706224594	3.1866982990749992	2.9823119813715637	2.738483293996528
25	0.0	0.0	0.0	0.0	0.0	0.0	0.0	0.0	0.0	0.0	0.0	0.0	0.0	0.0	0.0	0.0	0.0	0.0	0.0	0.0	0.0	0.0	0.0	0.0	0.0	7.143856223318217	0.0	0.0	0.0	0.0	0.0	0.0	7.143856223318217	6.66175750162896	7.143856223318217	6.153504480583477	5.449063705454707	5.188575940662373	4.82417802033863	4.906127977494695	4.395087747067741	4.181311949307785	4.08577650538849	3.6450772643697347	3.423716091349947	3.204124217015372	2.9502414193324036	2.700979879131949	2.515005407338327
26	0.0	0.0	0.0	0.0	0.0	0.0	0.0	0.0	0.0	0.0	0.0	0.0	0.0	0.0	0.0	0.0	0.0	0.0	0.0	0.0	0.0	0.0	0.0	0.0	0.0	0.0	6.66175750162896	7.143856223318217	0.0	6.179658779939704	6.66175750162896	6.173124385171876	6.379747827795139	6.024457656918647	5.539593242674156	6.013877627113475	5.388757566373842	4.878092765613339	4.568630497049888	4.5167919340096105	4.341789547428897	4.018193541289466	3.5278842187091985	3.434463261911181	3.1820448783613235	2.9953163938814713	2.776909312951658	2.5388533523431436	2.2342830623212597
27	0.0	0.0	0.0	0.0	0.0	0.0	0.0	0.0	0.0	0.0	0.0	0.0	0.0	0.0	0.0	0.0	0.0	0.0	0.0	0.0	0.0	0.0	0.0	0.0	0.0	0.0	0.0	0.0	7.143856223318217	6.66175750162896	6.179658779939704	6.179658779939704	5.6975600582504455	5.790434004066203	5.415550384416624	5.124484812920695	5.069512971767972	4.851087255062241	4.568799525960981	4.317004175234756	4.002402852179201	3.709845157640638	3.51210773430297	3.196976815791521	3.016387847818838	2.7555252503641476	2.566454786276709	2.3161931403820146	2.0490625061003156
28	0.0	0.0	0.0	0.0	0.0	0.0	0.0	0.0	0.0	0.0	0.0	0.0	0.0	0.0	0.0	0.0	0.0	0.0	0.0	0.0	0.0	0.0	0.0	0.0	0.0	0.0	6.66175750162896	0.0	6.024457656918647	5.790434004066203	6.66175750162896	5.476068662201778	5.306462039723106	5.173295612599089	5.6156394322720615	5.215461336561189	4.8859796621053295	4.53505535274819	4.3173180423757875	4.113921732551946	3.7927121438580107	3.4561315845097385	3.227588061735551	3.014649710166668	2.828020954106793	2.585974796533616	2.3581522900421676	2.1230670724776006	1.8627485065671001
29	0.0	0.0	0.0	0.0	0.0	0.0	0.0	0.0	0.0	0.0	0.0	0.0	0.0	0.0	0.0	0.0	0.0	0.0	0.0	0.0	0.0	0.0	0.0	0.0	0.0	0.0	0.0	7.143856223318217	5.897649106105881	6.66175750162896	6.024457656918647	5.542358935229389	5.897649106105881	5.260349261395568	5.306358666130011	4.927702161850853	4.680826532304231	4.454499814259203	4.152528680043764	3.8229810292096236	3.6365425405025302	3.2905393245342616	3.042110200885838	2.868759392164427	2.6286790754791287	2.418174024126712	2.1864069426635737	1.9781146952507997	1.7281825519422176
30	0.0	0.0	0.0	0.0	0.0	0.0	0.0	0.0	0.0	0.0	0.0	0.0	0.0	0.0	0.0	0.0	0.0	0.0	0.0	0.0	0.0	0.0	0.0	0.0	0.0	0.0	0.0	0.0	6.66175750162896	6.66175750162896	5.6156394322720615	5.476068662201778	5.215461336561189	5.357861836027746	5.057494520984898	4.822392010702977	4.726513800715113	4.52263020975558	4.02730435990683	3.695241954430598	3.5575245046404245	3.195314736447699	2.9322199511683937	2.6835591074618144	2.5055743292928705	2.3034975371749864	2.0383811512424472	1.8064812482510417	1.5549918276146242
31	0.0	0.0	0.0	0.0	0.0	0.0	0.0	0.0	0.0	0.0	0.0	0.0	0.0	0.0	0.0	0.0	0.0	0.0	0.0	0.0	7.352652972317394	7.352652972317394	0.0	0.0	0.0	0.0	6.379747827795139	6.379747827795139	6.024457656918647	6.024457656918647	5.790434004066203	5.897649106105881	5.69102566348262	5.6156394322720615	5.306462039723106	4.794325821392819	4.723092175264732	4.281361548428517	3.929026131777267	3.4825288775555725	3.3595275147062926	3.0649826469666737	2.8043033288938384	2.6063201399651206	2.358736071068903	2.1700506085584186	1.9408358068793463	1.683452449889395	1.436722426925404
32	0.0	0.0	0.0	0.0	0.0	0.0	0.0	0.0	0.0	0.0	0.0	0.0	0.0	0.0	0.0	0.0	7.352652972317394	0.0	0.0	0.0	7.352652972317394	7.352652972317394	7.319568995581992	0.0	0.0	6.433532855533384	7.143856223318217	6.179658779939704	6.024457656918647	6.379747827795139	6.179658779939704	5.897649106105881	5.476068662201778	5.542358935229389	5.056187922607384	4.751924511469211	4.440677599431854	4.135242937591528	3.9098505313088534	3.449731886596439	3.1641349117870474	2.9534326576178485	2.680741120313428	2.4744530144609094	2.285486857866867	2.068482117055157	1.8156830917122786	1.5806915455776007	1.3250752281966625
33	0.0	0.0	0.0	0.0	0.0	0.0	0.0	0.0	0.0	0.0	0.0	0.0	0.0	0.0	0.0	0.0	0.0	0.0	0.0	0.0	7.352652972317394	6.870554250628137	6.100821414972364	7.319568995581992	6.853815566967002	7.143856223318217	6.179658779939704	6.179658779939704	5.6975600582504455	5.790434004066203	6.379747827795139	5.790434004066203	5.612727675151893	5.213731490362559	4.9007546193509235	4.667958099473722	4.744195701965987	4.2275193915255835	3.8802942400338543	3.308376116959159	3.054848581953415	2.827489973038853	2.615463261070559	2.422307143683378	2.181378587063363	1.9726803963776547	1.7543838529209612	1.5076319295437548	1.2423400712393446
34	0.0	0.0	0.0	0.0	0.0	0.0	0.0	0.0	0.0	0.0	0.0	0.0	0.0	0.0	0.0	7.352652972317394	0.0	7.352652972317394	6.870554250628137	6.870554250628137	6.388455528938879	6.388455528938879	5.824436181271238	6.084215948846403	6.371716845277746	6.744079691166959	6.379747827795139	6.219602624162825	7.143856223318217	6.379747827795139	5.897649106105881	5.6975600582504455	5.415550384416624	5.694285187099089	4.959573093768499	4.626535968894385	4.401762059352568	4.067001433343399	3.7054743764312708	3.365209537802804	3.0448260529167728	2.747659606660754	2.512614835658984	2.3060935192548113	2.1762419687513077	1.9153672786479659	1.695510323865447	1.4240104393107105	1.1922375241500358
35	0.0	0.0	0.0	0.0	0.0	0.0	0.0	0.0	0.0	0.0	0.0	7.356115772385724	0.0	0.0	7.356115772385724	6.870554250628137	6.588544576794316	6.870554250628137	6.233254405917824	6.870554250628137	5.824436181271238	5.681791897786466	5.457942248410109	5.495683936157645	6.073361878369656	6.837470273892734	6.433532855533384	6.024457656918647	6.379747827795139	6.179658779939704	6.379747827795139	5.476068662201778	5.3083352823769445	5.093024848133586	4.801829795576509	4.463084932950575	4.516555437328235	4.103590929994793	3.7117070562927	3.271664387388534	2.959001791785333	2.794615692238204	2.5360641057888706	2.3172638791393947	2.1046444504020405	1.8990639938289728	1.665430193375978	1.4432961386592247	1.1638716234084558
36	0.0	0.0	0.0	0.0	0.0	0.0	0.0	0.0	0.0	0.0	0.0	7.356115772385724	7.356115772385724	6.391918329007211	6.108855255494031	6.106445855105058	5.46941731722972	5.51713203137612	5.751155684228564	5.469146010394745	5.2690569625393096	5.509908927107892	5.329283825319168	5.1186524472160055	5.651781434465553	6.040818297966728	6.124481626044716	6.837470273892734	6.307109943780679	7.143856223318217	5.542358935229389	6.024457656918647	5.359878965514241	4.931266702882672	4.777327419694785	4.475143353031256	4.402866293538605	4.094209137587459	3.6960124160650984	3.3170189227630447	3.0090145907247337	2.851246256779956	2.5654683000361933	2.3480952965655693	2.135238460952716	1.8998872656902126	1.6558898925234615	1.3948574743104336	1.1568104017800307
37	0.0	0.0	0.0	0.0	0.0	0.0	0.0	0.0	0.0	0.0	0.0	6.237492415389266	5.472996307161205	4.967743915763316	5.175446627613399	4.805282225963197	4.964372528368047	5.113855839518255	5.202954027467712	5.34233745958198	5.466890773465213	5.332988503088382	5.097779025481614	5.085960681985009	5.109164434991143	5.391174108824963	5.873272830514219	6.00972961643693	5.812977430968793	5.790434004066203	5.790434004066203	5.790434004066203	4.993969940512519	4.93229795402298	4.851531036748982	4.446236278782631	4.338818466510292	4.052903488919332	3.70334234067583	3.3270008707578844	3.1148336020207434	2.7950650384311357	2.5922500339660983	2.4213971154934324	2.1654854262898784	1.9317481977316922	1.68746764309678	1.4167900862463672	1.185942089984299
38	0.0	0.0	0.0	0.0	0.0	0.0	0.0	0.0	0.0	0.0	6.004355775426422	5.146437945288756	4.442550811304709	4.014975194863464	3.8666502083630325	4.078777865112492	4.200351656133764	4.3049612468223	4.397792337182808	4.705037614871667	4.751412006490611	4.912590970545926	4.8435000542315905	4.828052825441139	5.0807718627828535	5.48404805464072	6.200170429182421	5.599294029499527	5.769488182857806	5.651030089399491	5.6156394322720615	5.415550384416624	5.306462039723106	4.993969940512519	4.799971152540179	4.379932783072673	4.3895234983049525	4.149549201424891	3.777215954516823	3.390631641207672	3.174304763574285	2.926571674453716	2.642202834246218	2.4592725164295457	2.2181410411183844	1.9762068122346417	1.7144141468136782	1.4392085913981703	1.2060976615520405
39	0.0	0.0	0.0	0.0	0.0	0.0	0.0	0.0	0.0	6.392887475840666	5.065062561913614	4.010178517117812	3.440023661125883	2.9476656168301822	2.9152547660907917	3.179073020674249	3.4909086563616354	3.729635350770236	4.017180028168826	4.192781749550344	4.561780255174346	4.806766154914277	4.961543338974158	4.754682469770582	5.0019493329514635	5.349008384862865	5.4360620336593435	5.535591737778017	5.848723506541461	5.979971295643882	5.428611762105353	5.095935799258438	5.359878965514241	4.993969940512519	4.850559095980712	4.506442196912895	4.403043153384864	4.419812617464064	3.9640325634055706	3.5841070893249842	3.213913977410062	3.0396598979829363	2.7707774691274567	2.566041061205506	2.317511422271668	2.0604404734505435	1.7426617431966491	1.5088566932739917	1.2792000505178365
40	0.0	0.0	0.0	0.0	0.0	0.0	0.0	0.0	0.0	5.309789233885327	3.915599843842015	3.108282104170092	2.539276644563694	2.1939536357203178	2.122050630541546	2.369586154353958	2.8069825548596894	3.1386999909383526	3.5826823407459463	3.8867018165631766	4.282384019218813	4.318797548040157	4.813357391462047	4.847671950240386	4.846748209930407	5.235972985803908	5.138765559084749	5.848723506541461	5.342912500402164	5.416085854033794	5.558062282493884	5.142220985443052	5.173295612599089	5.133540710582803	4.824379145827056	4.726930266808166	4.602782573444301	4.361493685545135	3.9301439002692575	3.6057202369301624	3.392471006263338	3.174515306465322	2.9402798085571114	2.630068210659732	2.407982943170513	2.065788615546696	1.8088653150543221	1.5483876322673975	1.353700542874602
41	0.0	0.0	0.0	0.0	0.0	0.0	0.0	0.0	0.0	4.758302089325667	3.063904585837257	2.2275558750879165	1.7878956607805367	1.523884317470153	1.4266235836308612	1.6901382804873464	2.1784983031639005	2.7047518061910685	3.1071997513505067	3.6854858156201127	4.025866880121657	4.122894709641128	4.400926125915093	4.484102134833245	4.753874264114652	4.931157287346846	5.1696827127762965	5.718071707493165	5.490925967011833	5.67919822722391	5.607418715463417	5.281366846687499	5.6156394322720615	5.095935799258438	5.129202166573931	4.625326162768524	4.582390606876139	4.335621410547633	4.163213126782556	3.696202758579685	3.6194134084121394	3.3327341470119505	3.003048487597603	2.7365400253921983	2.4414594278124433	2.168077537043101	1.9052918921840973	1.668450622150078	1.4552701827658279
42	0.0	0.0	0.0	0.0	0.0	0.0	0.0	0.0	7.357807455324107	4.190566759430284	2.4060727158428143	1.4818513845846253	1.1569504872408114	1.0001559702987013	0.9291465250932998	1.1839310234929306	1.6901694124830566	2.261485049322162	2.796958914934905	3.49367738391289	3.898586454606714	4.167908620580941	4.2902135617976525	4.345056039468065	4.6417088106788045	4.771483342254939	5.271648571522215	5.1696827127762965	5.349008384862865	5.409906490682383	5.660547005754781	5.651030089399491	5.3083352823769445	5.612776844883101	5.0250973424407235	4.774787582299581	4.695572207615967	4.77778157632239	4.33095160202104	4.020115593296149	3.6862541360059264	3.4259764445720853	3.1166600461725196	2.8515011125942022	2.5683473380825497	2.3015182038965234	2.0259769874731752	1.7924516432635285	1.5703085726259092
43	0.0	0.0	0.0	0.0	0.0	0.0	0.0	0.0	7.357807455324107	3.9308220532556044	1.9662857888095253	0.9396781789022768	0.6129653171834906	0.5838252431953141	0.6028941572899069	0.8327592984587273	1.3037287349909104	1.9493868404742196	2.531625679627572	3.119824645949934	3.834969552607154	3.9417231066823124	4.1178679996285315	4.507540175999137	4.627065713301886	5.027243809012758	5.309253482846579	5.349008384862865	5.4228613198561355	5.718071707493165	6.307109943780679	5.3661260588172635	5.924021846508484	5.179419033298375	5.350035722341568	4.84010553898438	4.836325178430807	4.645485282411128	4.5702357645417715	4.028246502943544	3.973085188623208	3.6011695253918194	3.3172217743393	3.017213143611454	2.7089696623172195	2.3584381021794805	2.163702852442287	1.9045780519786293	1.7223967890766891
44	0.0	0.0	0.0	0.0	0.0	0.0	0.0	0.0	0.0	4.051593356058691	1.7584758217912508	0.5947365687628254	0.21411907436599176	0.25407975076292955	0.4169723109515435	0.6657832463287328	1.100988780941968	1.7538444668783981	2.4611509883838876	3.1713860323741336	3.8101743173586087	4.020815157180437	3.9130164295200194	4.213434172317205	4.507540175999137	5.05349301608876	5.48404805464072	5.5912631566804	5.5912631566804	5.4360620336593435	6.837470273892734	6.555460600058915	5.856315995937605	5.537214730591279	5.678355095774094	5.7685282579061035	4.854281705671761	4.6259030482459895	4.686372599582631	4.369796609325351	4.2039916858596325	3.9431658682554307	3.4824117735336575	3.102408147124847	2.841275370103059	2.5975219851655282	2.336357414334352	2.0700512418764383	1.89751882012927
45	0.0	0.0	0.0	0.0	0.0	0.0	0.0	0.0	0.0	4.521807771545702	1.905077176717695	0.5153897869220172	0.0	0.05902147855419404	0.3271233209538362	0.6420559502023595	1.0830760072372039	1.6992486538145783	2.447964269043446	3.195324159616754	3.802357708933367	3.995883603413785	3.9130164295200194	4.109653751010616	4.519850611262205	4.909075387135706	5.138765559084749	5.535591737778017	5.535591737778017	5.9661467763299765	6.3553715522034775	6.200170429182421	5.906882154561995	5.889113731008736	5.678355095774094	5.3383202243371635	5.18981117487926	5.14754528900332	4.937549890146482	4.396971413334875	4.370018667607342	4.060891046604245	3.7474344000609996	3.2407255314854018	3.06407426409114	2.7262210108913125	2.526644218495151	2.2802620911904263	2.131049216372971
46	0.0	0.0	0.0	0.0	0.0	0.0	0.0	0.0	0.0	5.347541144793325	2.296423396609387	0.688399348426481	0.021674781422564404	0.015977702518824355	0.3368593200054004	0.7510573006375267	1.2109858848933577	1.8363543125035307	2.58207708929491	3.42265161215982	4.002943061890885	4.032524985300891	3.9782693847789163	4.28938462056568	4.558145866499325	5.027243809012758	5.535591737778017	5.5912631566804	6.3553715522034775	6.555460600058915	6.3553715522034775	6.555460600058915	6.837470273892734	5.844273898602653	6.003893144383488	5.998707975585356	5.450469509409928	5.334410003519297	4.645223067685379	4.879519819918391	4.551743946035869	4.213431450823297	3.9135522783139223	3.466941693832509	3.1774499598813533	2.9755612109036305	2.709936788117912	2.508841374088667	2.3544631696859613
47	0.0	0.0	0.0	0.0	0.0	0.0	0.0	0.0	0.0	6.5938612292650625	2.9939982054799783	1.1448803745717226	0.31721396523184486	0.19157681510185665	0.47018719103290385	0.9514023716913034	1.4598971961183178	2.0931525274702603	2.8966868800033074	3.86300192868607	4.586383650220637	4.3811367938529076	4.450254492084639	4.374657163561673	4.627065713301886	5.138765559084749	5.535591737778017	5.791352204535837	6.555460600058915	6.837470273892734	0.0	6.555460600058915	5.970351398398705	6.254753601441347	5.871949362810248	5.872350932172898	5.334237343634799	5.282990802691323	5.450401403126037	5.069900937320959	4.644221416098959	4.438725287475737	4.132150572494119	3.8161259590239576	3.4415925449778806	3.1106249978254326	2.9402766313288966	2.7690056313274196	2.512445238404254
48	0.0	0.0	0.0	0.0	0.0	0.0	0.0	0.0	0.0	0.0	4.040200908243865	1.8965249886251376	0.8726694467418055	0.618881493482625	0.8237045070116125	1.2739433162826126	1.8178138347361923	2.489933109034088	3.381277011585966	4.182994213130766	5.232720214124596	4.89786796109335	4.671953638136266	5.05349301608876	4.977542567840285	5.309253482846579	6.073361878369656	6.200170429182421	7.319568995581992	0.0	0.0	6.837470273892734	7.319568995581992	6.729699285080887	7.118507437243585	5.872334061049791	5.6722745379283595	6.154385913458727	6.353697304280747	5.588597520093973	4.774328305609229	4.774238682595856	4.550599863145761	4.0182071265662564	3.736032381900908	3.4380066028210594	3.2813373845924048	3.004975086871429	2.8018800223128633
49	0.0	0.0	0.0	0.0	0.0	0.0	0.0	0.0	0.0	0.0	5.690523891641204	2.935093809369379	1.7161061396418802	1.3075030719756846	1.3838216202435376	1.7659301954531283	2.3157818169552185	3.0310675818935646	3.7774189885603375	4.6797453107734	5.626067503165954	5.820766283223763	5.311309623021881	5.138765559084749	5.651781434465553	6.837470273892734	7.319568995581992	7.319568995581992	0.0	0.0	0.0	0.0	6.3553715522034775	6.415182414808815	6.636408715554326	6.635356374719603	6.354081808496353	7.118608665210127	5.763856490780471	5.588645653428982	5.388134366390904	5.032786084050921	4.684236165748461	4.381638719240155	3.9941901060456217	3.7805844994420523	3.5081973626913046	3.330598389816217	3.0676087627828945
50	0.0	0.0	0.0	0.0	0.0	0.0	0.0	0.0	0.0	0.0	6.394096633817274	4.433855922677079	2.76325549239381	2.2413633234940917	2.204469663236683	2.4878639204829724	2.985793352116082	3.5313873062053656	4.301178836720559	4.827605017642663	5.756172769588879	6.104951050489875	5.799613489639601	6.200170429182421	6.837470273892734	6.837470273892734	6.837470273892734	7.319568995581992	7.319568995581992	0.0	0.0	0.0	7.319568995581992	7.118507437243585	7.118507437243585	7.118507437243585	6.636459327695976	7.118507437243585	6.353220735221791	5.38797557682293	5.514588479811842	5.2326959216540825	5.068307002342099	4.750634178675714	4.181400967793213	4.077028892568346	3.803903046735547	3.577163948076473	3.373677492759029
51	0.0	0.0	0.0	0.0	0.0	0.0	0.0	0.0	0.0	0.0	0.0	5.629988238294196	4.134765126719907	3.4074779667805304	3.2138382240796224	3.2856174685261212	3.7194886120710553	4.212605514188595	4.609406622920182	5.829386657166731	6.111426607239217	6.593555606485129	6.87544417799981	6.555460600058915	0.0	0.0	7.319568995581992	0.0	0.0	0.0	0.0	0.0	0.0	0.0	7.118507437243585	0.0	7.117455096408861	7.118507437243585	6.152113525061068	6.151731622868045	5.869979360421667	5.58786998797124	5.232937014426856	5.068154272039875	4.774260059370196	4.354617805054791	4.001657825539663	3.7856347836281827	3.5557791446799047
52	0.0	0.0	0.0	0.0	0.0	0.0	0.0	0.0	0.0	0.0	0.0	0.0	6.0048718579437725	4.665540640873926	4.454602293828109	4.284417358368332	4.609483670808264	4.7579902787664	5.039942698509217	5.6897718512836555	6.593495052689809	0.0	0.0	0.0	0.0	0.0	0.0	0.0	0.0	0.0	0.0	0.0	0.0	0.0	0.0	7.118507437243585	0.0	7.118507437243585	7.1159262340683345	6.151734455057799	6.151731622868045	6.151731622868045	5.387836074281818	5.588284736021093	4.998774077049605	4.567995769699694	4.48362901504586	4.085205817050674	3.8784520651731267
53	0.0	0.0	0.0	0.0	0.0	0.0	0.0	0.0	0.0	0.0	0.0	0.0	7.358294077195788	6.393553431101896	5.690057867922167	5.9116627464111975	5.347283689925014	5.522021958747795	5.47403593776642	6.004120680437051	6.393345456310552	0.0	0.0	0.0	7.319568995581992	0.0	0.0	0.0	0.0	0.0	0.0	0.0	0.0	0.0	0.0	0.0	0.0	7.118507437243585	0.0	6.352684737514137	6.35182161478545	7.1159262340683345	6.151737287259088	5.997043142528433	5.032409253459695	4.876930419236961	4.876708176642529	4.2562064877542545	4.140934816958054
54	0.0	0.0	0.0	0.0	0.0	0.0	0.0	0.0	0.0	0.0	0.0	0.0	0.0	0.0	6.875860189789712	6.238310708147184	5.91135071424339	7.357542899689067	5.911246734621296	5.829326108642912	7.357542899689067	0.0	0.0	0.0	0.0	0.0	0.0	0.0	0.0	0.0	0.0	0.0	0.0	0.0	0.0	0.0	0.0	7.1159262340683345	7.1159262340683345	0.0	6.633827512379078	0.0	6.151566041925847	5.996007005617834	5.869611454545424	5.513949396123966	4.904963826944011	4.849392558323029	4.662731966418379
55	0.0	0.0	0.0	0.0	0.0	0.0	0.0	0.0	0.0	0.0	0.0	0.0	0.0	0.0	7.357542899689067	0.0	6.238310708147184	6.393345456310552	6.111335782476733	7.357542899689067	7.357542899689067	0.0	0.0	0.0	0.0	0.0	0.0	0.0	0.0	0.0	0.0	0.0	0.0	0.0	0.0	0.0	0.0	0.0	0.0	7.1159262340683345	0.0	0.0	7.118507437243585	7.1159262340683345	6.151765606303906	5.232211872572712	5.513853723840981	5.232188203699849	5.031829736610511
56	0.0	0.0	0.0	0.0	0.0	0.0	0.0	0.0	0.0	0.0	0.0	0.0	0.0	0.0	0.0	0.0	0.0	7.357542899689067	6.593434504165989	6.87544417799981	7.357542899689067	0.0	0.0	0.0	0.0	0.0	0.0	0.0	0.0	0.0	0.0	0.0	0.0	0.0	0.0	0.0	0.0	0.0	0.0	0.0	0.0	6.351600848654957	6.35138770032545	6.6339662455236486	6.351778222550308	6.3514591644037175	5.762240318737016	5.5874526328168574	5.331565037368337
57	0.0	0.0	0.0	0.0	0.0	0.0	0.0	0.0	0.0	0.0	0.0	0.0	0.0	0.0	0.0	7.357542899689067	7.357542899689067	0.0	0.0	0.0	6.87544417799981	0.0	0.0	0.0	0.0	0.0	0.0	0.0	0.0	0.0	0.0	0.0	0.0	0.0	0.0	0.0	0.0	0.0	0.0	0.0	0.0	0.0	0.0	0.0	6.351472580078019	7.115275467382455	6.351472580078019	5.669427550989628	5.514041057062867
58	0.0	0.0	0.0	0.0	0.0	0.0	0.0	0.0	0.0	0.0	0.0	0.0	0.0	0.0	0.0	0.0	0.0	0.0	0.0	0.0	0.0	0.0	0.0	0.0	0.0	0.0	0.0	0.0	0.0	0.0	0.0	0.0	0.0	0.0	0.0	0.0	0.0	0.0	0.0	0.0	0.0	0.0	6.633507714642695	0.0	6.633176745693197	6.633635058358903	6.3514591644037175	5.996418860167594	5.387099223030383
59	0.0	0.0	0.0	0.0	0.0	0.0	0.0	0.0	0.0	0.0	0.0	0.0	0.0	0.0	0.0	0.0	0.0	0.0	0.0	0.0	0.0	0.0	0.0	0.0	0.0	0.0	0.0	0.0	0.0	0.0	0.0	0.0	0.0	0.0	0.0	0.0	0.0	0.0	0.0	0.0	0.0	0.0	0.0	7.115275467382455	0.0	7.116192394917368	7.115275467382455	6.151048840086101	6.151287021381853
60	0.0	0.0	0.0	0.0	0.0	0.0	0.0	0.0	0.0	0.0	0.0	0.0	0.0	0.0	0.0	0.0	0.0	0.0	0.0	0.0	0.0	0.0	0.0	0.0	0.0	0.0	0.0	0.0	0.0	0.0	0.0	0.0	0.0	0.0	0.0	0.0	0.0	0.0	0.0	7.1159262340683345	0.0	0.0	0.0	0.0	0.0	0.0	0.0	6.3514591644037175	5.996052932206171
61	0.0	0.0	0.0	0.0	0.0	0.0	0.0	0.0	0.0	0.0	0.0	0.0	0.0	0.0	0.0	0.0	0.0	0.0	0.0	0.0	0.0	0.0	0.0	0.0	0.0	0.0	0.0	0.0	0.0	0.0	0.0	0.0	0.0	0.0	0.0	0.0	0.0	0.0	0.0	0.0	0.0	7.115275467382455	0.0	0.0	7.115275467382455	7.115275467382455	0.0	0.0	0.0
62	0.0	0.0	0.0	0.0	0.0	0.0	0.0	0.0	0.0	0.0	0.0	0.0	0.0	0.0	0.0	0.0	0.0	0.0	0.0	0.0	0.0	0.0	0.0	0.0	0.0	0.0	0.0	0.0	0.0	0.0	0.0	0.0	0.0	0.0	0.0	0.0	0.0	0.0	0.0	0.0	0.0	0.0	0.0	0.0	0.0	0.0	0.0	0.0	7.115235238809634
63	0.0	0.0	0.0	0.0	0.0	0.0	0.0	0.0	0.0	0.0	0.0	0.0	0.0	0.0	0.0	0.0	0.0	0.0	0.0	0.0	0.0	0.0	0.0	0.0	0.0	0.0	0.0	0.0	0.0	0.0	0.0	0.0	0.0	0.0	0.0	0.0	0.0	0.0	0.0	0.0	0.0	7.115275467382455	0.0	0.0	7.115275467382455	0.0	0.0	0.0	7.115239189680578
64	0.0	0.0	0.0	0.0	0.0	0.0	0.0	0.0	0.0	0.0	0.0	0.0	0.0	0.0	0.0	0.0	0.0	0.0	0.0	0.0	0.0	0.0	0.0	0.0	0.0	0.0	0.0	0.0	0.0	0.0	0.0	0.0	0.0	0.0	0.0	0.0	0.0	0.0	0.0	0.0	0.0	0.0	0.0	0.0	0.0	0.0	0.0	0.0	0.0
65	0.0	0.0	0.0	0.0	0.0	0.0	0.0	0.0	0.0	0.0	0.0	0.0	0.0	0.0	0.0	0.0	0.0	0.0	0.0	0.0	0.0	0.0	0.0	0.0	0.0	0.0	0.0	0.0	0.0	0.0	0.0	0.0	0.0	0.0	0.0	0.0	0.0	0.0	0.0	0.0	0.0	0.0	0.0	0.0	0.0	0.0	0.0	0.0	0.0
66	0.0	0.0	0.0	0.0	0.0	0.0	0.0	0.0	0.0	0.0	0.0	0.0	0.0	0.0	0.0	0.0	0.0	0.0	0.0	0.0	0.0	0.0	0.0	0.0	0.0	0.0	0.0	0.0	0.0	0.0	0.0	0.0	0.0	0.0	0.0	0.0	0.0	0.0	0.0	0.0	0.0	0.0	0.0	0.0	0.0	0.0	0.0	0.0	0.0
67	0.0	0.0	0.0	0.0	0.0	0.0	0.0	0.0	0.0	0.0	0.0	0.0	0.0	0.0	0.0	0.0	0.0	0.0	0.0	0.0	0.0	0.0	0.0	0.0	0.0	0.0	0.0	0.0	0.0	0.0	0.0	0.0	0.0	0.0	0.0	0.0	0.0	0.0	0.0	0.0	0.0	0.0	0.0	0.0	0.0	0.0	0.0	0.0	0.0
68	0.0	0.0	0.0	0.0	0.0	0.0	0.0	0.0	0.0	0.0	0.0	0.0	0.0	0.0	0.0	0.0	0.0	0.0	0.0	0.0	0.0	0.0	0.0	0.0	0.0	0.0	0.0	0.0	0.0	0.0	0.0	0.0	0.0	0.0	0.0	0.0	0.0	0.0	0.0	0.0	0.0	0.0	0.0	0.0	0.0	0.0	0.0	0.0	0.0
69	0.0	0.0	0.0	0.0	0.0	0.0	0.0	0.0	0.0	0.0	0.0	0.0	0.0	0.0	0.0	0.0	0.0	0.0	0.0	0.0	0.0	0.0	0.0	0.0	0.0	0.0	0.0	0.0	0.0	0.0	0.0	0.0	0.0	0.0	0.0	0.0	0.0	0.0	0.0	0.0	0.0	0.0	0.0	0.0	0.0	0.0	0.0	0.0	0.0
70	0.0	0.0	0.0	0.0	0.0	0.0	0.0	0.0	0.0	0.0	0.0	0.0	0.0	0.0	0.0	0.0	0.0	0.0	0.0	0.0	0.0	0.0	0.0	0.0	0.0	0.0	0.0	0.0	0.0	0.0	0.0	0.0	0.0	0.0	0.0	0.0	0.0	0.0	0.0	0.0	0.0	0.0	0.0	0.0	0.0	0.0	0.0	0.0	0.0
71	0.0	0.0	0.0	0.0	0.0	0.0	0.0	0.0	0.0	0.0	0.0	0.0	0.0	0.0	0.0	0.0	0.0	0.0	0.0	0.0	0.0	0.0	0.0	0.0	0.0	0.0	0.0	0.0	0.0	0.0	0.0	0.0	0.0	0.0	0.0	0.0	0.0	0.0	0.0	0.0	0.0	0.0	0.0	0.0	0.0	0.0	0.0	0.0	0.0
72	0.0	0.0	0.0	0.0	0.0	0.0	0.0	0.0	0.0	0.0	0.0	0.0	0.0	0.0	0.0	0.0	0.0	0.0	0.0	0.0	0.0	0.0	0.0	0.0	0.0	0.0	0.0	0.0	0.0	0.0	0.0	0.0	0.0	0.0	0.0	0.0	0.0	0.0	0.0	0.0	0.0	0.0	0.0	0.0	0.0	0.0	0.0	0.0	0.0
73	0.0	0.0	0.0	0.0	0.0	0.0	0.0	0.0	0.0	0.0	0.0	0.0	0.0	0.0	0.0	0.0	0.0	0.0	0.0	0.0	0.0	0.0	0.0	0.0	0.0	0.0	0.0	0.0	0.0	0.0	0.0	0.0	0.0	0.0	0.0	0.0	0.0	0.0	0.0	0.0	0.0	0.0	0.0	0.0	0.0	0.0	0.0	0.0	0.0
74	0.0	0.0	0.0	0.0	0.0	0.0	0.0	0.0	0.0	0.0	0.0	0.0	0.0	0.0	0.0	0.0	0.0	0.0	0.0	0.0	0.0	0.0	0.0	0.0	0.0	0.0	0.0	0.0	0.0	0.0	0.0	0.0	0.0	0.0	0.0	0.0	0.0	0.0	0.0	0.0	0.0	0.0	0.0	0.0	0.0	0.0	0.0	0.0	0.0
75	0.0	0.0	0.0	0.0	0.0	0.0	0.0	0.0	0.0	0.0	0.0	0.0	0.0	0.0	0.0	0.0	0.0	0.0	0.0	0.0	0.0	0.0	0.0	0.0	0.0	0.0	0.0	0.0	0.0	0.0	0.0	0.0	0.0	0.0	0.0	0.0	0.0	0.0	0.0	0.0	0.0	0.0	0.0	0.0	0.0	0.0	0.0	0.0	0.0
76	0.0	0.0	0.0	0.0	0.0	0.0	0.0	0.0	0.0	0.0	0.0	0.0	0.0	0.0	0.0	0.0	0.0	0.0	0.0	0.0	0.0	0.0	0.0	0.0	0.0	0.0	0.0	0.0	0.0	0.0	0.0	0.0	0.0	0.0	0.0	0.0	0.0	0.0	0.0	0.0	0.0	0.0	0.0	0.0	0.0	0.0	0.0	0.0	0.0
77	0.0	0.0	0.0	0.0	0.0	0.0	0.0	0.0	0.0	0.0	0.0	0.0	0.0	0.0	0.0	0.0	0.0	0.0	0.0	0.0	0.0	0.0	0.0	0.0	0.0	0.0	0.0	0.0	0.0	0.0	0.0	0.0	0.0	0.0	0.0	0.0	0.0	0.0	0.0	0.0	0.0	0.0	0.0	0.0	0.0	0.0	0.0	0.0	0.0
78	0.0	0.0	0.0	0.0	0.0	0.0	0.0	0.0	0.0	0.0	0.0	0.0	0.0	0.0	0.0	0.0	0.0	0.0	0.0	0.0	0.0	0.0	0.0	0.0	0.0	0.0	0.0	0.0	0.0	0.0	0.0	0.0	0.0	0.0	0.0	0.0	0.0	0.0	0.0	0.0	0.0	0.0	0.0	0.0	0.0	0.0	0.0	0.0	0.0
79	0.0	0.0	0.0	0.0	0.0	0.0	0.0	0.0	0.0	0.0	0.0	0.0	0.0	0.0	0.0	0.0	0.0	0.0	0.0	0.0	0.0	0.0	0.0	0.0	0.0	0.0	0.0	0.0	0.0	0.0	0.0	0.0	0.0	0.0	0.0	0.0	0.0	0.0	0.0	0.0	0.0	0.0	0.0	0.0	0.0	0.0	0.0	0.0	0.0
[truncated: 31 more columns]
