# Supplementary material for: Machine learning coarse-grained potentials of protein thermodynamics
Source: Nat Commun. 2023 Sep 15;14:5739. doi: 10.1038/s41467-023-41343-1 (PMC10504246; doi:10.1038/s41467-023-41343-1)
Supplement: Supplementary file 4 — Source Data [file 41467_2023_41343_MOESM4_ESM.zip › Source_data/FigureS12/FigureS12i.csv]

time [ns]	RMSD [A]
0.0	13.092597
0.0001	13.069509
0.0002	13.084165
0.00030000000000000003	13.06148
0.0004	13.059012
0.0005	13.080705
0.0006000000000000001	13.113918
0.0007	13.141449
0.0008	13.21001
0.0009000000000000001	13.273395
0.001	13.317227
0.0011	13.344163
0.0012000000000000001	13.364878
0.0013000000000000002	13.4007635
0.0014	13.392943
0.0015	13.390584
0.0016	13.393299
0.0017000000000000001	13.386037
0.0018000000000000002	13.367785
0.0019	13.346093
0.002	13.337029
0.0021000000000000003	13.374947
0.0022	13.455002
0.0023	13.532246
0.0024000000000000002	13.587084
0.0025	13.622295
0.0026000000000000003	13.663892
0.0027	13.763754
0.0028	13.847765
0.0029000000000000002	13.906127
0.003	13.943654
0.0031000000000000003	13.945504
0.0032	13.963949
0.0033	14.023537
0.0034000000000000002	14.092958
0.0035	14.123292
0.0036000000000000003	14.140832
0.0037	14.152089
0.0038	14.135793
0.0039000000000000003	14.140698
0.004	14.200902
0.0041	14.294497
0.004200000000000001	14.386103
0.0043	14.495792
0.0044	14.609089
0.0045000000000000005	14.712022
0.0046	14.806433
0.0047	14.864451
0.0048000000000000004	14.864622
0.0049	14.881532
0.005	14.923595
0.0051	14.959298
0.005200000000000001	14.9995985
0.0053	15.044567
0.0054	15.076312
0.0055000000000000005	15.184565
0.0056	15.241514
0.0057	15.250861
0.0058000000000000005	15.26372
0.0059	15.272547
0.006	15.25434
0.0061	15.255976
0.006200000000000001	15.210781
0.0063	15.161796
0.0064	15.192392
0.006500000000000001	15.245022
0.0066	15.230128
0.0067	15.186776
0.0068000000000000005	15.207415
0.006900000000000001	15.244932
0.007	15.278675
0.0071	15.251493
0.007200000000000001	15.189888
0.0073	15.133253
0.0074	15.08843
0.007500000000000001	15.0657625
0.0076	15.0034895
0.0077	14.921635
0.0078000000000000005	14.809229
0.0079	14.707553
0.008	14.677658
0.0081	14.6506605
0.0082	14.604107
0.0083	14.626237
0.008400000000000001	14.678664
0.0085	14.679512
0.0086	14.671291
0.008700000000000001	14.683664
0.0088	14.712407
0.0089	14.693658
0.009000000000000001	14.698374
0.0091	14.745877
0.0092	14.805771
0.009300000000000001	14.851846
0.0094	14.869823
0.0095	14.873019
0.009600000000000001	14.91918
0.0097	14.965477
0.0098	15.038201
0.0099	15.083903
0.01	15.151778
0.010100000000000001	15.228119
0.0102	15.244064
0.0103	15.288344
0.010400000000000001	15.350898
0.0105	15.408004
0.0106	15.448011
0.010700000000000001	15.472459
0.0108	15.492913
0.0109	15.475423
0.011000000000000001	15.496241
0.0111	15.483564
0.0112	15.432639
0.011300000000000001	15.413413
0.0114	15.410959
0.0115	15.4002495
0.011600000000000001	15.430393
0.0117	15.456777
0.0118	15.52953
0.0119	15.636542
0.012	15.747533
0.012100000000000001	15.810407
0.0122	15.811453
0.0123	15.773267
0.012400000000000001	15.746983
0.0125	15.722032
0.0126	15.653564
0.012700000000000001	15.593463
0.0128	15.541126
0.0129	15.501828
0.013000000000000001	15.479421
0.0131	15.448611
0.0132	15.420361
0.013300000000000001	15.343352
0.0134	15.2150345
0.0135	15.091207
0.013600000000000001	15.059713
0.0137	15.004087
0.013800000000000002	14.964837
0.013900000000000001	14.958268
0.014	14.97426
0.014100000000000001	15.0246315
0.0142	15.067336
0.0143	15.0160055
0.014400000000000001	14.951104
0.0145	14.894649
0.0146	14.831684
0.014700000000000001	14.805424
0.0148	14.700432
0.0149	14.648901
0.015000000000000001	14.624079
0.0151	14.572865
0.0152	14.501775
0.015300000000000001	14.480716
0.0154	14.448634
0.0155	14.512257
0.015600000000000001	14.569998
0.015700000000000002	14.584315
0.0158	14.545468
0.0159	14.54607
0.016	14.5921
0.0161	14.601428
0.0162	14.52965
0.016300000000000002	14.4516945
0.0164	14.44283
0.0165	14.434571
0.0166	14.375133
0.0167	14.318263
0.016800000000000002	14.315845
0.016900000000000002	14.327476
0.017	14.277449
0.0171	14.227812
0.0172	14.210199
0.0173	14.149857
0.017400000000000002	14.169774
0.0175	14.257639
0.0176	14.296803
0.0177	14.314549
0.0178	14.306103
0.0179	14.29932
0.018000000000000002	14.298755
0.0181	14.292009
0.0182	14.270755
0.0183	14.305954
0.0184	14.376763
0.018500000000000003	14.440119
0.018600000000000002	14.480971
0.0187	14.525109
0.0188	14.528789
0.0189	14.519376
0.019	14.47396
0.019100000000000002	14.444162
0.019200000000000002	14.467263
0.0193	14.531411
0.0194	14.600719
0.0195	14.644332
0.0196	14.690481
0.019700000000000002	14.719351
0.0198	14.7598915
0.0199	14.79394
0.02	14.8008585
0.0201	14.838545
0.020200000000000003	14.868546
0.020300000000000002	14.865233
0.0204	14.901958
0.0205	15.004712
0.0206	15.080185
0.0207	15.097939
0.020800000000000003	15.108137
0.020900000000000002	15.088198
0.021	15.06189
0.0211	15.028849
0.0212	15.018605
0.0213	15.0567875
0.021400000000000002	15.110295
0.021500000000000002	15.136425
0.0216	15.135889
0.0217	15.126716
0.0218	15.075233
0.0219	15.040526
0.022000000000000002	15.007034
0.0221	14.940401
0.0222	14.899767
0.0223	14.851277
0.0224	14.776767
0.022500000000000003	14.765639
0.022600000000000002	14.746479
0.0227	14.711616
0.0228	14.665441
0.0229	14.608984
0.023	14.60008
0.023100000000000002	14.599718
0.023200000000000002	14.596276
0.0233	14.555336
0.0234	14.496983
0.0235	14.47512
0.0236	14.519639
0.023700000000000002	14.57353
0.0238	14.5651455
0.0239	14.491862
0.024	14.464364
0.0241	14.474993
0.024200000000000003	14.449359
0.024300000000000002	14.424558
0.0244	14.390408
0.0245	14.418978
0.0246	14.521062
0.0247	14.565234
0.024800000000000003	14.544008
0.024900000000000002	14.483944
0.025	14.448932
0.0251	14.381216
0.0252	14.342409
0.0253	14.280329
0.025400000000000002	14.212194
0.025500000000000002	14.152006
0.0256	14.093592
0.0257	13.9939575
0.0258	13.93038
0.025900000000000003	13.876644
0.026000000000000002	13.837972
0.0261	13.800155
0.0262	13.741993
0.0263	13.708648
0.0264	13.667085
0.026500000000000003	13.606859
0.026600000000000002	13.5449
0.0267	13.460233
0.0268	13.387864
0.0269	13.337827
0.027	13.314577
0.027100000000000003	13.310875
0.027200000000000002	13.276268
0.0273	13.269806
0.0274	13.2652645
0.0275	13.281024
0.027600000000000003	13.326102
0.027700000000000002	13.391389
0.027800000000000002	13.420454
0.0279	13.41232
0.028	13.3878
0.0281	13.385028
0.028200000000000003	13.38827
0.028300000000000002	13.40309
0.0284	13.461745
0.0285	13.449744
0.0286	13.452302
0.0287	13.46858
0.028800000000000003	13.477553
0.028900000000000002	13.468659
0.029	13.497751
0.0291	13.514863
0.0292	13.550101
0.029300000000000003	13.609754
0.029400000000000003	13.634367
0.029500000000000002	13.612906
0.0296	13.598252
0.0297	13.646165
0.0298	13.672312
0.029900000000000003	13.69886
0.030000000000000002	13.790786
0.030100000000000002	13.841131
0.0302	13.796772
0.0303	13.673082
0.0304	13.56786
0.030500000000000003	13.483616
0.030600000000000002	13.398517
0.0307	13.336785
0.0308	13.325227
0.0309	13.318374
0.031	13.306096
0.031100000000000003	13.315396
0.031200000000000002	13.308896
0.0313	13.259715
0.031400000000000004	13.223421
0.0315	13.172115
0.0316	13.111969
0.0317	13.027047
0.0318	12.948857
0.031900000000000005	12.902559
0.032	12.877089
0.032100000000000004	12.890406
0.0322	12.904562
0.0323	12.848934
0.0324	12.766178
0.0325	12.743897
0.032600000000000004	12.774228
0.0327	12.831195
0.0328	12.815616
0.0329	12.740485
0.033	12.782344
0.033100000000000004	12.900452
0.0332	12.955837
0.0333	12.964416
0.0334	12.894734
0.0335	12.852864
0.033600000000000005	12.906185
0.0337	12.953859
0.033800000000000004	12.994075
0.0339	13.010596
0.034	13.008564
0.0341	13.024455
0.0342	13.002133
0.034300000000000004	12.98228
0.0344	12.950619
0.0345	12.9028225
0.0346	12.889501
0.0347	12.884963
0.034800000000000005	12.865105
0.0349	12.938637
0.035	13.005507
0.0351	13.055066
0.0352	13.153365
0.035300000000000005	13.215627
0.0354	13.302478
0.035500000000000004	13.300777
0.0356	13.248086
0.0357	13.215958
0.0358	13.212473
0.0359	13.200674
0.036000000000000004	13.2132015
0.0361	13.210417
0.0362	13.262948
0.0363	13.296943
0.0364	13.314109
0.036500000000000005	13.358718
0.0366	13.469536
0.0367	13.541452
0.0368	13.599568
0.0369	13.685237
0.037000000000000005	13.772091
0.0371	13.79723
0.037200000000000004	13.794627
0.0373	13.766312
0.0374	13.732802
0.0375	13.713192
0.0376	13.711924
0.037700000000000004	13.778235
0.0378	13.844321
0.0379	13.889443
0.038	13.937346
0.0381	13.945267
0.038200000000000005	13.944516
0.0383	13.917126
0.038400000000000004	13.849184
0.0385	13.853851
0.0386	13.89976
0.038700000000000005	13.957802
0.0388	13.998151
0.038900000000000004	13.9944935
0.039	13.94713
0.0391	13.898722
0.0392	13.899717
0.0393	13.923567
0.039400000000000004	13.939844
0.0395	13.96495
0.0396	14.038261
0.0397	14.056551
0.0398	14.0843725
0.039900000000000005	14.113237
0.04	14.1216755
0.040100000000000004	14.126407
0.0402	14.169625
0.0403	14.1438465
0.040400000000000005	14.073614
0.0405	14.032156
0.040600000000000004	14.004268
0.0407	13.962755
0.0408	13.878416
0.0409	13.85395
0.041	13.869235
0.041100000000000005	13.8873205
0.0412	13.916106
0.0413	13.931858
0.0414	13.966227
0.0415	14.070225
0.041600000000000005	14.162034
0.0417	14.232568
0.041800000000000004	14.272307
0.0419	14.242243
0.042	14.242097
0.042100000000000005	14.290674
0.0422	14.329498
0.042300000000000004	14.354449
0.0424	14.382739
0.0425	14.430253
0.0426	14.437025
0.0427	14.411298
0.042800000000000005	14.371218
0.0429	14.389201
0.043000000000000003	14.388276
0.0431	14.362366
0.0432	14.32034
0.043300000000000005	14.275051
0.0434	14.236678
0.043500000000000004	14.184774
0.0436	14.11791
0.0437	14.068469
0.0438	14.034903
0.0439	14.008239
0.044000000000000004	13.985005
0.0441	13.963437
0.0442	13.983574
0.0443	14.03766
0.0444	14.111658
0.044500000000000005	14.135198
0.0446	14.095799
0.044700000000000004	14.024479
0.0448	13.990392
0.0449	14.022028
0.045000000000000005	14.052535
0.0451	14.011662
0.045200000000000004	13.969963
0.0453	13.940078
0.0454	13.912562
0.0455	13.805042
0.0456	13.680483
0.045700000000000005	13.610667
0.0458	13.535724
0.0459	13.452559
0.046	13.388918
0.0461	13.351205
0.046200000000000005	13.309454
0.0463	13.291447
0.046400000000000004	13.279024
0.0465	13.215204
0.0466	13.142338
0.046700000000000005	13.142134
0.0468	13.187092
0.046900000000000004	13.183597
0.047	13.156149
0.0471	13.125205
0.0472	13.052998
0.0473	13.0224495
0.047400000000000005	12.990382
0.0475	12.936765
0.0476	12.859438
0.0477	12.839963
0.0478	12.841579
0.047900000000000005	12.883172
0.048	12.892843
0.048100000000000004	12.871354
0.0482	12.908564
0.0483	13.015904
0.048400000000000006	13.170169
0.0485	13.356264
0.048600000000000004	13.520356
0.0487	13.680847
0.0488	13.80067
0.0489	13.896077
0.049	13.95082
0.049100000000000005	13.95431
0.0492	14.010607
0.049300000000000004	14.090381
0.0494	14.141135
0.0495	14.122788
0.049600000000000005	14.050585
0.0497	14.034691
0.049800000000000004	14.026194
0.0499	14.010707
0.05	13.990136
0.050100000000000006	13.976214
0.0502	13.974291
0.050300000000000004	13.996038
0.0504	14.007047
0.0505	14.053516
0.0506	14.09512
0.0507	14.099616
0.050800000000000005	14.112017
0.0509	14.155072
0.051000000000000004	14.191598
0.0511	14.207283
0.0512	14.229165
0.051300000000000005	14.254397
0.0514	14.25826
0.051500000000000004	14.225502
0.0516	14.192789
0.0517	14.141766
0.051800000000000006	14.042171
0.0519	13.983939
0.052000000000000005	13.902193
0.0521	13.784479
0.0522	13.693623
0.0523	13.631158
0.0524	13.5918045
0.052500000000000005	13.618996
0.0526	13.645922
0.052700000000000004	13.6107855
0.0528	13.609028
0.0529	13.623164
0.053000000000000005	13.6612015
0.0531	13.704567
0.053200000000000004	13.768839
0.0533	13.815455
0.0534	13.846989
0.053500000000000006	13.885244
0.0536	13.949864
0.053700000000000005	14.019125
0.0538	14.070582
0.0539	14.093083
0.054	14.090962
0.0541	14.088278
0.054200000000000005	14.090933
0.0543	14.126183
0.054400000000000004	14.170872
0.0545	14.226494
0.0546	14.283627
0.054700000000000006	14.331485
0.0548	14.386386
0.054900000000000004	14.513933
0.055	14.687087
0.0551	14.872477
0.055200000000000006	15.011546
0.0553	15.07931
0.055400000000000005	15.118447
0.0555	15.157756
0.055600000000000004	15.218238
0.0557	15.273714
0.0558	15.257452
0.055900000000000005	15.198335
0.056	15.167129
0.056100000000000004	15.210114
0.0562	15.226584
0.0563	15.286057
0.056400000000000006	15.331067
0.0565	15.339983
0.056600000000000004	15.348391
0.0567	15.37696
0.0568	15.45103
0.056900000000000006	15.535298
0.057	15.56591
0.057100000000000005	15.61727
0.0572	15.680274
0.057300000000000004	15.737639
0.0574	15.756641
0.0575	15.762228
0.057600000000000005	15.819191
0.0577	15.858127
0.057800000000000004	15.886492
0.0579	15.897282
0.058	15.951187
0.058100000000000006	16.04909
0.0582	16.084955
0.058300000000000005	16.068295
0.0584	16.096748
0.0585	16.103025
0.058600000000000006	16.118341
0.0587	16.145464
0.058800000000000005	16.16258
0.0589	16.188162
0.059000000000000004	16.231462
0.0591	16.269838
0.0592	16.335575
0.059300000000000005	16.397745
0.0594	16.442308
0.059500000000000004	16.426054
0.0596	16.397223
0.0597	16.366648
0.059800000000000006	16.301067
0.0599	16.223282
0.060000000000000005	16.10336
0.0601	16.019594
0.060200000000000004	15.933209
0.0603	15.865518
0.0604	15.843564
0.060500000000000005	15.811217
0.0606	15.759579
0.060700000000000004	15.742833
0.0608	15.661707
0.0609	15.53955
0.061000000000000006	15.419572
0.0611	15.337154
0.061200000000000004	15.251834
0.0613	15.18684
0.0614	15.1221285
0.061500000000000006	15.02987
0.0616	14.921097
0.061700000000000005	14.833922
0.0618	14.787303
0.061900000000000004	14.7051325
0.062	14.663537
0.0621	14.623184
0.062200000000000005	14.577173
0.0623	14.463987
0.062400000000000004	14.372025
0.0625	14.303649
0.0626	14.197942
0.0627	14.08555
0.06280000000000001	14.062025
0.0629	14.05803
0.063	14.05125
0.0631	14.059434
0.0632	14.077163
0.06330000000000001	14.077399
0.0634	14.072466
0.0635	14.074094
0.0636	14.039119
0.0637	14.034152
0.06380000000000001	14.089668
0.0639	14.16134
0.064	14.165815
0.0641	14.209532
0.06420000000000001	14.313676
0.06430000000000001	14.375579
0.0644	14.4117
0.0645	14.466975
0.0646	14.526507
0.06470000000000001	14.590194
0.0648	14.646424
0.0649	14.711517
0.065	14.820114
0.0651	14.908849
0.06520000000000001	14.983495
0.0653	15.0597105
0.0654	15.043898
0.0655	15.092864
0.0656	15.203377
0.06570000000000001	15.320704
0.0658	15.410512
0.0659	15.475522
0.066	15.538287
0.0661	15.618272
0.06620000000000001	15.713132
0.0663	15.754732
0.0664	15.740989
0.0665	15.796194
0.0666	15.898828
0.06670000000000001	15.977966
0.0668	16.04265
0.0669	16.126833
0.067	16.232224
0.0671	16.286713
0.06720000000000001	16.30046
0.0673	16.29838
0.0674	16.227167
0.0675	16.195421
0.06760000000000001	16.181435
0.06770000000000001	16.171415
0.0678	16.153265
0.0679	16.164501
0.068	16.1706
0.06810000000000001	16.143297
0.0682	16.114294
0.0683	16.129374
0.0684	16.178705
0.0685	16.227097
0.06860000000000001	16.243904
0.0687	16.229847
0.0688	16.235683
0.0689	16.243126
0.069	16.194883
0.06910000000000001	16.129253
0.0692	16.108385
0.0693	16.142303
0.0694	16.137428
0.0695	16.122072
0.06960000000000001	16.07847
0.0697	16.075056
0.0698	15.994117
0.0699	15.903053
0.07	15.783816
0.07010000000000001	15.677768
0.0702	15.587134
0.0703	15.493027
0.0704	15.433164
0.07050000000000001	15.387211
0.07060000000000001	15.394516
0.0707	15.384867
0.0708	15.331578
0.0709	15.313121
0.07100000000000001	15.365605
0.0711	15.401878
0.0712	15.452077
0.0713	15.513494
0.0714	15.598733
0.07150000000000001	15.673655
0.0716	15.729873
0.0717	15.716021
0.0718	15.696077
0.0719	15.697366
0.07200000000000001	15.720659
0.0721	15.68252
0.0722	15.662751
0.0723	15.648226
0.0724	15.668805
0.07250000000000001	15.746749
0.0726	15.808538
0.0727	15.8687
0.0728	15.926834
0.0729	15.947513
0.07300000000000001	15.969291
0.0731	15.983269
0.0732	15.988712
0.0733	16.03881
0.0734	16.061115
0.07350000000000001	16.023724
0.0736	15.944847
0.0737	15.841126
0.0738	15.797592
0.07390000000000001	15.785269
0.07400000000000001	15.800259
0.0741	15.805412
0.0742	15.787368
0.0743	15.7977085
0.07440000000000001	15.810418
0.0745	15.805099
0.0746	15.808947
0.0747	15.82226
0.0748	15.886055
0.07490000000000001	15.990133
0.075	16.079298
0.0751	16.112867
0.0752	16.118631
0.0753	16.129244
0.07540000000000001	16.184013
0.0755	16.20228
0.0756	16.187677
0.0757	16.15435
0.0758	16.12202
0.07590000000000001	16.078142
0.076	16.051353
0.0761	16.000784
0.0762	16.00108
0.0763	16.068136
0.07640000000000001	16.162241
0.0765	16.255156
0.0766	16.315727
0.0767	16.368715
0.07680000000000001	16.419138
0.07690000000000001	16.43315
0.077	16.41008
0.0771	16.37107
0.0772	16.36458
0.07730000000000001	16.374952
0.07740000000000001	16.384737
0.0775	16.34534
0.0776	16.253044
0.0777	16.170551
0.07780000000000001	16.106443
0.0779	16.068655
0.078	16.035284
0.0781	15.9610405
0.0782	15.873918
0.07830000000000001	15.790133
0.0784	15.741546
0.0785	15.732933
0.0786	15.781612
0.0787	15.839299
0.07880000000000001	15.854322
0.0789	15.757708
0.079	15.710382
0.0791	15.705114
0.0792	15.690773
0.07930000000000001	15.722067
0.0794	15.726925
0.0795	15.688274
0.0796	15.648067
0.07970000000000001	15.573352
0.07980000000000001	15.533996
0.0799	15.493162
0.08	15.433827
0.0801	15.365924
0.08020000000000001	15.293945
0.08030000000000001	15.225912
0.0804	15.131289
0.0805	15.011756
0.0806	14.88257
0.08070000000000001	14.748323
0.08080000000000001	14.639658
0.0809	14.551625
0.081	14.491921
0.0811	14.468563
0.08120000000000001	14.430682
0.0813	14.409825
0.0814	14.350853
0.0815	14.288409
0.0816	14.259852
0.08170000000000001	14.283596
0.0818	14.323857
0.0819	14.402911
0.082	14.417845
0.0821	14.405287
0.08220000000000001	14.432226
0.0823	14.495055
0.0824	14.476824
0.0825	14.459031
0.0826	14.445964
0.08270000000000001	14.398179
0.0828	14.352945
0.0829	14.293339
0.083	14.24199
0.08310000000000001	14.217683
0.08320000000000001	14.205736
0.0833	14.139439
0.0834	14.114148
0.0835	14.094085
0.08360000000000001	14.051644
0.08370000000000001	14.00288
0.0838	13.897391
0.0839	13.786695
0.084	13.69793
0.08410000000000001	13.638321
0.08420000000000001	13.56048
0.0843	13.438317
0.0844	13.351801
0.0845	13.326684
0.08460000000000001	13.303255
0.0847	13.212623
0.0848	13.10815
0.0849	13.0641575
0.085	13.067014
0.08510000000000001	13.067658
0.0852	13.110137
0.0853	13.128749
0.0854	13.135372
0.0855	13.173922
0.08560000000000001	13.246137
0.0857	13.3210535
0.0858	13.335853
0.0859	13.348356
0.08600000000000001	13.310719
0.08610000000000001	13.266844
0.0862	13.280839
0.0863	13.277527
0.0864	13.202746
0.08650000000000001	13.14731
0.08660000000000001	13.088977
0.0867	13.031294
0.0868	13.04966
0.0869	13.011044
0.08700000000000001	12.933044
0.08710000000000001	12.821408
0.0872	12.742036
0.0873	12.729126
0.0874	12.803345
0.08750000000000001	12.88409
0.0876	12.893713
0.0877	12.906933
0.0878	12.977104
0.0879	13.058186
0.08800000000000001	13.1583805
0.0881	13.211065
0.0882	13.239908
0.0883	13.247299
0.0884	13.218073
0.08850000000000001	13.252955
0.0886	13.322506
0.0887	13.359894
0.0888	13.452425
0.0889	13.562698
0.08900000000000001	13.610036
0.0891	13.592702
0.0892	13.589516
0.0893	13.658349
0.08940000000000001	13.771106
0.08950000000000001	13.845087
0.0896	13.862366
0.0897	13.841581
0.0898	13.854323
0.08990000000000001	13.854879
0.09000000000000001	13.915361
0.0901	13.904809
0.0902	13.889389
0.0903	13.915723
0.09040000000000001	13.950813
0.09050000000000001	13.982354
0.0906	13.974632
0.0907	13.997728
0.0908	14.006506
0.09090000000000001	13.999413
0.091	13.96767
0.0911	13.921692
0.0912	13.91766
0.0913	13.927586
0.09140000000000001	13.92466
0.0915	13.920837
0.0916	13.950207
0.0917	14.023576
0.0918	14.1095085
0.09190000000000001	14.15016
0.092	14.169816
0.0921	14.204183
0.0922	14.235414
0.09230000000000001	14.240817
0.09240000000000001	14.22671
0.0925	14.188464
0.0926	14.177049
0.0927	14.196511
0.09280000000000001	14.188187
0.09290000000000001	14.213428
0.093	14.271378
0.0931	14.310699
0.0932	14.348028
0.09330000000000001	14.419069
0.09340000000000001	14.495111
0.0935	14.520489
0.0936	14.537687
0.0937	14.590276
0.09380000000000001	14.696197
0.09390000000000001	14.808122
0.094	14.83173
0.0941	14.815435
0.0942	14.8118725
0.09430000000000001	14.849549
0.0944	14.922613
0.0945	14.95457
0.0946	14.979382
0.0947	14.957584
0.09480000000000001	14.906821
0.0949	14.826633
0.095	14.76593
0.0951	14.714106
0.0952	14.686163
0.09530000000000001	14.586205
0.0954	14.525002
0.0955	14.522009
0.0956	14.566357
0.09570000000000001	14.588611
0.09580000000000001	14.566966
0.0959	14.553277
0.096	14.5596695
0.0961	14.611476
0.09620000000000001	14.63779
0.09630000000000001	14.61568
0.0964	14.582066
0.0965	14.561124
0.0966	14.59716
0.09670000000000001	14.594681
0.09680000000000001	14.615132
0.0969	14.688906
0.097	14.764588
0.0971	14.853429
0.09720000000000001	14.939329
0.09730000000000001	14.962272
0.0974	14.985484
0.0975	15.012619
0.0976	15.023498
0.09770000000000001	15.031188
0.0978	15.046107
0.0979	15.084783
0.098	15.148739
0.0981	15.170224
0.09820000000000001	15.182549
0.0983	15.268125
0.0984	15.360207
0.0985	15.432868
0.09860000000000001	15.510662
0.09870000000000001	15.564288
0.0988	15.549224
0.0989	15.589609
0.099	15.641725
0.09910000000000001	15.697739
0.09920000000000001	15.719932
0.0993	15.716794
0.0994	15.722468
0.0995	15.732592
0.09960000000000001	15.75595
0.09970000000000001	15.79269
0.0998	15.8048
0.0999	15.796233
0.1	15.810917
0.10010000000000001	15.821534
0.10020000000000001	15.789442
0.1003	15.75215
0.1004	15.74159
0.1005	15.7353325
0.10060000000000001	15.669631
0.10070000000000001	15.574452
0.1008	15.463837
0.1009	15.400404
0.101	15.401996
0.10110000000000001	15.322775
0.1012	15.27226
0.1013	15.273982
0.1014	15.277326
0.1015	15.301151
0.10160000000000001	15.288351
0.1017	15.294725
0.1018	15.331447
0.1019	15.393661
0.10200000000000001	15.4333725
0.10210000000000001	15.460506
0.1022	15.463175
0.1023	15.449077
0.1024	15.436151
0.10250000000000001	15.446332
0.10260000000000001	15.418379
0.1027	15.397983
0.1028	15.39366
0.1029	15.393799
0.10300000000000001	15.366419
0.10310000000000001	15.352643
0.1032	15.279813
0.1033	15.200489
0.1034	15.116791
0.10350000000000001	14.97972
0.10360000000000001	14.84444
0.1037	14.757421
0.1038	14.681082
0.1039	14.652468
0.10400000000000001	14.618717
0.1041	14.635671
0.1042	14.652097
0.1043	14.630148
0.1044	14.626156
0.10450000000000001	14.618809
0.1046	14.632865
0.1047	14.680393
0.1048	14.712085
0.10490000000000001	14.795602
0.10500000000000001	14.875045
0.1051	14.9308405
0.1052	14.966411
0.1053	14.954028
0.10540000000000001	14.965036
0.10550000000000001	15.012234
0.1056	15.043528
0.1057	15.018229
0.1058	15.003662
0.10590000000000001	14.990238
0.10600000000000001	15.005921
0.1061	14.991129
0.1062	14.918542
0.1063	14.840601
0.10640000000000001	14.765438
0.10650000000000001	14.8080225
0.1066	14.888131
0.1067	14.911434
0.1068	14.890497
0.10690000000000001	14.858204
0.10700000000000001	14.830742
0.1071	14.822345
0.1072	14.799097
0.1073	14.816358
0.10740000000000001	14.820365
0.1075	14.770413
0.1076	14.736157
0.1077	14.717181
0.1078	14.690642
0.10790000000000001	14.631327
0.108	14.542093
0.1081	14.509425
0.1082	14.50009
0.10830000000000001	14.5065975
0.10840000000000001	14.527147
0.1085	14.613536
0.1086	14.655445
0.1087	14.70776
0.10880000000000001	14.801778
0.10890000000000001	14.868539
0.109	14.918649
0.1091	14.970209
0.1092	14.998367
0.10930000000000001	15.020658
0.10940000000000001	15.044714
0.1095	15.098273
0.1096	15.110768
0.1097	15.164033
0.10980000000000001	15.256609
0.10990000000000001	15.341061
0.11	15.342106
0.1101	15.3028345
0.1102	15.233915
0.11030000000000001	15.192536
0.11040000000000001	15.17788
0.1105	15.239361
0.1106	15.301681
0.1107	15.353147
0.11080000000000001	15.331424
0.1109	15.294632
0.111	15.256803
0.1111	15.257096
0.11120000000000001	15.312387
0.11130000000000001	15.383136
0.1114	15.402781
0.1115	15.335885
0.1116	15.265706
0.11170000000000001	15.218374
0.11180000000000001	15.204208
0.1119	15.250271
0.112	15.313964
0.1121	15.381091
0.11220000000000001	15.324663
0.11230000000000001	15.261109
0.1124	15.213539
0.1125	15.164253
0.1126	15.07711
0.11270000000000001	14.966989
0.11280000000000001	14.87539
0.1129	14.84254
0.113	14.820634
0.1131	14.794537
0.11320000000000001	14.719162
0.11330000000000001	14.605533
0.1134	14.551769
0.1135	14.527502
0.1136	14.526451
0.11370000000000001	14.474196
0.11380000000000001	14.393752
0.1139	14.307041
0.114	14.233847
0.11410000000000001	14.20287
0.11420000000000001	14.227451
0.1143	14.2163515
0.1144	14.185953
0.1145	14.183233
0.11460000000000001	14.124663
0.11470000000000001	14.068842
0.1148	14.004517
0.1149	13.977672
0.115	13.955042
0.11510000000000001	13.95217
0.11520000000000001	13.943832
0.1153	13.902426
0.1154	13.852285
0.1155	13.80299
0.11560000000000001	13.759223
0.11570000000000001	13.678703
0.1158	13.59378
0.1159	13.549036
0.116	13.525351
0.11610000000000001	13.490452
0.11620000000000001	13.440916
0.1163	13.384843
0.1164	13.340325
0.1165	13.279021
0.11660000000000001	13.217828
0.11670000000000001	13.141613
0.1168	13.095301
0.1169	13.08377
0.117	13.082203
0.11710000000000001	13.126671
0.11720000000000001	13.13047
0.1173	13.1552925
0.1174	13.181164
0.11750000000000001	13.242498
0.11760000000000001	13.321017
0.1177	13.410162
0.1178	13.429573
0.1179	13.410169
0.11800000000000001	13.393148
0.11810000000000001	13.367122
0.1182	13.371485
0.1183	13.444445
0.1184	13.565978
0.11850000000000001	13.664616
0.11860000000000001	13.718322
0.1187	13.756849
0.1188	13.7233305
0.1189	13.689223
0.11900000000000001	13.676038
0.11910000000000001	13.6537285
0.1192	13.643364
0.1193	13.622226
0.1194	13.538187
0.11950000000000001	13.528668
0.11960000000000001	13.6168995
0.1197	13.712729
0.1198	13.794648
0.1199	13.843769
0.12000000000000001	13.9058
0.12010000000000001	13.987669
0.1202	14.089519
0.1203	14.172882
0.12040000000000001	14.253037
0.12050000000000001	14.34562
0.1206	14.363736
0.1207	14.347809
0.1208	14.353648
0.12090000000000001	14.375008
0.12100000000000001	14.440335
0.1211	14.491686
0.1212	14.569761
0.1213	14.610883
0.12140000000000001	14.630355
0.12150000000000001	14.662863
0.1216	14.749051
0.1217	14.87145
0.1218	14.991865
0.12190000000000001	15.032668
0.12200000000000001	15.021571
0.1221	15.002099
0.1222	14.959591
0.1223	14.933974
0.12240000000000001	14.8766
0.12250000000000001	14.850933
0.1226	14.824143
0.1227	14.7962055
0.1228	14.798746
0.12290000000000001	14.834345
0.12300000000000001	14.845238
0.1231	14.836685
0.1232	14.824056
0.1233	14.821174
0.12340000000000001	14.773858
0.12350000000000001	14.758333
0.1236	14.717124
0.1237	14.6600485
0.12380000000000001	14.610746
0.12390000000000001	14.586499
0.124	14.595782
0.1241	14.605197
0.1242	14.6574135
0.12430000000000001	14.711646
0.12440000000000001	14.707542
0.1245	14.713198
0.1246	14.7337265
0.1247	14.699981
0.12480000000000001	14.664936
0.12490000000000001	14.632813
0.125	14.653234
0.12510000000000002	14.655771
0.1252	14.672004
0.1253	14.67581
0.1254	14.686449
0.1255	14.671814
0.12560000000000002	14.681476
0.1257	14.738545
0.1258	14.838307
0.1259	14.95653
0.126	15.049614
0.12610000000000002	15.14298
0.1262	15.215909
0.1263	15.225133
0.1264	15.260725
0.1265	15.29973
0.12660000000000002	15.309309
0.1267	15.253224
0.1268	15.21582
0.1269	15.225328
0.127	15.263433
0.12710000000000002	15.281653
0.1272	15.338495
0.1273	15.423721
0.1274	15.477681
0.1275	15.445633
0.12760000000000002	15.426404
0.1277	15.399211
0.1278	15.392046
0.1279	15.428109
0.128	15.477092
0.12810000000000002	15.497319
0.1282	15.497992
0.1283	15.472669
0.12840000000000001	15.414652
0.1285	15.363595
0.12860000000000002	15.347634
0.1287	15.328283
0.1288	15.35008
0.12890000000000001	15.424218
0.129	15.489965
0.1291	15.512306
0.1292	15.538172
0.1293	15.547818
0.12940000000000002	15.525977
0.1295	15.526149
0.1296	15.537133
0.1297	15.5528345
0.1298	15.551701
0.12990000000000002	15.608123
0.13	15.662553
0.1301	15.672626
0.1302	15.6817045
0.1303	15.743363
0.13040000000000002	15.873488
0.1305	15.964466
0.1306	16.05093
0.1307	16.106821
0.1308	16.088408
0.13090000000000002	16.079288
0.131	16.07463
0.1311	16.117514
0.1312	16.192297
0.1313	16.249977
0.13140000000000002	16.302044
0.1315	16.34916
0.1316	16.43154
0.1317	16.52534
0.1318	16.640104
0.13190000000000002	16.725046
0.132	16.793978
0.1321	16.839718
0.1322	16.851406
0.1323	16.833176
0.13240000000000002	16.838215
0.1325	16.845894
0.1326	16.884764
0.1327	16.923126
0.1328	16.953272
0.13290000000000002	17.010162
0.133	17.043861
0.1331	17.10418
0.1332	17.16463
0.1333	17.24817
0.13340000000000002	17.222961
0.1335	17.177202
0.1336	17.188215
0.1337	17.18848
0.1338	17.14587
0.13390000000000002	17.078876
0.134	17.084133
0.1341	17.083683
0.1342	17.033108
0.1343	16.96667
0.13440000000000002	16.888103
0.1345	16.8081
0.1346	16.775723
0.13470000000000001	16.746109
0.1348	16.693743
0.13490000000000002	16.644316
0.135	16.648005
0.1351	16.696709
0.13520000000000001	16.718384
0.1353	16.695122
0.13540000000000002	16.68734
0.1355	16.667912
0.1356	16.650423
0.13570000000000002	16.590881
0.1358	16.551579
0.1359	16.518106
0.136	16.506453
0.1361	16.46923
0.13620000000000002	16.438263
0.1363	16.388212
0.1364	16.34958
0.1365	16.27856
0.1366	16.22264
0.13670000000000002	16.148445
0.1368	16.078703
0.1369	16.030628
0.137	15.993428
0.1371	15.932909
0.13720000000000002	15.890222
0.1373	15.875406
0.1374	15.887531
0.1375	15.862612
0.1376	15.846036
0.13770000000000002	15.842206
0.1378	15.850169
0.1379	15.85253
0.138	15.824212
0.1381	15.815438
0.13820000000000002	15.827204
0.1383	15.78578
0.1384	15.746796
0.1385	15.696573
0.1386	15.664989
0.13870000000000002	15.713185
0.1388	15.7603855
0.1389	15.737904
0.139	15.752782
0.1391	15.768871
0.13920000000000002	15.7768755
0.1393	15.766801
0.1394	15.767857
0.1395	15.827649
0.1396	15.927859
0.13970000000000002	15.96819
0.1398	15.989925
0.1399	15.983059
0.14	15.897912
0.1401	15.777464
0.14020000000000002	15.737718
0.1403	15.7334585
0.1404	15.749143
0.1405	15.734188
0.1406	15.684335
0.14070000000000002	15.641926
0.1408	15.623424
0.1409	15.663151
0.14100000000000001	15.706715
0.1411	15.734118
0.14120000000000002	15.743967
0.1413	15.750899
0.1414	15.755279
0.14150000000000001	15.801744
0.1416	15.884502
0.14170000000000002	15.9369135
0.1418	15.961548
0.1419	15.984091
0.14200000000000002	16.0323
0.1421	16.058186
0.1422	16.045952
0.1423	16.03173
0.1424	16.072474
0.14250000000000002	16.07815
0.1426	16.077383
0.1427	16.092522
0.1428	16.107605
0.1429	16.132908
0.14300000000000002	16.168013
0.1431	16.19206
0.1432	16.254225
0.1433	16.342014
0.1434	16.463728
0.14350000000000002	16.570692
0.1436	16.619982
0.1437	16.705063
0.1438	16.784037
0.1439	16.811338
0.14400000000000002	16.825642
0.1441	16.851456
0.1442	16.792381
0.1443	16.746126
0.1444	16.746578
0.14450000000000002	16.749784
0.1446	16.746862
0.1447	16.716087
0.1448	16.646812
0.1449	16.58064
0.14500000000000002	16.522148
0.1451	16.510857
0.1452	16.51053
0.1453	16.445225
0.1454	16.364906
0.14550000000000002	16.385593
0.1456	16.385952
0.1457	16.348972
0.1458	16.348747
0.1459	16.334648
0.14600000000000002	16.282473
0.1461	16.232248
0.1462	16.200266
0.1463	16.179813
0.1464	16.124733
0.14650000000000002	16.069254
0.1466	16.054281
0.1467	16.040003
0.1468	16.066252
0.1469	16.092932
0.14700000000000002	16.126877
0.1471	16.173534
0.1472	16.225063
0.14730000000000001	16.284204
0.1474	16.345284
0.14750000000000002	16.384706
0.1476	16.457672
0.1477	16.548973
0.14780000000000001	16.563707
0.1479	16.575304
0.14800000000000002	16.606218
0.1481	16.605375
0.1482	16.61031
0.14830000000000002	16.621778
0.1484	16.667007
0.14850000000000002	16.726294
0.1486	16.76859
0.1487	16.828096
0.14880000000000002	16.920269
0.1489	16.990072
0.149	17.092854
0.1491	17.166708
0.1492	17.161898
0.14930000000000002	17.170977
0.1494	17.233292
0.1495	17.3563
0.1496	17.475273
0.1497	17.53625
0.14980000000000002	17.54926
0.1499	17.582956
0.15	17.653656
0.1501	17.749853
0.1502	17.826216
0.15030000000000002	17.875196
0.1504	17.89323
0.1505	17.922922
0.1506	17.946768
0.1507	17.986237
0.15080000000000002	18.037989
0.1509	18.060884
0.151	18.073322
0.1511	18.045618
0.1512	18.001673
0.15130000000000002	17.958588
0.1514	17.886929
0.1515	17.753231
0.1516	17.633596
0.1517	17.515215
0.15180000000000002	17.362055
0.1519	17.229996
0.152	17.134785
0.1521	17.061361
0.1522	16.969868
0.15230000000000002	16.877697
0.1524	16.785875
0.1525	16.686588
0.1526	16.616945
0.1527	16.570547
0.15280000000000002	16.53223
0.1529	16.520414
0.153	16.493212
0.1531	16.481302
0.1532	16.483385
0.15330000000000002	16.496683
0.1534	16.484287
0.1535	16.49328
0.15360000000000001	16.464027
0.1537	16.437822
0.15380000000000002	16.454418
0.1539	16.51016
0.154	16.538668
0.15410000000000001	16.54241
0.1542	16.504683
0.15430000000000002	16.459127
0.1544	16.376507
0.1545	16.29646
0.15460000000000002	16.197874
0.1547	16.130035
0.15480000000000002	16.077562
0.1549	16.017044
0.155	16.00356
0.15510000000000002	16.013712
0.1552	16.034111
0.1553	16.043285
0.1554	16.002443
0.1555	15.965787
0.15560000000000002	15.977358
0.1557	15.979106
0.1558	15.982387
0.1559	16.037376
0.156	16.10155
0.15610000000000002	16.21619
0.1562	16.353563
0.1563	16.488655
0.1564	16.625967
0.1565	16.745268
0.15660000000000002	16.860126
0.1567	16.977459
0.1568	17.146946
0.1569	17.27668
0.157	17.375448
0.15710000000000002	17.45448
0.1572	17.530437
0.1573	17.614685
0.1574	17.664259
0.1575	17.710356
0.15760000000000002	17.76167
0.1577	17.80292
0.1578	17.839031
0.1579	17.86862
0.158	17.912867
0.15810000000000002	17.906382
0.1582	17.924839
0.1583	17.962154
0.1584	17.9488
0.1585	17.89216
0.15860000000000002	17.902246
0.1587	17.932495
0.1588	17.899714
0.1589	17.892492
0.159	17.901018
0.15910000000000002	17.892084
0.1592	17.895947
0.1593	17.910637
0.15940000000000001	17.940224
0.1595	17.977396
0.15960000000000002	17.961329
0.1597	17.941679
0.1598	17.929071
0.15990000000000001	17.916311
0.16	17.927588
0.16010000000000002	17.906313
0.1602	17.875317
0.1603	17.817827
0.16040000000000001	17.827694
0.1605	17.833395
0.16060000000000002	17.825577
0.1607	17.842915
0.1608	17.834085
0.16090000000000002	17.779596
0.161	17.713041
0.16110000000000002	17.684387
0.1612	17.66475
0.1613	17.658485
0.16140000000000002	17.634615
0.1615	17.6023
0.16160000000000002	17.534742
0.1617	17.472029
0.1618	17.395643
0.16190000000000002	17.343607
0.162	17.268202
0.1621	17.175636
0.1622	17.105392
0.1623	16.994072
0.16240000000000002	16.911484
0.1625	16.849337
0.1626	16.78327
0.1627	16.673323
0.1628	16.569487
0.16290000000000002	16.447462
0.163	16.342432
0.1631	16.274446
0.1632	16.211208
0.1633	16.104034
0.16340000000000002	16.031979
0.1635	15.979525
0.1636	15.932108
0.1637	15.853316
0.1638	15.774941
0.16390000000000002	15.71959
0.164	15.667792
0.1641	15.577767
0.1642	15.500862
0.1643	15.463388
0.16440000000000002	15.428907
0.1645	15.404675
0.1646	15.383416
0.1647	15.356944
0.1648	15.386352
0.16490000000000002	15.427677
0.165	15.421697
0.1651	15.394653
0.1652	15.40006
0.1653	15.447088
0.16540000000000002	15.477751
0.1655	15.559413
0.1656	15.61303
0.16570000000000001	15.639699
0.1658	15.6781845
0.16590000000000002	15.6967745
0.166	15.739659
0.1661	15.799091
0.16620000000000001	15.838087
0.1663	15.890912
0.16640000000000002	15.970977
0.1665	16.042158
0.1666	16.092693
0.16670000000000001	16.153715
0.1668	16.260523
0.16690000000000002	16.340147
0.167	16.399164
0.1671	16.463974
0.16720000000000002	16.525257
0.1673	16.553265
0.16740000000000002	16.585646
0.1675	16.630016
0.1676	16.67785
0.16770000000000002	16.653194
0.1678	16.6212
0.16790000000000002	16.611773
0.168	16.621092
0.1681	16.612204
0.16820000000000002	16.57377
0.1683	16.529451
0.16840000000000002	16.514185
0.1685	16.516947
0.1686	16.556225
0.16870000000000002	16.632326
0.1688	16.676989
0.1689	16.725735
0.169	16.757328
0.1691	16.771687
0.16920000000000002	16.805222
0.1693	16.848852
0.1694	16.903961
0.1695	16.99839
0.1696	17.087305
0.16970000000000002	17.130013
0.1698	17.17095
0.1699	17.22171
0.17	17.257586
0.1701	17.27355
0.17020000000000002	17.305887
0.1703	17.32339
0.1704	17.303871
0.1705	17.284777
0.1706	17.248089
0.17070000000000002	17.203966
0.1708	17.092623
0.1709	17.041271
0.171	16.989178
0.1711	16.94904
0.17120000000000002	16.898947
0.1713	16.825912
0.1714	16.751825
0.1715	16.73111
0.1716	16.708298
0.17170000000000002	16.666021
0.1718	16.606222
0.1719	16.517797
0.17200000000000001	16.489403
0.1721	16.510178
0.17220000000000002	16.528597
0.1723	16.57646
0.1724	16.636026
0.17250000000000001	16.697157
0.1726	16.734724
0.17270000000000002	16.748886
0.1728	16.764568
0.1729	16.782248
0.17300000000000001	16.81762
0.1731	16.868408
0.17320000000000002	16.917917
0.1733	16.97111
0.1734	17.043962
0.17350000000000002	17.150177
0.1736	17.21388
0.17370000000000002	17.247942
0.1738	17.352406
0.1739	17.463385
0.17400000000000002	17.506361
0.1741	17.5661
0.17420000000000002	17.66405
0.1743	17.761211
0.1744	17.87363
0.17450000000000002	18.017757
0.1746	18.137445
0.17470000000000002	18.221872
0.1748	18.323544
0.1749	18.399591
0.17500000000000002	18.451275
0.1751	18.479036
0.1752	18.496216
0.1753	18.54356
0.1754	18.625309
0.17550000000000002	18.681963
0.1756	18.721554
0.1757	18.736622
0.1758	18.767164
0.1759	18.772867
0.17600000000000002	18.802248
0.1761	18.761366
0.1762	18.714882
0.1763	18.684494
0.1764	18.606152
0.17650000000000002	18.529379
0.1766	18.415428
0.1767	18.333086
0.1768	18.22236
0.1769	18.123316
0.17700000000000002	18.018463
0.1771	17.964584
0.1772	17.889088
0.1773	17.823545
0.1774	17.75649
0.17750000000000002	17.667707
0.1776	17.543133
0.1777	17.452316
0.1778	17.389318
0.1779	17.302616
0.17800000000000002	17.233059
0.1781	17.17306
0.1782	17.143412
0.17830000000000001	17.100563
0.1784	17.05181
0.17850000000000002	17.02396
0.1786	17.019428
0.1787	17.000917
0.17880000000000001	16.95464
0.1789	16.910109
0.17900000000000002	16.89129
0.1791	16.90309
0.1792	16.98934
0.17930000000000001	17.05077
0.1794	17.056261
0.17950000000000002	17.099735
0.1796	17.13487
0.1797	17.199722
0.17980000000000002	17.218035
0.1799	17.242641
0.18000000000000002	17.30704
0.1801	17.327456
0.1802	17.329103
0.18030000000000002	17.353214
0.1804	17.388113
0.18050000000000002	17.422728
0.1806	17.454853
0.1807	17.48048
0.18080000000000002	17.498865
0.1809	17.483223
0.18100000000000002	17.461203
0.1811	17.458054
0.1812	17.479256
0.18130000000000002	17.501074
0.1814	17.507862
0.18150000000000002	17.496464
0.1816	17.52053
0.1817	17.518366
0.18180000000000002	17.503164
0.1819	17.52679
0.182	17.575796
0.1821	17.611204
0.1822	17.658163
0.18230000000000002	17.689213
0.1824	17.700731
0.1825	17.711761
0.1826	17.746786
0.1827	17.726212
0.18280000000000002	17.652643
0.1829	17.584328
0.183	17.55695
0.1831	17.544771
0.1832	17.51219
0.18330000000000002	17.493185
0.1834	17.457285
0.1835	17.418032
0.1836	17.378954
0.1837	17.333357
0.18380000000000002	17.342875
0.1839	17.418537
0.184	17.480558
0.1841	17.511173
0.1842	17.52009
0.18430000000000002	17.552643
0.1844	17.606344
0.1845	17.659925
0.18460000000000001	17.659094
0.1847	17.61607
0.18480000000000002	17.573034
0.1849	17.562025
0.185	17.544664
0.18510000000000001	17.53663
0.1852	17.516083
0.18530000000000002	17.458673
0.1854	17.381659
0.1855	17.331594
0.18560000000000001	17.307379
0.1857	17.298824
0.18580000000000002	17.32488
0.1859	17.374207
0.186	17.379128
0.18610000000000002	17.424677
0.1862	17.45371
0.18630000000000002	17.494993
0.1864	17.549337
0.1865	17.611677
0.18660000000000002	17.678267
0.1867	17.764475
0.18680000000000002	17.84589
0.1869	17.974276
0.187	18.113413
0.18710000000000002	18.202269
0.1872	18.260908
0.18730000000000002	18.266056
0.1874	18.233156
0.1875	18.260893
0.18760000000000002	18.270412
0.1877	18.276657
0.18780000000000002	18.262041
0.1879	18.247272
0.188	18.22607
0.18810000000000002	18.226383
0.1882	18.205772
0.1883	18.250574
0.1884	18.361198
0.1885	18.43506
0.18860000000000002	18.528904
0.1887	18.67987
0.1888	18.781101
0.1889	18.84111
0.189	18.870302
0.18910000000000002	18.898338
0.1892	18.943895
0.1893	19.036234
0.1894	19.080141
0.1895	19.112707
0.18960000000000002	19.084322
0.1897	19.039389
0.1898	19.03542
0.1899	19.003653
0.19	19.015413
0.19010000000000002	19.05354
0.1902	19.091795
0.1903	19.126646
0.1904	19.113794
0.1905	19.086538
0.19060000000000002	19.070463
0.1907	19.043756
0.1908	19.021076
0.19090000000000001	18.977182
0.191	18.925695
0.19110000000000002	18.965935
0.1912	18.998146
0.1913	18.951641
0.19140000000000001	18.921877
0.1915	18.87392
0.19160000000000002	18.809189
0.1917	18.772387
0.1918	18.725046
0.19190000000000002	18.688063
0.192	18.655888
0.19210000000000002	18.67594
0.1922	18.720139
0.1923	18.764303
0.19240000000000002	18.856823
0.1925	18.953917
0.19260000000000002	19.000082
0.1927	19.049652
0.1928	19.10923
0.19290000000000002	19.145973
0.193	19.156176
0.19310000000000002	19.12651
0.1932	19.13071
0.1933	19.11983
0.19340000000000002	19.094622
0.1935	19.083801
0.19360000000000002	19.038795
0.1937	19.000252
0.1938	18.968546
0.19390000000000002	18.973133
0.194	18.969702
0.19410000000000002	18.971674
0.1942	19.025887
0.1943	19.076992
0.19440000000000002	19.12188
0.1945	19.150759
0.19460000000000002	19.14268
0.1947	19.115908
0.1948	19.09402
0.19490000000000002	19.109856
0.195	19.137178
0.1951	19.128496
0.1952	19.121077
0.1953	19.101332
0.19540000000000002	19.12183
0.1955	19.12213
0.1956	19.138983
0.1957	19.094501
0.1958	19.035433
0.19590000000000002	18.990555
0.196	18.97881
0.1961	18.979633
0.1962	18.945015
0.1963	18.861912
0.19640000000000002	18.827839
0.1965	18.809196
0.1966	18.751646
0.1967	18.751825
0.1968	18.796585
0.19690000000000002	18.86349
0.197	18.94181
0.1971	19.025688
0.19720000000000001	19.08395
0.1973	19.103464
0.19740000000000002	19.131386
0.1975	19.18729
0.1976	19.21012
0.19770000000000001	19.231981
0.1978	19.219385
0.19790000000000002	19.1785
0.198	19.174528
0.1981	19.220987
0.19820000000000002	19.262423
0.1983	19.27409
0.19840000000000002	19.282022
0.1985	19.277065
0.1986	19.26144
0.19870000000000002	19.267593
0.1988	19.296516
0.19890000000000002	19.30451
0.199	19.285608
0.1991	19.263466
0.19920000000000002	19.26313
0.1993	19.262049
0.19940000000000002	19.276512
0.1995	19.260345
0.1996	19.21098
0.19970000000000002	19.123661
0.1998	19.05084
[truncated: 60,501 more rows]
