# Supplementary material for: Machine learning coarse-grained potentials of protein thermodynamics
Source: Nat Commun. 2023 Sep 15;14:5739. doi: 10.1038/s41467-023-41343-1 (PMC10504246; doi:10.1038/s41467-023-41343-1)
Supplement: Supplementary file 4 — Source Data [file 41467_2023_41343_MOESM4_ESM.zip › Source_data/Figure S2/figure_s2_i_line.csv]

	TIC1	TIC2
0	-1.2796615	2.2264009
1	-0.51725835	1.1068532
2	-0.48425746	0.79548
3	-0.08712564	0.43255395
4	-0.06819753	0.3645494
5	0.008048313	0.31894675
6	-0.0485318	0.26169348
7	-0.029683372	0.4339674
8	-0.06479304	0.34126613
9	-0.004379396	0.29835075
10	-0.042577412	0.18747358
11	0.18286715	0.5740615
12	0.42020428	0.3433424
13	0.38393226	0.4007448
14	1.0838343	0.16053654
15	1.1637145	0.0009525575
16	1.1153729	0.10871864
17	1.1418504	-0.058502708
18	1.0417379	-0.01909177
19	1.0401589	0.037750293
20	1.0898932	0.018574761
21	1.0286871	-0.07762301
22	0.9829361	0.15260261
23	0.9625503	0.034115173
24	1.171882	0.045413483
25	1.0745522	0.029675074
26	1.1616461	0.10185027
27	1.099333	0.049290907
28	1.1398336	0.13679302
29	1.0920625	0.10476569
30	1.2023396	0.01337547
31	1.1388161	0.01585091
32	1.179247	0.08314363
33	1.0840473	0.09715112
34	1.2945228	0.10389213
35	1.1079379	-0.03300798
36	1.140746	-0.010114686
37	1.0891694	0.11346735
38	1.0626637	-0.009721896
39	1.1525794	0.06325955
40	1.3317313	-0.25950563
41	1.1850356	0.0592204
42	1.0163376	0.13999562
43	1.0699582	0.11180697
44	1.1264611	0.060504735
45	1.0616397	-0.052052144
46	1.0718008	-0.011261049
47	1.0701647	-0.022124676
48	1.2073319	0.10085302
49	1.3130325	-0.20697579
50	1.1746402	-0.063004576
51	0.99780494	0.067156665
52	1.0558394	-0.03307603
53	1.0110265	0.047837164
54	1.1767511	0.049335215
55	1.0876061	0.072235934
56	1.0979537	0.09410978
57	0.9821275	-0.07750628
58	1.1739652	0.061800584
59	1.1701663	0.042724524
60	1.0002385	0.0029695446
61	1.1613506	0.010689097
62	1.0292883	-0.048698917
63	1.110024	-0.0071276715
64	0.95895904	0.06386509
65	1.0402687	0.004959633
66	1.3881636	-0.28986603
67	1.1607928	0.011728754
68	1.2346381	0.03563921
69	1.0777245	0.028492048
70	1.1126678	0.028617337
71	1.1501781	0.10873886
72	1.0831448	0.16350947
73	1.219131	-0.1274474
74	1.2003019	0.017216465
75	1.2059891	0.1297826
76	1.1481308	0.180677
77	1.2173923	0.019068176
78	1.1586188	-0.13840172
79	1.156305	0.11247778
80	1.1574713	-0.030415272
81	1.0750567	0.008594322
82	1.2242807	0.09219138
83	1.1756465	-0.002971225
84	1.0429878	0.011548452
85	1.0757115	-0.06291098
86	1.053948	-0.029636243
87	1.0973965	0.012008765
88	1.2442029	0.109657615
89	1.1474435	0.064186014
90	1.1160938	0.05030026
91	1.1017396	-0.018361848
92	1.1257342	0.077388816
93	1.1621655	-0.026211211
94	1.1631315	-0.025092063
95	1.0879599	0.08220958
96	1.181473	-0.024050735
97	1.0808481	0.024304362
98	1.1652755	0.008548906
