# Supplementary material for: Machine learning coarse-grained potentials of protein thermodynamics
Source: Nat Commun. 2023 Sep 15;14:5739. doi: 10.1038/s41467-023-41343-1 (PMC10504246; doi:10.1038/s41467-023-41343-1)
Supplement: Supplementary file 4 — Source Data [file 41467_2023_41343_MOESM4_ESM.zip › Source_data/FigureS12/FigureS12k.csv]

time [ns]	RMSD [A]
0.0	14.53309
0.0001	14.572261
0.0002	14.550182
0.00030000000000000003	14.519556
0.0004	14.489702
0.0005	14.474847
0.0006000000000000001	14.478064
0.0007	14.483727
0.0008	14.438074
0.0009000000000000001	14.385336
0.001	14.299209
0.0011	14.245844
0.0012000000000000001	14.1883745
0.0013000000000000002	14.165928
0.0014	14.128353
0.0015	14.128634
0.0016	14.158405
0.0017000000000000001	14.154485
0.0018000000000000002	14.116345
0.0019	14.0762005
0.002	14.04974
0.0021000000000000003	14.010835
0.0022	13.963623
0.0023	13.882534
0.0024000000000000002	13.801096
0.0025	13.686861
0.0026000000000000003	13.565653
0.0027	13.47797
0.0028	13.43309
0.0029000000000000002	13.387864
0.003	13.342344
0.0031000000000000003	13.252244
0.0032	13.187887
0.0033	13.139218
0.0034000000000000002	13.10036
0.0035	13.0812435
0.0036000000000000003	13.117665
0.0037	13.163402
0.0038	13.202058
0.0039000000000000003	13.223985
0.004	13.215332
0.0041	13.198433
0.004200000000000001	13.136049
0.0043	13.096447
0.0044	13.037106
0.0045000000000000005	12.976027
0.0046	12.908783
0.0047	12.848872
0.0048000000000000004	12.804176
0.0049	12.771942
0.005	12.703502
0.0051	12.63269
0.005200000000000001	12.577553
0.0053	12.554221
0.0054	12.541907
0.0055000000000000005	12.503294
0.0056	12.463613
0.0057	12.421629
0.0058000000000000005	12.402205
0.0059	12.35574
0.006	12.338159
0.0061	12.346876
0.006200000000000001	12.403037
0.0063	12.475179
0.0064	12.552077
0.006500000000000001	12.562975
0.0066	12.5425825
0.0067	12.590496
0.0068000000000000005	12.619966
0.006900000000000001	12.677854
0.007	12.767327
0.0071	12.85326
0.007200000000000001	12.881926
0.0073	12.93255
0.0074	12.99087
0.007500000000000001	13.070947
0.0076	13.174626
0.0077	13.299334
0.0078000000000000005	13.393529
0.0079	13.45739
0.008	13.494047
0.0081	13.522362
0.0082	13.539224
0.0083	13.534015
0.008400000000000001	13.586758
0.0085	13.609282
0.0086	13.603168
0.008700000000000001	13.647087
0.0088	13.717
0.0089	13.747764
0.009000000000000001	13.72971
0.0091	13.745602
0.0092	13.797681
0.009300000000000001	13.798339
0.0094	13.73745
0.0095	13.629019
0.009600000000000001	13.492381
0.0097	13.441232
0.0098	13.44997
0.0099	13.511457
0.01	13.601043
0.010100000000000001	13.607875
0.0102	13.600394
0.0103	13.635309
0.010400000000000001	13.65192
0.0105	13.649836
0.0106	13.657153
0.010700000000000001	13.665982
0.0108	13.689053
0.0109	13.737932
0.011000000000000001	13.747488
0.0111	13.7943535
0.0112	13.856147
0.011300000000000001	13.958273
0.0114	13.9872265
0.0115	13.961014
0.011600000000000001	13.972376
0.0117	14.007545
0.0118	14.070425
0.0119	14.067583
0.012	14.0321865
0.012100000000000001	14.009628
0.0122	14.019497
0.0123	14.034509
0.012400000000000001	14.018081
0.0125	14.02352
0.0126	14.011104
0.012700000000000001	13.993014
0.0128	13.966143
0.0129	13.9688635
0.013000000000000001	13.996974
0.0131	14.004886
0.0132	14.04143
0.013300000000000001	14.07212
0.0134	14.04278
0.0135	13.950764
0.013600000000000001	13.863497
0.0137	13.76658
0.013800000000000002	13.684989
0.013900000000000001	13.592892
0.014	13.563281
0.014100000000000001	13.597545
0.0142	13.632396
0.0143	13.6204605
0.014400000000000001	13.596862
0.0145	13.592019
0.0146	13.633869
0.014700000000000001	13.73891
0.0148	13.869669
0.0149	13.980663
0.015000000000000001	14.067716
0.0151	14.161428
0.0152	14.239576
0.015300000000000001	14.3200245
0.0154	14.359284
0.0155	14.427496
0.015600000000000001	14.518804
0.015700000000000002	14.556426
0.0158	14.5309
0.0159	14.4867
0.016	14.429743
0.0161	14.365574
0.0162	14.347427
0.016300000000000002	14.342385
0.0164	14.365036
0.0165	14.351943
0.0166	14.319102
0.0167	14.266569
0.016800000000000002	14.227705
0.016900000000000002	14.17594
0.017	14.178578
0.0171	14.182554
0.0172	14.17191
0.0173	14.160724
0.017400000000000002	14.120391
0.0175	14.112924
0.0176	14.085505
0.0177	14.057662
0.0178	14.062934
0.0179	14.039889
0.018000000000000002	14.055033
0.0181	14.141096
0.0182	14.223367
0.0183	14.277473
0.0184	14.28469
0.018500000000000003	14.306733
0.018600000000000002	14.320641
0.0187	14.330377
0.0188	14.335009
0.0189	14.325408
0.019	14.284567
0.019100000000000002	14.239984
0.019200000000000002	14.226936
0.0193	14.277367
0.0194	14.30797
0.0195	14.328017
0.0196	14.372307
0.019700000000000002	14.389097
0.0198	14.363612
0.0199	14.35971
0.02	14.348738
0.0201	14.321386
0.020200000000000003	14.321652
0.020300000000000002	14.326019
0.0204	14.276324
0.0205	14.235352
0.0206	14.22856
0.0207	14.268197
0.020800000000000003	14.304845
0.020900000000000002	14.309213
0.021	14.328831
0.0211	14.303216
0.0212	14.272485
0.0213	14.254053
0.021400000000000002	14.229773
0.021500000000000002	14.180887
0.0216	14.156085
0.0217	14.117114
0.0218	14.125074
0.0219	14.175063
0.022000000000000002	14.195925
0.0221	14.216279
0.0222	14.2065
0.0223	14.22483
0.0224	14.252392
0.022500000000000003	14.2456875
0.022600000000000002	14.181048
0.0227	14.115212
0.0228	14.070452
0.0229	14.035537
0.023	14.013539
0.023100000000000002	13.948537
0.023200000000000002	13.87839
0.0233	13.844129
0.0234	13.829008
0.0235	13.812939
0.0236	13.802606
0.023700000000000002	13.760975
0.0238	13.690457
0.0239	13.656656
0.024	13.634269
0.0241	13.611839
0.024200000000000003	13.626726
0.024300000000000002	13.650157
0.0244	13.617946
0.0245	13.543206
0.0246	13.49483
0.0247	13.539194
0.024800000000000003	13.564467
0.024900000000000002	13.559157
0.025	13.549769
0.0251	13.530266
0.0252	13.557017
0.0253	13.544839
0.025400000000000002	13.529458
0.025500000000000002	13.507718
0.0256	13.498134
0.0257	13.514847
0.0258	13.4379
0.025900000000000003	13.382112
0.026000000000000002	13.308388
0.0261	13.265048
0.0262	13.22699
0.0263	13.252192
0.0264	13.294827
0.026500000000000003	13.345196
0.026600000000000002	13.332939
0.0267	13.2972
0.0268	13.276707
0.0269	13.230407
0.027	13.172401
0.027100000000000003	13.113508
0.027200000000000002	13.045853
0.0273	13.014363
0.0274	13.014701
0.0275	13.009181
0.027600000000000003	13.024571
0.027700000000000002	13.069063
0.027800000000000002	13.074775
0.0279	13.056531
0.028	13.080222
0.0281	13.130026
0.028200000000000003	13.234405
0.028300000000000002	13.285413
0.0284	13.300053
0.0285	13.314963
0.0286	13.37267
0.0287	13.447797
0.028800000000000003	13.488511
0.028900000000000002	13.498417
0.029	13.451575
0.0291	13.399037
0.0292	13.416202
0.029300000000000003	13.429818
0.029400000000000003	13.389565
0.029500000000000002	13.384936
0.0296	13.381971
0.0297	13.407357
0.0298	13.47988
0.029900000000000003	13.5618725
0.030000000000000002	13.619145
0.030100000000000002	13.607635
0.0302	13.584115
0.0303	13.518835
0.0304	13.495595
0.030500000000000003	13.532771
0.030600000000000002	13.636635
0.0307	13.72916
0.0308	13.7686205
0.0309	13.749339
0.031	13.747381
0.031100000000000003	13.787317
0.031200000000000002	13.791168
0.0313	13.681727
0.031400000000000004	13.609808
0.0315	13.550462
0.0316	13.541649
0.0317	13.548091
0.0318	13.506251
0.031900000000000005	13.443263
0.032	13.388025
0.032100000000000004	13.343065
0.0322	13.368335
0.0323	13.387194
0.0324	13.406111
0.0325	13.446151
0.032600000000000004	13.472503
0.0327	13.440248
0.0328	13.411071
0.0329	13.356205
0.033	13.347698
0.033100000000000004	13.291883
0.0332	13.195503
0.0333	13.137235
0.0334	13.127399
0.0335	13.1356
0.033600000000000005	13.092458
0.0337	13.126662
0.033800000000000004	13.20045
0.0339	13.234785
0.034	13.299132
0.0341	13.3259
0.0342	13.331229
0.034300000000000004	13.364666
0.0344	13.366288
0.0345	13.31135
0.0346	13.231286
0.0347	13.1462145
0.034800000000000005	13.086974
0.0349	13.153066
0.035	13.200403
0.0351	13.193723
0.0352	13.256626
0.035300000000000005	13.3486
0.0354	13.440109
0.035500000000000004	13.482886
0.0356	13.475845
0.0357	13.462833
0.0358	13.388448
0.0359	13.270559
0.036000000000000004	13.224769
0.0361	13.166673
0.0362	13.111504
0.0363	13.085474
0.0364	13.034833
0.036500000000000005	13.012494
0.0366	12.995979
0.0367	12.972551
0.0368	12.893441
0.0369	12.837184
0.037000000000000005	12.782411
0.0371	12.685509
0.037200000000000004	12.584537
0.0373	12.473112
0.0374	12.35723
0.0375	12.332504
0.0376	12.303557
0.037700000000000004	12.273926
0.0378	12.264107
0.0379	12.267255
0.038	12.2208395
0.0381	12.131652
0.038200000000000005	12.039762
0.0383	11.9665
0.038400000000000004	11.9226265
0.0385	11.877365
0.0386	11.870663
0.038700000000000005	11.839293
0.0388	11.812682
0.038900000000000004	11.839189
0.039	11.912753
0.0391	11.995377
0.0392	12.0175085
0.0393	11.956087
0.039400000000000004	11.925744
0.0395	11.937057
0.0396	11.970104
0.0397	12.004113
0.0398	12.047191
0.039900000000000005	12.054704
0.04	12.05635
0.040100000000000004	12.055027
0.0402	12.014397
0.0403	12.037001
0.040400000000000005	12.085417
0.0405	12.126268
0.040600000000000004	12.173543
0.0407	12.179988
0.0408	12.135046
0.0409	12.065965
0.041	11.970373
0.041100000000000005	11.847673
0.0412	11.726314
0.0413	11.647417
0.0414	11.577782
0.0415	11.55019
0.041600000000000005	11.570836
0.0417	11.603635
0.041800000000000004	11.68007
0.0419	11.746145
0.042	11.726539
0.042100000000000005	11.751037
0.0422	11.8204
0.042300000000000004	11.818841
0.0424	11.81409
0.0425	11.862962
0.0426	11.943011
0.0427	12.017892
0.042800000000000005	12.075581
0.0429	12.18566
0.043000000000000003	12.318802
0.0431	12.403509
0.0432	12.453034
0.043300000000000005	12.50784
0.0434	12.530494
0.043500000000000004	12.509373
0.0436	12.482042
0.0437	12.439933
0.0438	12.444357
0.0439	12.470185
0.044000000000000004	12.50156
0.0441	12.502316
0.0442	12.485382
0.0443	12.49544
0.0444	12.490436
0.044500000000000005	12.501236
0.0446	12.492301
0.044700000000000004	12.502943
0.0448	12.47085
0.0449	12.46539
0.045000000000000005	12.464875
0.0451	12.425249
0.045200000000000004	12.369212
0.0453	12.337761
0.0454	12.3364315
0.0455	12.368279
0.0456	12.382087
0.045700000000000005	12.389158
0.0458	12.402875
0.0459	12.38045
0.046	12.407617
0.0461	12.422816
0.046200000000000005	12.384603
0.0463	12.383106
0.046400000000000004	12.367793
0.0465	12.336559
0.0466	12.295354
0.046700000000000005	12.268103
0.0468	12.243083
0.046900000000000004	12.210971
0.047	12.227257
0.0471	12.289131
0.0472	12.341391
0.0473	12.332215
0.047400000000000005	12.278663
0.0475	12.262618
0.0476	12.224502
0.0477	12.208078
0.0478	12.2172575
0.047900000000000005	12.227558
0.048	12.2298765
0.048100000000000004	12.306574
0.0482	12.405356
0.0483	12.442534
0.048400000000000006	12.438212
0.0485	12.421123
0.048600000000000004	12.342635
0.0487	12.228047
0.0488	12.206085
0.0489	12.22658
0.049	12.17752
0.049100000000000005	12.073216
0.0492	11.998694
0.049300000000000004	11.973635
0.0494	12.014128
0.0495	12.009507
0.049600000000000005	12.006659
0.0497	12.054274
0.049800000000000004	12.080727
0.0499	12.059867
0.05	12.04798
0.050100000000000006	12.021133
0.0502	11.975905
0.050300000000000004	11.905556
0.0504	11.826184
0.0505	11.738644
0.0506	11.710355
0.0507	11.685212
0.050800000000000005	11.657253
0.0509	11.652808
0.051000000000000004	11.662556
0.0511	11.646715
0.0512	11.67195
0.051300000000000005	11.6626
0.0514	11.648582
0.051500000000000004	11.670344
0.0516	11.708026
0.0517	11.745437
0.051800000000000006	11.752556
0.0519	11.709158
0.052000000000000005	11.650771
0.0521	11.591681
0.0522	11.601373
0.0523	11.598314
0.0524	11.561456
0.052500000000000005	11.546252
0.0526	11.504155
0.052700000000000004	11.448546
0.0528	11.34768
0.0529	11.213372
0.053000000000000005	11.143325
0.0531	11.140105
0.053200000000000004	11.153422
0.0533	11.107219
0.0534	11.037665
0.053500000000000006	10.920978
0.0536	10.827977
0.053700000000000005	10.780321
0.0538	10.776486
0.0539	10.781835
0.054	10.743832
0.0541	10.721048
0.054200000000000005	10.699398
0.0543	10.674381
0.054400000000000004	10.644601
0.0545	10.6394205
0.0546	10.614018
0.054700000000000006	10.555311
0.0548	10.555662
0.054900000000000004	10.55517
0.055	10.550905
0.0551	10.528827
0.055200000000000006	10.526489
0.0553	10.525928
0.055400000000000005	10.544758
0.0555	10.565142
0.055600000000000004	10.589092
0.0557	10.57492
0.0558	10.536044
0.055900000000000005	10.537017
0.056	10.565388
0.056100000000000004	10.577056
0.0562	10.595303
0.0563	10.615926
0.056400000000000006	10.649326
0.0565	10.722809
0.056600000000000004	10.73776
0.0567	10.8126955
0.0568	10.864315
0.056900000000000006	10.944517
0.057	11.046706
0.057100000000000005	11.084791
0.0572	11.095786
0.057300000000000004	11.085548
0.0574	11.135345
0.0575	11.153009
0.057600000000000005	11.155586
0.0577	11.088102
0.057800000000000004	10.982955
0.0579	10.877163
0.058	10.7934265
0.058100000000000006	10.725919
0.0582	10.653889
0.058300000000000005	10.597581
0.0584	10.5577
0.0585	10.569922
0.058600000000000006	10.602791
0.0587	10.636604
0.058800000000000005	10.640533
0.0589	10.5853195
0.059000000000000004	10.539325
0.0591	10.501342
0.0592	10.495468
0.059300000000000005	10.515295
0.0594	10.565732
0.059500000000000004	10.614423
0.0596	10.621034
0.0597	10.631599
0.059800000000000006	10.682727
0.0599	10.777279
0.060000000000000005	10.850098
0.0601	10.939717
0.060200000000000004	11.0467825
0.0603	11.151979
0.0604	11.2035265
0.060500000000000005	11.231345
0.0606	11.25704
0.060700000000000004	11.27075
0.0608	11.280349
0.0609	11.288863
0.061000000000000006	11.269415
0.0611	11.27046
0.061200000000000004	11.256404
0.0613	11.213078
0.0614	11.194778
0.061500000000000006	11.151098
0.0616	11.093388
0.061700000000000005	11.040659
0.0618	10.995699
0.061900000000000004	10.984554
0.062	11.002341
0.0621	10.996779
0.062200000000000005	11.00305
0.0623	10.964358
0.062400000000000004	10.918774
0.0625	10.907314
0.0626	10.892139
0.0627	10.886283
0.06280000000000001	10.901786
0.0629	10.887552
0.063	10.900182
0.0631	10.920363
0.0632	10.919157
0.06330000000000001	10.877198
0.0634	10.819668
0.0635	10.745934
0.0636	10.737707
0.0637	10.743667
0.06380000000000001	10.748457
0.0639	10.77257
0.064	10.8120165
0.0641	10.856646
0.06420000000000001	10.904945
0.06430000000000001	10.914207
0.0644	10.898641
0.0645	10.865124
0.0646	10.853548
0.06470000000000001	10.835168
0.0648	10.86033
0.0649	10.890245
0.065	10.880752
0.0651	10.88305
0.06520000000000001	10.884289
0.0653	10.895086
0.0654	10.867222
0.0655	10.851386
0.0656	10.855525
0.06570000000000001	10.857912
0.0658	10.891422
0.0659	10.921059
0.066	10.967973
0.0661	10.983771
0.06620000000000001	11.009729
0.0663	11.019118
0.0664	11.0613165
0.0665	11.106293
0.0666	11.12569
0.06670000000000001	11.166929
0.0668	11.179858
0.0669	11.148789
0.067	11.081001
0.0671	11.003082
0.06720000000000001	10.979451
0.0673	10.99622
0.0674	11.02766
0.0675	11.06443
0.06760000000000001	11.13654
0.06770000000000001	11.24338
0.0678	11.330917
0.0679	11.387909
0.068	11.4490185
0.06810000000000001	11.50435
0.0682	11.538407
0.0683	11.571421
0.0684	11.62317
0.0685	11.662012
0.06860000000000001	11.750465
0.0687	11.825288
0.0688	11.833915
0.0689	11.830391
0.069	11.801364
0.06910000000000001	11.7504425
0.0692	11.74583
0.0693	11.719217
0.0694	11.724442
0.0695	11.778404
0.06960000000000001	11.88726
0.0697	11.997036
0.0698	12.092653
0.0699	12.182929
0.07	12.2292385
0.07010000000000001	12.272565
0.0702	12.336357
0.0703	12.387549
0.0704	12.413308
0.07050000000000001	12.45387
0.07060000000000001	12.490235
0.0707	12.483932
0.0708	12.476141
0.0709	12.467386
0.07100000000000001	12.46809
0.0711	12.510268
0.0712	12.525448
0.0713	12.528017
0.0714	12.521683
0.07150000000000001	12.479948
0.0716	12.40298
0.0717	12.370641
0.0718	12.328639
0.0719	12.304048
0.07200000000000001	12.254492
0.0721	12.235125
0.0722	12.224146
0.0723	12.21866
0.0724	12.203944
0.07250000000000001	12.118439
0.0726	11.975106
0.0727	11.870466
0.0728	11.79203
0.0729	11.728639
0.07300000000000001	11.69215
0.0731	11.680237
0.0732	11.691058
0.0733	11.730874
0.0734	11.765262
0.07350000000000001	11.757012
0.0736	11.761095
0.0737	11.804766
0.0738	11.888208
0.07390000000000001	11.981868
0.07400000000000001	12.071795
0.0741	12.119837
0.0742	12.151318
0.0743	12.16241
0.07440000000000001	12.175395
0.0745	12.198995
0.0746	12.156186
0.0747	12.155427
0.0748	12.172548
0.07490000000000001	12.20369
0.075	12.186375
0.0751	12.159478
0.0752	12.174137
0.0753	12.192458
0.07540000000000001	12.217742
0.0755	12.248905
0.0756	12.277396
0.0757	12.308758
0.0758	12.442291
0.07590000000000001	12.529925
0.076	12.536754
0.0761	12.557576
0.0762	12.594873
0.0763	12.591729
0.07640000000000001	12.577007
0.0765	12.590879
0.0766	12.61235
0.0767	12.618649
0.07680000000000001	12.637593
0.07690000000000001	12.618919
0.077	12.583868
0.0771	12.619205
0.0772	12.671709
0.07730000000000001	12.691805
0.07740000000000001	12.655019
0.0775	12.655787
0.0776	12.684433
0.0777	12.765054
0.07780000000000001	12.830807
0.0779	12.883205
0.078	12.929748
0.0781	12.941339
0.0782	12.9400215
0.07830000000000001	12.990898
0.0784	13.057124
0.0785	13.111163
0.0786	13.134302
0.0787	13.127976
0.07880000000000001	13.1532755
0.0789	13.139106
0.079	13.062552
0.0791	12.973057
0.0792	12.903456
0.07930000000000001	12.846731
0.0794	12.762248
0.0795	12.753862
0.0796	12.810183
0.07970000000000001	12.805388
0.07980000000000001	12.745335
0.0799	12.70764
0.08	12.568057
0.0801	12.465954
0.08020000000000001	12.394953
0.08030000000000001	12.338865
0.0804	12.230358
0.0805	12.140171
0.0806	11.976301
0.08070000000000001	11.805348
0.08080000000000001	11.723831
0.0809	11.639299
0.081	11.543442
0.0811	11.458786
0.08120000000000001	11.324888
0.0813	11.25536
0.0814	11.218659
0.0815	11.22738
0.0816	11.219589
0.08170000000000001	11.174275
0.0818	11.109463
0.0819	11.102131
0.082	11.182691
0.0821	11.25061
0.08220000000000001	11.255974
0.0823	11.201732
0.0824	11.212567
0.0825	11.2766905
0.0826	11.354012
0.08270000000000001	11.402932
0.0828	11.441893
0.0829	11.496286
0.083	11.565246
0.08310000000000001	11.605907
0.08320000000000001	11.618928
0.0833	11.635342
0.0834	11.629206
0.0835	11.6022625
0.08360000000000001	11.579804
0.08370000000000001	11.561778
0.0838	11.523046
0.0839	11.425725
0.084	11.314617
0.08410000000000001	11.273546
0.08420000000000001	11.271049
0.0843	11.297989
0.0844	11.321524
0.0845	11.297464
0.08460000000000001	11.300442
0.0847	11.382778
0.0848	11.353512
0.0849	11.353175
0.085	11.330909
0.08510000000000001	11.365424
0.0852	11.366274
0.0853	11.389386
0.0854	11.40411
0.0855	11.378659
0.08560000000000001	11.337676
0.0857	11.285697
0.0858	11.245616
0.0859	11.225856
0.08600000000000001	11.239958
0.08610000000000001	11.290412
0.0862	11.360153
0.0863	11.451101
0.0864	11.563618
0.08650000000000001	11.65185
0.08660000000000001	11.693728
0.0867	11.720642
0.0868	11.706277
0.0869	11.660207
0.08700000000000001	11.6402025
0.08710000000000001	11.60427
0.0872	11.55029
0.0873	11.58053
0.0874	11.6048155
0.08750000000000001	11.659503
0.0876	11.705173
0.0877	11.72812
0.0878	11.730937
0.0879	11.740256
0.08800000000000001	11.752267
0.0881	11.787366
0.0882	11.813678
0.0883	11.852586
0.0884	11.876879
0.08850000000000001	11.876083
0.0886	11.822252
0.0887	11.791395
0.0888	11.710345
0.0889	11.656365
0.08900000000000001	11.589521
0.0891	11.533465
0.0892	11.505493
0.0893	11.543264
0.08940000000000001	11.587912
0.08950000000000001	11.667862
0.0896	11.711215
0.0897	11.731154
0.0898	11.749946
0.08990000000000001	11.768486
0.09000000000000001	11.792668
0.0901	11.788779
0.0902	11.757652
0.0903	11.732817
0.09040000000000001	11.793522
0.09050000000000001	11.8712225
0.0906	11.937125
0.0907	12.009161
0.0908	12.058639
0.09090000000000001	12.043051
0.091	12.0608835
0.0911	12.0799055
0.0912	12.084231
0.0913	12.05237
0.09140000000000001	11.986168
0.0915	11.916281
0.0916	11.884307
0.0917	11.9332285
0.0918	11.9674635
0.09190000000000001	11.976453
0.092	11.978999
0.0921	12.017588
0.0922	12.017987
0.09230000000000001	12.033525
0.09240000000000001	12.046332
0.0925	12.046487
0.0926	12.003875
0.0927	11.940347
0.09280000000000001	11.903933
0.09290000000000001	11.934985
0.093	11.977324
0.0931	12.018943
0.0932	12.045483
0.09330000000000001	12.118229
0.09340000000000001	12.190712
0.0935	12.239873
0.0936	12.227452
0.0937	12.151561
0.09380000000000001	12.096808
0.09390000000000001	12.050447
0.094	12.019045
0.0941	12.037518
0.0942	12.085051
0.09430000000000001	12.076935
0.0944	12.03062
0.0945	12.021999
0.0946	12.003818
0.0947	11.9693575
0.09480000000000001	11.979002
0.0949	11.999904
0.095	12.018831
0.0951	12.067175
0.0952	12.105353
0.09530000000000001	12.132561
0.0954	12.15944
0.0955	12.207129
0.0956	12.248423
0.09570000000000001	12.2655115
0.09580000000000001	12.26685
0.0959	12.266576
0.096	12.24915
0.0961	12.220664
0.09620000000000001	12.245121
0.09630000000000001	12.289342
0.0964	12.257757
0.0965	12.209079
0.0966	12.2079115
0.09670000000000001	12.265686
0.09680000000000001	12.308841
0.0969	12.346387
0.097	12.360733
0.0971	12.40372
0.09720000000000001	12.446246
0.09730000000000001	12.489748
0.0974	12.48227
0.0975	12.463
0.0976	12.446749
0.09770000000000001	12.395938
0.0978	12.371524
0.0979	12.383107
0.098	12.384369
0.0981	12.381108
0.09820000000000001	12.336513
0.0983	12.260085
0.0984	12.19946
0.0985	12.1482525
0.09860000000000001	12.101225
0.09870000000000001	12.007267
0.0988	11.921693
0.0989	11.842417
0.099	11.726655
0.09910000000000001	11.621198
0.09920000000000001	11.498948
0.0993	11.404354
0.0994	11.294792
0.0995	11.178757
0.09960000000000001	11.068593
0.09970000000000001	10.919483
0.0998	10.775295
0.0999	10.698451
0.1	10.646751
0.10010000000000001	10.641403
0.10020000000000001	10.639916
0.1003	10.684608
0.1004	10.716399
0.1005	10.680163
0.10060000000000001	10.683997
0.10070000000000001	10.668639
0.1008	10.600666
0.1009	10.57595
0.101	10.535628
0.10110000000000001	10.476968
0.1012	10.422572
0.1013	10.392008
0.1014	10.368549
0.1015	10.365306
0.10160000000000001	10.378071
0.1017	10.323097
0.1018	10.298876
0.1019	10.268442
0.10200000000000001	10.200233
0.10210000000000001	10.110385
0.1022	10.049175
0.1023	9.972805
0.1024	9.887935
0.10250000000000001	9.810903
0.10260000000000001	9.731941
0.1027	9.677242
0.1028	9.61044
0.1029	9.529255
0.10300000000000001	9.480529
0.10310000000000001	9.496074
0.1032	9.569503
0.1033	9.638868
0.1034	9.694024
0.10350000000000001	9.727492
0.10360000000000001	9.7336235
0.1037	9.764396
0.1038	9.798956
0.1039	9.838138
0.10400000000000001	9.828364
0.1041	9.805837
0.1042	9.804326
0.1043	9.822162
0.1044	9.783384
0.10450000000000001	9.752991
0.1046	9.746279
0.1047	9.791759
0.1048	9.861421
0.10490000000000001	9.905312
0.10500000000000001	9.8806925
0.1051	9.878832
0.1052	9.863162
0.1053	9.882081
0.10540000000000001	9.912476
0.10550000000000001	9.926916
0.1056	9.984298
0.1057	10.014404
0.1058	10.043096
0.10590000000000001	10.106404
0.10600000000000001	10.178084
0.1061	10.243614
0.1062	10.30216
0.1063	10.372585
0.10640000000000001	10.453781
0.10650000000000001	10.495972
0.1066	10.554901
0.1067	10.535238
0.1068	10.5637455
0.10690000000000001	10.64716
0.10700000000000001	10.698866
0.1071	10.720324
0.1072	10.799157
0.1073	10.859025
0.10740000000000001	10.91593
0.1075	10.9208765
0.1076	10.90101
0.1077	10.952923
0.1078	10.992267
0.10790000000000001	11.052801
0.108	11.109483
0.1081	11.087139
0.1082	11.046924
0.10830000000000001	10.975431
0.10840000000000001	10.981359
0.1085	10.983549
0.1086	10.967106
0.1087	10.971655
0.10880000000000001	10.985594
0.10890000000000001	11.008308
0.109	10.967149
0.1091	10.960841
0.1092	10.970313
0.10930000000000001	11.003469
0.10940000000000001	11.102476
0.1095	11.236217
0.1096	11.285753
0.1097	11.265331
0.10980000000000001	11.226325
0.10990000000000001	11.218221
0.11	11.223807
0.1101	11.234018
0.1102	11.261162
0.11030000000000001	11.295552
0.11040000000000001	11.326473
0.1105	11.373672
0.1106	11.405301
0.1107	11.439884
0.11080000000000001	11.458213
0.1109	11.41286
0.111	11.379974
0.1111	11.361077
0.11120000000000001	11.368532
0.11130000000000001	11.34196
0.1114	11.330918
0.1115	11.370622
0.1116	11.451386
0.11170000000000001	11.535832
0.11180000000000001	11.568268
0.1119	11.588212
0.112	11.683779
0.1121	11.742584
0.11220000000000001	11.780509
0.11230000000000001	11.832965
0.1124	11.875162
0.1125	11.883628
0.1126	11.890022
0.11270000000000001	11.86842
0.11280000000000001	11.824126
0.1129	11.7812395
0.113	11.770291
0.1131	11.838398
0.11320000000000001	11.8941965
0.11330000000000001	11.93641
0.1134	11.97832
0.1135	12.081855
0.1136	12.182345
0.11370000000000001	12.269735
0.11380000000000001	12.295648
0.1139	12.316767
0.114	12.37421
0.11410000000000001	12.454081
0.11420000000000001	12.503143
0.1143	12.5077505
0.1144	12.470567
0.1145	12.453179
0.11460000000000001	12.457698
0.11470000000000001	12.41695
0.1148	12.356389
0.1149	12.332391
0.115	12.324276
0.11510000000000001	12.312657
0.11520000000000001	12.318651
0.1153	12.316834
0.1154	12.294811
0.1155	12.252131
0.11560000000000001	12.199274
0.11570000000000001	12.098676
0.1158	11.982455
0.1159	11.893041
0.116	11.860624
0.11610000000000001	11.82309
0.11620000000000001	11.774932
0.1163	11.7257595
0.1164	11.709338
0.1165	11.73898
0.11660000000000001	11.78598
0.11670000000000001	11.822031
0.1168	11.833544
0.1169	11.852443
0.117	11.862247
0.11710000000000001	11.89524
0.11720000000000001	11.877754
0.1173	11.870516
0.1174	11.881802
0.11750000000000001	11.884848
0.11760000000000001	11.846245
0.1177	11.818964
0.1178	11.798556
0.1179	11.807144
0.11800000000000001	11.814938
0.11810000000000001	11.851451
0.1182	11.872593
0.1183	11.848994
0.1184	11.854459
0.11850000000000001	11.879201
0.11860000000000001	11.864604
0.1187	11.840222
0.1188	11.793233
0.1189	11.773425
0.11900000000000001	11.797212
0.11910000000000001	11.83738
0.1192	11.923252
0.1193	11.9802475
0.1194	11.995796
0.11950000000000001	11.984271
0.11960000000000001	11.959644
0.1197	11.894568
0.1198	11.808899
0.1199	11.754208
0.12000000000000001	11.719914
0.12010000000000001	11.681235
0.1202	11.68361
0.1203	11.713426
0.12040000000000001	11.707135
0.12050000000000001	11.7161455
0.1206	11.746105
0.1207	11.7605915
0.1208	11.734732
0.12090000000000001	11.72376
0.12100000000000001	11.730132
0.1211	11.819667
0.1212	11.920136
0.1213	11.992299
0.12140000000000001	12.006619
0.12150000000000001	12.012843
0.1216	12.04344
0.1217	12.11062
0.1218	12.170329
0.12190000000000001	12.183724
0.12200000000000001	12.181768
0.1221	12.200833
0.1222	12.173285
0.1223	12.16098
0.12240000000000001	12.204128
0.12250000000000001	12.25368
0.1226	12.265694
0.1227	12.243411
0.1228	12.257699
0.12290000000000001	12.297878
0.12300000000000001	12.348886
0.1231	12.436054
0.1232	12.5055485
0.1233	12.536021
0.12340000000000001	12.529759
0.12350000000000001	12.56316
0.1236	12.678959
0.1237	12.786498
0.12380000000000001	12.914744
0.12390000000000001	13.005524
0.124	13.047168
0.1241	13.0807
0.1242	13.11693
0.12430000000000001	13.141645
0.12440000000000001	13.176212
0.1245	13.236611
0.1246	13.249046
0.1247	13.232387
0.12480000000000001	13.20689
0.12490000000000001	13.1890955
0.125	13.199268
0.12510000000000002	13.161313
0.1252	13.146897
0.1253	13.105559
0.1254	13.060595
0.1255	12.997157
0.12560000000000002	12.947676
0.1257	12.928589
0.1258	12.949219
0.1259	12.964456
0.126	12.95353
0.12610000000000002	12.925827
0.1262	12.9156885
0.1263	12.889931
0.1264	12.800577
0.1265	12.731019
0.12660000000000002	12.667979
0.1267	12.630461
0.1268	12.612786
0.1269	12.629598
0.127	12.643689
0.12710000000000002	12.661368
0.1272	12.668475
0.1273	12.638779
0.1274	12.634947
0.1275	12.679364
0.12760000000000002	12.697932
0.1277	12.693758
0.1278	12.712139
0.1279	12.713101
0.128	12.744626
0.12810000000000002	12.739291
0.1282	12.695403
0.1283	12.640293
0.12840000000000001	12.613324
0.1285	12.597303
0.12860000000000002	12.606936
0.1287	12.589306
0.1288	12.559435
0.12890000000000001	12.523038
0.129	12.499451
0.1291	12.451652
0.1292	12.361963
0.1293	12.239617
0.12940000000000002	12.115264
0.1295	12.010911
0.1296	11.86436
0.1297	11.737771
0.1298	11.687455
0.12990000000000002	11.588317
0.13	11.48997
0.1301	11.398926
0.1302	11.315961
0.1303	11.298958
0.13040000000000002	11.294687
0.1305	11.230862
0.1306	11.167328
0.1307	11.104248
0.1308	11.036971
0.13090000000000002	10.961742
0.131	10.918501
0.1311	10.910048
0.1312	10.956943
0.1313	11.011844
0.13140000000000002	11.13146
0.1315	11.227729
0.1316	11.251208
0.1317	11.190752
0.1318	11.143792
0.13190000000000002	11.104758
0.132	11.063133
0.1321	11.044055
0.1322	11.060879
0.1323	11.074863
0.13240000000000002	11.070949
0.1325	11.118303
0.1326	11.082236
0.1327	11.108583
0.1328	11.138611
0.13290000000000002	11.13257
0.133	11.087975
0.1331	11.097002
0.1332	11.124068
0.1333	11.146067
0.13340000000000002	11.148975
0.1335	11.109849
0.1336	11.100314
0.1337	11.034106
0.1338	10.964163
0.13390000000000002	10.913294
0.134	10.938952
0.1341	10.995835
0.1342	10.9574
0.1343	10.898029
0.13440000000000002	10.826009
0.1345	10.752397
0.1346	10.716649
0.13470000000000001	10.729056
0.1348	10.727594
0.13490000000000002	10.71514
0.135	10.705665
0.1351	10.692445
0.13520000000000001	10.673099
0.1353	10.694334
0.13540000000000002	10.669152
0.1355	10.608796
0.1356	10.546429
0.13570000000000002	10.469752
0.1358	10.417542
0.1359	10.379826
0.136	10.372384
0.1361	10.366125
0.13620000000000002	10.377524
0.1363	10.430977
0.1364	10.497879
0.1365	10.559393
0.1366	10.593142
0.13670000000000002	10.658776
0.1368	10.72497
0.1369	10.72077
0.137	10.729091
0.1371	10.741482
0.13720000000000002	10.729763
0.1373	10.693394
0.1374	10.682504
0.1375	10.682601
0.1376	10.726463
0.13770000000000002	10.762309
0.1378	10.83359
0.1379	10.915917
0.138	10.971886
0.1381	11.0036955
0.13820000000000002	11.023843
0.1383	10.993816
0.1384	10.975427
0.1385	10.923965
0.1386	10.902158
0.13870000000000002	10.917777
0.1388	10.913917
0.1389	10.951177
0.139	10.992287
0.1391	10.995239
0.13920000000000002	10.989017
0.1393	11.006652
0.1394	11.002459
0.1395	10.965838
0.1396	10.9450655
0.13970000000000002	10.906829
0.1398	10.884723
0.1399	10.853966
0.14	10.783408
0.1401	10.747725
0.14020000000000002	10.710459
0.1403	10.668153
0.1404	10.650224
0.1405	10.64009
0.1406	10.644611
0.14070000000000002	10.629747
0.1408	10.561946
0.1409	10.524567
0.14100000000000001	10.476803
0.1411	10.452749
0.14120000000000002	10.446745
0.1413	10.452328
0.1414	10.477143
0.14150000000000001	10.510039
0.1416	10.519478
0.14170000000000002	10.558085
0.1418	10.550258
0.1419	10.495336
0.14200000000000002	10.435209
0.1421	10.423448
0.1422	10.382002
0.1423	10.288855
0.1424	10.189172
0.14250000000000002	10.077242
0.1426	9.992616
0.1427	9.942134
0.1428	9.910702
0.1429	9.864587
0.14300000000000002	9.8618145
0.1431	9.823859
0.1432	9.780976
0.1433	9.765859
0.1434	9.792375
0.14350000000000002	9.816659
0.1436	9.888859
0.1437	9.9162445
0.1438	9.884793
0.1439	9.870481
0.14400000000000002	9.867525
0.1441	9.862898
0.1442	9.876211
0.1443	9.877022
0.1444	9.929601
0.14450000000000002	10.01826
0.1446	10.039502
0.1447	10.025785
0.1448	10.048299
0.1449	10.106929
0.14500000000000002	10.180908
0.1451	10.23204
0.1452	10.273964
0.1453	10.336812
0.1454	10.407894
0.14550000000000002	10.459999
0.1456	10.511205
0.1457	10.567748
0.1458	10.631396
0.1459	10.656044
0.14600000000000002	10.688979
0.1461	10.722541
0.1462	10.779895
0.1463	10.761626
0.1464	10.782414
0.14650000000000002	10.773798
0.1466	10.740646
0.1467	10.681971
0.1468	10.597658
0.1469	10.508728
0.14700000000000002	10.399085
0.1471	10.284356
0.1472	10.247686
0.14730000000000001	10.257791
0.1474	10.308954
0.14750000000000002	10.462928
0.1476	10.630915
0.1477	10.769167
0.14780000000000001	10.883507
0.1479	11.008177
0.14800000000000002	11.080729
0.1481	11.139467
0.1482	11.199291
0.14830000000000002	11.188304
0.1484	11.182909
0.14850000000000002	11.164034
0.1486	11.123777
0.1487	11.079553
0.14880000000000002	10.994704
0.1489	10.933815
0.149	10.895197
0.1491	10.880193
0.1492	10.875385
0.14930000000000002	10.889785
0.1494	10.893739
0.1495	10.964041
0.1496	10.972687
0.1497	10.965649
0.14980000000000002	10.994168
0.1499	10.975591
0.15	10.965892
0.1501	11.019592
0.1502	11.063117
0.15030000000000002	11.139248
0.1504	11.170438
0.1505	11.175741
0.1506	11.218075
0.1507	11.275545
0.15080000000000002	11.351434
0.1509	11.392152
0.151	11.46168
0.1511	11.510781
0.1512	11.536062
0.15130000000000002	11.541386
0.1514	11.532552
0.1515	11.557331
0.1516	11.593092
0.1517	11.62294
0.15180000000000002	11.658544
0.1519	11.70021
0.152	11.705126
0.1521	11.711963
0.1522	11.772393
0.15230000000000002	11.867143
0.1524	11.938684
0.1525	11.955276
0.1526	12.002068
0.1527	12.034743
0.15280000000000002	12.03077
0.1529	11.992855
0.153	11.9328985
0.1531	11.84356
0.1532	11.763022
0.15330000000000002	11.686767
0.1534	11.627814
0.1535	11.516483
0.15360000000000001	11.435943
0.1537	11.385902
0.15380000000000002	11.370346
0.1539	11.360632
0.154	11.326796
0.15410000000000001	11.283989
0.1542	11.255826
0.15430000000000002	11.214382
0.1544	11.168699
0.1545	11.146324
0.15460000000000002	11.130765
0.1547	11.158474
0.15480000000000002	11.175254
0.1549	11.155538
0.155	11.125275
0.15510000000000002	11.143536
0.1552	11.161998
0.1553	11.149764
0.1554	11.1519375
0.1555	11.165661
0.15560000000000002	11.188139
0.1557	11.219868
0.1558	11.273242
0.1559	11.298171
0.156	11.266068
0.15610000000000002	11.261317
0.1562	11.270009
0.1563	11.300651
0.1564	11.355136
0.1565	11.378704
0.15660000000000002	11.408833
0.1567	11.425255
0.1568	11.4281435
0.1569	11.40742
0.157	11.378595
0.15710000000000002	11.372101
0.1572	11.362033
0.1573	11.350319
0.1574	11.302376
0.1575	11.244274
0.15760000000000002	11.200433
0.1577	11.135094
0.1578	11.107967
0.1579	11.058005
0.158	11.057255
0.15810000000000002	11.04111
0.1582	10.997241
0.1583	10.982154
0.1584	11.025814
0.1585	11.083108
0.15860000000000002	11.130184
0.1587	11.193403
0.1588	11.256112
0.1589	11.3124075
0.159	11.310792
0.15910000000000002	11.3103075
0.1592	11.313287
0.1593	11.343457
0.15940000000000001	11.355195
0.1595	11.330814
0.15960000000000002	11.293697
0.1597	11.223617
0.1598	11.139276
0.15990000000000001	11.0869
0.16	11.0386505
0.16010000000000002	10.97894
0.1602	10.937595
0.1603	10.889665
0.16040000000000001	10.863245
0.1605	10.825403
0.16060000000000002	10.826592
0.1607	10.841193
0.1608	10.907503
0.16090000000000002	10.985258
0.161	11.048203
0.16110000000000002	11.075826
0.1612	11.055106
0.1613	11.03863
0.16140000000000002	11.077463
0.1615	11.134781
0.16160000000000002	11.188887
0.1617	11.218679
0.1618	11.222464
0.16190000000000002	11.259585
0.162	11.301198
0.1621	11.3425665
0.1622	11.407048
0.1623	11.4793215
0.16240000000000002	11.533334
0.1625	11.550509
0.1626	11.520694
0.1627	11.491002
0.1628	11.482495
0.16290000000000002	11.481665
0.163	11.484575
0.1631	11.542384
0.1632	11.588247
0.1633	11.579218
0.16340000000000002	11.618576
0.1635	11.666421
0.1636	11.735746
0.1637	11.772385
0.1638	11.812442
0.16390000000000002	11.833961
0.164	11.791622
0.1641	11.712727
0.1642	11.6819515
0.1643	11.731518
0.16440000000000002	11.816047
0.1645	11.914693
0.1646	12.00736
0.1647	12.062612
0.1648	12.105439
0.16490000000000002	12.086958
0.165	12.074991
0.1651	12.064328
0.1652	12.061707
0.1653	12.02891
0.16540000000000002	11.995336
0.1655	11.987462
0.1656	12.020212
0.16570000000000001	12.0722475
0.1658	12.135437
0.16590000000000002	12.207533
0.166	12.323404
0.1661	12.413046
0.16620000000000001	12.47483
0.1663	12.520789
0.16640000000000002	12.547053
0.1665	12.515486
0.1666	12.451444
0.16670000000000001	12.38
0.1668	12.323528
0.16690000000000002	12.29839
0.167	12.268706
0.1671	12.262699
0.16720000000000002	12.262838
0.1673	12.241602
0.16740000000000002	12.210804
0.1675	12.194819
0.1676	12.206782
0.16770000000000002	12.239945
0.1678	12.251772
0.16790000000000002	12.246684
0.168	12.279256
0.1681	12.282106
0.16820000000000002	12.328403
0.1683	12.356221
0.16840000000000002	12.31333
0.1685	12.297074
0.1686	12.247075
0.16870000000000002	12.239412
0.1688	12.285182
0.1689	12.30314
0.169	12.292517
0.1691	12.300525
0.16920000000000002	12.313697
0.1693	12.400218
0.1694	12.492109
0.1695	12.518948
0.1696	12.481563
0.16970000000000002	12.413251
0.1698	12.367991
0.1699	12.344296
0.17	12.328242
0.1701	12.289234
0.17020000000000002	12.310962
0.1703	12.356161
0.1704	12.382008
0.1705	12.431956
0.1706	12.509024
0.17070000000000002	12.547259
0.1708	12.594807
0.1709	12.66832
0.171	12.806482
0.1711	12.879951
0.17120000000000002	12.862532
0.1713	12.825035
0.1714	12.817383
0.1715	12.803101
0.1716	12.790111
0.17170000000000002	12.8355665
0.1718	12.905546
0.1719	12.912148
0.17200000000000001	12.842333
0.1721	12.796295
0.17220000000000002	12.782365
0.1723	12.71525
0.1724	12.634751
0.17250000000000001	12.56611
0.1726	12.472342
0.17270000000000002	12.410334
0.1728	12.328485
0.1729	12.225655
0.17300000000000001	12.149887
0.1731	12.108682
0.17320000000000002	12.039707
0.1733	12.008442
0.1734	12.016378
0.17350000000000002	12.022608
0.1736	12.033391
0.17370000000000002	12.02356
0.1738	11.982281
0.1739	11.913662
0.17400000000000002	11.818089
0.1741	11.700405
0.17420000000000002	11.595935
0.1743	11.529
0.1744	11.505798
0.17450000000000002	11.502492
0.1746	11.495462
0.17470000000000002	11.450881
0.1748	11.401067
0.1749	11.336269
0.17500000000000002	11.321298
0.1751	11.366563
0.1752	11.4335575
0.1753	11.428311
0.1754	11.383642
0.17550000000000002	11.3594475
0.1756	11.26511
0.1757	11.199425
0.1758	11.113627
0.1759	11.019921
0.17600000000000002	10.965311
0.1761	10.906263
0.1762	10.894294
0.1763	10.85778
0.1764	10.829053
0.17650000000000002	10.814075
0.1766	10.833073
0.1767	10.849876
0.1768	10.88828
0.1769	10.86924
0.17700000000000002	10.84842
0.1771	10.856451
0.1772	10.837867
0.1773	10.801362
0.1774	10.796817
0.17750000000000002	10.766544
0.1776	10.747537
0.1777	10.758831
0.1778	10.758903
0.1779	10.740286
0.17800000000000002	10.720841
0.1781	10.675028
0.1782	10.592242
0.17830000000000001	10.550216
0.1784	10.5192585
0.17850000000000002	10.511088
0.1786	10.506801
0.1787	10.493997
0.17880000000000001	10.476894
0.1789	10.476705
0.17900000000000002	10.542646
0.1791	10.581532
0.1792	10.588395
0.17930000000000001	10.613495
0.1794	10.627935
0.17950000000000002	10.660664
0.1796	10.67137
0.1797	10.661782
0.17980000000000002	10.674314
0.1799	10.691942
0.18000000000000002	10.714619
0.1801	10.740524
0.1802	10.725952
0.18030000000000002	10.719256
0.1804	10.735324
0.18050000000000002	10.734787
0.1806	10.73688
0.1807	10.761696
0.18080000000000002	10.734135
0.1809	10.670865
0.18100000000000002	10.613086
0.1811	10.5502205
0.1812	10.4842005
0.18130000000000002	10.437537
0.1814	10.374237
0.18150000000000002	10.301746
0.1816	10.230296
0.1817	10.168008
0.18180000000000002	10.136425
0.1819	10.09271
0.182	10.04896
0.1821	10.066321
0.1822	10.094119
0.18230000000000002	10.103536
0.1824	10.127821
0.1825	10.134031
0.1826	10.158308
0.1827	10.204155
0.18280000000000002	10.259283
0.1829	10.293087
0.183	10.332013
0.1831	10.376436
0.1832	10.379045
0.18330000000000002	10.358032
0.1834	10.302366
0.1835	10.265056
0.1836	10.234708
0.1837	10.194772
0.18380000000000002	10.171465
0.1839	10.154193
0.184	10.130213
0.1841	10.14386
0.1842	10.111547
0.18430000000000002	10.109116
0.1844	10.126699
0.1845	10.117723
0.18460000000000001	10.054779
0.1847	10.020253
0.18480000000000002	10.013617
0.1849	10.027425
0.185	10.06881
0.18510000000000001	10.084075
0.1852	10.112876
0.18530000000000002	10.128391
0.1854	10.169833
0.1855	10.253146
0.18560000000000001	10.35479
0.1857	10.445551
0.18580000000000002	10.504307
0.1859	10.515243
0.186	10.475448
0.18610000000000002	10.4693365
0.1862	10.458343
0.18630000000000002	10.41416
0.1864	10.383134
0.1865	10.353474
0.18660000000000002	10.319929
0.1867	10.338307
0.18680000000000002	10.3771715
0.1869	10.383173
0.187	10.406039
0.18710000000000002	10.439264
0.1872	10.497663
0.18730000000000002	10.518215
0.1874	10.54687
0.1875	10.574744
0.18760000000000002	10.56801
0.1877	10.516441
0.18780000000000002	10.451821
0.1879	10.4121685
0.188	10.378982
0.18810000000000002	10.407484
0.1882	10.433016
0.1883	10.378398
0.1884	10.374378
0.1885	10.385377
0.18860000000000002	10.416993
0.1887	10.489298
0.1888	10.560089
0.1889	10.592688
0.189	10.638396
0.18910000000000002	10.679352
0.1892	10.715112
0.1893	10.740243
0.1894	10.786495
0.1895	10.795155
0.18960000000000002	10.772392
0.1897	10.744498
0.1898	10.68197
0.1899	10.631321
0.19	10.580502
0.19010000000000002	10.518911
0.1902	10.38428
0.1903	10.257241
0.1904	10.147655
0.1905	10.051866
0.19060000000000002	10.024925
0.1907	9.970737
0.1908	9.931286
0.19090000000000001	9.920634
0.191	9.9111805
0.19110000000000002	9.890836
0.1912	9.819912
0.1913	9.796478
0.19140000000000001	9.763351
0.1915	9.721958
0.19160000000000002	9.693455
0.1917	9.716239
0.1918	9.761961
0.19190000000000002	9.80659
0.192	9.846541
0.19210000000000002	9.832878
0.1922	9.838299
0.1923	9.837976
0.19240000000000002	9.830537
0.1925	9.833458
0.19260000000000002	9.803063
0.1927	9.755772
0.1928	9.7100315
0.19290000000000002	9.663324
0.193	9.597375
0.19310000000000002	9.501029
0.1932	9.459066
0.1933	9.467873
0.19340000000000002	9.498433
0.1935	9.569348
0.19360000000000002	9.581789
0.1937	9.535865
0.1938	9.446431
0.19390000000000002	9.375957
0.194	9.353338
0.19410000000000002	9.39253
0.1942	9.388313
0.1943	9.346884
0.19440000000000002	9.274881
0.1945	9.172405
0.19460000000000002	9.032286
0.1947	8.947161
0.1948	8.899609
0.19490000000000002	8.851572
0.195	8.7951765
0.1951	8.730407
0.1952	8.62968
0.1953	8.570999
0.19540000000000002	8.552618
0.1955	8.596295
0.1956	8.626059
0.1957	8.640722
0.1958	8.683387
0.19590000000000002	8.701696
0.196	8.698019
0.1961	8.703005
0.1962	8.66745
0.1963	8.65536
0.19640000000000002	8.615732
0.1965	8.606632
0.1966	8.693835
0.1967	8.781801
0.1968	8.883982
0.19690000000000002	8.952018
0.197	9.022848
0.1971	9.063441
0.19720000000000001	9.04864
0.1973	8.987095
0.19740000000000002	8.9457245
0.1975	8.925606
0.1976	8.910626
0.19770000000000001	8.921963
0.1978	8.94541
0.19790000000000002	8.954617
0.198	8.929106
0.1981	8.930034
0.19820000000000002	8.950483
0.1983	8.992947
0.19840000000000002	9.027734
0.1985	9.097009
0.1986	9.080024
0.19870000000000002	9.006529
0.1988	8.929856
0.19890000000000002	8.846038
0.199	8.779605
0.1991	8.75777
0.19920000000000002	8.7471695
0.1993	8.705934
0.19940000000000002	8.632592
0.1995	8.612598
0.1996	8.625172
0.19970000000000002	8.681979
0.1998	8.70483
[truncated: 60,501 more rows]
