# Supplementary material for: Machine learning coarse-grained potentials of protein thermodynamics
Source: Nat Commun. 2023 Sep 15;14:5739. doi: 10.1038/s41467-023-41343-1 (PMC10504246; doi:10.1038/s41467-023-41343-1)
Supplement: Supplementary file 4 — Source Data [file 41467_2023_41343_MOESM4_ESM.zip › Source_data/Figure S2/figure_s2_c_line.csv]

	TIC1	TIC2
0	-1.5024278	-0.8946515
1	-0.2750742	-0.18494573
2	0.643946	-0.35252696
3	0.8515194	-1.4576067
4	0.7771449	-1.4003965
5	0.5138096	-1.5742123
6	0.7950566	-1.5369887
7	0.61789715	-1.3202672
8	0.7908241	-1.2799684
9	0.80734706	-1.5006101
10	0.8153852	-1.3863896
11	0.7853895	-1.5180701
12	0.7336538	-1.8031889
13	0.7503194	-1.4069288
14	0.75664866	-1.429732
15	0.7932699	-1.6896832
16	0.81493336	-1.9581542
17	0.77435356	-1.5523696
18	0.79947025	-1.7883024
19	0.63917804	-1.5332389
20	0.7599418	-1.4805516
21	0.82894135	-1.5831794
22	0.82658863	-1.9757639
23	0.7574478	-1.37367
24	0.67434555	-1.3804085
25	0.74105567	-0.470504
26	0.635078	-0.30941787
27	0.7404171	-1.4814279
28	0.74296826	-1.589759
29	0.61371255	-1.5466815
30	0.78013295	-1.6222183
31	0.6389435	-1.3029149
32	0.63714314	-1.3547817
33	0.6718984	-1.3827134
34	0.5171871	-1.1798333
35	0.6809867	-0.026324153
36	0.58953136	-0.5142192
37	0.66802084	0.22214976
38	0.7259995	-0.4282238
39	0.09699897	-0.34289643
40	0.46484634	-0.10131585
41	0.6085077	-0.17522031
42	0.6121997	-0.9319125
43	0.75612575	-1.6148285
44	0.6893407	-1.5996726
45	0.74879616	-1.0940155
46	0.6417179	-1.3503802
47	0.83547395	-1.3456743
48	0.7631931	-1.1360607
49	0.38104677	-1.5585083
50	0.8052263	-1.145665
51	0.8379641	-1.6956991
52	0.69392484	-1.4703122
53	0.48713937	-1.6022247
54	0.3744901	-1.547896
55	0.779136	-1.6044601
56	0.77742547	-1.404026
57	0.618305	-1.6008561
58	0.7317301	-1.6130664
59	0.73099923	-1.3438759
60	0.054630704	-1.5590541
61	0.27640146	-1.1446885
62	0.18710925	-1.180707
63	0.10121435	-1.2315829
64	0.74685794	-1.4607303
65	0.782603	-1.3317438
66	0.74199766	-1.4273139
67	0.7697054	-1.5366589
68	0.720218	-1.3958132
69	0.6280555	-1.4168684
70	0.40213397	-1.8382924
71	0.81102514	-1.5133079
72	0.7734289	-1.3106567
73	0.7814146	-1.5442002
74	0.7592719	-1.6701263
75	0.66716313	-1.2235926
76	0.7226698	-1.2402239
77	0.7263353	-1.6178261
78	0.7166836	-1.3502778
79	0.6783758	-1.6475544
80	0.77305955	-1.6841271
81	0.7594156	-1.4892323
82	0.7997032	-1.3826195
83	0.79791546	-1.4067476
84	0.79114795	-1.4541063
85	0.7945834	-1.5239042
86	0.62354785	-1.8064827
87	0.6615333	-1.4784274
88	0.8282979	-1.5034375
89	0.51061714	-1.6218207
90	0.7746852	-1.6957098
91	0.7506488	-1.8312811
92	0.81723994	-1.575024
93	0.7901408	-1.758877
94	0.8279144	-1.3740789
95	0.7704987	-1.2932229
96	0.69872886	-1.3020538
97	0.78275484	-1.4968451
98	0.6395599	-1.4195681
