# Supplementary material for: Machine learning coarse-grained potentials of protein thermodynamics
Source: Nat Commun. 2023 Sep 15;14:5739. doi: 10.1038/s41467-023-41343-1 (PMC10504246; doi:10.1038/s41467-023-41343-1)
Supplement: Supplementary file 4 — Source Data [file 41467_2023_41343_MOESM4_ESM.zip › Source_data/Figure S2/figure_s2_o_line.csv]

	TIC1	TIC2
0	0.082946084	0.30403328
1	0.07932851	-0.30690935
2	-0.07416012	-0.19769861
3	0.05238652	-0.5830346
4	0.22865568	-0.1568804
5	0.26447612	0.047297165
6	0.38945395	-0.11429543
7	0.38936067	0.49536598
8	0.2508405	-0.5809773
9	0.40416974	-0.34133792
10	0.74629056	-0.039761253
11	0.92901945	0.1883874
12	0.962585	0.19231617
13	0.9374346	0.1860957
14	-0.2180423	-0.33804283
15	0.03494195	-0.10817652
16	0.3300803	-0.15029468
17	1.0291206	0.9780759
18	1.3626612	1.3741871
19	1.2090671	1.0792919
20	1.3248363	1.3121393
21	1.2654982	1.0397046
22	1.2334535	0.96068656
23	1.3013152	1.2142172
24	1.2206409	0.9888922
25	1.2693889	1.1813965
26	1.2950872	1.1947212
27	1.271826	1.0381966
28	1.257742	1.0307693
29	1.2856747	1.0264089
30	1.1330147	0.8890358
31	1.0967168	0.7889008
32	1.3115776	1.1984279
33	1.2285041	1.0571934
34	1.2201691	0.9603253
35	1.0876085	0.5101864
36	1.2766181	1.026166
37	1.4092145	1.3004285
38	0.9787902	0.4711491
39	1.1369594	0.6391119
40	1.2011735	1.0018889
41	1.121216	0.775555
42	1.2587616	0.9783862
43	1.0678724	0.5821689
44	1.3918791	1.301485
45	1.2817988	1.2210673
46	1.2226816	0.983423
47	1.3224384	1.2347585
48	1.2992808	1.1844424
49	1.1870236	1.0270996
50	1.253003	0.94523996
51	1.128922	0.88479906
52	1.3042262	1.232417
53	1.3501838	1.259094
54	1.3695122	1.256142
55	1.2851717	1.0736512
56	1.3201135	1.2005568
57	1.121089	0.65098876
58	1.2821155	1.261376
59	1.3723863	1.2767665
60	1.3024153	1.2590446
61	1.3663615	1.1815649
62	1.1603026	0.9304769
63	1.2982949	1.1324847
64	1.1586862	0.93579894
65	1.2465687	1.0802345
66	1.0336819	0.3654186
67	0.86527675	-0.19108248
68	0.9092453	0.44482315
69	1.2060962	0.9328973
70	1.1769296	0.73044395
71	1.3075795	1.2181439
72	1.3446538	1.2516369
73	1.3338327	1.3684402
74	1.0612757	0.357939
75	1.1419233	0.7239726
76	1.0131255	0.23222743
77	1.3147326	1.1707761
78	1.2389431	1.0811484
79	1.1368561	1.0142043
80	1.2927474	0.9942952
81	1.0636829	0.4828945
82	1.1999795	0.90014815
83	1.3204542	1.135933
84	1.2523525	1.0566258
85	1.3162559	1.215636
86	1.2588212	1.111901
87	1.2896781	1.1756049
88	1.0956681	0.7691766
89	1.1488162	0.89605176
90	1.2923915	1.2929541
91	1.2475681	0.9587039
92	1.2759719	1.1734362
93	1.312949	1.124881
94	1.1439638	1.0705545
95	1.3361155	1.3292648
96	1.3814806	1.2496575
97	1.2953001	1.1209776
98	1.3544403	1.2765226
99	1.1940652	0.97079605
