# Supplementary material for: Machine learning coarse-grained potentials of protein thermodynamics
Source: Nat Commun. 2023 Sep 15;14:5739. doi: 10.1038/s41467-023-41343-1 (PMC10504246; doi:10.1038/s41467-023-41343-1)
Supplement: Supplementary file 4 — Source Data [file 41467_2023_41343_MOESM4_ESM.zip › Source_data/FigureS12/FigureS12h.csv]

time [ns]	RMSD [A]
0.0	4.3209076
0.0001	4.451278
0.0002	4.5222015
0.00030000000000000003	4.558394
0.0004	4.7419906
0.0005	4.939107
0.0006000000000000001	5.0646577
0.0007	5.235262
0.0008	5.30729
0.0009000000000000001	5.293342
0.001	5.252262
0.0011	5.1903224
0.0012000000000000001	5.0840597
0.0013000000000000002	5.056112
0.0014	5.049678
0.0015	5.063636
0.0016	5.019172
0.0017000000000000001	4.9159093
0.0018000000000000002	4.9283466
0.0019	4.948166
0.002	5.007029
0.0021000000000000003	5.1074743
0.0022	5.2039495
0.0023	5.285376
0.0024000000000000002	5.30375
0.0025	5.345481
0.0026000000000000003	5.3336725
0.0027	5.391578
0.0028	5.4588223
0.0029000000000000002	5.4572506
0.003	5.461532
0.0031000000000000003	5.486057
0.0032	5.5089087
0.0033	5.5243826
0.0034000000000000002	5.58132
0.0035	5.600914
0.0036000000000000003	5.608461
0.0037	5.6666985
0.0038	5.8428683
0.0039000000000000003	5.98432
0.004	6.0447226
0.0041	6.144248
0.004200000000000001	6.284322
0.0043	6.352454
0.0044	6.446711
0.0045000000000000005	6.5863495
0.0046	6.5834756
0.0047	6.586321
0.0048000000000000004	6.632169
0.0049	6.634811
0.005	6.611988
0.0051	6.6616125
0.005200000000000001	6.679609
0.0053	6.6985917
0.0054	6.7059216
0.0055000000000000005	6.763837
0.0056	6.7932544
0.0057	6.831919
0.0058000000000000005	6.9073067
0.0059	6.9414597
0.006	6.9146113
0.0061	6.9172626
0.006200000000000001	6.907837
0.0063	6.925104
0.0064	6.9085846
0.006500000000000001	6.8911915
0.0066	6.965794
0.0067	7.0347595
0.0068000000000000005	7.0591483
0.006900000000000001	7.052665
0.007	7.0431
0.0071	6.938476
0.007200000000000001	6.826764
0.0073	6.8084235
0.0074	6.810545
0.007500000000000001	6.771611
0.0076	6.7006955
0.0077	6.641455
0.0078000000000000005	6.7091746
0.0079	6.8192873
0.008	6.846449
0.0081	6.82794
0.0082	6.750466
0.0083	6.716262
0.008400000000000001	6.7460675
0.0085	6.773486
0.0086	6.7721972
0.008700000000000001	6.727292
0.0088	6.7149086
0.0089	6.7581844
0.009000000000000001	6.771135
0.0091	6.733823
0.0092	6.6653996
0.009300000000000001	6.5863266
0.0094	6.532162
0.0095	6.5204916
0.009600000000000001	6.504102
0.0097	6.5017133
0.0098	6.612951
0.0099	6.6726007
0.01	6.7419095
0.010100000000000001	6.8173814
0.0102	6.8703785
0.0103	6.8822007
0.010400000000000001	6.9378657
0.0105	6.927957
0.0106	6.912415
0.010700000000000001	6.8376846
0.0108	6.823242
0.0109	6.7462587
0.011000000000000001	6.6843104
0.0111	6.5974326
0.0112	6.5770006
0.011300000000000001	6.551867
0.0114	6.481896
0.0115	6.435339
0.011600000000000001	6.4245462
0.0117	6.4040623
0.0118	6.3608212
0.0119	6.2785015
0.012	6.2119265
0.012100000000000001	6.1471324
0.0122	6.1005197
0.0123	6.068453
0.012400000000000001	6.106274
0.0125	6.1322947
0.0126	6.1388535
0.012700000000000001	6.1660414
0.0128	6.193671
0.0129	6.2478223
0.013000000000000001	6.270756
0.0131	6.3259907
0.0132	6.3609247
0.013300000000000001	6.4666038
0.0134	6.512159
0.0135	6.5485015
0.013600000000000001	6.5733337
0.0137	6.6858325
0.013800000000000002	6.652022
0.013900000000000001	6.666028
0.014	6.649918
0.014100000000000001	6.603108
0.0142	6.661926
0.0143	6.666859
0.014400000000000001	6.569238
0.0145	6.5059514
0.0146	6.3876424
0.014700000000000001	6.283401
0.0148	6.2372985
0.0149	6.26104
0.015000000000000001	6.2007027
0.0151	6.1939588
0.0152	6.225145
0.015300000000000001	6.2985563
0.0154	6.354598
0.0155	6.373941
0.015600000000000001	6.305094
0.015700000000000002	6.245865
0.0158	6.222729
0.0159	6.2515225
0.016	6.2603283
0.0161	6.2181525
0.0162	6.1895103
0.016300000000000002	6.172186
0.0164	6.16453
0.0165	6.129093
0.0166	6.1053014
0.0167	6.0513487
0.016800000000000002	6.041067
0.016900000000000002	6.0677633
0.017	6.059138
0.0171	6.0783253
0.0172	6.0759444
0.0173	6.030466
0.017400000000000002	6.075465
0.0175	6.13519
0.0176	6.2571154
0.0177	6.312312
0.0178	6.4423923
0.0179	6.6036787
0.018000000000000002	6.6659193
0.0181	6.6553073
0.0182	6.6056123
0.0183	6.5645504
0.0184	6.536312
0.018500000000000003	6.540955
0.018600000000000002	6.5619755
0.0187	6.652298
0.0188	6.71321
0.0189	6.7524624
0.019	6.8454723
0.019100000000000002	6.8813176
0.019200000000000002	6.8407907
0.0193	6.8369436
0.0194	6.8859525
0.0195	6.916495
0.0196	6.9179587
0.019700000000000002	6.876144
0.0198	6.858749
0.0199	6.862092
0.02	6.855079
0.0201	6.7868805
0.020200000000000003	6.6679764
0.020300000000000002	6.5972652
0.0204	6.5590534
0.0205	6.486945
0.0206	6.3954215
0.0207	6.2522984
0.020800000000000003	6.126287
0.020900000000000002	6.0530515
0.021	6.033203
0.0211	6.001052
0.0212	5.9719067
0.0213	5.9361253
0.021400000000000002	5.8926606
0.021500000000000002	5.7813053
0.0216	5.746002
0.0217	5.7853346
0.0218	5.7847166
0.0219	5.7501025
0.022000000000000002	5.7228403
0.0221	5.6969404
0.0222	5.71946
0.0223	5.681934
0.0224	5.6164565
0.022500000000000003	5.580625
0.022600000000000002	5.6239605
0.0227	5.672536
0.0228	5.670446
0.0229	5.5417957
0.023	5.451028
0.023100000000000002	5.4172297
0.023200000000000002	5.406361
0.0233	5.429508
0.0234	5.432179
0.0235	5.489743
0.0236	5.5675235
0.023700000000000002	5.7086015
0.0238	5.767818
0.0239	5.846315
0.024	5.8474245
0.0241	5.927718
0.024200000000000003	5.9706964
0.024300000000000002	5.992736
0.0244	5.98637
0.0245	5.954127
0.0246	5.925965
0.0247	5.904152
0.024800000000000003	5.9067316
0.024900000000000002	5.971108
0.025	6.0097747
0.0251	6.0301228
0.0252	6.033293
0.0253	6.022533
0.025400000000000002	6.0176787
0.025500000000000002	6.056882
0.0256	6.1183596
0.0257	6.215662
0.0258	6.2989383
0.025900000000000003	6.417507
0.026000000000000002	6.4509106
0.0261	6.364096
0.0262	6.2685585
0.0263	6.1635675
0.0264	6.1509476
0.026500000000000003	6.1460404
0.026600000000000002	6.0973625
0.0267	6.078068
0.0268	6.0618715
0.0269	6.08312
0.027	6.0789933
0.027100000000000003	6.065517
0.027200000000000002	5.979775
0.0273	6.011621
0.0274	6.1277337
0.0275	6.1851296
0.027600000000000003	6.200217
0.027700000000000002	6.2168036
0.027800000000000002	6.2108297
0.0279	6.2673397
0.028	6.257943
0.0281	6.214847
0.028200000000000003	6.2765093
0.028300000000000002	6.421298
0.0284	6.4771914
0.0285	6.532835
0.0286	6.598624
0.0287	6.6582694
0.028800000000000003	6.647383
0.028900000000000002	6.613741
0.029	6.580579
0.0291	6.512787
0.0292	6.5375266
0.029300000000000003	6.608978
0.029400000000000003	6.6364946
0.029500000000000002	6.6637073
0.0296	6.7253566
0.0297	6.7463923
0.0298	6.8572507
0.029900000000000003	6.97291
0.030000000000000002	7.10405
0.030100000000000002	7.21492
0.0302	7.3498783
0.0303	7.488445
0.0304	7.598893
0.030500000000000003	7.7223167
0.030600000000000002	7.832311
0.0307	7.8297467
0.0308	7.817795
0.0309	7.8248153
0.031	7.890192
0.031100000000000003	7.950222
0.031200000000000002	8.023411
0.0313	8.050836
0.031400000000000004	8.074891
0.0315	8.069925
0.0316	8.097171
0.0317	8.09846
0.0318	8.144027
0.031900000000000005	8.157403
0.032	8.178359
0.032100000000000004	8.227998
0.0322	8.263511
0.0323	8.264072
0.0324	8.2383375
0.0325	8.294882
0.032600000000000004	8.323731
0.0327	8.3356085
0.0328	8.318169
0.0329	8.319973
0.033	8.278649
0.033100000000000004	8.130701
0.0332	8.018729
0.0333	7.960308
0.0334	7.84285
0.0335	7.767238
0.033600000000000005	7.7374578
0.0337	7.669837
0.033800000000000004	7.5355287
0.0339	7.4825854
0.034	7.46972
0.0341	7.4450703
0.0342	7.418774
0.034300000000000004	7.364278
0.0344	7.294502
0.0345	7.2326336
0.0346	7.214055
0.0347	7.2434835
0.034800000000000005	7.2633286
0.0349	7.320441
0.035	7.365632
0.0351	7.410579
0.0352	7.392208
0.035300000000000005	7.4536624
0.0354	7.616588
0.035500000000000004	7.847542
0.0356	8.016163
0.0357	8.140683
0.0358	8.276548
0.0359	8.372067
0.036000000000000004	8.472806
0.0361	8.575889
0.0362	8.6985035
0.0363	8.758681
0.0364	8.757338
0.036500000000000005	8.790366
0.0366	8.774597
0.0367	8.707025
0.0368	8.633652
0.0369	8.573531
0.037000000000000005	8.5725765
0.0371	8.571671
0.037200000000000004	8.550358
0.0373	8.526542
0.0374	8.496006
0.0375	8.533665
0.0376	8.558064
0.037700000000000004	8.560652
0.0378	8.577643
0.0379	8.669441
0.038	8.778116
0.0381	8.828923
0.038200000000000005	8.907671
0.0383	8.993789
0.038400000000000004	9.072981
0.0385	9.119577
0.0386	9.101519
0.038700000000000005	9.114561
0.0388	9.122159
0.038900000000000004	9.098125
0.039	9.252012
0.0391	9.3838415
0.0392	9.50089
0.0393	9.640735
0.039400000000000004	9.791164
0.0395	9.910671
0.0396	9.93684
0.0397	9.930401
0.0398	10.025229
0.039900000000000005	10.087112
0.04	10.125627
0.040100000000000004	10.125078
0.0402	10.160838
0.0403	10.157343
0.040400000000000005	10.163444
0.0405	10.201104
0.040600000000000004	10.228844
0.0407	10.276952
0.0408	10.331851
0.0409	10.333623
0.041	10.328653
0.041100000000000005	10.289116
0.0412	10.240415
0.0413	10.24631
0.0414	10.2503395
0.0415	10.233586
0.041600000000000005	10.260746
0.0417	10.249986
0.041800000000000004	10.21175
0.0419	10.141436
0.042	10.112529
0.042100000000000005	10.158874
0.0422	10.140627
0.042300000000000004	10.093181
0.0424	9.976959
0.0425	9.861951
0.0426	9.782698
0.0427	9.713489
0.042800000000000005	9.660866
0.0429	9.665166
0.043000000000000003	9.701382
0.0431	9.710961
0.0432	9.7499695
0.043300000000000005	9.826301
0.0434	9.905163
0.043500000000000004	9.979345
0.0436	9.967589
0.0437	10.006465
0.0438	10.035591
0.0439	10.049347
0.044000000000000004	10.026594
0.0441	9.971327
0.0442	9.953865
0.0443	9.840417
0.0444	9.772708
0.044500000000000005	9.768958
0.0446	9.850965
0.044700000000000004	9.845953
0.0448	9.811691
0.0449	9.775944
0.045000000000000005	9.791237
0.0451	9.830249
0.045200000000000004	9.803742
0.0453	9.727473
0.0454	9.603613
0.0455	9.4673195
0.0456	9.318879
0.045700000000000005	9.189972
0.0458	9.1413555
0.0459	9.11239
0.046	9.08964
0.0461	9.030715
0.046200000000000005	8.993216
0.0463	9.030806
0.046400000000000004	9.12568
0.0465	9.148896
0.0466	9.177555
0.046700000000000005	9.267033
0.0468	9.398291
0.046900000000000004	9.484971
0.047	9.495437
0.0471	9.531365
0.0472	9.587623
0.0473	9.623112
0.047400000000000005	9.689266
0.0475	9.701825
0.0476	9.753817
0.0477	9.818532
0.0478	9.865794
0.047900000000000005	9.943941
0.048	9.944401
0.048100000000000004	9.860327
0.0482	9.81119
0.0483	9.8172455
0.048400000000000006	9.842723
0.0485	9.832619
0.048600000000000004	9.816819
0.0487	9.772782
0.0488	9.751874
0.0489	9.777697
0.049	9.784847
0.049100000000000005	9.807523
0.0492	9.757883
0.049300000000000004	9.69178
0.0494	9.601322
0.0495	9.520125
0.049600000000000005	9.506852
0.0497	9.518544
0.049800000000000004	9.538024
0.0499	9.506056
0.05	9.499643
0.050100000000000006	9.449414
0.0502	9.453249
0.050300000000000004	9.44199
0.0504	9.424066
0.0505	9.332954
0.0506	9.184371
0.0507	9.042026
0.050800000000000005	8.940719
0.0509	8.867709
0.051000000000000004	8.8129835
0.0511	8.767318
0.0512	8.766138
0.051300000000000005	8.80313
0.0514	8.8727455
0.051500000000000004	8.966329
0.0516	9.035008
0.0517	9.057965
0.051800000000000006	9.06677
0.0519	9.064805
0.052000000000000005	9.066439
0.0521	9.1168
0.0522	9.234425
0.0523	9.340304
0.0524	9.46189
0.052500000000000005	9.550584
0.0526	9.65041
0.052700000000000004	9.768096
0.0528	9.767402
0.0529	9.77171
0.053000000000000005	9.750356
0.0531	9.6815405
0.053200000000000004	9.6505995
0.0533	9.617177
0.0534	9.584417
0.053500000000000006	9.554194
0.0536	9.516835
0.053700000000000005	9.443436
0.0538	9.34995
0.0539	9.2530775
0.054	9.238159
0.0541	9.217207
0.054200000000000005	9.187861
0.0543	9.188771
0.054400000000000004	9.189872
0.0545	9.167696
0.0546	9.237009
0.054700000000000006	9.2435665
0.0548	9.178996
0.054900000000000004	9.158541
0.055	9.192745
0.0551	9.262473
0.055200000000000006	9.394944
0.0553	9.512662
0.055400000000000005	9.607594
0.0555	9.626284
0.055600000000000004	9.666617
0.0557	9.731508
0.0558	9.796141
0.055900000000000005	9.836997
0.056	9.889315
0.056100000000000004	9.901736
0.0562	9.929629
0.0563	9.945518
0.056400000000000006	9.945392
0.0565	9.957582
0.056600000000000004	9.8840885
0.0567	9.847912
0.0568	9.762216
0.056900000000000006	9.691414
0.057	9.59482
0.057100000000000005	9.630576
0.0572	9.690746
0.057300000000000004	9.792582
0.0574	9.957021
0.0575	10.1458645
0.057600000000000005	10.332014
0.0577	10.465415
0.057800000000000004	10.542303
0.0579	10.537359
0.058	10.52847
0.058100000000000006	10.522952
0.0582	10.483129
0.058300000000000005	10.437561
0.0584	10.4175005
0.0585	10.333755
0.058600000000000006	10.2939825
0.0587	10.261021
0.058800000000000005	10.244535
0.0589	10.246581
0.059000000000000004	10.252068
0.0591	10.319834
0.0592	10.323571
0.059300000000000005	10.332999
0.0594	10.256834
0.059500000000000004	10.22173
0.0596	10.243105
0.0597	10.32831
0.059800000000000006	10.3496
0.0599	10.296626
0.060000000000000005	10.169413
0.0601	10.001733
0.060200000000000004	9.800063
0.0603	9.633141
0.0604	9.423552
0.060500000000000005	9.294438
0.0606	9.202873
0.060700000000000004	9.083708
0.0608	9.03798
0.0609	8.994292
0.061000000000000006	9.051074
0.0611	9.071172
0.061200000000000004	9.08459
0.0613	9.131457
0.0614	9.214521
0.061500000000000006	9.295152
0.0616	9.255132
0.061700000000000005	9.230019
0.0618	9.16482
0.061900000000000004	9.086751
0.062	9.085806
0.0621	9.132089
0.062200000000000005	9.161563
0.0623	9.151211
0.062400000000000004	9.179161
0.0625	9.168325
0.0626	9.18368
0.0627	9.154678
0.06280000000000001	9.171922
0.0629	9.23418
0.063	9.333627
0.0631	9.433129
0.0632	9.489408
0.06330000000000001	9.494339
0.0634	9.49056
0.0635	9.492335
0.0636	9.5214615
0.0637	9.477018
0.06380000000000001	9.482179
0.0639	9.575293
0.064	9.614052
0.0641	9.59705
0.06420000000000001	9.593915
0.06430000000000001	9.583926
0.0644	9.53956
0.0645	9.5172415
0.0646	9.465961
0.06470000000000001	9.449748
0.0648	9.494316
0.0649	9.604551
0.065	9.728264
0.0651	9.813112
0.06520000000000001	9.851647
0.0653	9.836811
0.0654	9.839617
0.0655	9.802175
0.0656	9.794454
0.06570000000000001	9.745201
0.0658	9.677078
0.0659	9.5666065
0.066	9.49606
0.0661	9.464546
0.06620000000000001	9.515486
0.0663	9.55629
0.0664	9.604678
0.0665	9.6281805
0.0666	9.649854
0.06670000000000001	9.673481
0.0668	9.760515
0.0669	9.841821
0.067	9.972901
0.0671	10.136999
0.06720000000000001	10.254577
0.0673	10.313689
0.0674	10.319106
0.0675	10.290786
0.06760000000000001	10.26926
0.06770000000000001	10.300386
0.0678	10.372358
0.0679	10.417186
0.068	10.463329
0.06810000000000001	10.412409
0.0682	10.391456
0.0683	10.409567
0.0684	10.406362
0.0685	10.411666
0.06860000000000001	10.401442
0.0687	10.380362
0.0688	10.406688
0.0689	10.377544
0.069	10.319699
0.06910000000000001	10.245962
0.0692	10.224906
0.0693	10.281677
0.0694	10.309076
0.0695	10.295364
0.06960000000000001	10.335197
0.0697	10.363006
0.0698	10.327523
0.0699	10.292869
0.07	10.2136
0.07010000000000001	10.077146
0.0702	10.0646
0.0703	10.046812
0.0704	10.085693
0.07050000000000001	10.106566
0.07060000000000001	10.099109
0.0707	10.003762
0.0708	9.872005
0.0709	9.758621
0.07100000000000001	9.62908
0.0711	9.622745
0.0712	9.740564
0.0713	9.862569
0.0714	9.925373
0.07150000000000001	9.999958
0.0716	9.984036
0.0717	9.974173
0.0718	9.96018
0.0719	9.931323
0.07200000000000001	9.878967
0.0721	9.857002
0.0722	9.897348
0.0723	10.000336
0.0724	10.139806
0.07250000000000001	10.298691
0.0726	10.360883
0.0727	10.397092
0.0728	10.353046
0.0729	10.286243
0.07300000000000001	10.2211075
0.0731	10.269724
0.0732	10.4275465
0.0733	10.541351
0.0734	10.616258
0.07350000000000001	10.563399
0.0736	10.500518
0.0737	10.450425
0.0738	10.387059
0.07390000000000001	10.414197
0.07400000000000001	10.448823
0.0741	10.398114
0.0742	10.272474
0.0743	10.178079
0.07440000000000001	10.140588
0.0745	10.133506
0.0746	10.0928545
0.0747	10.005971
0.0748	9.901653
0.07490000000000001	9.787604
0.075	9.785096
0.0751	9.766341
0.0752	9.788132
0.0753	9.85858
0.07540000000000001	9.833836
0.0755	9.903985
0.0756	9.951737
0.0757	9.967552
0.0758	9.95438
0.07590000000000001	10.064561
0.076	10.160901
0.0761	10.205844
0.0762	10.184275
0.0763	10.135933
0.07640000000000001	10.123854
0.0765	10.127412
0.0766	10.14683
0.0767	10.158285
0.07680000000000001	10.09647
0.07690000000000001	9.990017
0.077	9.880686
0.0771	9.706075
0.0772	9.452168
0.07730000000000001	9.300809
0.07740000000000001	9.238059
0.0775	9.175842
0.0776	9.165932
0.0777	9.191792
0.07780000000000001	9.273739
0.0779	9.355334
0.078	9.439962
0.0781	9.492259
0.0782	9.514683
0.07830000000000001	9.575706
0.0784	9.67365
0.0785	9.840028
0.0786	9.943183
0.0787	9.936535
0.07880000000000001	9.89683
0.0789	9.874182
0.079	9.829723
0.0791	9.839745
0.0792	9.780559
0.07930000000000001	9.752321
0.0794	9.672215
0.0795	9.565836
0.0796	9.408537
0.07970000000000001	9.267429
0.07980000000000001	9.287217
0.0799	9.370728
0.08	9.411064
0.0801	9.380164
0.08020000000000001	9.372044
0.08030000000000001	9.38423
0.0804	9.4266615
0.0805	9.386014
0.0806	9.272865
0.08070000000000001	9.21605
0.08080000000000001	9.208382
0.0809	9.327688
0.081	9.537435
0.0811	9.726342
0.08120000000000001	9.785791
0.0813	9.733607
0.0814	9.701807
0.0815	9.717351
0.0816	9.678343
0.08170000000000001	9.649506
0.0818	9.600126
0.0819	9.570622
0.082	9.528928
0.0821	9.53002
0.08220000000000001	9.5043125
0.0823	9.450873
0.0824	9.354379
0.0825	9.302799
0.0826	9.270093
0.08270000000000001	9.207428
0.0828	9.213218
0.0829	9.221165
0.083	9.243823
0.08310000000000001	9.27167
0.08320000000000001	9.3047905
0.0833	9.3030815
0.0834	9.332674
0.0835	9.370664
0.08360000000000001	9.441022
0.08370000000000001	9.452043
0.0838	9.523701
0.0839	9.5522
0.084	9.574127
0.08410000000000001	9.577001
0.08420000000000001	9.577963
0.0843	9.544244
0.0844	9.490932
0.0845	9.468531
0.08460000000000001	9.462246
0.0847	9.528806
0.0848	9.609053
0.0849	9.663973
0.085	9.618004
0.08510000000000001	9.5540285
0.0852	9.486728
0.0853	9.415038
0.0854	9.416955
0.0855	9.3806505
0.08560000000000001	9.276447
0.0857	9.241489
0.0858	9.282001
0.0859	9.313436
0.08600000000000001	9.365463
0.08610000000000001	9.381286
0.0862	9.380831
0.0863	9.37037
0.0864	9.371911
0.08650000000000001	9.324064
0.08660000000000001	9.360483
0.0867	9.437817
0.0868	9.519978
0.0869	9.571898
0.08700000000000001	9.534845
0.08710000000000001	9.507986
0.0872	9.463517
0.0873	9.430409
0.0874	9.317824
0.08750000000000001	9.192528
0.0876	9.0893135
0.0877	9.125481
0.0878	9.161741
0.0879	9.163308
0.08800000000000001	9.138853
0.0881	9.08184
0.0882	9.030839
0.0883	9.093825
0.0884	9.1804285
0.08850000000000001	9.268752
0.0886	9.357763
0.0887	9.468828
0.0888	9.557039
0.0889	9.561664
0.08900000000000001	9.531465
0.0891	9.489869
0.0892	9.454377
0.0893	9.47506
0.08940000000000001	9.417776
0.08950000000000001	9.362184
0.0896	9.373537
0.0897	9.383811
0.0898	9.388834
0.08990000000000001	9.417339
0.09000000000000001	9.502032
0.0901	9.569217
0.0902	9.581985
0.0903	9.548999
0.09040000000000001	9.488612
0.09050000000000001	9.427949
0.0906	9.411089
0.0907	9.426739
0.0908	9.467215
0.09090000000000001	9.514794
0.091	9.592385
0.0911	9.737522
0.0912	9.891017
0.0913	9.947876
0.09140000000000001	9.9753475
0.0915	9.976413
0.0916	9.917571
0.0917	9.803424
0.0918	9.745267
0.09190000000000001	9.732769
0.092	9.7085495
0.0921	9.6031475
0.0922	9.493981
0.09230000000000001	9.354073
0.09240000000000001	9.253998
0.0925	9.195176
0.0926	9.22923
0.0927	9.26528
0.09280000000000001	9.258632
0.09290000000000001	9.196175
0.093	9.105661
0.0931	9.012459
0.0932	8.989219
0.09330000000000001	8.980043
0.09340000000000001	8.98641
0.0935	9.097145
0.0936	9.183262
0.0937	9.275054
0.09380000000000001	9.347389
0.09390000000000001	9.412189
0.094	9.462938
0.0941	9.479289
0.0942	9.509181
0.09430000000000001	9.51059
0.0944	9.530747
0.0945	9.587471
0.0946	9.647373
0.0947	9.600171
0.09480000000000001	9.596498
0.0949	9.643422
0.095	9.659035
0.0951	9.742864
0.0952	9.8280525
0.09530000000000001	9.860696
0.0954	9.821021
0.0955	9.792958
0.0956	9.775037
0.09570000000000001	9.79094
0.09580000000000001	9.812554
0.0959	9.78833
0.096	9.720679
0.0961	9.631095
0.09620000000000001	9.612353
0.09630000000000001	9.574552
0.0964	9.588408
0.0965	9.562881
0.0966	9.535231
0.09670000000000001	9.477041
0.09680000000000001	9.519996
0.0969	9.526131
0.097	9.591492
0.0971	9.630089
0.09720000000000001	9.646596
0.09730000000000001	9.712913
0.0974	9.722905
0.0975	9.680357
0.0976	9.689005
0.09770000000000001	9.621076
0.0978	9.72133
0.0979	9.75832
0.098	9.775127
0.0981	9.7185135
0.09820000000000001	9.6264715
0.0983	9.610591
0.0984	9.542968
0.0985	9.53749
0.09860000000000001	9.573403
0.09870000000000001	9.61912
0.0988	9.607062
0.0989	9.625974
0.099	9.685342
0.09910000000000001	9.788067
0.09920000000000001	9.864409
0.0993	9.854181
0.0994	9.800878
0.0995	9.729147
0.09960000000000001	9.670222
0.09970000000000001	9.596003
0.0998	9.6057625
0.0999	9.661307
0.1	9.795702
0.10010000000000001	9.830143
0.10020000000000001	9.817807
0.1003	9.787286
0.1004	9.861176
0.1005	10.019973
0.10060000000000001	10.163243
0.10070000000000001	10.322484
0.1008	10.43251
0.1009	10.42979
0.101	10.447903
0.10110000000000001	10.46019
0.1012	10.439975
0.1013	10.38719
0.1014	10.402737
0.1015	10.435791
0.10160000000000001	10.427325
0.1017	10.45388
0.1018	10.423645
0.1019	10.374633
0.10200000000000001	10.36219
0.10210000000000001	10.39337
0.1022	10.502939
0.1023	10.592039
0.1024	10.642188
0.10250000000000001	10.533368
0.10260000000000001	10.358617
0.1027	10.254183
0.1028	10.267584
0.1029	10.311469
0.10300000000000001	10.302176
0.10310000000000001	10.281539
0.1032	10.269255
0.1033	10.290497
0.1034	10.371566
0.10350000000000001	10.387017
0.10360000000000001	10.404818
0.1037	10.444885
0.1038	10.448285
0.1039	10.39617
0.10400000000000001	10.321043
0.1041	10.277079
0.1042	10.230411
0.1043	10.241646
0.1044	10.331045
0.10450000000000001	10.40574
0.1046	10.478695
0.1047	10.486019
0.1048	10.448976
0.10490000000000001	10.5079365
0.10500000000000001	10.6008
0.1051	10.709354
0.1052	10.789094
0.1053	10.808189
0.10540000000000001	10.815629
0.10550000000000001	10.839955
0.1056	10.995616
0.1057	11.1004095
0.1058	11.138784
0.10590000000000001	11.111522
0.10600000000000001	11.069412
0.1061	11.036251
0.1062	11.050154
0.1063	11.135203
0.10640000000000001	11.1777315
0.10650000000000001	11.154982
0.1066	11.137227
0.1067	11.048011
0.1068	10.896625
0.10690000000000001	10.840339
0.10700000000000001	10.767194
0.1071	10.70628
0.1072	10.579064
0.1073	10.448898
0.10740000000000001	10.343153
0.1075	10.237399
0.1076	10.269141
0.1077	10.330489
0.1078	10.373027
0.10790000000000001	10.407099
0.108	10.354731
0.1081	10.345249
0.1082	10.399659
0.10830000000000001	10.439629
0.10840000000000001	10.490519
0.1085	10.502654
0.1086	10.480443
0.1087	10.461075
0.10880000000000001	10.501843
0.10890000000000001	10.568128
0.109	10.612196
0.1091	10.709945
0.1092	10.759472
0.10930000000000001	10.78766
0.10940000000000001	10.754858
0.1095	10.747056
0.1096	10.757449
0.1097	10.724999
0.10980000000000001	10.698327
0.10990000000000001	10.646864
0.11	10.673418
0.1101	10.749679
0.1102	10.838967
0.11030000000000001	10.928833
0.11040000000000001	11.015634
0.1105	11.089402
0.1106	11.142667
0.1107	11.176786
0.11080000000000001	11.22092
0.1109	11.28272
0.111	11.304902
0.1111	11.322938
0.11120000000000001	11.392766
0.11130000000000001	11.411238
0.1114	11.517901
0.1115	11.615587
0.1116	11.783988
0.11170000000000001	11.966759
0.11180000000000001	12.121905
0.1119	12.199416
0.112	12.112745
0.1121	12.010175
0.11220000000000001	11.964896
0.11230000000000001	11.888725
0.1124	11.795775
0.1125	11.780501
0.1126	11.880485
0.11270000000000001	11.950935
0.11280000000000001	11.985182
0.1129	11.908061
0.113	11.8298
0.1131	11.767492
0.11320000000000001	11.717431
0.11330000000000001	11.7215805
0.1134	11.74018
0.1135	11.745623
0.1136	11.776419
0.11370000000000001	11.774554
0.11380000000000001	11.631285
0.1139	11.558605
0.114	11.648354
0.11410000000000001	11.682541
0.11420000000000001	11.693751
0.1143	11.687014
0.1144	11.769678
0.1145	11.835848
0.11460000000000001	11.850216
0.11470000000000001	11.825019
0.1148	11.753262
0.1149	11.7804365
0.115	11.9011755
0.11510000000000001	11.93378
0.11520000000000001	11.902898
0.1153	11.906357
0.1154	11.909941
0.1155	11.819339
0.11560000000000001	11.726191
0.11570000000000001	11.719981
0.1158	11.696087
0.1159	11.562866
0.116	11.44073
0.11610000000000001	11.448663
0.11620000000000001	11.456313
0.1163	11.351912
0.1164	11.190115
0.1165	11.014082
0.11660000000000001	10.85623
0.11670000000000001	10.71992
0.1168	10.694949
0.1169	10.669622
0.117	10.587174
0.11710000000000001	10.414218
0.11720000000000001	10.254901
0.1173	10.126204
0.1174	10.02918
0.11750000000000001	10.028965
0.11760000000000001	9.980892
0.1177	9.768751
0.1178	9.579923
0.1179	9.4444065
0.11800000000000001	9.344059
0.11810000000000001	9.368287
0.1182	9.402044
0.1183	9.390851
0.1184	9.438236
0.11850000000000001	9.470746
0.11860000000000001	9.57297
0.1187	9.71812
0.1188	9.762073
0.1189	9.739628
0.11900000000000001	9.69328
0.11910000000000001	9.614184
0.1192	9.587645
0.1193	9.588493
0.1194	9.565624
0.11950000000000001	9.530998
0.11960000000000001	9.49365
0.1197	9.425926
0.1198	9.342032
0.1199	9.273539
0.12000000000000001	9.197809
0.12010000000000001	9.151027
0.1202	9.197487
0.1203	9.337815
0.12040000000000001	9.439553
0.12050000000000001	9.540711
0.1206	9.6372595
0.1207	9.715785
0.1208	9.718386
0.12090000000000001	9.730728
0.12100000000000001	9.684369
0.1211	9.631952
0.1212	9.526679
0.1213	9.524345
0.12140000000000001	9.528179
0.12150000000000001	9.485658
0.1216	9.373612
0.1217	9.322345
0.1218	9.321121
0.12190000000000001	9.331202
0.12200000000000001	9.417501
0.1221	9.494318
0.1222	9.526406
0.1223	9.57198
0.12240000000000001	9.536701
0.12250000000000001	9.4182
0.1226	9.252555
0.1227	9.146513
0.1228	9.0715
0.12290000000000001	9.05124
0.12300000000000001	9.153549
0.1231	9.2629
0.1232	9.324452
0.1233	9.396162
0.12340000000000001	9.467527
0.12350000000000001	9.450797
0.1236	9.431979
0.1237	9.365206
0.12380000000000001	9.275562
0.12390000000000001	9.241997
0.124	9.247231
0.1241	9.295597
0.1242	9.313598
0.12430000000000001	9.275519
0.12440000000000001	9.1608515
0.1245	9.074801
0.1246	9.085275
0.1247	9.148345
0.12480000000000001	9.233709
0.12490000000000001	9.299301
0.125	9.353097
0.12510000000000002	9.409237
0.1252	9.529089
0.1253	9.641772
0.1254	9.723373
0.1255	9.746893
0.12560000000000002	9.783277
0.1257	9.861925
0.1258	9.8467865
0.1259	9.81697
0.126	9.762274
0.12610000000000002	9.663553
0.1262	9.522037
0.1263	9.41848
0.1264	9.429221
0.1265	9.4380045
0.12660000000000002	9.469044
0.1267	9.503895
0.1268	9.541227
0.1269	9.624547
0.127	9.754381
0.12710000000000002	9.855357
0.1272	9.940807
0.1273	10.011634
0.1274	10.087842
0.1275	10.207661
0.12760000000000002	10.366944
0.1277	10.477537
0.1278	10.514773
0.1279	10.521039
0.128	10.436644
0.12810000000000002	10.349045
0.1282	10.275302
0.1283	10.273454
0.12840000000000001	10.252851
0.1285	10.204032
0.12860000000000002	10.1609
0.1287	10.058469
0.1288	10.008724
0.12890000000000001	10.003352
0.129	10.008082
0.1291	10.051269
0.1292	10.033391
0.1293	9.937555
0.12940000000000002	9.81832
0.1295	9.700696
0.1296	9.69248
0.1297	9.665521
0.1298	9.660611
0.12990000000000002	9.630573
0.13	9.549039
0.1301	9.461634
0.1302	9.396804
0.1303	9.3513975
0.13040000000000002	9.362241
0.1305	9.336376
0.1306	9.260978
0.1307	9.20851
0.1308	9.272349
0.13090000000000002	9.367697
0.131	9.426761
0.1311	9.434402
0.1312	9.481351
0.1313	9.556845
0.13140000000000002	9.6119995
0.1315	9.59143
0.1316	9.550762
0.1317	9.521354
0.1318	9.429167
0.13190000000000002	9.35559
0.132	9.286336
0.1321	9.245002
0.1322	9.288456
0.1323	9.3705635
0.13240000000000002	9.4874
0.1325	9.588284
0.1326	9.677356
0.1327	9.852434
0.1328	9.970017
0.13290000000000002	9.972203
0.133	10.018596
0.1331	10.073167
0.1332	10.150987
0.1333	10.198575
0.13340000000000002	10.188759
0.1335	10.123072
0.1336	10.06148
0.1337	9.950602
0.1338	9.855181
0.13390000000000002	9.801207
0.134	9.814725
0.1341	9.851044
0.1342	9.823864
0.1343	9.742085
0.13440000000000002	9.620158
0.1345	9.517518
0.1346	9.49206
0.13470000000000001	9.546594
0.1348	9.571147
0.13490000000000002	9.512403
0.135	9.446238
0.1351	9.428051
0.13520000000000001	9.387132
0.1353	9.337175
0.13540000000000002	9.26053
0.1355	9.157254
0.1356	9.06838
0.13570000000000002	8.932721
0.1358	8.792375
0.1359	8.779763
0.136	8.814735
0.1361	8.872586
0.13620000000000002	8.856215
0.1363	8.866703
0.1364	8.961872
0.1365	9.104617
0.1366	9.2093
0.13670000000000002	9.306967
0.1368	9.358499
0.1369	9.36319
0.137	9.3938055
0.1371	9.491078
0.13720000000000002	9.567791
0.1373	9.632531
0.1374	9.666047
0.1375	9.745629
0.1376	9.841086
0.13770000000000002	9.93241
0.1378	10.002735
0.1379	10.111664
0.138	10.192689
0.1381	10.21367
0.13820000000000002	10.301349
0.1383	10.395509
0.1384	10.430793
0.1385	10.402685
0.1386	10.308953
0.13870000000000002	10.278946
0.1388	10.308749
0.1389	10.3953905
0.139	10.452097
0.1391	10.536242
0.13920000000000002	10.536249
0.1393	10.485351
0.1394	10.360726
0.1395	10.242747
0.1396	10.117459
0.13970000000000002	10.004613
0.1398	9.93712
0.1399	9.88948
0.14	9.850737
0.1401	9.867478
0.14020000000000002	9.874036
0.1403	9.853762
0.1404	9.822654
0.1405	9.848111
0.1406	9.919353
0.14070000000000002	9.951154
0.1408	9.972906
0.1409	9.912513
0.14100000000000001	9.822489
0.1411	9.799211
0.14120000000000002	9.822644
0.1413	9.8355255
0.1414	9.834756
0.14150000000000001	9.91259
0.1416	10.027932
0.14170000000000002	10.160075
0.1418	10.311758
0.1419	10.408195
0.14200000000000002	10.484274
0.1421	10.539191
0.1422	10.595118
0.1423	10.659117
0.1424	10.700935
0.14250000000000002	10.705393
0.1426	10.730273
0.1427	10.784488
0.1428	10.768488
0.1429	10.6822605
0.14300000000000002	10.640193
0.1431	10.647674
0.1432	10.675697
0.1433	10.74598
0.1434	10.810909
0.14350000000000002	10.813178
0.1436	10.801692
0.1437	10.877165
0.1438	10.898141
0.1439	10.926599
0.14400000000000002	10.911352
0.1441	10.896479
0.1442	10.871418
0.1443	10.799502
0.1444	10.707214
0.14450000000000002	10.620345
0.1446	10.577846
0.1447	10.547775
0.1448	10.619577
0.1449	10.723622
0.14500000000000002	10.775869
0.1451	10.80509
0.1452	10.814607
0.1453	10.866228
0.1454	10.964268
0.14550000000000002	11.094916
0.1456	11.1890745
0.1457	11.274404
0.1458	11.323225
0.1459	11.2599
0.14600000000000002	11.166826
0.1461	11.069655
0.1462	11.028475
0.1463	11.054271
0.1464	11.085362
0.14650000000000002	11.023526
0.1466	10.955489
0.1467	10.926946
0.1468	10.959756
0.1469	11.003108
0.14700000000000002	11.02987
0.1471	11.042695
0.1472	11.101047
0.14730000000000001	11.110112
0.1474	11.09283
0.14750000000000002	11.073273
0.1476	11.019513
0.1477	11.026202
0.14780000000000001	11.048312
0.1479	11.037395
0.14800000000000002	11.023566
0.1481	10.948272
0.1482	10.96453
0.14830000000000002	10.950003
0.1484	10.925596
0.14850000000000002	10.810908
0.1486	10.767566
0.1487	10.672319
0.14880000000000002	10.605987
0.1489	10.541907
0.149	10.465189
0.1491	10.390611
0.1492	10.336124
0.14930000000000002	10.29101
0.1494	10.298165
0.1495	10.364359
0.1496	10.494535
0.1497	10.614596
0.14980000000000002	10.721627
0.1499	10.845529
0.15	10.973698
0.1501	11.055619
0.1502	11.178581
0.15030000000000002	11.242417
0.1504	11.272223
0.1505	11.244022
0.1506	11.17243
0.1507	11.107753
0.15080000000000002	11.0239315
0.1509	10.973331
0.151	10.915407
0.1511	10.90955
0.1512	10.933669
0.15130000000000002	11.047012
0.1514	11.170536
0.1515	11.243906
0.1516	11.312653
0.1517	11.396774
0.15180000000000002	11.526232
0.1519	11.721184
0.152	11.819331
0.1521	11.841831
0.1522	11.881119
0.15230000000000002	11.908567
0.1524	11.931297
0.1525	11.903871
0.1526	11.908098
0.1527	11.969084
0.15280000000000002	11.9666605
0.1529	11.990235
0.153	12.001804
0.1531	11.992895
0.1532	12.0051155
0.15330000000000002	11.98085
0.1534	12.02271
0.1535	12.046015
0.15360000000000001	12.052452
0.1537	12.045296
0.15380000000000002	11.940176
0.1539	11.856089
0.154	11.8154955
0.15410000000000001	11.701051
0.1542	11.5124445
0.15430000000000002	11.397599
0.1544	11.350437
0.1545	11.30492
0.15460000000000002	11.265568
0.1547	11.243022
0.15480000000000002	11.232823
0.1549	11.189448
0.155	11.157583
0.15510000000000002	11.143618
0.1552	11.141685
0.1553	11.18269
0.1554	11.222431
0.1555	11.274524
0.15560000000000002	11.399727
0.1557	11.424154
0.1558	11.40731
0.1559	11.392356
0.156	11.398394
0.15610000000000002	11.383516
0.1562	11.326998
0.1563	11.229597
0.1564	11.201916
0.1565	11.215092
0.15660000000000002	11.154939
0.1567	11.1440735
0.1568	11.087216
0.1569	11.00512
0.157	10.955112
0.15710000000000002	10.946526
0.1572	10.9331
0.1573	10.8942795
0.1574	10.864829
0.1575	10.845456
0.15760000000000002	10.790596
0.1577	10.661693
0.1578	10.526546
0.1579	10.4068365
0.158	10.41996
0.15810000000000002	10.410059
0.1582	10.409
0.1583	10.388034
0.1584	10.339515
0.1585	10.358005
0.15860000000000002	10.409783
0.1587	10.433192
0.1588	10.463896
0.1589	10.503812
0.159	10.558987
0.15910000000000002	10.567301
0.1592	10.573493
0.1593	10.522154
0.15940000000000001	10.379574
0.1595	10.275061
0.15960000000000002	10.206497
0.1597	10.155752
0.1598	10.108395
0.15990000000000001	10.046886
0.16	10.00381
0.16010000000000002	9.942398
0.1602	9.862968
0.1603	9.787063
0.16040000000000001	9.702147
0.1605	9.669702
0.16060000000000002	9.656408
0.1607	9.600633
0.1608	9.549243
0.16090000000000002	9.597245
0.161	9.633118
0.16110000000000002	9.610814
0.1612	9.5440035
0.1613	9.436075
0.16140000000000002	9.339928
0.1615	9.304251
0.16160000000000002	9.257843
0.1617	9.2128105
0.1618	9.16495
0.16190000000000002	9.119139
0.162	9.123225
0.1621	9.15443
0.1622	9.246506
0.1623	9.317914
0.16240000000000002	9.348993
0.1625	9.329011
0.1626	9.387116
0.1627	9.444808
0.1628	9.480032
0.16290000000000002	9.543844
0.163	9.548739
0.1631	9.618441
0.1632	9.646079
0.1633	9.592378
0.16340000000000002	9.507777
0.1635	9.422002
0.1636	9.394199
0.1637	9.377719
0.1638	9.358888
0.16390000000000002	9.340019
0.164	9.319503
0.1641	9.297105
0.1642	9.305326
0.1643	9.422865
0.16440000000000002	9.560792
0.1645	9.578495
0.1646	9.56342
0.1647	9.599951
0.1648	9.5552225
0.16490000000000002	9.530796
0.165	9.535665
0.1651	9.633259
0.1652	9.72219
0.1653	9.755098
0.16540000000000002	9.753866
0.1655	9.755428
0.1656	9.730204
0.16570000000000001	9.673138
0.1658	9.633512
0.16590000000000002	9.581018
0.166	9.590126
0.1661	9.63607
0.16620000000000001	9.69957
0.1663	9.69366
0.16640000000000002	9.657799
0.1665	9.593149
0.1666	9.505412
0.16670000000000001	9.424364
0.1668	9.351876
0.16690000000000002	9.356824
0.167	9.378023
0.1671	9.389478
0.16720000000000002	9.3930025
0.1673	9.447749
0.16740000000000002	9.514105
0.1675	9.526845
0.1676	9.508717
0.16770000000000002	9.550419
0.1678	9.574444
0.16790000000000002	9.6550045
0.168	9.789357
0.1681	9.923851
0.16820000000000002	10.005805
0.1683	10.077525
0.16840000000000002	10.131381
0.1685	10.178067
0.1686	10.13032
0.16870000000000002	10.04293
0.1688	9.931922
0.1689	9.83635
0.169	9.723521
0.1691	9.573206
0.16920000000000002	9.499795
0.1693	9.495927
0.1694	9.470336
0.1695	9.421858
0.1696	9.305561
0.16970000000000002	9.174017
0.1698	9.120783
0.1699	9.140138
0.17	9.14221
0.1701	9.088948
0.17020000000000002	9.009054
0.1703	8.972951
0.1704	9.001995
0.1705	9.061849
0.1706	9.105828
0.17070000000000002	9.071534
0.1708	9.030026
0.1709	9.036141
0.171	9.034123
0.1711	8.989735
0.17120000000000002	8.91948
0.1713	8.7803335
0.1714	8.655737
0.1715	8.546212
0.1716	8.455953
0.17170000000000002	8.383271
0.1718	8.333363
0.1719	8.277741
0.17200000000000001	8.255632
0.1721	8.303851
0.17220000000000002	8.344643
0.1723	8.39264
0.1724	8.360926
0.17250000000000001	8.354256
0.1726	8.408926
0.17270000000000002	8.474203
0.1728	8.539602
0.1729	8.528254
0.17300000000000001	8.474362
0.1731	8.410255
0.17320000000000002	8.406576
0.1733	8.455938
0.1734	8.493525
0.17350000000000002	8.482242
0.1736	8.461508
0.17370000000000002	8.41924
0.1738	8.3339615
0.1739	8.317362
0.17400000000000002	8.395063
0.1741	8.499562
0.17420000000000002	8.580163
0.1743	8.6303625
0.1744	8.645828
0.17450000000000002	8.616898
0.1746	8.584265
0.17470000000000002	8.47497
0.1748	8.390833
0.1749	8.325705
0.17500000000000002	8.293583
0.1751	8.283506
0.1752	8.243705
0.1753	8.17621
0.1754	8.098582
0.17550000000000002	8.00673
0.1756	7.9220195
0.1757	7.8438745
0.1758	7.7456226
0.1759	7.6882343
0.17600000000000002	7.717118
0.1761	7.7335296
0.1762	7.695697
0.1763	7.6496625
0.1764	7.5729766
0.17650000000000002	7.4612365
0.1766	7.373594
0.1767	7.3084025
0.1768	7.303804
0.1769	7.327385
0.17700000000000002	7.357949
0.1771	7.4067664
0.1772	7.485624
0.1773	7.569402
0.1774	7.603739
0.17750000000000002	7.593458
0.1776	7.562265
0.1777	7.517722
0.1778	7.4406857
0.1779	7.4002514
0.17800000000000002	7.4030156
0.1781	7.399757
0.1782	7.355249
0.17830000000000001	7.300475
0.1784	7.212545
0.17850000000000002	7.139124
0.1786	7.086018
0.1787	7.0530424
0.17880000000000001	7.072258
0.1789	7.0557065
0.17900000000000002	7.018434
0.1791	7.0413785
0.1792	7.079096
0.17930000000000001	7.1628423
0.1794	7.2561855
0.17950000000000002	7.3122797
0.1796	7.299201
0.1797	7.2667274
0.17980000000000002	7.286248
0.1799	7.256114
0.18000000000000002	7.188885
0.1801	7.100566
0.1802	7.0468693
0.18030000000000002	7.0313854
0.1804	7.098006
0.18050000000000002	7.156848
0.1806	7.219787
0.1807	7.2281814
0.18080000000000002	7.1739216
0.1809	7.1848974
0.18100000000000002	7.239592
0.1811	7.309588
0.1812	7.3252797
0.18130000000000002	7.3126264
0.1814	7.2646723
0.18150000000000002	7.208057
0.1816	7.0704274
0.1817	6.963373
0.18180000000000002	6.971861
0.1819	7.0263486
0.182	7.063195
0.1821	7.062383
0.1822	7.0714245
0.18230000000000002	7.075898
0.1824	7.1103463
0.1825	7.1248207
0.1826	7.0817056
0.1827	6.9883947
0.18280000000000002	6.894364
0.1829	6.769124
0.183	6.6966586
0.1831	6.6239457
0.1832	6.6468806
0.18330000000000002	6.8153725
0.1834	6.9522753
0.1835	7.0264235
0.1836	7.0694785
0.1837	7.025382
0.18380000000000002	6.9873013
0.1839	6.983348
0.184	7.009975
0.1841	6.97271
0.1842	6.92122
0.18430000000000002	6.928448
0.1844	6.953211
0.1845	6.988687
0.18460000000000001	6.9957056
0.1847	7.017558
0.18480000000000002	7.1038213
0.1849	7.169576
0.185	7.193072
0.18510000000000001	7.258281
0.1852	7.2979803
0.18530000000000002	7.2192464
0.1854	7.1201563
0.1855	6.995988
0.18560000000000001	6.9715014
0.1857	7.015822
0.18580000000000002	7.081805
0.1859	7.166161
0.186	7.264293
0.18610000000000002	7.3522964
0.1862	7.384139
0.18630000000000002	7.37097
0.1864	7.315965
0.1865	7.261618
0.18660000000000002	7.247044
0.1867	7.353376
0.18680000000000002	7.4329467
0.1869	7.446587
0.187	7.4821157
0.18710000000000002	7.4375696
0.1872	7.406841
0.18730000000000002	7.318599
0.1874	7.2436724
0.1875	7.170934
0.18760000000000002	7.097136
0.1877	7.0469046
0.18780000000000002	7.0946717
0.1879	7.2346306
0.188	7.369139
0.18810000000000002	7.5016313
0.1882	7.6172605
0.1883	7.660903
0.1884	7.7044864
0.1885	7.7391376
0.18860000000000002	7.7741337
0.1887	7.8136516
0.1888	7.8727174
0.1889	7.9344444
0.189	7.9524136
0.18910000000000002	7.973424
0.1892	7.9496427
0.1893	7.889792
0.1894	7.767917
0.1895	7.6506615
0.18960000000000002	7.5595903
0.1897	7.504858
0.1898	7.488556
0.1899	7.418407
0.19	7.3724346
0.19010000000000002	7.236748
0.1902	7.080698
0.1903	6.91904
0.1904	6.800245
0.1905	6.78697
0.19060000000000002	6.8156595
0.1907	6.899679
0.1908	6.9846535
0.19090000000000001	6.9590206
0.191	6.9234796
0.19110000000000002	6.8804526
0.1912	6.788491
0.1913	6.713902
0.19140000000000001	6.739668
0.1915	6.700762
0.19160000000000002	6.696848
0.1917	6.800478
0.1918	6.915163
0.19190000000000002	6.9003425
0.192	6.884697
0.19210000000000002	6.903411
0.1922	6.936541
0.1923	7.015745
0.19240000000000002	7.116052
0.1925	7.190424
0.19260000000000002	7.2115192
0.1927	7.233747
0.1928	7.242786
0.19290000000000002	7.221372
0.193	7.2177143
0.19310000000000002	7.2049155
0.1932	7.161376
0.1933	7.1838937
0.19340000000000002	7.1224356
0.1935	7.0851965
0.19360000000000002	7.060071
0.1937	7.0317736
0.1938	6.9700727
0.19390000000000002	6.9207234
0.194	6.9131837
0.19410000000000002	6.8971367
0.1942	6.9344006
0.1943	6.992617
0.19440000000000002	7.0228553
0.1945	7.082526
0.19460000000000002	7.155359
0.1947	7.249834
0.1948	7.338858
0.19490000000000002	7.436286
0.195	7.5311966
0.1951	7.606667
0.1952	7.5913286
0.1953	7.5932446
0.19540000000000002	7.6010156
0.1955	7.65735
0.1956	7.7105546
0.1957	7.6947875
0.1958	7.6224704
0.19590000000000002	7.5576544
0.196	7.535581
0.1961	7.5431366
0.1962	7.5831385
0.1963	7.6157465
0.19640000000000002	7.5821037
0.1965	7.521762
0.1966	7.4499383
0.1967	7.352161
0.1968	7.2563906
0.19690000000000002	7.1433578
0.197	7.015998
0.1971	6.878307
0.19720000000000001	6.7357903
0.1973	6.633443
0.19740000000000002	6.5280004
0.1975	6.4265103
0.1976	6.26255
0.19770000000000001	6.100982
0.1978	6.0017614
0.19790000000000002	5.957319
0.198	5.9340987
0.1981	5.9136786
0.19820000000000002	5.8669543
0.1983	5.8039556
0.19840000000000002	5.7642646
0.1985	5.817813
0.1986	5.8171372
0.19870000000000002	5.7759304
0.1988	5.808272
0.19890000000000002	5.7760262
0.199	5.7449403
0.1991	5.716651
0.19920000000000002	5.6382027
0.1993	5.503542
0.19940000000000002	5.390014
0.1995	5.3531594
0.1996	5.3210816
0.19970000000000002	5.3079343
0.1998	5.278811
[truncated: 60,501 more rows]
