# Supplementary material for: Machine learning coarse-grained potentials of protein thermodynamics
Source: Nat Commun. 2023 Sep 15;14:5739. doi: 10.1038/s41467-023-41343-1 (PMC10504246; doi:10.1038/s41467-023-41343-1)
Supplement: Supplementary file 4 — Source Data [file 41467_2023_41343_MOESM4_ESM.zip › Source_data/Figure S2/figure_s2_r.csv]

	Time	RMSD
0	0.0	4.0796027
1	0.0001	4.1417933
2	0.0002	4.2269297
3	0.00030000000000000003	4.242389
4	0.0004	4.188183
5	0.0005	4.2511773
6	0.0006000000000000001	4.303415
7	0.0007	4.3417377
8	0.0008	4.386106
9	0.0009000000000000001	4.4084625
10	0.001	4.4120283
11	0.0011	4.4287686
12	0.0012000000000000001	4.436964
13	0.0013000000000000002	4.3850603
14	0.0014	4.320761
15	0.0015	4.2680764
16	0.0016	4.226361
17	0.0017000000000000001	4.2033806
18	0.0018000000000000002	4.2006316
19	0.0019	4.161302
20	0.002	4.096565
21	0.0021000000000000003	4.051069
22	0.0022	4.040297
23	0.0023	4.0492907
24	0.0024000000000000002	4.0887527
25	0.0025	4.155721
26	0.0026000000000000003	4.3025827
27	0.0027	4.432418
28	0.0028	4.540688
29	0.0029000000000000002	4.661405
30	0.003	4.749007
31	0.0031000000000000003	4.802691
32	0.0032	4.7588468
33	0.0033	4.7437773
34	0.0034000000000000002	4.764223
35	0.0035	4.75822
36	0.0036000000000000003	4.781549
37	0.0037	4.7802706
38	0.0038	4.767579
39	0.0039000000000000003	4.7772794
40	0.004	4.8514977
41	0.0041	4.9503016
42	0.004200000000000001	5.0730433
43	0.0043	5.234264
44	0.0044	5.392033
45	0.0045000000000000005	5.483106
46	0.0046	5.5311184
47	0.0047	5.6175604
48	0.0048000000000000004	5.6324735
49	0.0049	5.732797
50	0.005	5.8336086
51	0.0051	5.825576
52	0.005200000000000001	5.8105874
53	0.0053	5.806534
54	0.0054	5.774884
55	0.0055000000000000005	5.784022
56	0.0056	5.815651
57	0.0057	5.8527527
58	0.0058000000000000005	5.834893
59	0.0059	5.807884
60	0.006	5.8989615
61	0.0061	6.006335
62	0.006200000000000001	6.0393305
63	0.0063	6.0548706
64	0.0064	6.0646725
65	0.006500000000000001	6.029306
66	0.0066	6.0220366
67	0.0067	5.9900613
68	0.0068000000000000005	5.893106
69	0.006900000000000001	5.857341
70	0.007	5.732696
71	0.0071	5.581945
72	0.007200000000000001	5.510047
73	0.0073	5.4597645
74	0.0074	5.354489
75	0.007500000000000001	5.2516036
76	0.0076	5.2251453
77	0.0077	5.2794547
78	0.0078000000000000005	5.2720604
79	0.0079	5.2169676
80	0.008	5.1799517
81	0.0081	5.097969
82	0.0082	5.1287856
83	0.0083	5.162119
84	0.008400000000000001	5.0680213
85	0.0085	4.9563856
86	0.0086	4.8670244
87	0.008700000000000001	4.8541126
88	0.0088	4.7898397
89	0.0089	4.7420735
90	0.009000000000000001	4.6234756
91	0.0091	4.582487
92	0.0092	4.597317
93	0.009300000000000001	4.584361
94	0.0094	4.5532703
95	0.0095	4.5938478
96	0.009600000000000001	4.5874696
97	0.0097	4.5787625
98	0.0098	4.5676837
99	0.0099	4.6323094
100	0.01	4.754869
101	0.010100000000000001	4.822278
102	0.0102	4.92516
103	0.0103	5.0199924
104	0.010400000000000001	5.1076775
105	0.0105	5.1693096
106	0.0106	5.2600465
107	0.010700000000000001	5.305023
108	0.0108	5.2768354
109	0.0109	5.243267
110	0.011000000000000001	5.207635
111	0.0111	5.1390786
112	0.0112	5.1055074
113	0.011300000000000001	5.0815163
114	0.0114	5.0109653
115	0.0115	4.9581976
116	0.011600000000000001	5.0194893
117	0.0117	5.081041
118	0.0118	5.1330333
119	0.0119	5.248727
120	0.012	5.416987
121	0.012100000000000001	5.508353
122	0.0122	5.5722995
123	0.0123	5.5745554
124	0.012400000000000001	5.6289287
125	0.0125	5.7313113
126	0.0126	5.764438
127	0.012700000000000001	5.7704606
128	0.0128	5.750497
129	0.0129	5.6891074
130	0.013000000000000001	5.6470647
131	0.0131	5.6068
132	0.0132	5.526527
133	0.013300000000000001	5.4903827
134	0.0134	5.4637465
135	0.0135	5.4661765
136	0.013600000000000001	5.4969563
137	0.0137	5.485358
138	0.013800000000000002	5.415757
139	0.013900000000000001	5.3841786
140	0.014	5.376835
141	0.014100000000000001	5.3077173
142	0.0142	5.2545033
143	0.0143	5.2080812
144	0.014400000000000001	5.1058536
145	0.0145	5.0558753
146	0.0146	5.1005607
147	0.014700000000000001	5.1412973
148	0.0148	5.1170373
149	0.0149	5.073837
150	0.015000000000000001	5.0261593
151	0.0151	4.9044967
152	0.0152	4.7486615
153	0.015300000000000001	4.6190853
154	0.0154	4.528749
155	0.0155	4.528927
156	0.015600000000000001	4.5699077
157	0.015700000000000002	4.6149507
158	0.0158	4.731087
159	0.0159	4.8873463
160	0.016	5.0206203
161	0.0161	5.1869025
162	0.0162	5.2990828
163	0.016300000000000002	5.41706
164	0.0164	5.4986043
165	0.0165	5.570337
166	0.0166	5.681659
167	0.0167	5.7712417
168	0.016800000000000002	5.827537
169	0.016900000000000002	5.819894
170	0.017	5.761934
171	0.0171	5.763725
172	0.0172	5.808805
173	0.0173	5.887818
174	0.017400000000000002	5.9118524
175	0.0175	5.9177284
176	0.0176	5.866041
177	0.0177	5.742751
178	0.0178	5.644507
179	0.0179	5.546105
180	0.018000000000000002	5.518324
181	0.0181	5.55127
182	0.0182	5.725667
183	0.0183	5.896353
184	0.0184	6.0879083
185	0.018500000000000003	6.2295566
186	0.018600000000000002	6.2788076
187	0.0187	6.286219
188	0.0188	6.381296
189	0.0189	6.477391
190	0.019	6.554108
191	0.019100000000000002	6.509929
192	0.019200000000000002	6.494562
193	0.0193	6.516232
194	0.0194	6.5489473
195	0.0195	6.598481
196	0.0196	6.5962152
197	0.019700000000000002	6.6148505
198	0.0198	6.5845203
199	0.0199	6.514979
200	0.02	6.4611
201	0.0201	6.4106197
202	0.020200000000000003	6.447799
203	0.020300000000000002	6.573078
204	0.0204	6.7666664
205	0.0205	6.8928127
206	0.0206	6.8855987
207	0.0207	6.745743
208	0.020800000000000003	6.5311112
209	0.020900000000000002	6.3529205
210	0.021	6.274094
211	0.0211	6.236967
212	0.0212	6.1902056
213	0.0213	6.3083014
214	0.021400000000000002	6.423491
215	0.021500000000000002	6.5352483
216	0.0216	6.6320543
217	0.0217	6.6459684
218	0.0218	6.6074696
219	0.0219	6.537188
220	0.022000000000000002	6.348841
221	0.0221	6.195857
222	0.0222	6.2446585
223	0.0223	6.270129
224	0.0224	6.1881204
225	0.022500000000000003	6.1376953
226	0.022600000000000002	6.1237545
227	0.0227	6.0707283
228	0.0228	6.0549407
229	0.0229	6.1475973
230	0.023	6.1723332
231	0.023100000000000002	6.262175
232	0.023200000000000002	6.301657
233	0.0233	6.292116
234	0.0234	6.315109
235	0.0235	6.4714565
236	0.0236	6.7029076
237	0.023700000000000002	6.758108
238	0.0238	6.781104
239	0.0239	6.8079014
240	0.024	6.7957554
241	0.0241	6.7505064
242	0.024200000000000003	6.792971
243	0.024300000000000002	6.8614426
244	0.0244	6.90626
245	0.0245	6.859247
246	0.0246	6.7812934
247	0.0247	6.7084565
248	0.024800000000000003	6.7190824
249	0.024900000000000002	6.6680036
250	0.025	6.588891
251	0.0251	6.502763
252	0.0252	6.5457616
253	0.0253	6.640731
254	0.025400000000000002	6.6572704
255	0.025500000000000002	6.6873875
256	0.0256	6.6535296
257	0.0257	6.587701
258	0.0258	6.485823
259	0.025900000000000003	6.329671
260	0.026000000000000002	6.243168
261	0.0261	6.2655816
262	0.0262	6.3112707
263	0.0263	6.3392735
264	0.0264	6.4024997
265	0.026500000000000003	6.4710174
266	0.026600000000000002	6.4853907
267	0.0267	6.4514275
268	0.0268	6.463705
269	0.0269	6.5396085
270	0.027	6.6379957
271	0.027100000000000003	6.6655016
272	0.027200000000000002	6.5569983
273	0.0273	6.434313
274	0.0274	6.2457185
275	0.0275	6.136268
276	0.027600000000000003	6.078709
277	0.027700000000000002	5.9314985
278	0.027800000000000002	5.890191
279	0.0279	5.8864756
280	0.028	5.805979
281	0.0281	5.789825
282	0.028200000000000003	5.802018
283	0.028300000000000002	5.8696046
284	0.0284	5.886876
285	0.0285	5.865376
286	0.0286	5.8281403
287	0.0287	5.7968793
288	0.028800000000000003	5.7414007
289	0.028900000000000002	5.665647
290	0.029	5.611232
291	0.0291	5.500248
292	0.0292	5.396195
293	0.029300000000000003	5.3535237
294	0.029400000000000003	5.383785
295	0.029500000000000002	5.471149
296	0.0296	5.5623693
297	0.0297	5.6484346
298	0.0298	5.6746387
299	0.029900000000000003	5.7276354
300	0.030000000000000002	5.781775
301	0.030100000000000002	5.800403
302	0.0302	5.8023844
303	0.0303	5.7415123
304	0.0304	5.6198983
305	0.030500000000000003	5.5256343
306	0.030600000000000002	5.3323226
307	0.0307	5.2077055
308	0.0308	5.0857115
309	0.0309	4.981258
310	0.031	4.916947
311	0.031100000000000003	4.860453
312	0.031200000000000002	4.8737783
313	0.0313	4.8643975
314	0.031400000000000004	4.8685827
315	0.0315	4.7930093
316	0.0316	4.741663
317	0.0317	4.7782335
318	0.0318	4.820621
319	0.031900000000000005	4.7850747
320	0.032	4.755446
321	0.032100000000000004	4.7393565
322	0.0322	4.8301516
323	0.0323	4.9161725
324	0.0324	4.943897
325	0.0325	5.0002327
326	0.032600000000000004	5.0071826
327	0.0327	5.008735
328	0.0328	5.014915
329	0.0329	5.045007
330	0.033	5.02605
331	0.033100000000000004	4.973266
332	0.0332	4.9621816
333	0.0333	4.972598
334	0.0334	4.9826026
335	0.0335	4.9342103
336	0.033600000000000005	4.940383
337	0.0337	4.9901986
338	0.033800000000000004	5.0407877
339	0.0339	5.0003138
340	0.034	4.9190955
341	0.0341	4.8939214
342	0.0342	4.7881627
343	0.034300000000000004	4.7245374
344	0.0344	4.696467
345	0.0345	4.6455665
346	0.0346	4.5953603
347	0.0347	4.65151
348	0.034800000000000005	4.743951
349	0.0349	4.8009424
350	0.035	4.870095
351	0.0351	4.9219036
352	0.0352	4.9718785
353	0.035300000000000005	4.937203
354	0.0354	4.8915133
355	0.035500000000000004	4.7997937
356	0.0356	4.752069
357	0.0357	4.7534423
358	0.0358	4.7065434
359	0.0359	4.7410274
360	0.036000000000000004	4.8011622
361	0.0361	4.876236
362	0.0362	4.901949
363	0.0363	4.921988
364	0.0364	4.871884
365	0.036500000000000005	4.891682
366	0.0366	5.0664306
367	0.0367	5.205848
368	0.0368	5.266804
369	0.0369	5.3896523
370	0.037000000000000005	5.414359
371	0.0371	5.390801
372	0.037200000000000004	5.371249
373	0.0373	5.4386287
374	0.0374	5.533246
375	0.0375	5.5627246
376	0.0376	5.572106
377	0.037700000000000004	5.599405
378	0.0378	5.6230597
379	0.0379	5.6586924
380	0.038	5.8060894
381	0.0381	5.938576
382	0.038200000000000005	6.059869
383	0.0383	6.1673174
384	0.038400000000000004	6.2875295
385	0.0385	6.367803
386	0.0386	6.5121336
387	0.038700000000000005	6.6110168
388	0.0388	6.704902
389	0.038900000000000004	6.851288
390	0.039	6.8968287
391	0.0391	6.9789433
392	0.0392	7.077594
393	0.0393	7.0415545
394	0.039400000000000004	6.9969063
395	0.0395	6.9255915
396	0.0396	6.818459
397	0.0397	6.813648
398	0.0398	6.781188
399	0.039900000000000005	6.7568283
400	0.04	6.67464
401	0.040100000000000004	6.647816
402	0.0402	6.6301613
403	0.0403	6.596995
404	0.040400000000000005	6.547972
405	0.0405	6.462573
406	0.040600000000000004	6.372917
407	0.0407	6.342228
408	0.0408	6.299055
409	0.0409	6.061029
410	0.041	5.928765
411	0.041100000000000005	5.8516145
412	0.0412	5.760154
413	0.0413	5.701486
414	0.0414	5.6420817
415	0.0415	5.5970964
416	0.041600000000000005	5.5602665
417	0.0417	5.4841337
418	0.041800000000000004	5.352051
419	0.0419	5.2091665
420	0.042	5.133943
421	0.042100000000000005	5.115757
422	0.0422	5.092503
423	0.042300000000000004	5.0635743
424	0.0424	5.069987
425	0.0425	5.0740213
426	0.0426	5.0311832
427	0.0427	4.883469
428	0.042800000000000005	4.7644215
429	0.0429	4.707532
430	0.043000000000000003	4.636207
431	0.0431	4.6156034
432	0.0432	4.6074033
433	0.043300000000000005	4.634017
434	0.0434	4.6966705
435	0.043500000000000004	4.6375484
436	0.0436	4.5773516
437	0.0437	4.628594
438	0.0438	4.660252
439	0.0439	4.6134205
440	0.044000000000000004	4.6343493
441	0.0441	4.7037296
442	0.0442	4.798905
443	0.0443	4.840476
444	0.0444	4.8049436
445	0.044500000000000005	4.725233
446	0.0446	4.70631
447	0.044700000000000004	4.662177
448	0.0448	4.649406
449	0.0449	4.6363854
450	0.045000000000000005	4.672646
451	0.0451	4.6327944
452	0.045200000000000004	4.531377
453	0.0453	4.5528574
454	0.0454	4.5851674
455	0.0455	4.648465
456	0.0456	4.706216
457	0.045700000000000005	4.8729205
458	0.0458	5.0292983
459	0.0459	5.006998
460	0.046	4.9414525
461	0.0461	4.8441463
462	0.046200000000000005	4.705589
463	0.0463	4.7438755
464	0.046400000000000004	4.7313905
465	0.0465	4.7073493
466	0.0466	4.746588
467	0.046700000000000005	4.7742543
468	0.0468	4.7218065
469	0.046900000000000004	4.6395664
470	0.047	4.7713795
471	0.0471	4.865721
472	0.0472	4.9547386
473	0.0473	4.978629
474	0.047400000000000005	5.063914
475	0.0475	5.1419506
476	0.0476	5.236628
477	0.0477	5.341942
478	0.0478	5.385323
479	0.047900000000000005	5.428903
480	0.048	5.4799485
481	0.048100000000000004	5.438278
482	0.0482	5.4896135
483	0.0483	5.451312
484	0.048400000000000006	5.403002
485	0.0485	5.371447
486	0.048600000000000004	5.4074006
487	0.0487	5.502105
488	0.0488	5.470963
489	0.0489	5.343295
490	0.049	5.2823796
491	0.049100000000000005	5.3223085
492	0.0492	5.267823
493	0.049300000000000004	5.1548305
494	0.0494	5.100208
495	0.0495	5.036059
496	0.049600000000000005	4.994285
497	0.0497	4.9680233
498	0.049800000000000004	4.8214836
499	0.0499	4.672468
500	0.05	4.6318502
501	0.050100000000000006	4.6072216
502	0.0502	4.621552
503	0.050300000000000004	4.538588
504	0.0504	4.5424385
505	0.0505	4.5789657
506	0.0506	4.566004
507	0.0507	4.5467033
508	0.050800000000000005	4.564047
509	0.0509	4.449952
510	0.051000000000000004	4.4419293
511	0.0511	4.520736
512	0.0512	4.622557
513	0.051300000000000005	4.6062083
514	0.0514	4.5650983
515	0.051500000000000004	4.5918927
516	0.0516	4.552785
517	0.0517	4.600499
518	0.051800000000000006	4.625119
519	0.0519	4.4609175
520	0.052000000000000005	4.2988787
521	0.0521	4.247505
522	0.0522	4.332487
523	0.0523	4.446977
524	0.0524	4.463115
525	0.052500000000000005	4.4579253
526	0.0526	4.445648
527	0.052700000000000004	4.4573054
528	0.0528	4.449778
529	0.0529	4.403092
530	0.053000000000000005	4.408782
531	0.0531	4.3486614
532	0.053200000000000004	4.314672
533	0.0533	4.306868
534	0.0534	4.328635
535	0.053500000000000006	4.315382
536	0.0536	4.400706
537	0.053700000000000005	4.4910655
538	0.0538	4.5074134
539	0.0539	4.4846077
540	0.054	4.370185
541	0.0541	4.3266087
542	0.054200000000000005	4.3350453
543	0.0543	4.3347826
544	0.054400000000000004	4.329757
545	0.0545	4.3343296
546	0.0546	4.27766
547	0.054700000000000006	4.1781383
548	0.0548	4.124081
549	0.054900000000000004	4.068389
550	0.055	4.0815744
551	0.0551	4.1404924
552	0.055200000000000006	4.193991
553	0.0553	4.2085752
554	0.055400000000000005	4.240779
555	0.0555	4.295665
556	0.055600000000000004	4.4344172
557	0.0557	4.5881586
558	0.0558	4.6634216
559	0.055900000000000005	4.702887
560	0.056	4.710061
561	0.056100000000000004	4.6996856
562	0.0562	4.6552644
563	0.0563	4.5195165
564	0.056400000000000006	4.4434905
565	0.0565	4.400672
566	0.056600000000000004	4.386965
567	0.0567	4.3218474
568	0.0568	4.2481194
569	0.056900000000000006	4.1818786
570	0.057	4.1254344
571	0.057100000000000005	4.095358
572	0.0572	4.065463
573	0.057300000000000004	3.9861112
574	0.0574	3.9262023
575	0.0575	3.9103832
576	0.057600000000000005	3.877253
577	0.0577	3.889785
578	0.057800000000000004	3.9876175
579	0.0579	3.9728107
580	0.058	3.903572
581	0.058100000000000006	3.805637
582	0.0582	3.7718587
583	0.058300000000000005	3.7946968
584	0.0584	3.8700647
585	0.0585	3.9097347
586	0.058600000000000006	3.940884
587	0.0587	4.0989847
588	0.058800000000000005	4.219027
589	0.0589	4.3191447
590	0.059000000000000004	4.351999
591	0.0591	4.410437
592	0.0592	4.551109
593	0.059300000000000005	4.592002
594	0.0594	4.6149373
595	0.059500000000000004	4.644847
596	0.0596	4.641896
597	0.0597	4.6327343
598	0.059800000000000006	4.6417127
599	0.0599	4.6602364
600	0.060000000000000005	4.7508364
601	0.0601	4.810729
602	0.060200000000000004	4.8099265
603	0.0603	4.8393316
604	0.0604	4.9373155
605	0.060500000000000005	4.9849563
606	0.0606	5.009571
607	0.060700000000000004	5.0096107
608	0.0608	5.037545
609	0.0609	5.0828686
610	0.061000000000000006	5.114803
611	0.0611	5.0770473
612	0.061200000000000004	5.003389
613	0.0613	4.974986
614	0.0614	5.0349607
615	0.061500000000000006	5.1028514
616	0.0616	5.1463923
617	0.061700000000000005	5.1653275
618	0.0618	5.1250324
619	0.061900000000000004	5.078569
620	0.062	5.102363
621	0.0621	5.1159263
622	0.062200000000000005	5.093847
623	0.0623	5.142151
624	0.062400000000000004	5.202433
625	0.0625	5.23376
626	0.0626	5.169525
627	0.0627	5.1664705
628	0.06280000000000001	5.1503534
629	0.0629	5.1006885
630	0.063	4.9791975
631	0.0631	4.901291
632	0.0632	4.905015
633	0.06330000000000001	4.814739
634	0.0634	4.80969
635	0.0635	4.8553
636	0.0636	4.9328246
637	0.0637	4.987034
638	0.06380000000000001	4.9491487
639	0.0639	4.9278874
640	0.064	4.9760714
641	0.0641	4.9695115
642	0.06420000000000001	4.9151793
643	0.06430000000000001	4.8522663
644	0.0644	4.7986355
645	0.0645	4.7806563
646	0.0646	4.721186
647	0.06470000000000001	4.701076
648	0.0648	4.8461685
649	0.0649	4.931712
650	0.065	5.0230536
651	0.0651	4.9986167
652	0.06520000000000001	4.911128
653	0.0653	4.875546
654	0.0654	4.84946
655	0.0655	4.8156357
656	0.0656	4.760678
657	0.06570000000000001	4.9112763
658	0.0658	4.9048886
659	0.0659	4.811246
660	0.066	4.7676673
661	0.0661	4.771509
662	0.06620000000000001	4.8044934
663	0.0663	4.9024944
664	0.0664	4.919385
665	0.0665	4.8267884
666	0.0666	4.77548
667	0.06670000000000001	4.754233
668	0.0668	4.670808
669	0.0669	4.603595
670	0.067	4.5524826
671	0.0671	4.5531473
672	0.06720000000000001	4.5709906
673	0.0673	4.5578933
674	0.0674	4.541233
675	0.0675	4.598022
676	0.06760000000000001	4.66213
677	0.06770000000000001	4.718971
678	0.0678	4.7299232
679	0.0679	4.690752
680	0.068	4.616521
681	0.06810000000000001	4.5537686
682	0.0682	4.4703097
683	0.0683	4.453209
684	0.0684	4.4939985
685	0.0685	4.6440635
686	0.06860000000000001	4.801235
687	0.0687	4.9180264
688	0.0688	5.003965
689	0.0689	5.0592527
690	0.069	5.1054015
691	0.06910000000000001	5.174595
692	0.0692	5.206368
693	0.0693	5.235146
694	0.0694	5.1992035
695	0.0695	5.189416
696	0.06960000000000001	5.0662684
697	0.0697	4.918235
698	0.0698	4.8347235
699	0.0699	4.735579
700	0.07	4.6240196
701	0.07010000000000001	4.432173
702	0.0702	4.3645625
703	0.0703	4.287307
704	0.0704	4.2425685
705	0.07050000000000001	4.1816564
706	0.07060000000000001	4.14887
707	0.0707	4.1654754
708	0.0708	4.170192
709	0.0709	4.1093745
710	0.07100000000000001	3.998749
711	0.0711	3.8836386
712	0.0712	3.7768855
713	0.0713	3.8434994
714	0.0714	3.932085
715	0.07150000000000001	3.9262023
716	0.0716	4.027977
717	0.0717	4.122271
718	0.0718	4.108645
719	0.0719	4.05936
720	0.07200000000000001	4.0655894
721	0.0721	4.032199
722	0.0722	4.07129
723	0.0723	4.1779876
724	0.0724	4.21263
725	0.07250000000000001	4.1804767
726	0.0726	4.0969915
727	0.0727	4.101152
728	0.0728	4.0607777
729	0.0729	3.9715476
730	0.07300000000000001	3.934928
731	0.0731	3.9917245
732	0.0732	4.0521445
733	0.0733	4.042798
734	0.0734	4.043118
735	0.07350000000000001	4.0580063
736	0.0736	4.135451
737	0.0737	4.1329346
738	0.0738	4.078188
739	0.07390000000000001	4.167681
740	0.07400000000000001	4.166691
741	0.0741	4.1792054
742	0.0742	4.239494
743	0.0743	4.3151298
744	0.07440000000000001	4.282664
745	0.0745	4.208405
746	0.0746	4.1912165
747	0.0747	4.203751
748	0.0748	4.1826277
749	0.07490000000000001	4.195966
750	0.075	4.308083
751	0.0751	4.3905144
752	0.0752	4.4458714
753	0.0753	4.4800076
754	0.07540000000000001	4.4703317
755	0.0755	4.422986
756	0.0756	4.3214135
757	0.0757	4.266135
758	0.0758	4.204236
759	0.07590000000000001	4.192385
760	0.076	4.168167
761	0.0761	4.0763383
762	0.0762	4.0374513
763	0.0763	4.1346664
764	0.07640000000000001	4.1062865
765	0.0765	4.0970607
766	0.0766	3.98784
767	0.0767	3.867351
768	0.07680000000000001	3.8964086
769	0.07690000000000001	3.995936
770	0.077	4.0533285
771	0.0771	4.0543013
772	0.0772	4.066096
773	0.07730000000000001	4.204864
774	0.07740000000000001	4.2731566
775	0.0775	4.2724805
776	0.0776	4.222032
777	0.0777	4.0893855
778	0.07780000000000001	4.018522
779	0.0779	4.0669665
780	0.078	4.1497793
781	0.0781	4.2767143
782	0.0782	4.3575764
783	0.07830000000000001	4.4410644
784	0.0784	4.475972
785	0.0785	4.3371463
786	0.0786	4.269416
787	0.0787	4.2659035
788	0.07880000000000001	4.2874293
789	0.0789	4.3086166
790	0.079	4.3226676
791	0.0791	4.3833337
792	0.0792	4.382445
793	0.07930000000000001	4.304382
794	0.0794	4.2533126
795	0.0795	4.1466603
796	0.0796	4.0614495
797	0.07970000000000001	4.064984
798	0.07980000000000001	4.0729475
799	0.0799	3.9990804
800	0.08	3.9422207
801	0.0801	3.870664
802	0.08020000000000001	3.7550564
803	0.08030000000000001	3.7063596
804	0.0804	3.6216836
805	0.0805	3.5248537
806	0.0806	3.480733
807	0.08070000000000001	3.5086606
808	0.08080000000000001	3.4662547
809	0.0809	3.4266021
810	0.081	3.3886678
811	0.0811	3.3543198
812	0.08120000000000001	3.3034585
813	0.0813	3.198346
814	0.0814	3.0760725
815	0.0815	3.0932
816	0.0816	3.072598
817	0.08170000000000001	3.0506334
818	0.0818	3.061783
819	0.0819	3.0733292
820	0.082	3.0710275
821	0.0821	3.1172726
822	0.08220000000000001	3.2307127
823	0.0823	3.2588103
824	0.0824	3.255932
825	0.0825	3.3604805
826	0.0826	3.4294813
827	0.08270000000000001	3.598111
828	0.0828	3.770456
829	0.0829	3.9107933
830	0.083	3.920195
831	0.08310000000000001	3.9395657
832	0.08320000000000001	3.999071
833	0.0833	3.9551208
834	0.0834	4.027208
835	0.0835	4.118544
836	0.08360000000000001	4.181049
837	0.08370000000000001	4.3054686
838	0.0838	4.3863635
839	0.0839	4.3869243
840	0.084	4.4207726
841	0.08410000000000001	4.4715977
842	0.08420000000000001	4.52134
843	0.0843	4.546666
844	0.0844	4.577444
845	0.0845	4.626844
846	0.08460000000000001	4.7383337
847	0.0847	4.8129587
848	0.0848	4.8283205
849	0.0849	4.864479
850	0.085	4.8444443
851	0.08510000000000001	4.8582644
852	0.0852	4.7955513
853	0.0853	4.7409244
854	0.0854	4.607408
855	0.0855	4.5702934
856	0.08560000000000001	4.586968
857	0.0857	4.603825
858	0.0858	4.623569
859	0.0859	4.574967
860	0.08600000000000001	4.5269136
861	0.08610000000000001	4.5117393
862	0.0862	4.479348
863	0.0863	4.3789067
864	0.0864	4.3496995
865	0.08650000000000001	4.333181
866	0.08660000000000001	4.3306913
867	0.0867	4.3285007
868	0.0868	4.2167125
869	0.0869	4.0651293
870	0.08700000000000001	4.010951
871	0.08710000000000001	4.113064
872	0.0872	4.247762
873	0.0873	4.3726144
874	0.0874	4.45548
875	0.08750000000000001	4.5429273
876	0.0876	4.5497546
877	0.0877	4.551045
878	0.0878	4.6303635
879	0.0879	4.7893972
880	0.08800000000000001	4.9639397
881	0.0881	5.066489
882	0.0882	5.053638
883	0.0883	5.026058
884	0.0884	5.028733
885	0.08850000000000001	4.964868
886	0.0886	4.922913
887	0.0887	4.9492726
888	0.0888	4.9573274
889	0.0889	4.959413
890	0.08900000000000001	4.959716
891	0.0891	4.8763857
892	0.0892	4.778686
893	0.0893	4.679216
894	0.08940000000000001	4.6292763
895	0.08950000000000001	4.507337
896	0.0896	4.405543
897	0.0897	4.35976
898	0.0898	4.385376
899	0.08990000000000001	4.3519845
900	0.09000000000000001	4.3132706
901	0.0901	4.4622474
902	0.0902	4.556388
903	0.0903	4.522327
904	0.09040000000000001	4.363535
905	0.09050000000000001	4.1680913
906	0.0906	4.101584
907	0.0907	4.090799
908	0.0908	4.187154
909	0.09090000000000001	4.2174296
910	0.091	4.2375393
911	0.0911	4.233384
912	0.0912	4.178075
913	0.0913	4.2245946
914	0.09140000000000001	4.253853
915	0.0915	4.2114167
916	0.0916	4.2230663
917	0.0917	4.167786
918	0.0918	4.2497077
919	0.09190000000000001	4.3634067
920	0.092	4.34994
921	0.0921	4.278033
922	0.0922	4.329435
923	0.09230000000000001	4.441268
924	0.09240000000000001	4.441213
925	0.0925	4.376748
926	0.0926	4.382309
927	0.0927	4.4538403
928	0.09280000000000001	4.467289
929	0.09290000000000001	4.5583572
930	0.093	4.5969357
931	0.0931	4.5526776
932	0.0932	4.5652537
933	0.09330000000000001	4.581721
934	0.09340000000000001	4.557479
935	0.0935	4.457412
936	0.0936	4.5021524
937	0.0937	4.590705
938	0.09380000000000001	4.5612497
939	0.09390000000000001	4.4974346
940	0.094	4.3892717
941	0.0941	4.3732615
942	0.0942	4.264291
943	0.09430000000000001	4.1965404
944	0.0944	4.269052
945	0.0945	4.3737893
946	0.0946	4.427026
947	0.0947	4.4647956
948	0.09480000000000001	4.428084
949	0.0949	4.4175477
950	0.095	4.409782
951	0.0951	4.4572597
952	0.0952	4.4543457
953	0.09530000000000001	4.432768
954	0.0954	4.4552855
955	0.0955	4.4246264
956	0.0956	4.453903
957	0.09570000000000001	4.34071
958	0.09580000000000001	4.288156
959	0.0959	4.202762
960	0.096	4.135255
961	0.0961	4.0798945
962	0.09620000000000001	4.103247
963	0.09630000000000001	4.086667
964	0.0964	4.033844
965	0.0965	4.038167
966	0.0966	4.0431404
967	0.09670000000000001	4.026463
968	0.09680000000000001	4.028117
969	0.0969	4.073344
970	0.097	4.0805054
971	0.0971	4.051449
972	0.09720000000000001	4.176917
973	0.09730000000000001	4.206516
974	0.0974	4.2198343
975	0.0975	4.3174396
976	0.0976	4.281396
977	0.09770000000000001	4.3224277
978	0.0978	4.424997
979	0.0979	4.357971
980	0.098	4.2843223
981	0.0981	4.2218633
982	0.09820000000000001	4.164845
983	0.0983	4.1646976
984	0.0984	4.1741066
985	0.0985	4.207362
986	0.09860000000000001	4.294392
987	0.09870000000000001	4.355579
988	0.0988	4.4629707
989	0.0989	4.475873
990	0.099	4.444767
991	0.09910000000000001	4.467053
992	0.09920000000000001	4.509683
993	0.0993	4.421536
994	0.0994	4.3483615
995	0.0995	4.2180343
996	0.09960000000000001	4.113135
997	0.09970000000000001	4.005036
998	0.0998	3.8681288
999	0.0999	3.746975
1000	0.1	3.7790132
1001	0.10010000000000001	3.862162
1002	0.10020000000000001	3.8132703
1003	0.1003	3.768443
1004	0.1004	3.8256853
1005	0.1005	3.9355462
1006	0.10060000000000001	4.0338607
1007	0.10070000000000001	4.0479712
1008	0.1008	4.22205
1009	0.1009	4.3595443
1010	0.101	4.4938707
1011	0.10110000000000001	4.6037545
1012	0.1012	4.7288895
1013	0.1013	4.9055533
1014	0.1014	5.021874
1015	0.1015	5.1490254
1016	0.10160000000000001	5.2440915
1017	0.1017	5.2841644
1018	0.1018	5.2256165
1019	0.1019	5.131072
1020	0.10200000000000001	5.170451
1021	0.10210000000000001	5.2806497
1022	0.1022	5.358474
1023	0.1023	5.432198
1024	0.1024	5.479664
1025	0.10250000000000001	5.539126
1026	0.10260000000000001	5.6158915
1027	0.1027	5.6933475
1028	0.1028	5.6543164
1029	0.1029	5.668325
1030	0.10300000000000001	5.698316
1031	0.10310000000000001	5.7042575
1032	0.1032	5.688042
1033	0.1033	5.6501093
1034	0.1034	5.6411676
1035	0.10350000000000001	5.601453
1036	0.10360000000000001	5.595776
1037	0.1037	5.6864276
1038	0.1038	5.8134255
1039	0.1039	5.8216653
1040	0.10400000000000001	5.834251
1041	0.1041	5.9239793
1042	0.1042	5.930871
1043	0.1043	5.9390693
1044	0.1044	5.915058
1045	0.10450000000000001	5.8238273
1046	0.1046	5.6972647
1047	0.1047	5.5970054
1048	0.1048	5.516797
1049	0.10490000000000001	5.450732
1050	0.10500000000000001	5.421784
1051	0.1051	5.3547263
1052	0.1052	5.3109226
1053	0.1053	5.287581
1054	0.10540000000000001	5.331135
1055	0.10550000000000001	5.336906
1056	0.1056	5.438068
1057	0.1057	5.5549116
1058	0.1058	5.622809
1059	0.10590000000000001	5.694397
1060	0.10600000000000001	5.7004714
1061	0.1061	5.6197276
1062	0.1062	5.5605383
1063	0.1063	5.519167
1064	0.10640000000000001	5.4912047
1065	0.10650000000000001	5.3844857
1066	0.1066	5.2712264
1067	0.1067	5.192743
1068	0.1068	5.1739116
1069	0.10690000000000001	5.1436825
1070	0.10700000000000001	5.116553
1071	0.1071	5.162279
1072	0.1072	5.2152953
1073	0.1073	5.268993
1074	0.10740000000000001	5.2474318
1075	0.1075	5.2502217
1076	0.1076	5.3217316
1077	0.1077	5.3097153
1078	0.1078	5.3066597
1079	0.10790000000000001	5.2245173
1080	0.108	5.1498275
1081	0.1081	5.0646563
1082	0.1082	4.981979
1083	0.10830000000000001	4.927656
1084	0.10840000000000001	4.9673767
1085	0.1085	4.966994
1086	0.1086	4.931419
1087	0.1087	4.8622675
1088	0.10880000000000001	4.767983
1089	0.10890000000000001	4.664721
1090	0.109	4.618105
1091	0.1091	4.706347
1092	0.1092	4.7586536
1093	0.10930000000000001	4.7722116
1094	0.10940000000000001	4.87997
1095	0.1095	4.962767
1096	0.1096	5.060018
1097	0.1097	5.172048
1098	0.10980000000000001	5.2769175
1099	0.10990000000000001	5.2992797
1100	0.11	5.2561836
1101	0.1101	5.248469
1102	0.1102	5.3589015
1103	0.11030000000000001	5.547788
1104	0.11040000000000001	5.5903096
1105	0.1105	5.5847406
1106	0.1106	5.5504656
1107	0.1107	5.486912
1108	0.11080000000000001	5.4192886
1109	0.1109	5.378012
1110	0.111	5.3436356
1111	0.1111	5.342113
1112	0.11120000000000001	5.352832
1113	0.11130000000000001	5.4055905
1114	0.1114	5.4417133
1115	0.1115	5.4808545
1116	0.1116	5.525588
1117	0.11170000000000001	5.5774207
1118	0.11180000000000001	5.61752
1119	0.1119	5.5980644
1120	0.112	5.5551186
1121	0.1121	5.5571995
1122	0.11220000000000001	5.4753633
1123	0.11230000000000001	5.403552
1124	0.1124	5.3890038
1125	0.1125	5.4195
1126	0.1126	5.4305987
1127	0.11270000000000001	5.374384
1128	0.11280000000000001	5.3243203
1129	0.1129	5.2776513
1130	0.113	5.2781534
1131	0.1131	5.3421855
1132	0.11320000000000001	5.389377
1133	0.11330000000000001	5.4133253
1134	0.1134	5.401898
1135	0.1135	5.4451714
1136	0.1136	5.4622126
1137	0.11370000000000001	5.459844
1138	0.11380000000000001	5.455973
1139	0.1139	5.419319
1140	0.114	5.42626
1141	0.11410000000000001	5.4591513
1142	0.11420000000000001	5.510646
1143	0.1143	5.57481
1144	0.1144	5.6461067
1145	0.1145	5.6500573
1146	0.11460000000000001	5.659019
1147	0.11470000000000001	5.650252
1148	0.1148	5.668914
1149	0.1149	5.6735783
1150	0.115	5.6987615
1151	0.11510000000000001	5.779193
1152	0.11520000000000001	5.835879
1153	0.1153	5.866823
1154	0.1154	5.912016
1155	0.1155	5.950102
1156	0.11560000000000001	5.9420376
1157	0.11570000000000001	5.777624
1158	0.1158	5.5303802
1159	0.1159	5.371834
1160	0.116	5.243938
1161	0.11610000000000001	5.260538
1162	0.11620000000000001	5.2685556
1163	0.1163	5.220421
1164	0.1164	5.2264333
1165	0.1165	5.280128
1166	0.11660000000000001	5.3613462
1167	0.11670000000000001	5.410406
1168	0.1168	5.4813695
1169	0.1169	5.5722165
1170	0.117	5.666601
1171	0.11710000000000001	5.6678686
1172	0.11720000000000001	5.6364565
1173	0.1173	5.6999235
1174	0.1174	5.7644444
1175	0.11750000000000001	5.747233
1176	0.11760000000000001	5.620215
1177	0.1177	5.4125147
1178	0.1178	5.301684
1179	0.1179	5.330416
1180	0.11800000000000001	5.416541
1181	0.11810000000000001	5.355167
1182	0.1182	5.265596
1183	0.1183	5.1221786
1184	0.1184	5.0764146
1185	0.11850000000000001	5.1601844
1186	0.11860000000000001	5.275792
1187	0.1187	5.3737926
1188	0.1188	5.3249984
1189	0.1189	5.315857
1190	0.11900000000000001	5.301496
1191	0.11910000000000001	5.2468405
1192	0.1192	5.1394944
1193	0.1193	5.0729012
1194	0.1194	5.105018
1195	0.11950000000000001	5.2508116
1196	0.11960000000000001	5.3700056
1197	0.1197	5.416299
1198	0.1198	5.3807282
1199	0.1199	5.288291
1200	0.12000000000000001	5.309998
1201	0.12010000000000001	5.3810954
1202	0.1202	5.4562516
1203	0.1203	5.493114
1204	0.12040000000000001	5.5339165
1205	0.12050000000000001	5.6181746
1206	0.1206	5.6957364
1207	0.1207	5.7412596
1208	0.1208	5.714184
1209	0.12090000000000001	5.6533265
1210	0.12100000000000001	5.543373
1211	0.1211	5.42001
1212	0.1212	5.3068967
1213	0.1213	5.2166333
1214	0.12140000000000001	5.1089954
1215	0.12150000000000001	4.919744
1216	0.1216	4.726939
1217	0.1217	4.74657
1218	0.1218	4.8297725
1219	0.12190000000000001	4.855857
1220	0.12200000000000001	4.831119
1221	0.1221	4.7761292
1222	0.1222	4.697133
1223	0.1223	4.6937776
1224	0.12240000000000001	4.8005357
1225	0.12250000000000001	4.947083
1226	0.1226	5.009274
1227	0.1227	5.08252
1228	0.1228	5.2552834
1229	0.12290000000000001	5.3449774
1230	0.12300000000000001	5.3601213
1231	0.1231	5.28253
1232	0.1232	5.2325773
1233	0.1233	5.2550545
1234	0.12340000000000001	5.229724
1235	0.12350000000000001	5.216202
1236	0.1236	5.167543
1237	0.1237	5.088229
1238	0.12380000000000001	4.955352
1239	0.12390000000000001	4.8097258
1240	0.124	4.753088
1241	0.1241	4.6963224
1242	0.1242	4.674965
1243	0.12430000000000001	4.590614
1244	0.12440000000000001	4.5418844
1245	0.1245	4.507475
1246	0.1246	4.4500437
1247	0.1247	4.4967437
1248	0.12480000000000001	4.492334
1249	0.12490000000000001	4.4392757
1250	0.125	4.4248085
1251	0.12510000000000002	4.407969
1252	0.1252	4.3783865
1253	0.1253	4.390772
1254	0.1254	4.4813128
1255	0.1255	4.554976
1256	0.12560000000000002	4.575801
1257	0.1257	4.5360093
1258	0.1258	4.592469
1259	0.1259	4.661315
1260	0.126	4.7004347
1261	0.12610000000000002	4.6507916
1262	0.1262	4.4820123
1263	0.1263	4.4239106
1264	0.1264	4.3790326
1265	0.1265	4.424251
1266	0.12660000000000002	4.567346
1267	0.1267	4.5840106
1268	0.1268	4.537481
1269	0.1269	4.4839463
1270	0.127	4.4404106
1271	0.12710000000000002	4.475974
1272	0.1272	4.4767284
1273	0.1273	4.369839
1274	0.1274	4.2944613
1275	0.1275	4.196501
1276	0.12760000000000002	4.193577
1277	0.1277	4.187748
1278	0.1278	4.175587
1279	0.1279	4.1180077
1280	0.128	4.097192
1281	0.12810000000000002	4.159484
1282	0.1282	4.224317
1283	0.1283	4.325329
1284	0.12840000000000001	4.3874726
1285	0.1285	4.418805
1286	0.12860000000000002	4.4650035
1287	0.1287	4.588543
1288	0.1288	4.625879
1289	0.12890000000000001	4.627647
1290	0.129	4.645827
1291	0.1291	4.7258496
1292	0.1292	4.7139564
1293	0.1293	4.667838
1294	0.12940000000000002	4.6505585
1295	0.1295	4.6466475
1296	0.1296	4.562896
1297	0.1297	4.4748445
1298	0.1298	4.4015994
1299	0.12990000000000002	4.4117713
1300	0.13	4.454544
1301	0.1301	4.4724445
1302	0.1302	4.418151
1303	0.1303	4.3171244
1304	0.13040000000000002	4.2272763
1305	0.1305	4.10245
1306	0.1306	3.8889236
1307	0.1307	3.7663481
1308	0.1308	3.6805437
1309	0.13090000000000002	3.537408
1310	0.131	3.4575768
1311	0.1311	3.393136
1312	0.1312	3.427234
1313	0.1313	3.4245546
1314	0.13140000000000002	3.4371326
1315	0.1315	3.489829
1316	0.1316	3.472315
1317	0.1317	3.543388
1318	0.1318	3.5228064
1319	0.13190000000000002	3.5368378
1320	0.132	3.578585
1321	0.1321	3.6252272
1322	0.1322	3.679767
1323	0.1323	3.7461162
1324	0.13240000000000002	3.7095988
1325	0.1325	3.7293894
1326	0.1326	3.7722187
1327	0.1327	3.8258064
1328	0.1328	3.9255092
1329	0.13290000000000002	3.9810178
1330	0.133	4.1003227
1331	0.1331	4.172121
1332	0.1332	4.2675714
1333	0.1333	4.3593926
1334	0.13340000000000002	4.435886
1335	0.1335	4.4812346
1336	0.1336	4.5063953
1337	0.1337	4.577229
1338	0.1338	4.5638094
1339	0.13390000000000002	4.538894
1340	0.134	4.473783
1341	0.1341	4.4976616
1342	0.1342	4.4808536
1343	0.1343	4.45167
1344	0.13440000000000002	4.440991
1345	0.1345	4.4300313
1346	0.1346	4.412154
1347	0.13470000000000001	4.3177595
1348	0.1348	4.224
1349	0.13490000000000002	4.1885734
1350	0.135	4.218008
1351	0.1351	4.1718826
1352	0.13520000000000001	4.1114006
1353	0.1353	3.999439
1354	0.13540000000000002	4.023514
1355	0.1355	4.040922
1356	0.1356	4.0441856
1357	0.13570000000000002	4.007763
1358	0.1358	3.9596686
1359	0.1359	3.961659
1360	0.136	3.9044874
1361	0.1361	3.9276514
1362	0.13620000000000002	3.9048004
1363	0.1363	3.9336019
1364	0.1364	4.016985
1365	0.1365	4.062177
1366	0.1366	4.0970135
1367	0.13670000000000002	4.0746083
1368	0.1368	3.999443
1369	0.1369	3.9265037
1370	0.137	3.8449943
1371	0.1371	3.7798448
1372	0.13720000000000002	3.7358806
1373	0.1373	3.7136297
1374	0.1374	3.6853926
1375	0.1375	3.6454942
1376	0.1376	3.7002938
1377	0.13770000000000002	3.7771473
1378	0.1378	3.8682885
1379	0.1379	3.9697402
1380	0.138	4.0369325
1381	0.1381	4.0978475
1382	0.13820000000000002	4.185928
1383	0.1383	4.219366
1384	0.1384	4.267808
1385	0.1385	4.402404
1386	0.1386	4.5298276
1387	0.13870000000000002	4.6114116
1388	0.1388	4.7375484
1389	0.1389	4.8210177
1390	0.139	4.8186836
1391	0.1391	4.7573028
1392	0.13920000000000002	4.7291465
1393	0.1393	4.5782466
1394	0.1394	4.48795
1395	0.1395	4.510202
1396	0.1396	4.487958
1397	0.13970000000000002	4.445384
1398	0.1398	4.4684906
1399	0.1399	4.475817
1400	0.14	4.4708285
1401	0.1401	4.4687333
1402	0.14020000000000002	4.6141214
1403	0.1403	4.7760177
1404	0.1404	4.7883306
1405	0.1405	4.8091307
1406	0.1406	4.865723
1407	0.14070000000000002	4.851471
1408	0.1408	4.8671136
1409	0.1409	4.9093966
1410	0.14100000000000001	4.912508
1411	0.1411	4.8012247
1412	0.14120000000000002	4.765598
1413	0.1413	4.719694
1414	0.1414	4.7157803
1415	0.14150000000000001	4.622838
1416	0.1416	4.5474105
1417	0.14170000000000002	4.5209103
1418	0.1418	4.5455136
1419	0.1419	4.512703
1420	0.14200000000000002	4.3802905
1421	0.1421	4.3535433
1422	0.1422	4.306814
1423	0.1423	4.211246
1424	0.1424	4.1617885
1425	0.14250000000000002	4.1544776
1426	0.1426	4.1835876
1427	0.1427	4.255785
1428	0.1428	4.330356
1429	0.1429	4.333653
1430	0.14300000000000002	4.333365
1431	0.1431	4.3518558
1432	0.1432	4.2779446
1433	0.1433	4.3073063
1434	0.1434	4.4025598
1435	0.14350000000000002	4.466776
1436	0.1436	4.410149
1437	0.1437	4.4047747
1438	0.1438	4.437341
1439	0.1439	4.4886117
1440	0.14400000000000002	4.567464
1441	0.1441	4.5896754
1442	0.1442	4.68423
1443	0.1443	4.671847
1444	0.1444	4.6185255
1445	0.14450000000000002	4.57508
1446	0.1446	4.4969482
1447	0.1447	4.4810896
1448	0.1448	4.581408
1449	0.1449	4.7051406
1450	0.14500000000000002	4.7518625
1451	0.1451	4.8314137
1452	0.1452	4.7933393
1453	0.1453	4.7488317
1454	0.1454	4.731597
1455	0.14550000000000002	4.6928916
1456	0.1456	4.692138
1457	0.1457	4.597541
1458	0.1458	4.574401
1459	0.1459	4.551489
1460	0.14600000000000002	4.4996333
1461	0.1461	4.40058
1462	0.1462	4.3398857
1463	0.1463	4.286593
1464	0.1464	4.261397
1465	0.14650000000000002	4.2205863
1466	0.1466	4.160863
1467	0.1467	4.063868
1468	0.1468	3.9994798
1469	0.1469	3.951063
1470	0.14700000000000002	3.9281867
1471	0.1471	3.9239905
1472	0.1472	3.9026492
1473	0.14730000000000001	3.9477084
1474	0.1474	3.9303403
1475	0.14750000000000002	3.9039583
1476	0.1476	3.8541155
1477	0.1477	3.7815266
1478	0.14780000000000001	3.6996174
1479	0.1479	3.6655226
1480	0.14800000000000002	3.6026359
1481	0.1481	3.5676746
1482	0.1482	3.5230412
1483	0.14830000000000002	3.4688294
1484	0.1484	3.4089499
1485	0.14850000000000002	3.2905707
1486	0.1486	3.247767
1487	0.1487	3.208203
1488	0.14880000000000002	3.24419
1489	0.1489	3.290438
1490	0.149	3.3582678
1491	0.1491	3.3844068
1492	0.1492	3.3986917
1493	0.14930000000000002	3.427381
1494	0.1494	3.4568007
1495	0.1495	3.5070155
1496	0.1496	3.6189404
1497	0.1497	3.7962961
1498	0.14980000000000002	3.871534
1499	0.1499	3.9385326
1500	0.15	3.9356892
1501	0.1501	3.939486
1502	0.1502	3.9334657
1503	0.15030000000000002	3.949851
1504	0.1504	4.0298667
1505	0.1505	4.044577
1506	0.1506	3.9345272
1507	0.1507	3.9089203
1508	0.15080000000000002	3.9394705
1509	0.1509	3.968137
1510	0.151	4.049706
1511	0.1511	4.190574
1512	0.1512	4.2655315
1513	0.15130000000000002	4.3028584
1514	0.1514	4.307608
1515	0.1515	4.2926116
1516	0.1516	4.325294
1517	0.1517	4.3415637
1518	0.15180000000000002	4.3715816
1519	0.1519	4.493541
1520	0.152	4.54739
1521	0.1521	4.5427465
1522	0.1522	4.4484954
1523	0.15230000000000002	4.4186726
1524	0.1524	4.4689927
1525	0.1525	4.524824
1526	0.1526	4.5730324
1527	0.1527	4.54454
1528	0.15280000000000002	4.5659614
1529	0.1529	4.584976
1530	0.153	4.6328907
1531	0.1531	4.685416
1532	0.1532	4.772225
1533	0.15330000000000002	4.8338976
1534	0.1534	4.7946696
1535	0.1535	4.7506886
1536	0.15360000000000001	4.6442456
1537	0.1537	4.5768776
1538	0.15380000000000002	4.5217543
1539	0.1539	4.4250526
1540	0.154	4.3603516
1541	0.15410000000000001	4.244259
1542	0.1542	4.1261044
1543	0.15430000000000002	3.9677289
1544	0.1544	3.9425082
1545	0.1545	3.8676505
1546	0.15460000000000002	3.856285
1547	0.1547	3.9384646
1548	0.15480000000000002	3.9941106
1549	0.1549	3.944498
1550	0.155	3.887258
1551	0.15510000000000002	3.8672829
1552	0.1552	3.8459597
1553	0.1553	3.8109076
1554	0.1554	3.6445713
1555	0.1555	3.4874625
1556	0.15560000000000002	3.402334
1557	0.1557	3.3492537
1558	0.1558	3.3660777
1559	0.1559	3.4140441
1560	0.156	3.5085802
1561	0.15610000000000002	3.634639
1562	0.1562	3.7107186
1563	0.1563	3.8213036
1564	0.1564	3.8223672
1565	0.1565	3.8349788
1566	0.15660000000000002	3.7833426
1567	0.1567	3.7655017
1568	0.1568	3.75277
1569	0.1569	3.7049673
1570	0.157	3.6583343
1571	0.15710000000000002	3.6074743
1572	0.1572	3.5792155
1573	0.1573	3.5543122
1574	0.1574	3.5461838
1575	0.1575	3.553531
1576	0.15760000000000002	3.4983516
1577	0.1577	3.4831784
1578	0.1578	3.4873192
1579	0.1579	3.4119813
1580	0.158	3.344592
1581	0.15810000000000002	3.338866
1582	0.1582	3.3228064
1583	0.1583	3.403132
1584	0.1584	3.4279728
1585	0.1585	3.4835966
1586	0.15860000000000002	3.6005673
1587	0.1587	3.6835842
1588	0.1588	3.7965155
1589	0.1589	3.8490424
1590	0.159	3.8327034
1591	0.15910000000000002	3.846757
1592	0.1592	3.8806326
1593	0.1593	3.995085
1594	0.15940000000000001	4.059002
1595	0.1595	4.1801014
1596	0.15960000000000002	4.2789273
1597	0.1597	4.281244
1598	0.1598	4.2450504
1599	0.15990000000000001	4.293009
1600	0.16	4.2804556
1601	0.16010000000000002	4.295914
1602	0.1602	4.3349786
1603	0.1603	4.359312
1604	0.16040000000000001	4.365981
1605	0.1605	4.3876696
1606	0.16060000000000002	4.469627
1607	0.1607	4.507598
1608	0.1608	4.5193295
1609	0.16090000000000002	4.556424
1610	0.161	4.529904
1611	0.16110000000000002	4.4235964
1612	0.1612	4.3816843
1613	0.1613	4.4105167
1614	0.16140000000000002	4.4165554
1615	0.1615	4.3871694
1616	0.16160000000000002	4.4240103
1617	0.1617	4.448158
1618	0.1618	4.4471054
1619	0.16190000000000002	4.4431148
1620	0.162	4.421289
1621	0.1621	4.4206433
1622	0.1622	4.4173164
1623	0.1623	4.4472966
1624	0.16240000000000002	4.5024085
1625	0.1625	4.506412
1626	0.1626	4.4988747
1627	0.1627	4.389779
1628	0.1628	4.3370395
1629	0.16290000000000002	4.2921143
1630	0.163	4.2140207
1631	0.1631	4.2377715
1632	0.1632	4.255493
1633	0.1633	4.234195
1634	0.16340000000000002	4.147858
1635	0.1635	4.092726
1636	0.1636	3.94829
1637	0.1637	3.850552
1638	0.1638	3.8478632
1639	0.16390000000000002	3.8446984
1640	0.164	3.9095643
1641	0.1641	4.0299273
1642	0.1642	4.1305285
1643	0.1643	4.2128963
1644	0.16440000000000002	4.3286257
1645	0.1645	4.367362
1646	0.1646	4.3416557
1647	0.1647	4.30857
1648	0.1648	4.3380113
1649	0.16490000000000002	4.3688626
1650	0.165	4.408367
1651	0.1651	4.4751744
1652	0.1652	4.5385
1653	0.1653	4.571005
1654	0.16540000000000002	4.609275
1655	0.1655	4.589167
1656	0.1656	4.561354
1657	0.16570000000000001	4.512044
1658	0.1658	4.46197
1659	0.16590000000000002	4.4524956
1660	0.166	4.425004
1661	0.1661	4.276311
1662	0.16620000000000001	4.127772
1663	0.1663	4.0382166
1664	0.16640000000000002	4.0155864
1665	0.1665	4.0706906
1666	0.1666	4.1491337
1667	0.16670000000000001	4.2608204
1668	0.1668	4.3982396
1669	0.16690000000000002	4.5004086
1670	0.167	4.5450296
1671	0.1671	4.6255336
1672	0.16720000000000002	4.654555
1673	0.1673	4.676808
1674	0.16740000000000002	4.695643
1675	0.1675	4.658548
1676	0.1676	4.6353917
1677	0.16770000000000002	4.536552
1678	0.1678	4.504776
1679	0.16790000000000002	4.4918756
1680	0.168	4.490043
1681	0.1681	4.551418
1682	0.16820000000000002	4.5909114
1683	0.1683	4.6770077
1684	0.16840000000000002	4.771467
1685	0.1685	4.814267
1686	0.1686	4.841492
1687	0.16870000000000002	4.8568864
1688	0.1688	4.8144984
1689	0.1689	4.700013
1690	0.169	4.5709176
1691	0.1691	4.5730205
1692	0.16920000000000002	4.5447626
1693	0.1693	4.4807982
1694	0.1694	4.5111704
1695	0.1695	4.501213
1696	0.1696	4.51411
1697	0.16970000000000002	4.4567704
1698	0.1698	4.4616947
1699	0.1699	4.6234674
1700	0.17	4.77624
1701	0.1701	4.8551083
1702	0.17020000000000002	4.931807
1703	0.1703	4.9791865
1704	0.1704	4.9998336
1705	0.1705	4.8430734
1706	0.1706	4.6855597
1707	0.17070000000000002	4.554209
1708	0.1708	4.446695
1709	0.1709	4.382698
1710	0.171	4.324163
1711	0.1711	4.274933
1712	0.17120000000000002	4.2034626
1713	0.1713	4.254166
1714	0.1714	4.2298307
1715	0.1715	4.1916323
1716	0.1716	4.2063627
1717	0.17170000000000002	4.124066
1718	0.1718	4.005608
1719	0.1719	4.052987
1720	0.17200000000000001	4.039022
1721	0.1721	3.9359713
1722	0.17220000000000002	3.814038
1723	0.1723	3.7831035
1724	0.1724	3.7433965
1725	0.17250000000000001	3.7616863
1726	0.1726	3.819259
1727	0.17270000000000002	3.8396227
1728	0.1728	3.8347697
1729	0.1729	3.8985913
1730	0.17300000000000001	3.8920505
1731	0.1731	3.9086945
1732	0.17320000000000002	3.9400492
1733	0.1733	3.924768
1734	0.1734	3.900289
1735	0.17350000000000002	3.9227142
1736	0.1736	3.9831467
1737	0.17370000000000002	3.9873865
1738	0.1738	3.96078
1739	0.1739	3.91895
1740	0.17400000000000002	3.8415697
1741	0.1741	3.792191
1742	0.17420000000000002	3.8444154
1743	0.1743	3.9696357
1744	0.1744	4.0500493
1745	0.17450000000000002	4.1294503
1746	0.1746	4.223274
1747	0.17470000000000002	4.207183
1748	0.1748	4.315143
1749	0.1749	4.365289
1750	0.17500000000000002	4.398687
1751	0.1751	4.318477
1752	0.1752	4.2591586
1753	0.1753	4.2022066
1754	0.1754	4.175786
1755	0.17550000000000002	4.1468973
1756	0.1756	4.1138377
1757	0.1757	4.0229983
1758	0.1758	4.0222983
1759	0.1759	4.019432
1760	0.17600000000000002	4.0389943
1761	0.1761	4.069028
1762	0.1762	4.1613946
1763	0.1763	4.2224813
1764	0.1764	4.2102084
1765	0.17650000000000002	4.1654115
1766	0.1766	4.077182
1767	0.1767	3.973664
1768	0.1768	3.9137511
1769	0.1769	3.8062747
1770	0.17700000000000002	3.768808
1771	0.1771	3.7656007
1772	0.1772	3.8304737
1773	0.1773	3.8674793
1774	0.1774	3.8425322
1775	0.17750000000000002	3.851521
1776	0.1776	3.842734
1777	0.1777	3.8203442
1778	0.1778	3.9006054
1779	0.1779	4.0193787
1780	0.17800000000000002	4.1469336
1781	0.1781	4.274084
1782	0.1782	4.3616853
1783	0.17830000000000001	4.3998785
1784	0.1784	4.385833
1785	0.17850000000000002	4.431289
1786	0.1786	4.4082546
1787	0.1787	4.3947296
1788	0.17880000000000001	4.399438
1789	0.1789	4.503675
1790	0.17900000000000002	4.56361
1791	0.1791	4.559348
1792	0.1792	4.563894
1793	0.17930000000000001	4.6003737
1794	0.1794	4.6411815
1795	0.17950000000000002	4.609751
1796	0.1796	4.5228047
1797	0.1797	4.5108647
1798	0.17980000000000002	4.5047545
1799	0.1799	4.5007358
1800	0.18000000000000002	4.444986
1801	0.1801	4.370691
1802	0.1802	4.3578663
1803	0.18030000000000002	4.2741613
1804	0.1804	4.177985
1805	0.18050000000000002	4.106834
1806	0.1806	4.091742
1807	0.1807	4.103657
1808	0.18080000000000002	4.0121956
1809	0.1809	4.0106077
1810	0.18100000000000002	3.9817772
1811	0.1811	3.9097724
1812	0.1812	3.9746833
1813	0.18130000000000002	4.0185795
1814	0.1814	4.13029
1815	0.18150000000000002	4.263361
1816	0.1816	4.445846
1817	0.1817	4.626029
1818	0.18180000000000002	4.7226067
1819	0.1819	4.7215962
1820	0.182	4.766771
1821	0.1821	4.8433704
1822	0.1822	4.8313985
1823	0.18230000000000002	4.8011045
1824	0.1824	4.733584
1825	0.1825	4.6775284
1826	0.1826	4.5968704
1827	0.1827	4.4811473
1828	0.18280000000000002	4.420625
1829	0.1829	4.3391867
1830	0.183	4.3497868
1831	0.1831	4.382219
1832	0.1832	4.414618
1833	0.18330000000000002	4.4588184
1834	0.1834	4.3964953
1835	0.1835	4.319977
1836	0.1836	4.296126
1837	0.1837	4.2489467
1838	0.18380000000000002	4.2012024
1839	0.1839	4.184797
1840	0.184	4.194167
1841	0.1841	4.2227006
1842	0.1842	4.19617
1843	0.18430000000000002	4.148559
1844	0.1844	4.1232047
1845	0.1845	4.0928655
1846	0.18460000000000001	4.093507
1847	0.1847	4.08187
1848	0.18480000000000002	4.101219
1849	0.1849	4.1680293
1850	0.185	4.231597
1851	0.18510000000000001	4.2651577
1852	0.1852	4.282092
1853	0.18530000000000002	4.2921333
1854	0.1854	4.2763743
1855	0.1855	4.3427215
1856	0.18560000000000001	4.2881436
1857	0.1857	4.2713866
1858	0.18580000000000002	4.351158
1859	0.1859	4.4150124
1860	0.186	4.4951105
1861	0.18610000000000002	4.632758
1862	0.1862	4.760061
1863	0.18630000000000002	4.8951983
1864	0.1864	4.874538
1865	0.1865	4.7811155
1866	0.18660000000000002	4.785118
1867	0.1867	4.7793417
1868	0.18680000000000002	4.710456
1869	0.1869	4.559717
1870	0.187	4.444345
1871	0.18710000000000002	4.438962
1872	0.1872	4.404318
1873	0.18730000000000002	4.3565426
1874	0.1874	4.3262978
1875	0.1875	4.268772
1876	0.18760000000000002	4.1227474
1877	0.1877	4.034366
1878	0.18780000000000002	4.0131335
1879	0.1879	4.1169705
1880	0.188	4.221826
1881	0.18810000000000002	4.273673
1882	0.1882	4.316671
1883	0.1883	4.264181
1884	0.1884	4.197815
1885	0.1885	4.1466703
1886	0.18860000000000002	4.116331
1887	0.1887	4.085592
1888	0.1888	4.022794
1889	0.1889	4.0607524
1890	0.189	3.949523
1891	0.18910000000000002	3.8643095
1892	0.1892	3.8460011
1893	0.1893	3.8392508
1894	0.1894	3.818476
1895	0.1895	3.8264158
1896	0.18960000000000002	3.9237676
1897	0.1897	3.9212
1898	0.1898	3.7950253
1899	0.1899	3.684411
1900	0.19	3.6078105
1901	0.19010000000000002	3.6198096
1902	0.1902	3.6558306
1903	0.1903	3.717118
1904	0.1904	3.7192926
1905	0.1905	3.6692867
1906	0.19060000000000002	3.5770519
1907	0.1907	3.5738497
1908	0.1908	3.6729417
1909	0.19090000000000001	3.7679684
1910	0.191	3.8431635
1911	0.19110000000000002	3.9681554
1912	0.1912	4.090681
1913	0.1913	4.1714897
1914	0.19140000000000001	4.19011
1915	0.1915	4.298218
1916	0.19160000000000002	4.4049487
1917	0.1917	4.4483743
1918	0.1918	4.4390483
1919	0.19190000000000002	4.48437
1920	0.192	4.4787736
1921	0.19210000000000002	4.519135
1922	0.1922	4.515797
1923	0.1923	4.5627556
1924	0.19240000000000002	4.578525
1925	0.1925	4.6237364
1926	0.19260000000000002	4.6578207
1927	0.1927	4.585113
1928	0.1928	4.5564213
1929	0.19290000000000002	4.512603
1930	0.193	4.4432397
1931	0.19310000000000002	4.3496447
1932	0.1932	4.273457
1933	0.1933	4.241578
1934	0.19340000000000002	4.236921
1935	0.1935	4.3112903
1936	0.19360000000000002	4.346254
1937	0.1937	4.3193436
1938	0.1938	4.300819
1939	0.19390000000000002	4.290459
1940	0.194	4.2936954
1941	0.19410000000000002	4.2680054
1942	0.1942	4.1634874
1943	0.1943	4.090208
1944	0.19440000000000002	4.087061
1945	0.1945	4.0978017
1946	0.19460000000000002	4.115095
1947	0.1947	4.141924
1948	0.1948	4.116149
1949	0.19490000000000002	4.059149
1950	0.195	4.06771
1951	0.1951	4.051073
1952	0.1952	4.038235
1953	0.1953	4.0037413
1954	0.19540000000000002	3.9802732
1955	0.1955	3.9881828
1956	0.1956	4.0056076
1957	0.1957	4.007638
1958	0.1958	4.015065
1959	0.19590000000000002	3.9698253
1960	0.196	3.9658604
1961	0.1961	3.9672868
1962	0.1962	3.9201677
1963	0.1963	3.852823
1964	0.19640000000000002	3.9148095
1965	0.1965	4.1044703
1966	0.1966	4.1874857
1967	0.1967	4.084176
1968	0.1968	4.007055
1969	0.19690000000000002	3.9174252
1970	0.197	3.8973079
1971	0.1971	3.9033551
1972	0.19720000000000001	3.885675
1973	0.1973	3.8218753
1974	0.19740000000000002	3.7577453
1975	0.1975	3.8278093
1976	0.1976	3.8168244
1977	0.19770000000000001	3.7774405
1978	0.1978	3.7421849
1979	0.19790000000000002	3.6873188
1980	0.198	3.5261555
1981	0.1981	3.428468
1982	0.19820000000000002	3.4137561
1983	0.1983	3.4343543
1984	0.19840000000000002	3.4367979
1985	0.1985	3.4675877
1986	0.1986	3.5883286
1987	0.19870000000000002	3.667456
1988	0.1988	3.7111282
1989	0.19890000000000002	3.691989
1990	0.199	3.7088513
1991	0.1991	3.7361562
1992	0.19920000000000002	3.6607528
1993	0.1993	3.5271318
1994	0.19940000000000002	3.4096637
1995	0.1995	3.4307156
1996	0.1996	3.4635367
1997	0.19970000000000002	3.5461714
1998	0.1998	3.4840612
[truncated: 29,251 more rows]
