# Supplementary material for: Machine learning coarse-grained potentials of protein thermodynamics
Source: Nat Commun. 2023 Sep 15;14:5739. doi: 10.1038/s41467-023-41343-1 (PMC10504246; doi:10.1038/s41467-023-41343-1)
Supplement: Supplementary file 4 — Source Data [file 41467_2023_41343_MOESM4_ESM.zip › Source_data/FigureS12/FigureS12d.csv]

time [ns]	RMSD [A]
0.0	4.5912633
0.0001	4.5905304
0.0002	4.592117
0.00030000000000000003	4.6722126
0.0004	4.820125
0.0005	4.8837557
0.0006000000000000001	4.906265
0.0007	4.991519
0.0008	5.1155987
0.0009000000000000001	5.187553
0.001	5.1847577
0.0011	5.195325
0.0012000000000000001	5.2528152
0.0013000000000000002	5.381521
0.0014	5.4750853
0.0015	5.520283
0.0016	5.496373
0.0017000000000000001	5.3967004
0.0018000000000000002	5.3049436
0.0019	5.270383
0.002	5.2194304
0.0021000000000000003	5.1481905
0.0022	5.1367025
0.0023	5.2064614
0.0024000000000000002	5.4062624
0.0025	5.5355206
0.0026000000000000003	5.5588536
0.0027	5.5240684
0.0028	5.565947
0.0029000000000000002	5.608176
0.003	5.653279
0.0031000000000000003	5.674887
0.0032	5.7115035
0.0033	5.7749248
0.0034000000000000002	5.875673
0.0035	6.0003176
0.0036000000000000003	6.118593
0.0037	6.2625084
0.0038	6.391032
0.0039000000000000003	6.490944
0.004	6.625166
0.0041	6.664791
0.004200000000000001	6.6275263
0.0043	6.6553555
0.0044	6.680866
0.0045000000000000005	6.681181
0.0046	6.6860647
0.0047	6.657664
0.0048000000000000004	6.5597935
0.0049	6.495266
0.005	6.420663
0.0051	6.3262277
0.005200000000000001	6.2745934
0.0053	6.202057
0.0054	6.157363
0.0055000000000000005	6.143621
0.0056	6.1334996
0.0057	6.0935154
0.0058000000000000005	6.0275097
0.0059	6.020076
0.006	6.0439863
0.0061	6.1066837
0.006200000000000001	6.2032886
0.0063	6.293665
0.0064	6.242819
0.006500000000000001	6.2688236
0.0066	6.300874
0.0067	6.3924766
0.0068000000000000005	6.4962077
0.006900000000000001	6.6388474
0.007	6.7583585
0.0071	6.8733478
0.007200000000000001	6.9639797
0.0073	7.038106
0.0074	7.163224
0.007500000000000001	7.2207894
0.0076	7.3558617
0.0077	7.4365315
0.0078000000000000005	7.464739
0.0079	7.505822
0.008	7.6379056
0.0081	7.8242307
0.0082	7.914291
0.0083	7.9571095
0.008400000000000001	7.964279
0.0085	8.020891
0.0086	8.118337
0.008700000000000001	8.218159
0.0088	8.282244
0.0089	8.390244
0.009000000000000001	8.487331
0.0091	8.63795
0.0092	8.70171
0.009300000000000001	8.777686
0.0094	8.849693
0.0095	8.883877
0.009600000000000001	8.850775
0.0097	8.86734
0.0098	8.828043
0.0099	8.719603
0.01	8.66879
0.010100000000000001	8.650668
0.0102	8.646039
0.0103	8.633513
0.010400000000000001	8.578097
0.0105	8.524812
0.0106	8.538766
0.010700000000000001	8.571717
0.0108	8.586379
0.0109	8.566243
0.011000000000000001	8.524745
0.0111	8.500111
0.0112	8.487309
0.011300000000000001	8.405752
0.0114	8.395034
0.0115	8.443741
0.011600000000000001	8.443835
0.0117	8.479536
0.0118	8.551306
0.0119	8.627319
0.012	8.652185
0.012100000000000001	8.698708
0.0122	8.709626
0.0123	8.72376
0.012400000000000001	8.757863
0.0125	8.727626
0.0126	8.690135
0.012700000000000001	8.650776
0.0128	8.67173
0.0129	8.759487
0.013000000000000001	8.7486
0.0131	8.750465
0.0132	8.688054
0.013300000000000001	8.692283
0.0134	8.7107725
0.0135	8.71672
0.013600000000000001	8.736095
0.0137	8.748309
0.013800000000000002	8.765209
0.013900000000000001	8.731862
0.014	8.7126255
0.014100000000000001	8.747418
0.0142	8.7640505
0.0143	8.83301
0.014400000000000001	8.89136
0.0145	8.971526
0.0146	9.10583
0.014700000000000001	9.209652
0.0148	9.242492
0.0149	9.266151
0.015000000000000001	9.438137
0.0151	9.547431
0.0152	9.54213
0.015300000000000001	9.597093
0.0154	9.581276
0.0155	9.513786
0.015600000000000001	9.455314
0.015700000000000002	9.457785
0.0158	9.455798
0.0159	9.452162
0.016	9.422285
0.0161	9.371069
0.0162	9.419533
0.016300000000000002	9.436078
0.0164	9.439252
0.0165	9.485658
0.0166	9.50523
0.0167	9.59553
0.016800000000000002	9.655623
0.016900000000000002	9.729463
0.017	9.748855
0.0171	9.735501
0.0172	9.722777
0.0173	9.711439
0.017400000000000002	9.689258
0.0175	9.716445
0.0176	9.747721
0.0177	9.747906
0.0178	9.788557
0.0179	9.832671
0.018000000000000002	9.768506
0.0181	9.740865
0.0182	9.743273
0.0183	9.740357
0.0184	9.776484
0.018500000000000003	9.858648
0.018600000000000002	9.928347
0.0187	9.98199
0.0188	9.9924965
0.0189	9.939893
0.019	9.945488
0.019100000000000002	9.938346
0.019200000000000002	9.898234
0.0193	9.8796835
0.0194	9.9394865
0.0195	10.035972
0.0196	10.113174
0.019700000000000002	10.099215
0.0198	10.087452
0.0199	10.128904
0.02	10.138457
0.0201	10.137249
0.020200000000000003	10.121053
0.020300000000000002	10.243312
0.0204	10.3298235
0.0205	10.348818
0.0206	10.401822
0.0207	10.505753
0.020800000000000003	10.524207
0.020900000000000002	10.582281
0.021	10.678054
0.0211	10.755533
0.0212	10.765181
0.0213	10.78585
0.021400000000000002	10.868998
0.021500000000000002	10.917915
0.0216	10.916522
0.0217	10.877595
0.0218	10.861182
0.0219	10.901713
0.022000000000000002	10.850766
0.0221	10.794683
0.0222	10.840809
0.0223	10.963357
0.0224	11.042153
0.022500000000000003	11.050713
0.022600000000000002	11.030348
0.0227	11.053188
0.0228	11.111079
0.0229	11.112313
0.023	11.089048
0.023100000000000002	11.109805
0.023200000000000002	11.126167
0.0233	11.174293
0.0234	11.227874
0.0235	11.231595
0.0236	11.199065
0.023700000000000002	11.196201
0.0238	11.153262
0.0239	11.032741
0.024	10.964067
0.0241	10.963428
0.024200000000000003	10.961621
0.024300000000000002	10.919294
0.0244	10.891381
0.0245	10.851283
0.0246	10.807567
0.0247	10.766023
0.024800000000000003	10.807767
0.024900000000000002	10.803384
0.025	10.682466
0.0251	10.68645
0.0252	10.770531
0.0253	10.807637
0.025400000000000002	10.803169
0.025500000000000002	10.897023
0.0256	10.969543
0.0257	11.002698
0.0258	11.050352
0.025900000000000003	11.086496
0.026000000000000002	11.057894
0.0261	11.012719
0.0262	11.065305
0.0263	11.112013
0.0264	11.166592
0.026500000000000003	11.145495
0.026600000000000002	11.070196
0.0267	11.014282
0.0268	10.957611
0.0269	10.917566
0.027	10.81244
0.027100000000000003	10.668114
0.027200000000000002	10.545611
0.0273	10.538131
0.0274	10.5281105
0.0275	10.487652
0.027600000000000003	10.462905
0.027700000000000002	10.417186
0.027800000000000002	10.41009
0.0279	10.369632
0.028	10.349836
0.0281	10.35668
0.028200000000000003	10.410732
0.028300000000000002	10.495933
0.0284	10.550347
0.0285	10.604218
0.0286	10.66058
0.0287	10.650312
0.028800000000000003	10.632395
0.028900000000000002	10.624177
0.029	10.611094
0.0291	10.61659
0.0292	10.565022
0.029300000000000003	10.472611
0.029400000000000003	10.504588
0.029500000000000002	10.59592
0.0296	10.559585
0.0297	10.627719
0.0298	10.650304
0.029900000000000003	10.7052965
0.030000000000000002	10.797314
0.030100000000000002	10.847124
0.0302	10.891694
0.0303	11.005964
0.0304	11.056983
0.030500000000000003	11.09623
0.030600000000000002	11.109563
0.0307	11.078598
0.0308	11.040001
0.0309	11.065468
0.031	11.03352
0.031100000000000003	11.008391
0.031200000000000002	10.902435
0.0313	10.825266
0.031400000000000004	10.69824
0.0315	10.5156
0.0316	10.371656
0.0317	10.341743
0.0318	10.318092
0.031900000000000005	10.149586
0.032	10.05733
0.032100000000000004	10.124203
0.0322	10.2191725
0.0323	10.297309
0.0324	10.31166
0.0325	10.297894
0.032600000000000004	10.28668
0.0327	10.381727
0.0328	10.368818
0.0329	10.366101
0.033	10.438389
0.033100000000000004	10.43169
0.0332	10.266731
0.0333	10.209041
0.0334	10.231606
0.0335	10.131104
0.033600000000000005	9.95638
0.0337	9.822949
0.033800000000000004	9.695577
0.0339	9.536245
0.034	9.369679
0.0341	9.304815
0.0342	9.285858
0.034300000000000004	9.223332
0.0344	9.197293
0.0345	9.220198
0.0346	9.207212
0.0347	9.25784
0.034800000000000005	9.273464
0.0349	9.281097
0.035	9.313876
0.0351	9.359268
0.0352	9.345668
0.035300000000000005	9.345854
0.0354	9.414348
0.035500000000000004	9.415831
0.0356	9.359117
0.0357	9.385194
0.0358	9.46696
0.0359	9.541136
0.036000000000000004	9.634334
0.0361	9.667238
0.0362	9.763542
0.0363	9.812087
0.0364	9.83997
0.036500000000000005	9.8083725
0.0366	9.743248
0.0367	9.687415
0.0368	9.717457
0.0369	9.734038
0.037000000000000005	9.709786
0.0371	9.665133
0.037200000000000004	9.682522
0.0373	9.655967
0.0374	9.578316
0.0375	9.528691
0.0376	9.547561
0.037700000000000004	9.606525
0.0378	9.702167
0.0379	9.808581
0.038	9.8686905
0.0381	9.908281
0.038200000000000005	9.905588
0.0383	9.864884
0.038400000000000004	9.826536
0.0385	9.844732
0.0386	9.830658
0.038700000000000005	9.903573
0.0388	9.952098
0.038900000000000004	9.957783
0.039	9.928912
0.0391	9.86569
0.0392	9.755377
0.0393	9.640309
0.039400000000000004	9.499766
0.0395	9.384369
0.0396	9.282272
0.0397	9.168436
0.0398	9.135558
0.039900000000000005	9.16109
0.04	9.169447
0.040100000000000004	9.14279
0.0402	9.1301985
0.0403	9.138092
0.040400000000000005	9.1525955
0.0405	9.108995
0.040600000000000004	9.092284
0.0407	9.18709
0.0408	9.318954
0.0409	9.453935
0.041	9.626648
0.041100000000000005	9.784864
0.0412	9.862485
0.0413	9.928436
0.0414	9.9587145
0.0415	9.95336
0.041600000000000005	9.958107
0.0417	10.049577
0.041800000000000004	10.129592
0.0419	10.183818
0.042	10.192279
0.042100000000000005	10.134948
0.0422	10.152515
0.042300000000000004	10.174694
0.0424	10.066759
0.0425	10.004721
0.0426	10.003004
0.0427	9.952805
0.042800000000000005	9.887895
0.0429	9.879064
0.043000000000000003	9.887424
0.0431	9.9271755
0.0432	10.023893
0.043300000000000005	10.048813
0.0434	10.105229
0.043500000000000004	10.257516
0.0436	10.342849
0.0437	10.393926
0.0438	10.363773
0.0439	10.348003
0.044000000000000004	10.436625
0.0441	10.517397
0.0442	10.532572
0.0443	10.600688
0.0444	10.61695
0.044500000000000005	10.631089
0.0446	10.691766
0.044700000000000004	10.749101
0.0448	10.914154
0.0449	10.947234
0.045000000000000005	10.891534
0.0451	10.852579
0.045200000000000004	10.888333
0.0453	10.918223
0.0454	10.886273
0.0455	10.788114
0.0456	10.742381
0.045700000000000005	10.626019
0.0458	10.548931
0.0459	10.437383
0.046	10.348934
0.0461	10.223545
0.046200000000000005	10.150328
0.0463	10.058392
0.046400000000000004	9.936322
0.0465	9.807987
0.0466	9.722603
0.046700000000000005	9.646921
0.0468	9.575625
0.046900000000000004	9.531315
0.047	9.547176
0.0471	9.52942
0.0472	9.447739
0.0473	9.433805
0.047400000000000005	9.536258
0.0475	9.585435
0.0476	9.630804
0.0477	9.660622
0.0478	9.684324
0.047900000000000005	9.7786665
0.048	9.812727
0.048100000000000004	9.831122
0.0482	9.808903
0.0483	9.921329
0.048400000000000006	9.951318
0.0485	9.871812
0.048600000000000004	9.881273
0.0487	9.940531
0.0488	9.921942
0.0489	9.930676
0.049	9.964633
0.049100000000000005	10.047185
0.0492	10.043744
0.049300000000000004	10.135624
0.0494	10.3208275
0.0495	10.424428
0.049600000000000005	10.462467
0.0497	10.545796
0.049800000000000004	10.63492
0.0499	10.684622
0.05	10.642604
0.050100000000000006	10.593621
0.0502	10.596587
0.050300000000000004	10.602073
0.0504	10.63939
0.0505	10.64218
0.0506	10.6873045
0.0507	10.800948
0.050800000000000005	10.8217325
0.0509	10.859483
0.051000000000000004	10.903882
0.0511	10.969275
0.0512	11.036339
0.051300000000000005	11.107703
0.0514	11.139307
0.051500000000000004	11.239184
0.0516	11.268818
0.0517	11.229465
0.051800000000000006	11.233182
0.0519	11.18755
0.052000000000000005	11.139397
0.0521	11.201417
0.0522	11.296221
0.0523	11.316297
0.0524	11.266407
0.052500000000000005	11.222535
0.0526	11.258373
0.052700000000000004	11.272991
0.0528	11.26771
0.0529	11.257951
0.053000000000000005	11.191334
0.0531	11.173323
0.053200000000000004	11.176439
0.0533	11.127962
0.0534	11.046577
0.053500000000000006	11.052459
0.0536	11.088566
0.053700000000000005	11.0898695
0.0538	11.114293
0.0539	11.1456585
0.054	11.126514
0.0541	11.084922
0.054200000000000005	11.069183
0.0543	11.080986
0.054400000000000004	11.080809
0.0545	11.069103
0.0546	11.035677
0.054700000000000006	10.968044
0.0548	10.856421
0.054900000000000004	10.770036
0.055	10.776638
0.0551	10.828815
0.055200000000000006	10.849287
0.0553	10.8991785
0.055400000000000005	10.916131
0.0555	10.819446
0.055600000000000004	10.724722
0.0557	10.67377
0.0558	10.645434
0.055900000000000005	10.66149
0.056	10.599071
0.056100000000000004	10.568925
0.0562	10.516034
0.0563	10.551588
0.056400000000000006	10.547359
0.0565	10.553782
0.056600000000000004	10.544417
0.0567	10.529559
0.0568	10.40631
0.056900000000000006	10.314264
0.057	10.150713
0.057100000000000005	10.051419
0.0572	10.07059
0.057300000000000004	10.173749
0.0574	10.281394
0.0575	10.380642
0.057600000000000005	10.46117
0.0577	10.477185
0.057800000000000004	10.457307
0.0579	10.4786
0.058	10.382374
0.058100000000000006	10.3057575
0.0582	10.210281
0.058300000000000005	10.084937
0.0584	10.034408
0.0585	10.00305
0.058600000000000006	10.024663
0.0587	10.110841
0.058800000000000005	10.234137
0.0589	10.324716
0.059000000000000004	10.36464
0.0591	10.393946
0.0592	10.328651
0.059300000000000005	10.232823
0.0594	10.12117
0.059500000000000004	10.120251
0.0596	10.058887
0.0597	9.955071
0.059800000000000006	9.934574
0.0599	9.950234
0.060000000000000005	9.935689
0.0601	10.004738
0.060200000000000004	9.977945
0.0603	9.9748125
0.0604	9.935085
0.060500000000000005	9.872331
0.0606	9.792471
0.060700000000000004	9.767795
0.0608	9.752951
0.0609	9.770986
0.061000000000000006	9.817288
0.0611	9.84616
0.061200000000000004	9.8938465
0.0613	9.982969
0.0614	10.016554
0.061500000000000006	10.072628
0.0616	10.145996
0.061700000000000005	10.198011
0.0618	10.181229
0.061900000000000004	10.178645
0.062	10.205789
0.0621	10.255995
0.062200000000000005	10.259115
0.0623	10.283551
0.062400000000000004	10.272999
0.0625	10.318894
0.0626	10.405752
0.0627	10.409922
0.06280000000000001	10.478721
0.0629	10.50309
0.063	10.387148
0.0631	10.283132
0.0632	10.234006
0.06330000000000001	10.296667
0.0634	10.243154
0.0635	10.184745
0.0636	10.136844
0.0637	10.023142
0.06380000000000001	9.927118
0.0639	9.872852
0.064	9.889585
0.0641	9.914357
0.06420000000000001	9.870177
0.06430000000000001	9.850528
0.0644	9.883503
0.0645	9.92783
0.0646	9.887889
0.06470000000000001	9.8198395
0.0648	9.798478
0.0649	9.766912
0.065	9.737269
0.0651	9.62736
0.06520000000000001	9.541116
0.0653	9.528808
0.0654	9.550893
0.0655	9.554945
0.0656	9.578605
0.06570000000000001	9.654289
0.0658	9.685256
0.0659	9.756885
0.066	9.786846
0.0661	9.862365
0.06620000000000001	9.871107
0.0663	9.89655
0.0664	9.881762
0.0665	9.869783
0.0666	9.913732
0.06670000000000001	9.958953
0.0668	10.004677
0.0669	10.022289
0.067	9.977251
0.0671	9.964681
0.06720000000000001	9.891055
0.0673	9.804336
0.0674	9.753852
0.0675	9.79104
0.06760000000000001	9.850135
0.06770000000000001	9.829221
0.0678	9.7933235
0.0679	9.787381
0.068	9.766015
0.06810000000000001	9.77096
0.0682	9.806551
0.0683	9.940371
0.0684	10.018582
0.0685	10.058636
0.06860000000000001	10.091672
0.0687	10.157822
0.0688	10.220599
0.0689	10.243382
0.069	10.271825
0.06910000000000001	10.268107
0.0692	10.165118
0.0693	10.0933895
0.0694	10.00746
0.0695	9.85687
0.06960000000000001	9.807169
0.0697	9.869215
0.0698	9.929298
0.0699	9.986257
0.07	10.097507
0.07010000000000001	10.181271
0.0702	10.210914
0.0703	10.274186
0.0704	10.370165
0.07050000000000001	10.428701
0.07060000000000001	10.396722
0.0707	10.356864
0.0708	10.383311
0.0709	10.489281
0.07100000000000001	10.583859
0.0711	10.659043
0.0712	10.6451645
0.0713	10.661839
0.0714	10.730734
0.07150000000000001	10.793921
0.0716	10.76027
0.0717	10.808381
0.0718	10.763057
0.0719	10.7800455
0.07200000000000001	10.8462305
0.0721	10.994105
0.0722	11.083952
0.0723	11.092872
0.0724	11.034022
0.07250000000000001	11.076659
0.0726	11.043695
0.0727	11.027805
0.0728	10.959323
0.0729	10.859972
0.07300000000000001	10.730451
0.0731	10.708585
0.0732	10.626749
0.0733	10.562759
0.0734	10.564164
0.07350000000000001	10.519298
0.0736	10.523492
0.0737	10.699738
0.0738	10.865311
0.07390000000000001	10.917559
0.07400000000000001	10.932548
0.0741	10.902906
0.0742	10.848938
0.0743	10.782112
0.07440000000000001	10.841038
0.0745	10.936319
0.0746	10.916494
0.0747	10.893377
0.0748	10.95645
0.07490000000000001	11.027934
0.075	11.10996
0.0751	11.151049
0.0752	11.222709
0.0753	11.29146
0.07540000000000001	11.303177
0.0755	11.304709
0.0756	11.286041
0.0757	11.226762
0.0758	11.103353
0.07590000000000001	10.962449
0.076	10.927577
0.0761	10.95755
0.0762	10.979239
0.0763	10.956013
0.07640000000000001	10.9725895
0.0765	10.927225
0.0766	10.908351
0.0767	10.869543
0.07680000000000001	10.858571
0.07690000000000001	10.841612
0.077	10.901085
0.0771	11.002853
0.0772	11.1162405
0.07730000000000001	11.1466255
0.07740000000000001	11.150582
0.0775	11.122465
0.0776	11.049679
0.0777	10.987177
0.07780000000000001	10.940912
0.0779	10.821719
0.078	10.686483
0.0781	10.566047
0.0782	10.477677
0.07830000000000001	10.42744
0.0784	10.425522
0.0785	10.439508
0.0786	10.477903
0.0787	10.53022
0.07880000000000001	10.62779
0.0789	10.720989
0.079	10.719426
0.0791	10.669174
0.0792	10.659399
0.07930000000000001	10.678722
0.0794	10.685966
0.0795	10.757363
0.0796	10.810431
0.07970000000000001	10.839161
0.07980000000000001	10.911002
0.0799	10.943229
0.08	10.91903
0.0801	10.834479
0.08020000000000001	10.844304
0.08030000000000001	10.832521
0.0804	10.822803
0.0805	10.838242
0.0806	10.87208
0.08070000000000001	10.893845
0.08080000000000001	10.8329935
0.0809	10.744282
0.081	10.662416
0.0811	10.59567
0.08120000000000001	10.517847
0.0813	10.4937725
0.0814	10.44047
0.0815	10.312829
0.0816	10.185513
0.08170000000000001	10.120875
0.0818	10.106875
0.0819	10.083415
0.082	10.126805
0.0821	10.246921
0.08220000000000001	10.320201
0.0823	10.288788
0.0824	10.33543
0.0825	10.422032
0.0826	10.430293
0.08270000000000001	10.456878
0.0828	10.506683
0.0829	10.522143
0.083	10.446225
0.08310000000000001	10.333255
0.08320000000000001	10.260995
0.0833	10.255539
0.0834	10.321661
0.0835	10.336887
0.08360000000000001	10.29787
0.08370000000000001	10.212152
0.0838	10.114913
0.0839	10.055997
0.084	9.979025
0.08410000000000001	10.056484
0.08420000000000001	10.151091
0.0843	10.148945
0.0844	10.100693
0.0845	10.058885
0.08460000000000001	10.053123
0.0847	9.985993
0.0848	9.9402485
0.0849	9.930026
0.085	9.816017
0.08510000000000001	9.741154
0.0852	9.633937
0.0853	9.495013
0.0854	9.421787
0.0855	9.386119
0.08560000000000001	9.357091
0.0857	9.446681
0.0858	9.456227
0.0859	9.395851
0.08600000000000001	9.346538
0.08610000000000001	9.421274
0.0862	9.533403
0.0863	9.623101
0.0864	9.60794
0.08650000000000001	9.571822
0.08660000000000001	9.620994
0.0867	9.695455
0.0868	9.691985
0.0869	9.627316
0.08700000000000001	9.57307
0.08710000000000001	9.563051
0.0872	9.577911
0.0873	9.60235
0.0874	9.523917
0.08750000000000001	9.535167
0.0876	9.568801
0.0877	9.693582
0.0878	9.799488
0.0879	9.879332
0.08800000000000001	9.899704
0.0881	9.941795
0.0882	9.956189
0.0883	9.962758
0.0884	10.019423
0.08850000000000001	10.049562
0.0886	10.044625
0.0887	9.967806
0.0888	9.841995
0.0889	9.7056055
0.08900000000000001	9.638649
0.0891	9.601422
0.0892	9.613451
0.0893	9.579447
0.08940000000000001	9.570742
0.08950000000000001	9.574439
0.0896	9.560824
0.0897	9.521623
0.0898	9.461739
0.08990000000000001	9.305894
0.09000000000000001	9.212641
0.0901	9.246497
0.0902	9.276359
0.0903	9.367689
0.09040000000000001	9.46511
0.09050000000000001	9.559382
0.0906	9.604532
0.0907	9.609166
0.0908	9.54163
0.09090000000000001	9.412436
0.091	9.318537
0.0911	9.313139
0.0912	9.383758
0.0913	9.452225
0.09140000000000001	9.465744
0.0915	9.441959
0.0916	9.425234
0.0917	9.528294
0.0918	9.653051
0.09190000000000001	9.763986
0.092	9.845476
0.0921	9.955682
0.0922	10.013911
0.09230000000000001	10.082459
0.09240000000000001	10.111626
0.0925	10.071437
0.0926	10.04196
0.0927	10.041902
0.09280000000000001	10.156086
0.09290000000000001	10.186298
0.093	10.24958
0.0931	10.239361
0.0932	10.223108
0.09330000000000001	10.141524
0.09340000000000001	10.061512
0.0935	9.984071
0.0936	9.923108
0.0937	9.782273
0.09380000000000001	9.698408
0.09390000000000001	9.637087
0.094	9.571355
0.0941	9.53406
0.0942	9.46259
0.09430000000000001	9.502061
0.0944	9.624913
0.0945	9.811444
0.0946	10.027079
0.0947	10.199233
0.09480000000000001	10.32673
0.0949	10.410463
0.095	10.404338
0.0951	10.247158
0.0952	10.105944
0.09530000000000001	10.014029
0.0954	9.9244175
0.0955	9.823593
0.0956	9.740357
0.09570000000000001	9.614995
0.09580000000000001	9.445892
0.0959	9.238251
0.096	9.011836
0.0961	8.890978
0.09620000000000001	8.854399
0.09630000000000001	8.846023
0.0964	8.877376
0.0965	8.928232
0.0966	8.964697
0.09670000000000001	9.000109
0.09680000000000001	9.106841
0.0969	9.193445
0.097	9.285287
0.0971	9.399476
0.09720000000000001	9.481067
0.09730000000000001	9.533125
0.0974	9.572984
0.0975	9.590194
0.0976	9.624879
0.09770000000000001	9.635507
0.0978	9.616281
0.0979	9.560278
0.098	9.421522
0.0981	9.343723
0.09820000000000001	9.348779
0.0983	9.379149
0.0984	9.393056
0.0985	9.462187
0.09860000000000001	9.56052
0.09870000000000001	9.68978
0.0988	9.759585
0.0989	9.825456
0.099	9.834687
0.09910000000000001	9.814259
0.09920000000000001	9.727497
0.0993	9.836812
0.0994	9.856671
0.0995	9.887915
0.09960000000000001	9.883083
0.09970000000000001	9.894942
0.0998	9.918846
0.0999	9.9716015
0.1	9.966787
0.10010000000000001	9.948255
0.10020000000000001	9.972773
0.1003	10.006474
0.1004	10.087585
0.1005	10.107342
0.10060000000000001	10.156461
0.10070000000000001	10.2545
0.1008	10.297495
0.1009	10.2876835
0.101	10.259376
0.10110000000000001	10.190137
0.1012	10.178094
0.1013	10.155859
0.1014	10.155622
0.1015	10.052884
0.10160000000000001	9.959558
0.1017	9.897396
0.1018	9.815651
0.1019	9.718901
0.10200000000000001	9.659852
0.10210000000000001	9.577201
0.1022	9.507274
0.1023	9.455176
0.1024	9.4098425
0.10250000000000001	9.37986
0.10260000000000001	9.31915
0.1027	9.296802
0.1028	9.331903
0.1029	9.403142
0.10300000000000001	9.406382
0.10310000000000001	9.394506
0.1032	9.361964
0.1033	9.325765
0.1034	9.243133
0.10350000000000001	9.181701
0.10360000000000001	9.224601
0.1037	9.32286
0.1038	9.388283
0.1039	9.394129
0.10400000000000001	9.392375
0.1041	9.38569
0.1042	9.40273
0.1043	9.386179
0.1044	9.437927
0.10450000000000001	9.453434
0.1046	9.381335
0.1047	9.3601
0.1048	9.344562
0.10490000000000001	9.396565
0.10500000000000001	9.437673
0.1051	9.375401
0.1052	9.264852
0.1053	9.254788
0.10540000000000001	9.343381
0.10550000000000001	9.480541
0.1056	9.476974
0.1057	9.509673
0.1058	9.510004
0.10590000000000001	9.576942
0.10600000000000001	9.575931
0.1061	9.566627
0.1062	9.57788
0.1063	9.515157
0.10640000000000001	9.485926
0.10650000000000001	9.50089
0.1066	9.48347
0.1067	9.464501
0.1068	9.472358
0.10690000000000001	9.396682
0.10700000000000001	9.35477
0.1071	9.337138
0.1072	9.255237
0.1073	9.144801
0.10740000000000001	9.090293
0.1075	9.062144
0.1076	9.002229
0.1077	8.9343
0.1078	8.956155
0.10790000000000001	9.116993
0.108	9.240634
0.1081	9.323108
0.1082	9.383776
0.10830000000000001	9.407098
0.10840000000000001	9.413879
0.1085	9.474888
0.1086	9.571529
0.1087	9.653483
0.10880000000000001	9.645096
0.10890000000000001	9.53112
0.109	9.428428
0.1091	9.427376
0.1092	9.37596
0.10930000000000001	9.344411
0.10940000000000001	9.264519
0.1095	9.173742
0.1096	9.115641
0.1097	9.139262
0.10980000000000001	9.19328
0.10990000000000001	9.293717
0.11	9.373854
0.1101	9.406887
0.1102	9.428553
0.11030000000000001	9.361102
0.11040000000000001	9.276211
0.1105	9.189685
0.1106	9.137204
0.1107	9.116727
0.11080000000000001	9.177954
0.1109	9.217928
0.111	9.186248
0.1111	9.13733
0.11120000000000001	9.19533
0.11130000000000001	9.32575
0.1114	9.316652
0.1115	9.179351
0.1116	9.094879
0.11170000000000001	9.072619
0.11180000000000001	9.059263
0.1119	9.027091
0.112	9.1067705
0.1121	9.264676
0.11220000000000001	9.333975
0.11230000000000001	9.374743
0.1124	9.422989
0.1125	9.464164
0.1126	9.478725
0.11270000000000001	9.5294485
0.11280000000000001	9.481519
0.1129	9.435827
0.113	9.359691
0.1131	9.221171
0.11320000000000001	9.168086
0.11330000000000001	9.1125555
0.1134	9.025708
0.1135	8.959668
0.1136	8.994927
0.11370000000000001	9.080925
0.11380000000000001	9.158976
0.1139	9.206184
0.114	9.271112
0.11410000000000001	9.314012
0.11420000000000001	9.349961
0.1143	9.337228
0.1144	9.3900385
0.1145	9.445852
0.11460000000000001	9.5166025
0.11470000000000001	9.580063
0.1148	9.763807
0.1149	9.94194
0.115	10.106194
0.11510000000000001	10.173623
0.11520000000000001	10.202259
0.1153	10.227917
0.1154	10.273829
0.1155	10.295836
0.11560000000000001	10.334839
0.11570000000000001	10.342902
0.1158	10.287556
0.1159	10.201073
0.116	10.109623
0.11610000000000001	10.0231695
0.11620000000000001	9.897884
0.1163	9.856098
0.1164	9.936933
0.1165	10.00548
0.11660000000000001	10.115689
0.11670000000000001	10.115377
0.1168	10.026675
0.1169	9.963705
0.117	10.023465
0.11710000000000001	10.149747
0.11720000000000001	10.260892
0.1173	10.331784
0.1174	10.351869
0.11750000000000001	10.342968
0.11760000000000001	10.327535
0.1177	10.247785
0.1178	10.112524
0.1179	10.049188
0.11800000000000001	10.069429
0.11810000000000001	10.0993805
0.1182	10.159934
0.1183	10.209136
0.1184	10.269229
0.11850000000000001	10.309679
0.11860000000000001	10.304114
0.1187	10.302499
0.1188	10.283718
0.1189	10.32939
0.11900000000000001	10.368894
0.11910000000000001	10.402468
0.1192	10.385368
0.1193	10.341554
0.1194	10.287862
0.11950000000000001	10.273145
0.11960000000000001	10.266538
0.1197	10.309972
0.1198	10.294354
0.1199	10.286359
0.12000000000000001	10.286494
0.12010000000000001	10.394066
0.1202	10.475338
0.1203	10.572152
0.12040000000000001	10.685815
0.12050000000000001	10.798434
0.1206	10.844121
0.1207	10.90255
0.1208	10.9674835
0.12090000000000001	11.018068
0.12100000000000001	11.052007
0.1211	11.085374
0.1212	11.052511
0.1213	10.957858
0.12140000000000001	10.920278
0.12150000000000001	10.916477
0.1216	10.974876
0.1217	11.002881
0.1218	10.969239
0.12190000000000001	10.902274
0.12200000000000001	10.751558
0.1221	10.58953
0.1222	10.443333
0.1223	10.3063
0.12240000000000001	10.142108
0.12250000000000001	10.044397
0.1226	9.979875
0.1227	9.970071
0.1228	9.974427
0.12290000000000001	9.972929
0.12300000000000001	9.955034
0.1231	9.960802
0.1232	9.906992
0.1233	9.823379
0.12340000000000001	9.800462
0.12350000000000001	9.796789
0.1236	9.835884
0.1237	9.931439
0.12380000000000001	10.078773
0.12390000000000001	10.258232
0.124	10.412843
0.1241	10.542201
0.1242	10.600954
0.12430000000000001	10.687079
0.12440000000000001	10.636398
0.1245	10.57863
0.1246	10.560148
0.1247	10.590577
0.12480000000000001	10.552223
0.12490000000000001	10.519208
0.125	10.397471
0.12510000000000002	10.260828
0.1252	10.146176
0.1253	10.098716
0.1254	10.12106
0.1255	10.172506
0.12560000000000002	10.207445
0.1257	10.123413
0.1258	10.048306
0.1259	9.987548
0.126	9.956774
0.12610000000000002	9.907561
0.1262	9.857662
0.1263	9.848097
0.1264	9.862557
0.1265	9.908327
0.12660000000000002	9.933556
0.1267	9.965547
0.1268	9.947938
0.1269	9.915944
0.127	9.963343
0.12710000000000002	10.079567
0.1272	10.214195
0.1273	10.313985
0.1274	10.33596
0.1275	10.334755
0.12760000000000002	10.381274
0.1277	10.428102
0.1278	10.354161
0.1279	10.23821
0.128	10.1520605
0.12810000000000002	10.063984
0.1282	10.00102
0.1283	9.901721
0.12840000000000001	9.818713
0.1285	9.81762
0.12860000000000002	9.829785
0.1287	9.854127
0.1288	9.826166
0.12890000000000001	9.768602
0.129	9.680904
0.1291	9.581171
0.1292	9.507127
0.1293	9.54651
0.12940000000000002	9.587824
0.1295	9.557671
0.1296	9.513928
0.1297	9.495197
0.1298	9.4414215
0.12990000000000002	9.368909
0.13	9.326472
0.1301	9.30768
0.1302	9.329132
0.1303	9.354221
0.13040000000000002	9.390779
0.1305	9.460865
0.1306	9.493298
0.1307	9.655968
0.1308	9.823008
0.13090000000000002	9.972571
0.131	10.088184
0.1311	10.156869
0.1312	10.182832
0.1313	10.239343
0.13140000000000002	10.259601
0.1315	10.256631
0.1316	10.252811
0.1317	10.247523
0.1318	10.250929
0.13190000000000002	10.233207
0.132	10.244448
0.1321	10.299039
0.1322	10.333817
0.1323	10.310305
0.13240000000000002	10.354379
0.1325	10.405891
0.1326	10.373188
0.1327	10.303951
0.1328	10.224354
0.13290000000000002	10.172343
0.133	10.163111
0.1331	10.199659
0.1332	10.251553
0.1333	10.318739
0.13340000000000002	10.292379
0.1335	10.298358
0.1336	10.321764
0.1337	10.289259
0.1338	10.235351
0.13390000000000002	10.131139
0.134	10.067797
0.1341	10.038475
0.1342	10.078172
0.1343	10.059181
0.13440000000000002	10.002724
0.1345	9.904902
0.1346	9.875879
0.13470000000000001	9.909776
0.1348	9.930681
0.13490000000000002	9.93372
0.135	9.992689
0.1351	9.999625
0.13520000000000001	10.059892
0.1353	10.154151
0.13540000000000002	10.181147
0.1355	10.191989
0.1356	10.148117
0.13570000000000002	10.130542
0.1358	10.132592
0.1359	10.119918
0.136	10.15279
0.1361	10.136546
0.13620000000000002	10.080251
0.1363	10.007762
0.1364	9.892301
0.1365	9.739945
0.1366	9.616466
0.13670000000000002	9.519292
0.1368	9.505484
0.1369	9.553666
0.137	9.640404
0.1371	9.7631645
0.13720000000000002	9.805231
0.1373	9.776661
0.1374	9.866601
0.1375	9.94144
0.1376	10.03934
0.13770000000000002	10.00975
0.1378	9.984521
0.1379	9.916181
0.138	9.868347
0.1381	9.852568
0.13820000000000002	9.857583
0.1383	9.8446045
0.1384	9.913948
0.1385	10.019508
0.1386	10.181213
0.13870000000000002	10.286167
0.1388	10.348042
0.1389	10.30112
0.139	10.238605
0.1391	10.209518
0.13920000000000002	10.163274
0.1393	10.109833
0.1394	10.0293865
0.1395	9.979781
0.1396	9.993743
0.13970000000000002	10.001375
0.1398	9.999894
0.1399	10.032084
0.14	10.114389
0.1401	10.229768
0.14020000000000002	10.286007
0.1403	10.347544
0.1404	10.438771
0.1405	10.509708
0.1406	10.57634
0.14070000000000002	10.622201
0.1408	10.623021
0.1409	10.50232
0.14100000000000001	10.432704
0.1411	10.381409
0.14120000000000002	10.354762
0.1413	10.308019
0.1414	10.235119
0.14150000000000001	10.185089
0.1416	10.140248
0.14170000000000002	10.061024
0.1418	9.970598
0.1419	9.926811
0.14200000000000002	9.990025
0.1421	10.0335455
0.1422	10.063043
0.1423	9.955214
0.1424	9.798802
0.14250000000000002	9.769311
0.1426	9.791985
0.1427	9.832782
0.1428	9.869557
0.1429	9.940615
0.14300000000000002	10.0147085
0.1431	10.054523
0.1432	10.067294
0.1433	10.086325
0.1434	10.101011
0.14350000000000002	10.145998
0.1436	10.186757
0.1437	10.19926
0.1438	10.215747
0.1439	10.2347355
0.14400000000000002	10.256604
0.1441	10.212988
0.1442	10.140361
0.1443	10.052671
0.1444	10.045971
0.14450000000000002	9.981145
0.1446	9.91794
0.1447	9.803496
0.1448	9.708378
0.1449	9.66668
0.14500000000000002	9.5981
0.1451	9.5109215
0.1452	9.522865
0.1453	9.596326
0.1454	9.739989
0.14550000000000002	9.850281
0.1456	9.9733715
0.1457	10.016148
0.1458	10.083394
0.1459	10.080586
0.14600000000000002	10.048218
0.1461	9.992149
0.1462	9.963115
0.1463	9.987428
0.1464	10.010006
0.14650000000000002	10.0516
0.1466	10.058981
0.1467	10.0542755
0.1468	10.010759
0.1469	9.922622
0.14700000000000002	9.901493
0.1471	9.904094
0.1472	9.907707
0.14730000000000001	9.961555
0.1474	10.021514
0.14750000000000002	10.02112
0.1476	9.999842
0.1477	9.999165
0.14780000000000001	9.998262
0.1479	9.920608
0.14800000000000002	9.922193
0.1481	9.972361
0.1482	10.044693
0.14830000000000002	10.073603
0.1484	10.082355
0.14850000000000002	9.999045
0.1486	9.858819
0.1487	9.744011
0.14880000000000002	9.690538
0.1489	9.7434
0.149	9.785234
0.1491	9.850959
0.1492	9.872769
0.14930000000000002	9.888875
0.1494	9.862849
0.1495	9.8335285
0.1496	9.819439
0.1497	9.734794
0.14980000000000002	9.594716
0.1499	9.472033
0.15	9.391702
0.1501	9.286691
0.1502	9.19522
0.15030000000000002	9.113388
0.1504	9.053304
0.1505	9.048197
0.1506	9.093171
0.1507	9.170666
0.15080000000000002	9.238828
0.1509	9.278958
0.151	9.337373
0.1511	9.329574
0.1512	9.311104
0.15130000000000002	9.281578
0.1514	9.271033
0.1515	9.303066
0.1516	9.446768
0.1517	9.593693
0.15180000000000002	9.710164
0.1519	9.747671
0.152	9.802185
0.1521	9.934082
0.1522	10.062458
0.15230000000000002	10.21287
0.1524	10.232661
0.1525	10.149842
0.1526	10.043831
0.1527	10.031208
0.15280000000000002	10.037094
0.1529	10.0521145
0.153	10.047244
0.1531	10.084214
0.1532	10.099237
0.15330000000000002	10.019545
0.1534	9.949057
0.1535	9.968478
0.15360000000000001	10.095522
0.1537	10.214653
0.15380000000000002	10.313553
0.1539	10.268988
0.154	10.257972
0.15410000000000001	10.3009615
0.1542	10.366029
0.15430000000000002	10.4068165
0.1544	10.422096
0.1545	10.381661
0.15460000000000002	10.325843
0.1547	10.303848
0.15480000000000002	10.321469
0.1549	10.341372
0.155	10.369223
0.15510000000000002	10.431118
0.1552	10.511202
0.1553	10.627571
0.1554	10.752411
0.1555	10.871371
0.15560000000000002	10.874839
0.1557	10.866118
0.1558	10.845364
0.1559	10.799518
0.156	10.850262
0.15610000000000002	10.873178
0.1562	10.8040085
0.1563	10.762633
0.1564	10.649887
0.1565	10.545806
0.15660000000000002	10.390605
0.1567	10.2765
0.1568	10.225
0.1569	10.187109
0.157	10.103343
0.15710000000000002	10.05858
0.1572	10.047283
0.1573	9.996502
0.1574	9.944008
0.1575	9.910678
0.15760000000000002	9.871264
0.1577	9.87877
0.1578	9.880949
0.1579	9.954859
0.158	10.022485
0.15810000000000002	10.098145
0.1582	10.091123
0.1583	10.110752
0.1584	10.052015
0.1585	10.039941
0.15860000000000002	10.066292
0.1587	10.117076
0.1588	10.186909
0.1589	10.294789
0.159	10.333228
0.15910000000000002	10.36893
0.1592	10.3404255
0.1593	10.274594
0.15940000000000001	10.198879
0.1595	10.114368
0.15960000000000002	10.069728
0.1597	10.044036
0.1598	10.009711
0.15990000000000001	9.950936
0.16	9.904792
0.16010000000000002	9.81886
0.1602	9.707891
0.1603	9.661423
0.16040000000000001	9.643465
0.1605	9.653418
0.16060000000000002	9.578018
0.1607	9.614669
0.1608	9.665472
0.16090000000000002	9.74238
0.161	9.864919
0.16110000000000002	10.013828
0.1612	10.073751
0.1613	10.132951
0.16140000000000002	10.218179
0.1615	10.247856
0.16160000000000002	10.240641
0.1617	10.2052965
0.1618	10.151519
0.16190000000000002	10.135565
0.162	10.142528
0.1621	10.041685
0.1622	9.970868
0.1623	9.98075
0.16240000000000002	10.019204
0.1625	10.025575
0.1626	10.116843
0.1627	10.293457
0.1628	10.432297
0.16290000000000002	10.465918
0.163	10.36734
0.1631	10.324999
0.1632	10.308665
0.1633	10.302022
0.16340000000000002	10.285157
0.1635	10.326167
0.1636	10.298365
0.1637	10.292097
0.1638	10.300269
0.16390000000000002	10.328372
0.164	10.281433
0.1641	10.222175
0.1642	10.115444
0.1643	10.064405
0.16440000000000002	9.997416
0.1645	9.8948965
0.1646	9.857798
0.1647	9.81814
0.1648	9.8546915
0.16490000000000002	9.878908
0.165	9.829806
0.1651	9.763859
0.1652	9.640087
0.1653	9.639408
0.16540000000000002	9.622747
0.1655	9.642365
0.1656	9.598507
0.16570000000000001	9.530151
0.1658	9.39976
0.16590000000000002	9.301171
0.166	9.278867
0.1661	9.275817
0.16620000000000001	9.294025
0.1663	9.330218
0.16640000000000002	9.34533
0.1665	9.321603
0.1666	9.355627
0.16670000000000001	9.441396
0.1668	9.500003
0.16690000000000002	9.524467
0.167	9.558373
0.1671	9.637149
0.16720000000000002	9.740961
0.1673	9.798704
0.16740000000000002	9.805662
0.1675	9.783764
0.1676	9.729856
0.16770000000000002	9.665586
0.1678	9.655175
0.16790000000000002	9.68005
0.168	9.747622
0.1681	9.87826
0.16820000000000002	9.993112
0.1683	10.040167
0.16840000000000002	10.0687065
0.1685	10.031863
0.1686	10.025298
0.16870000000000002	9.9536085
0.1688	9.926627
0.1689	9.94856
0.169	9.995634
0.1691	9.977006
0.16920000000000002	9.990067
0.1693	9.971322
0.1694	9.937069
0.1695	9.990922
0.1696	10.002711
0.16970000000000002	10.033305
0.1698	9.9838505
0.1699	10.014063
0.17	10.103285
0.1701	10.193578
0.17020000000000002	10.277452
0.1703	10.295043
0.1704	10.188544
0.1705	10.183087
0.1706	10.299792
0.17070000000000002	10.469936
0.1708	10.530564
0.1709	10.499712
0.171	10.425056
0.1711	10.421338
0.17120000000000002	10.470545
0.1713	10.46785
0.1714	10.436088
0.1715	10.35669
0.1716	10.276871
0.17170000000000002	10.214675
0.1718	10.21477
0.1719	10.195671
0.17200000000000001	10.144854
0.1721	10.127206
0.17220000000000002	10.111915
0.1723	10.1519985
0.1724	10.263646
0.17250000000000001	10.349329
0.1726	10.399579
0.17270000000000002	10.463615
0.1728	10.523544
0.1729	10.594117
0.17300000000000001	10.620481
0.1731	10.54201
0.17320000000000002	10.489794
0.1733	10.4538965
0.1734	10.363724
0.17350000000000002	10.3317795
0.1736	10.283048
0.17370000000000002	10.25953
0.1738	10.240289
0.1739	10.14338
0.17400000000000002	10.015965
0.1741	9.889856
0.17420000000000002	9.814323
0.1743	9.863113
0.1744	10.005801
0.17450000000000002	10.046763
0.1746	10.012166
0.17470000000000002	9.91166
0.1748	9.82364
0.1749	9.776853
0.17500000000000002	9.724051
0.1751	9.686302
0.1752	9.6132145
0.1753	9.573785
0.1754	9.433167
0.17550000000000002	9.393453
0.1756	9.363774
0.1757	9.304164
0.1758	9.205345
0.1759	9.202597
0.17600000000000002	9.182191
0.1761	9.152802
0.1762	9.15594
0.1763	9.165064
0.1764	9.167315
0.17650000000000002	9.170846
0.1766	9.228836
0.1767	9.288792
0.1768	9.248089
0.1769	9.277515
0.17700000000000002	9.266908
0.1771	9.230396
0.1772	9.166119
0.1773	9.1441145
0.1774	9.238505
0.17750000000000002	9.293313
0.1776	9.369059
0.1777	9.406012
0.1778	9.40568
0.1779	9.292616
0.17800000000000002	9.1876545
0.1781	9.122781
0.1782	9.0951605
0.17830000000000001	9.088805
0.1784	9.135715
0.17850000000000002	9.253758
0.1786	9.382895
0.1787	9.529897
0.17880000000000001	9.611231
0.1789	9.639027
0.17900000000000002	9.5847845
0.1791	9.578648
0.1792	9.56307
0.17930000000000001	9.600643
0.1794	9.627808
0.17950000000000002	9.638929
0.1796	9.613888
0.1797	9.635328
0.17980000000000002	9.634853
0.1799	9.605334
0.18000000000000002	9.515445
0.1801	9.41014
0.1802	9.315071
0.18030000000000002	9.230272
0.1804	9.090569
0.18050000000000002	8.999914
0.1806	8.911512
0.1807	8.811176
0.18080000000000002	8.79796
0.1809	8.848289
0.18100000000000002	8.957916
0.1811	9.079199
0.1812	9.231483
0.18130000000000002	9.3365965
0.1814	9.431262
0.18150000000000002	9.462599
0.1816	9.466623
0.1817	9.547746
0.18180000000000002	9.615071
0.1819	9.671464
0.182	9.667999
0.1821	9.622462
0.1822	9.543956
0.18230000000000002	9.44631
0.1824	9.379316
0.1825	9.46094
0.1826	9.600136
0.1827	9.700215
0.18280000000000002	9.822162
0.1829	9.914503
0.183	9.96509
0.1831	10.032781
0.1832	10.062015
0.18330000000000002	10.038203
0.1834	10.028786
0.1835	10.033974
0.1836	10.077941
0.1837	10.175456
0.18380000000000002	10.159164
0.1839	10.201998
0.184	10.210979
0.1841	10.269084
0.1842	10.259633
0.18430000000000002	10.209818
0.1844	10.153474
0.1845	10.162138
0.18460000000000001	10.2381
0.1847	10.296287
0.18480000000000002	10.327245
0.1849	10.285157
0.185	10.110519
0.18510000000000001	9.968995
0.1852	9.916882
0.18530000000000002	9.8429785
0.1854	9.6959715
0.1855	9.592513
0.18560000000000001	9.518468
0.1857	9.472856
0.18580000000000002	9.433753
0.1859	9.42593
0.186	9.467626
0.18610000000000002	9.531108
0.1862	9.617157
0.18630000000000002	9.619749
0.1864	9.568735
0.1865	9.406606
0.18660000000000002	9.346792
0.1867	9.28696
0.18680000000000002	9.304714
0.1869	9.331564
0.187	9.37508
0.18710000000000002	9.369966
0.1872	9.435068
0.18730000000000002	9.503714
0.1874	9.498346
0.1875	9.433547
0.18760000000000002	9.340438
0.1877	9.288823
0.18780000000000002	9.283341
0.1879	9.295999
0.188	9.302461
0.18810000000000002	9.350385
0.1882	9.403516
0.1883	9.468683
0.1884	9.515776
0.1885	9.488781
0.18860000000000002	9.499946
0.1887	9.57103
0.1888	9.740673
0.1889	9.864506
0.189	9.845152
0.18910000000000002	9.741537
0.1892	9.647653
0.1893	9.616222
0.1894	9.612113
0.1895	9.559159
0.18960000000000002	9.566217
0.1897	9.5696
0.1898	9.452297
0.1899	9.40474
0.19	9.450912
0.19010000000000002	9.582756
0.1902	9.745215
0.1903	9.828365
0.1904	9.898089
0.1905	9.904561
0.19060000000000002	9.9551325
0.1907	10.048841
0.1908	10.091556
0.19090000000000001	10.075041
0.191	10.07837
0.19110000000000002	10.04836
0.1912	10.095385
0.1913	10.080459
0.19140000000000001	10.082398
0.1915	10.08397
0.19160000000000002	10.08393
0.1917	9.992827
0.1918	9.860801
0.19190000000000002	9.755865
0.192	9.766067
0.19210000000000002	9.870215
0.1922	9.9071865
0.1923	9.911651
0.19240000000000002	9.856065
0.1925	9.792905
0.19260000000000002	9.766321
0.1927	9.69248
0.1928	9.717395
0.19290000000000002	9.687236
0.193	9.733997
0.19310000000000002	9.780467
0.1932	9.785816
0.1933	9.865472
0.19340000000000002	9.901328
0.1935	9.9026
0.19360000000000002	9.929693
0.1937	9.90503
0.1938	9.825122
0.19390000000000002	9.740771
0.194	9.659369
0.19410000000000002	9.652152
0.1942	9.760977
0.1943	9.869668
0.19440000000000002	9.999707
0.1945	10.054104
0.19460000000000002	10.004307
0.1947	9.985588
0.1948	10.006878
0.19490000000000002	10.086496
0.195	10.085422
0.1951	10.050434
0.1952	10.025786
0.1953	9.986261
0.19540000000000002	9.856519
0.1955	9.734001
0.1956	9.6584015
0.1957	9.682991
0.1958	9.704448
0.19590000000000002	9.708781
0.196	9.713724
0.1961	9.785989
0.1962	9.817335
0.1963	9.811679
0.19640000000000002	9.780415
0.1965	9.731452
0.1966	9.755702
0.1967	9.777935
0.1968	9.7921715
0.19690000000000002	9.847924
0.197	9.963591
0.1971	10.040303
0.19720000000000001	10.157301
0.1973	10.261659
0.19740000000000002	10.330016
0.1975	10.309194
0.1976	10.273326
0.19770000000000001	10.258855
0.1978	10.242233
0.19790000000000002	10.199338
0.198	10.119694
0.1981	10.154004
0.19820000000000002	10.230156
0.1983	10.279352
0.19840000000000002	10.385597
0.1985	10.519158
0.1986	10.62205
0.19870000000000002	10.682342
0.1988	10.716591
0.19890000000000002	10.69028
0.199	10.634213
0.1991	10.463449
0.19920000000000002	10.365426
0.1993	10.299571
0.19940000000000002	10.134423
0.1995	9.981935
0.1996	9.809278
0.19970000000000002	9.733677
0.1998	9.707157
[truncated: 60,501 more rows]
