# Supplementary material for: Machine learning coarse-grained potentials of protein thermodynamics
Source: Nat Commun. 2023 Sep 15;14:5739. doi: 10.1038/s41467-023-41343-1 (PMC10504246; doi:10.1038/s41467-023-41343-1)
Supplement: Supplementary file 4 — Source Data [file 41467_2023_41343_MOESM4_ESM.zip › Source_data/FigureS12/FigureS12j.csv]

time [ns]	RMSD [A]
0.0	7.1019125
0.0001	7.1037235
0.0002	7.0712614
0.00030000000000000003	7.097156
0.0004	7.045161
0.0005	6.9191794
0.0006000000000000001	6.8657413
0.0007	6.821187
0.0008	6.7865086
0.0009000000000000001	6.8066783
0.001	6.7759595
0.0011	6.776371
0.0012000000000000001	6.7638383
0.0013000000000000002	6.7998853
0.0014	6.8435225
0.0015	6.8003073
0.0016	6.7525225
0.0017000000000000001	6.7132187
0.0018000000000000002	6.6296625
0.0019	6.6801915
0.002	6.686862
0.0021000000000000003	6.653214
0.0022	6.651149
0.0023	6.720355
0.0024000000000000002	6.756736
0.0025	6.7989736
0.0026000000000000003	6.8481402
0.0027	6.921781
0.0028	6.9747715
0.0029000000000000002	7.0558805
0.003	7.111029
0.0031000000000000003	7.1615057
0.0032	7.271731
0.0033	7.3671002
0.0034000000000000002	7.4184313
0.0035	7.4219713
0.0036000000000000003	7.341927
0.0037	7.238728
0.0038	7.1738796
0.0039000000000000003	7.12024
0.004	7.082297
0.0041	6.991597
0.004200000000000001	6.9318542
0.0043	6.905797
0.0044	6.9423246
0.0045000000000000005	6.9362326
0.0046	6.8937163
0.0047	6.873437
0.0048000000000000004	6.8880477
0.0049	6.871684
0.005	6.893246
0.0051	6.8870893
0.005200000000000001	6.753173
0.0053	6.758513
0.0054	6.708089
0.0055000000000000005	6.653948
0.0056	6.6566315
0.0057	6.672273
0.0058000000000000005	6.6805654
0.0059	6.757693
0.006	6.739729
0.0061	6.6858683
0.006200000000000001	6.809237
0.0063	6.872764
0.0064	6.8766418
0.006500000000000001	6.89605
0.0066	6.985139
0.0067	7.054041
0.0068000000000000005	7.0845532
0.006900000000000001	7.1069903
0.007	7.18415
0.0071	7.269254
0.007200000000000001	7.232075
0.0073	7.2230234
0.0074	7.2976418
0.007500000000000001	7.3116503
0.0076	7.2175155
0.0077	7.1740046
0.0078000000000000005	7.2206364
0.0079	7.284737
0.008	7.2621903
0.0081	7.2908936
0.0082	7.3292165
0.0083	7.303566
0.008400000000000001	7.285755
0.0085	7.2299848
0.0086	7.1793838
0.008700000000000001	7.14677
0.0088	7.150861
0.0089	7.231713
0.009000000000000001	7.3135834
0.0091	7.3377275
0.0092	7.350379
0.009300000000000001	7.308282
0.0094	7.2563057
0.0095	7.2107944
0.009600000000000001	7.1154175
0.0097	7.053625
0.0098	7.067354
0.0099	7.124541
0.01	7.1767116
0.010100000000000001	7.192693
0.0102	7.180071
0.0103	7.1484985
0.010400000000000001	7.1383934
0.0105	7.041514
0.0106	6.9515533
0.010700000000000001	7.009636
0.0108	7.0699406
0.0109	7.063637
0.011000000000000001	7.0209823
0.0111	7.01057
0.0112	7.0379267
0.011300000000000001	7.109863
0.0114	7.1318345
0.0115	7.0555887
0.011600000000000001	6.9879203
0.0117	6.998745
0.0118	6.9417787
0.0119	6.8073893
0.012	6.7007833
0.012100000000000001	6.6730614
0.0122	6.688134
0.0123	6.7003274
0.012400000000000001	6.7792625
0.0125	6.760377
0.0126	6.72853
0.012700000000000001	6.714319
0.0128	6.7211046
0.0129	6.681056
0.013000000000000001	6.5686393
0.0131	6.5245285
0.0132	6.573226
0.013300000000000001	6.6755776
0.0134	6.7385545
0.0135	6.830403
0.013600000000000001	6.9611936
0.0137	7.014894
0.013800000000000002	6.9670014
0.013900000000000001	6.9812384
0.014	7.0611014
0.014100000000000001	7.082604
0.0142	7.115402
0.0143	7.166012
0.014400000000000001	7.222269
0.0145	7.3332124
0.0146	7.4426646
0.014700000000000001	7.474497
0.0148	7.533403
0.0149	7.5952287
0.015000000000000001	7.5476117
0.0151	7.515122
0.0152	7.5946436
0.015300000000000001	7.6646934
0.0154	7.6783442
0.0155	7.6420994
0.015600000000000001	7.513122
0.015700000000000002	7.4603024
0.0158	7.503621
0.0159	7.5770617
0.016	7.498901
0.0161	7.3534565
0.0162	7.2327414
0.016300000000000002	7.2295284
0.0164	7.3036923
0.0165	7.3448687
0.0166	7.294077
0.0167	7.225607
0.016800000000000002	7.279256
0.016900000000000002	7.369542
0.017	7.448857
0.0171	7.515405
0.0172	7.632868
0.0173	7.736578
0.017400000000000002	7.7715716
0.0175	7.7504454
0.0176	7.75138
0.0177	7.719949
0.0178	7.6545873
0.0179	7.653831
0.018000000000000002	7.6732545
0.0181	7.606413
0.0182	7.6133432
0.0183	7.688433
0.0184	7.746329
0.018500000000000003	7.74886
0.018600000000000002	7.686351
0.0187	7.7370195
0.0188	7.782988
0.0189	7.8262143
0.019	7.802516
0.019100000000000002	7.7855186
0.019200000000000002	7.793734
0.0193	7.7082176
0.0194	7.5682945
0.0195	7.4847136
0.0196	7.4419866
0.019700000000000002	7.3727465
0.0198	7.2720532
0.0199	7.2577043
0.02	7.283175
0.0201	7.307219
0.020200000000000003	7.3083296
0.020300000000000002	7.398808
0.0204	7.5085692
0.0205	7.5506253
0.0206	7.509871
0.0207	7.5593815
0.020800000000000003	7.6260476
0.020900000000000002	7.635943
0.021	7.588195
0.0211	7.6317368
0.0212	7.6654267
0.0213	7.6774116
0.021400000000000002	7.7690706
0.021500000000000002	7.840616
0.0216	7.8791213
0.0217	7.90761
0.0218	7.9338274
0.0219	7.984729
0.022000000000000002	7.993549
0.0221	7.9263015
0.0222	7.9318233
0.0223	7.952479
0.0224	7.9839416
0.022500000000000003	7.9691095
0.022600000000000002	7.9493055
0.0227	7.957983
0.0228	7.9100018
0.0229	7.862766
0.023	7.837193
0.023100000000000002	7.834307
0.023200000000000002	7.8416243
0.0233	7.8618865
0.0234	7.9844303
0.0235	8.070547
0.0236	8.158387
0.023700000000000002	8.230221
0.0238	8.3185215
0.0239	8.355308
0.024	8.418082
0.0241	8.436011
0.024200000000000003	8.427383
0.024300000000000002	8.377463
0.0244	8.319091
0.0245	8.23124
0.0246	8.102072
0.0247	8.029273
0.024800000000000003	8.099066
0.024900000000000002	8.19793
0.025	8.235643
0.0251	8.261308
0.0252	8.3235035
0.0253	8.457313
0.025400000000000002	8.528482
0.025500000000000002	8.458542
0.0256	8.416419
0.0257	8.393068
0.0258	8.408947
0.025900000000000003	8.470944
0.026000000000000002	8.536539
0.0261	8.589999
0.0262	8.587725
0.0263	8.542908
0.0264	8.492807
0.026500000000000003	8.430644
0.026600000000000002	8.319687
0.0267	8.175743
0.0268	8.057457
0.0269	7.982405
0.027	7.8875103
0.027100000000000003	7.831024
0.027200000000000002	7.846938
0.0273	7.9080644
0.0274	7.9414454
0.0275	7.9013824
0.027600000000000003	7.9833493
0.027700000000000002	8.043223
0.027800000000000002	7.951887
0.0279	7.8466825
0.028	7.806679
0.0281	7.850215
0.028200000000000003	7.981689
0.028300000000000002	8.093363
0.0284	8.080859
0.0285	8.011522
0.0286	7.913246
0.0287	7.757731
0.028800000000000003	7.6632347
0.028900000000000002	7.67732
0.029	7.714915
0.0291	7.738738
0.0292	7.7665844
0.029300000000000003	7.7471433
0.029400000000000003	7.712711
0.029500000000000002	7.7288394
0.0296	7.8140373
0.0297	7.885265
0.0298	7.856075
0.029900000000000003	7.8572874
0.030000000000000002	7.794801
0.030100000000000002	7.6054964
0.0302	7.3956733
0.0303	7.3218083
0.0304	7.3094635
0.030500000000000003	7.2920284
0.030600000000000002	7.2570715
0.0307	7.28033
0.0308	7.2883825
0.0309	7.2660275
0.031	7.3327117
0.031100000000000003	7.3704944
0.031200000000000002	7.3494835
0.0313	7.3534975
0.031400000000000004	7.3908277
0.0315	7.3860307
0.0316	7.409363
0.0317	7.4637184
0.0318	7.517706
0.031900000000000005	7.4684486
0.032	7.438479
0.032100000000000004	7.3994837
0.0322	7.327979
0.0323	7.225351
0.0324	7.259727
0.0325	7.3956027
0.032600000000000004	7.3801475
0.0327	7.3680096
0.0328	7.413595
0.0329	7.5019636
0.033	7.562537
0.033100000000000004	7.631388
0.0332	7.6092215
0.0333	7.650018
0.0334	7.696149
0.0335	7.6162586
0.033600000000000005	7.561997
0.0337	7.535405
0.033800000000000004	7.5097404
0.0339	7.4973803
0.034	7.4972324
0.0341	7.521565
0.0342	7.4675326
0.034300000000000004	7.321108
0.0344	7.1253686
0.0345	7.01931
0.0346	7.012743
0.0347	7.063128
0.034800000000000005	7.1698933
0.0349	7.301404
0.035	7.3531957
0.0351	7.377004
0.0352	7.371074
0.035300000000000005	7.3603635
0.0354	7.417874
0.035500000000000004	7.3833003
0.0356	7.3236294
0.0357	7.2593937
0.0358	7.2148185
0.0359	7.130302
0.036000000000000004	7.039266
0.0361	6.9720545
0.0362	6.868868
0.0363	6.850427
0.0364	6.9330173
0.036500000000000005	6.9624176
0.0366	7.042869
0.0367	7.206792
0.0368	7.3905387
0.0369	7.456261
0.037000000000000005	7.4698224
0.0371	7.4301386
0.037200000000000004	7.359296
0.0373	7.3156433
0.0374	7.261937
0.0375	7.115101
0.0376	7.0915923
0.037700000000000004	7.135969
0.0378	7.1587563
0.0379	7.1899104
0.038	7.2290435
0.0381	7.2066574
0.038200000000000005	7.1665707
0.0383	7.1007843
0.038400000000000004	7.016525
0.0385	7.014804
0.0386	6.9619894
0.038700000000000005	6.8693447
0.0388	6.7450385
0.038900000000000004	6.6200953
0.039	6.4908276
0.0391	6.402135
0.0392	6.382192
0.0393	6.4054513
0.039400000000000004	6.4349804
0.0395	6.47748
0.0396	6.4686704
0.0397	6.5439987
0.0398	6.5628524
0.039900000000000005	6.503852
0.04	6.4255114
0.040100000000000004	6.3018
0.0402	6.333977
0.0403	6.390372
0.040400000000000005	6.448931
0.0405	6.5491314
0.040600000000000004	6.6352262
0.0407	6.6571627
0.0408	6.748773
0.0409	6.8668375
0.041	6.9801745
0.041100000000000005	7.016847
0.0412	7.0306587
0.0413	7.0612097
0.0414	7.097046
0.0415	7.0904894
0.041600000000000005	7.147094
0.0417	7.1348233
0.041800000000000004	7.095786
0.0419	7.0190706
0.042	6.8509917
0.042100000000000005	6.736115
0.0422	6.6849933
0.042300000000000004	6.7350655
0.0424	6.830216
0.0425	6.807669
0.0426	6.691488
0.0427	6.5684733
0.042800000000000005	6.4812055
0.0429	6.3618107
0.043000000000000003	6.3296776
0.0431	6.3001037
0.0432	6.21872
0.043300000000000005	6.1281605
0.0434	6.1639237
0.043500000000000004	6.223294
0.0436	6.1753554
0.0437	6.086788
0.0438	6.0534363
0.0439	6.035354
0.044000000000000004	6.0478406
0.0441	6.008138
0.0442	5.966735
0.0443	5.93308
0.0444	5.886704
0.044500000000000005	5.853188
0.0446	5.845153
0.044700000000000004	5.737634
0.0448	5.6429024
0.0449	5.5572724
0.045000000000000005	5.5054483
0.0451	5.485532
0.045200000000000004	5.5216117
0.0453	5.628959
0.0454	5.743457
0.0455	5.8114905
0.0456	5.8288755
0.045700000000000005	5.7808657
0.0458	5.7244835
0.0459	5.6691465
0.046	5.680516
0.0461	5.701123
0.046200000000000005	5.720048
0.0463	5.7005086
0.046400000000000004	5.684352
0.0465	5.639848
0.0466	5.678894
0.046700000000000005	5.699633
0.0468	5.786041
0.046900000000000004	5.88891
0.047	5.998885
0.0471	6.0788164
0.0472	6.083012
0.0473	5.9778047
0.047400000000000005	5.896893
0.0475	5.8345637
0.0476	5.852814
0.0477	5.906602
0.0478	5.9008846
0.047900000000000005	5.9447646
0.048	5.9097857
0.048100000000000004	5.881082
0.0482	5.918962
0.0483	5.9243383
0.048400000000000006	5.8884106
0.0485	5.9626694
0.048600000000000004	5.9867163
0.0487	6.0129623
0.0488	6.021318
0.0489	6.0551558
0.049	6.0912933
0.049100000000000005	6.094418
0.0492	6.172293
0.049300000000000004	6.1687
0.0494	6.056138
0.0495	6.0049996
0.049600000000000005	5.967131
0.0497	5.9150867
0.049800000000000004	5.8389688
0.0499	5.780117
0.05	5.6998186
0.050100000000000006	5.667455
0.0502	5.554223
0.050300000000000004	5.4306197
0.0504	5.3241053
0.0505	5.2594266
0.0506	5.2154746
0.0507	5.183168
0.050800000000000005	5.1622357
0.0509	5.1689987
0.051000000000000004	5.062171
0.0511	4.9381623
0.0512	4.831898
0.051300000000000005	4.787181
0.0514	4.6668572
0.051500000000000004	4.5365067
0.0516	4.392217
0.0517	4.259823
0.051800000000000006	4.1549425
0.0519	4.129672
0.052000000000000005	4.12021
0.0521	4.1442523
0.0522	4.0878844
0.0523	4.040038
0.0524	3.9637127
0.052500000000000005	3.9104652
0.0526	3.859825
0.052700000000000004	3.8028812
0.0528	3.8065166
0.0529	3.8125114
0.053000000000000005	3.8218307
0.0531	3.8550525
0.053200000000000004	3.8230026
0.0533	3.8012235
0.0534	3.7437396
0.053500000000000006	3.6704662
0.0536	3.6353698
0.053700000000000005	3.6210427
0.0538	3.606407
0.0539	3.5511117
0.054	3.5615683
0.0541	3.5170913
0.054200000000000005	3.6400065
0.0543	3.7085922
0.054400000000000004	3.7139297
0.0545	3.7152915
0.0546	3.6775074
0.054700000000000006	3.645318
0.0548	3.6147444
0.054900000000000004	3.626825
0.055	3.6640184
0.0551	3.697471
0.055200000000000006	3.7576869
0.0553	3.8501682
0.055400000000000005	3.925227
0.0555	3.9522474
0.055600000000000004	3.9616518
0.0557	4.041143
0.0558	4.0754757
0.055900000000000005	4.182793
0.056	4.160659
0.056100000000000004	4.121597
0.0562	4.0434866
0.0563	3.939809
0.056400000000000006	3.8289597
0.0565	3.6891117
0.056600000000000004	3.564958
0.0567	3.4767432
0.0568	3.4323885
0.056900000000000006	3.506997
0.057	3.5292149
0.057100000000000005	3.5377698
0.0572	3.5775578
0.057300000000000004	3.6086092
0.0574	3.620267
0.0575	3.6881797
0.057600000000000005	3.7299933
0.0577	3.7564318
0.057800000000000004	3.8350468
0.0579	3.918823
0.058	3.9874744
0.058100000000000006	4.1132555
0.0582	4.1414714
0.058300000000000005	4.1915274
0.0584	4.348656
0.0585	4.5206447
0.058600000000000006	4.6551733
0.0587	4.758469
0.058800000000000005	4.7783065
0.0589	4.739604
0.059000000000000004	4.6394
0.0591	4.6095624
0.0592	4.582682
0.059300000000000005	4.6043406
0.0594	4.6334925
0.059500000000000004	4.645569
0.0596	4.6605115
0.0597	4.64854
0.059800000000000006	4.6709275
0.0599	4.7389464
0.060000000000000005	4.847502
0.0601	4.883386
0.060200000000000004	4.930286
0.0603	4.932722
0.0604	4.9662733
0.060500000000000005	4.9227796
0.0606	4.865514
0.060700000000000004	4.775539
0.0608	4.64923
0.0609	4.5765743
0.061000000000000006	4.593023
0.0611	4.611511
0.061200000000000004	4.568663
0.0613	4.5705156
0.0614	4.603152
0.061500000000000006	4.6297097
0.0616	4.6253858
0.061700000000000005	4.5565534
0.0618	4.5405006
0.061900000000000004	4.507211
0.062	4.475331
0.0621	4.4463534
0.062200000000000005	4.430933
0.0623	4.415823
0.062400000000000004	4.3837137
0.0625	4.2254715
0.0626	4.0520577
0.0627	3.9818993
0.06280000000000001	3.9276202
0.0629	3.8147457
0.063	3.759062
0.0631	3.7581577
0.0632	3.7718217
0.06330000000000001	3.7565966
0.0634	3.7407718
0.0635	3.7328234
0.0636	3.7003884
0.0637	3.648384
0.06380000000000001	3.6205842
0.0639	3.560349
0.064	3.5661197
0.0641	3.6150777
0.06420000000000001	3.6834087
0.06430000000000001	3.7165902
0.0644	3.6846697
0.0645	3.5805824
0.0646	3.4450333
0.06470000000000001	3.3227172
0.0648	3.2062547
0.0649	3.0767262
0.065	3.0141568
0.0651	3.037559
0.06520000000000001	3.0586674
0.0653	3.081012
0.0654	3.1382885
0.0655	3.2189777
0.0656	3.2623322
0.06570000000000001	3.291818
0.0658	3.3689585
0.0659	3.4420154
0.066	3.5067747
0.0661	3.5217662
0.06620000000000001	3.5084012
0.0663	3.5227087
0.0664	3.5889978
0.0665	3.654836
0.0666	3.685273
0.06670000000000001	3.7345538
0.0668	3.7759848
0.0669	3.7604227
0.067	3.7331982
0.0671	3.750736
0.06720000000000001	3.7913358
0.0673	3.8284442
0.0674	3.852864
0.0675	3.8538663
0.06760000000000001	3.8181396
0.06770000000000001	3.7512128
0.0678	3.6770742
0.0679	3.6208637
0.068	3.5955107
0.06810000000000001	3.5484147
0.0682	3.5129797
0.0683	3.4266653
0.0684	3.431122
0.0685	3.365456
0.06860000000000001	3.2946613
0.0687	3.1956468
0.0688	3.1016018
0.0689	3.0512931
0.069	3.0641048
0.06910000000000001	3.119206
0.0692	3.1325798
0.0693	3.1057382
0.0694	3.0838768
0.0695	2.9907863
0.06960000000000001	2.9472172
0.0697	2.97427
0.0698	2.9920704
0.0699	2.904344
0.07	2.890198
0.07010000000000001	2.8609748
0.0702	2.848402
0.0703	2.8925393
0.0704	2.927899
0.07050000000000001	2.9603932
0.07060000000000001	3.0009472
0.0707	3.0353806
0.0708	3.1167026
0.0709	3.1792233
0.07100000000000001	3.2644608
0.0711	3.266991
0.0712	3.2657104
0.0713	3.23005
0.0714	3.2105784
0.07150000000000001	3.139483
0.0716	3.0793457
0.0717	3.0075245
0.0718	2.9094164
0.0719	2.7545216
0.07200000000000001	2.6858516
0.0721	2.6008115
0.0722	2.4662817
0.0723	2.390808
0.0724	2.4067645
0.07250000000000001	2.4925003
0.0726	2.5484927
0.0727	2.6329782
0.0728	2.768797
0.0729	2.9524677
0.07300000000000001	3.0818455
0.0731	3.1855488
0.0732	3.1937504
0.0733	3.1901243
0.0734	3.1382623
0.07350000000000001	3.0314448
0.0736	2.9109876
0.0737	2.8168085
0.0738	2.7753394
0.07390000000000001	2.790961
0.07400000000000001	2.8233154
0.0741	2.8572435
0.0742	2.8880093
0.0743	2.8982644
0.07440000000000001	2.9807374
0.0745	3.1269915
0.0746	3.1757753
0.0747	3.210939
0.0748	3.297202
0.07490000000000001	3.397467
0.075	3.4476802
0.0751	3.4352937
0.0752	3.4033813
0.0753	3.2614949
0.07540000000000001	3.0970485
0.0755	2.8958552
0.0756	2.7654781
0.0757	2.6540136
0.0758	2.593226
0.07590000000000001	2.6513772
0.076	2.624778
0.0761	2.589048
0.0762	2.5754967
0.0763	2.600819
0.07640000000000001	2.6463711
0.0765	2.6537094
0.0766	2.62429
0.0767	2.6028838
0.07680000000000001	2.5464683
0.07690000000000001	2.4960434
0.077	2.4924204
0.0771	2.5064626
0.0772	2.3908904
0.07730000000000001	2.268467
0.07740000000000001	2.221208
0.0775	2.2368777
0.0776	2.283104
0.0777	2.342454
0.07780000000000001	2.43198
0.0779	2.5908659
0.078	2.6954782
0.0781	2.8106523
0.0782	2.8461514
0.07830000000000001	2.7992435
0.0784	2.732442
0.0785	2.6284046
0.0786	2.5255172
0.0787	2.4595475
0.07880000000000001	2.455865
0.0789	2.469417
0.079	2.5062594
0.0791	2.5202627
0.0792	2.5308707
0.07930000000000001	2.530679
0.0794	2.5632586
0.0795	2.5857375
0.0796	2.6015923
0.07970000000000001	2.5915177
0.07980000000000001	2.567429
0.0799	2.523895
0.08	2.3947108
0.0801	2.2608151
0.08020000000000001	2.1182432
0.08030000000000001	2.0478191
0.0804	2.0484514
0.0805	2.0980911
0.0806	2.1607413
0.08070000000000001	2.2393625
0.08080000000000001	2.293386
0.0809	2.287807
0.081	2.3214204
0.0811	2.366953
0.08120000000000001	2.3867228
0.0813	2.4444454
0.0814	2.4791396
0.0815	2.5081968
0.0816	2.5016732
0.08170000000000001	2.4802485
0.0818	2.3684967
0.0819	2.2512312
0.082	2.1025972
0.0821	2.0524497
0.08220000000000001	2.1052773
0.0823	2.1942697
0.0824	2.2960005
0.0825	2.4083438
0.0826	2.520418
0.08270000000000001	2.574221
0.0828	2.5991433
0.0829	2.581296
0.083	2.490165
0.08310000000000001	2.4138827
0.08320000000000001	2.407509
0.0833	2.435971
0.0834	2.4424725
0.0835	2.4266424
0.08360000000000001	2.395126
0.08370000000000001	2.3874161
0.0838	2.3601
0.0839	2.3494756
0.084	2.3393805
0.08410000000000001	2.2958956
0.08420000000000001	2.2473102
0.0843	2.222022
0.0844	2.3027065
0.0845	2.3395772
0.08460000000000001	2.40724
0.0847	2.461405
0.0848	2.4791658
0.0849	2.5054743
0.085	2.509976
0.08510000000000001	2.5502205
0.0852	2.610309
0.0853	2.6273334
0.0854	2.5279846
0.0855	2.4445853
0.08560000000000001	2.391513
0.0857	2.3301027
0.0858	2.3077297
0.0859	2.309124
0.08600000000000001	2.3354797
0.08610000000000001	2.4280574
0.0862	2.498774
0.0863	2.5490608
0.0864	2.5822845
0.08650000000000001	2.6400416
0.08660000000000001	2.7290175
0.0867	2.7518754
0.0868	2.686954
0.0869	2.6008353
0.08700000000000001	2.5396829
0.08710000000000001	2.5132458
0.0872	2.4577024
0.0873	2.406847
0.0874	2.3367555
0.08750000000000001	2.2754738
0.0876	2.1971421
0.0877	2.1150804
0.0878	2.0995612
0.0879	2.1353347
0.08800000000000001	2.1854591
0.0881	2.2504027
0.0882	2.334285
0.0883	2.449412
0.0884	2.535752
0.08850000000000001	2.5568988
0.0886	2.5536582
0.0887	2.5740757
0.0888	2.509457
0.0889	2.3773608
0.08900000000000001	2.2864187
0.0891	2.2065184
0.0892	2.158605
0.0893	2.1371374
0.08940000000000001	2.1590333
0.08950000000000001	2.19093
0.0896	2.2097197
0.0897	2.2504516
0.0898	2.3413696
0.08990000000000001	2.4619818
0.09000000000000001	2.542814
0.0901	2.554807
0.0902	2.5800095
0.0903	2.5357654
0.09040000000000001	2.4409797
0.09050000000000001	2.4152637
0.0906	2.3487976
0.0907	2.353512
0.0908	2.4141586
0.09090000000000001	2.474713
0.091	2.4688299
0.0911	2.4029884
0.0912	2.3685532
0.0913	2.2669184
0.09140000000000001	2.1637964
0.0915	2.1151965
0.0916	2.1661053
0.0917	2.3090956
0.0918	2.4774842
0.09190000000000001	2.6559138
0.092	2.819604
0.0921	2.9388213
0.0922	2.9728765
0.09230000000000001	3.0056548
0.09240000000000001	3.0037396
0.0925	2.9351475
0.0926	2.8347456
0.0927	2.654056
0.09280000000000001	2.5075753
0.09290000000000001	2.3656318
0.093	2.2770858
0.0931	2.256105
0.0932	2.228101
0.09330000000000001	2.2462265
0.09340000000000001	2.301558
0.0935	2.34276
0.0936	2.3352501
0.0937	2.3611124
0.09380000000000001	2.3899674
0.09390000000000001	2.4537315
0.094	2.5707145
0.0941	2.6929975
0.0942	2.790064
0.09430000000000001	2.79786
0.0944	2.7451339
0.0945	2.6741087
0.0946	2.6125603
0.0947	2.5933201
0.09480000000000001	2.5699992
0.0949	2.5619414
0.095	2.538164
0.0951	2.496696
0.0952	2.5431
0.09530000000000001	2.593415
0.0954	2.632944
0.0955	2.6690297
0.0956	2.699739
0.09570000000000001	2.7661405
0.09580000000000001	2.8339279
0.0959	2.9215412
0.096	2.9807253
0.0961	3.0190039
0.09620000000000001	3.0089025
0.09630000000000001	2.938572
0.0964	2.8875973
0.0965	2.869623
0.0966	2.8094254
0.09670000000000001	2.7520034
0.09680000000000001	2.7741687
0.0969	2.7849386
0.097	2.6946986
0.0971	2.6082754
0.09720000000000001	2.5177207
0.09730000000000001	2.5044558
0.0974	2.5268812
0.0975	2.4935923
0.0976	2.500176
0.09770000000000001	2.4744294
0.0978	2.4853928
0.0979	2.5165393
0.098	2.5564313
0.0981	2.5538874
0.09820000000000001	2.6069777
0.0983	2.6142263
0.0984	2.540745
0.0985	2.4137506
0.09860000000000001	2.320171
0.09870000000000001	2.261016
0.0988	2.2837043
0.0989	2.3153322
0.099	2.3412704
0.09910000000000001	2.3907182
0.09920000000000001	2.4526792
0.0993	2.4853213
0.0994	2.562369
0.0995	2.6069298
0.09960000000000001	2.644842
0.09970000000000001	2.6765392
0.0998	2.695029
0.0999	2.7152
0.1	2.7104113
0.10010000000000001	2.6205556
0.10020000000000001	2.509267
0.1003	2.3800385
0.1004	2.2195437
0.1005	2.182797
0.10060000000000001	2.2181988
0.10070000000000001	2.2325478
0.1008	2.2865977
0.1009	2.349534
0.101	2.45607
0.10110000000000001	2.531245
0.1012	2.5738275
0.1013	2.654075
0.1014	2.6052356
0.1015	2.521832
0.10160000000000001	2.4670737
0.1017	2.3982077
0.1018	2.319611
0.1019	2.3062
0.10200000000000001	2.3442087
0.10210000000000001	2.3710117
0.1022	2.3537004
0.1023	2.3559601
0.1024	2.3756068
0.10250000000000001	2.3535132
0.10260000000000001	2.293716
0.1027	2.3132634
0.1028	2.3582866
0.1029	2.3382075
0.10300000000000001	2.3702486
0.10310000000000001	2.4391744
0.1032	2.4953704
0.1033	2.5933282
0.1034	2.6183026
0.10350000000000001	2.6051571
0.10360000000000001	2.6551247
0.1037	2.6963668
0.1038	2.6735349
0.1039	2.618566
0.10400000000000001	2.5834074
0.1041	2.580831
0.1042	2.5632987
0.1043	2.5049965
0.1044	2.3993056
0.10450000000000001	2.332129
0.1046	2.223651
0.1047	2.1006367
0.1048	2.021468
0.10490000000000001	1.9928157
0.10500000000000001	1.9923582
0.1051	2.0056422
0.1052	2.075721
0.1053	2.1763513
0.10540000000000001	2.294463
0.10550000000000001	2.3208642
0.1056	2.3266046
0.1057	2.268727
0.1058	2.3044894
0.10590000000000001	2.316043
0.10600000000000001	2.390201
0.1061	2.4254727
0.1062	2.4764125
0.1063	2.4532135
0.10640000000000001	2.444385
0.10650000000000001	2.4869862
0.1066	2.4814568
0.1067	2.466397
0.1068	2.5330346
0.10690000000000001	2.6257703
0.10700000000000001	2.731933
0.1071	2.748017
0.1072	2.739223
0.1073	2.757108
0.10740000000000001	2.6988747
0.1075	2.6005342
0.1076	2.5275123
0.1077	2.4674225
0.1078	2.4797485
0.10790000000000001	2.5122607
0.108	2.471147
0.1081	2.3437116
0.1082	2.2345498
0.10830000000000001	2.1240819
0.10840000000000001	2.07643
0.1085	2.0682993
0.1086	2.102317
0.1087	2.107339
0.10880000000000001	2.1272883
0.10890000000000001	2.2179253
0.109	2.302333
0.1091	2.412993
0.1092	2.4854803
0.10930000000000001	2.4468384
0.10940000000000001	2.3423169
0.1095	2.212227
0.1096	2.158958
0.1097	2.2566187
0.10980000000000001	2.3587027
0.10990000000000001	2.5276186
0.11	2.6164272
0.1101	2.5727007
0.1102	2.498674
0.11030000000000001	2.4497423
0.11040000000000001	2.4097114
0.1105	2.3799317
0.1106	2.3288453
0.1107	2.2718651
0.11080000000000001	2.231644
0.1109	2.2265844
0.111	2.1956725
0.1111	2.2233205
0.11120000000000001	2.2690454
0.11130000000000001	2.2728083
0.1114	2.343347
0.1115	2.343976
0.1116	2.3158402
0.11170000000000001	2.2708886
0.11180000000000001	2.2217755
0.1119	2.169413
0.112	2.1464603
0.1121	2.1032774
0.11220000000000001	2.0353286
0.11230000000000001	1.987646
0.1124	1.9785582
0.1125	2.0588367
0.1126	2.1790206
0.11270000000000001	2.3168297
0.11280000000000001	2.5699592
0.1129	2.7112923
0.113	2.834646
0.1131	2.8439586
0.11320000000000001	2.77741
0.11330000000000001	2.705511
0.1134	2.639177
0.1135	2.550177
0.1136	2.4101336
0.11370000000000001	2.3556695
0.11380000000000001	2.3624592
0.1139	2.369198
0.114	2.3780334
0.11410000000000001	2.3329437
0.11420000000000001	2.3775048
0.1143	2.3527145
0.1144	2.342962
0.1145	2.3788173
0.11460000000000001	2.3793004
0.11470000000000001	2.325433
0.1148	2.309773
0.1149	2.2982962
0.115	2.3137224
0.11510000000000001	2.3094609
0.11520000000000001	2.2900035
0.1153	2.239074
0.1154	2.2405946
0.1155	2.2448468
0.11560000000000001	2.263708
0.11570000000000001	2.2491336
0.1158	2.1960242
0.1159	2.1139472
0.116	2.0577984
0.11610000000000001	2.0245357
0.11620000000000001	2.0469236
0.1163	2.08447
0.1164	2.139179
0.1165	2.2157316
0.11660000000000001	2.255321
0.11670000000000001	2.274954
0.1168	2.2439458
0.1169	2.2437227
0.117	2.283026
0.11710000000000001	2.2781959
0.11720000000000001	2.2429197
0.1173	2.2660537
0.1174	2.2800198
0.11750000000000001	2.311221
0.11760000000000001	2.2499206
0.1177	2.2359414
0.1178	2.2325974
0.1179	2.2928374
0.11800000000000001	2.2814627
0.11810000000000001	2.291993
0.1182	2.2717717
0.1183	2.252139
0.1184	2.2449925
0.11850000000000001	2.2876258
0.11860000000000001	2.3496234
0.1187	2.4567268
0.1188	2.6191144
0.1189	2.8700233
0.11900000000000001	2.9912572
0.11910000000000001	3.0499945
0.1192	3.0605912
0.1193	3.0385273
0.1194	2.9957862
0.11950000000000001	2.9473147
0.11960000000000001	2.9299197
0.1197	2.9317784
0.1198	2.8966925
0.1199	2.8230839
0.12000000000000001	2.7957978
0.12010000000000001	2.7779756
0.1202	2.7302108
0.1203	2.6912982
0.12040000000000001	2.6622303
0.12050000000000001	2.6119764
0.1206	2.5547655
0.1207	2.5408316
0.1208	2.5302646
0.12090000000000001	2.5218647
0.12100000000000001	2.4865098
0.1211	2.4482868
0.1212	2.4121652
0.1213	2.3431985
0.12140000000000001	2.2808244
0.12150000000000001	2.2142534
0.1216	2.2146127
0.1217	2.3240714
0.1218	2.4531636
0.12190000000000001	2.5593402
0.12200000000000001	2.6263611
0.1221	2.7016091
0.1222	2.7315667
0.1223	2.623209
0.12240000000000001	2.4886699
0.12250000000000001	2.3738134
0.1226	2.3133347
0.1227	2.2752335
0.1228	2.2505744
0.12290000000000001	2.225104
0.12300000000000001	2.2236474
0.1231	2.212947
0.1232	2.2004569
0.1233	2.3208697
0.12340000000000001	2.4627173
0.12350000000000001	2.5626833
0.1236	2.6044374
0.1237	2.6813328
0.12380000000000001	2.715339
0.12390000000000001	2.7415938
0.124	2.7677934
0.1241	2.761943
0.1242	2.7518673
0.12430000000000001	2.7207394
0.12440000000000001	2.63977
0.1245	2.5169964
0.1246	2.4077632
0.1247	2.4077218
0.12480000000000001	2.4065592
0.12490000000000001	2.3978817
0.125	2.379266
0.12510000000000002	2.345583
0.1252	2.3093894
0.1253	2.3132174
0.1254	2.2772455
0.1255	2.208933
0.12560000000000002	2.2383366
0.1257	2.3296225
0.1258	2.413968
0.1259	2.4233463
0.126	2.400714
0.12610000000000002	2.2311704
0.1262	2.024442
0.1263	1.8555614
0.1264	1.8820523
0.1265	1.9549477
0.12660000000000002	1.9561436
0.1267	1.9732383
0.1268	2.0328944
0.1269	2.1297123
0.127	2.2649632
0.12710000000000002	2.3490512
0.1272	2.4017472
0.1273	2.435465
0.1274	2.42935
0.1275	2.348658
0.12760000000000002	2.2994018
0.1277	2.3223186
0.1278	2.4234536
0.1279	2.4646711
0.128	2.4736166
0.12810000000000002	2.4812927
0.1282	2.5549464
0.1283	2.5784721
0.12840000000000001	2.5241895
0.1285	2.5128822
0.12860000000000002	2.4382248
0.1287	2.3930573
0.1288	2.3683333
0.12890000000000001	2.39159
0.129	2.4296098
0.1291	2.5460324
0.1292	2.5727632
0.1293	2.5847285
0.12940000000000002	2.5614326
0.1295	2.5433683
0.1296	2.4739406
0.1297	2.4666395
0.1298	2.4090893
0.12990000000000002	2.3466783
0.13	2.3018491
0.1301	2.2614257
0.1302	2.2547786
0.1303	2.326782
0.13040000000000002	2.3649764
0.1305	2.3475654
0.1306	2.3364995
0.1307	2.3904452
0.1308	2.3551083
0.13090000000000002	2.28655
0.131	2.246224
0.1311	2.2337558
0.1312	2.2443366
0.1313	2.265363
0.13140000000000002	2.3026314
0.1315	2.3766937
0.1316	2.4384205
0.1317	2.4773417
0.1318	2.5439436
0.13190000000000002	2.6106603
0.132	2.6148632
0.1321	2.5909913
0.1322	2.5341556
0.1323	2.475902
0.13240000000000002	2.403611
0.1325	2.4056768
0.1326	2.4725544
0.1327	2.6058774
0.1328	2.7993424
0.13290000000000002	2.8826134
0.133	2.8815062
0.1331	2.8193088
0.1332	2.7091043
0.1333	2.6674883
0.13340000000000002	2.5814395
0.1335	2.5312674
0.1336	2.4690764
0.1337	2.353666
0.1338	2.2705572
0.13390000000000002	2.2280638
0.134	2.2584736
0.1341	2.3341
0.1342	2.3611727
0.1343	2.4051716
0.13440000000000002	2.4466312
0.1345	2.48396
0.1346	2.4655263
0.13470000000000001	2.4843926
0.1348	2.482491
0.13490000000000002	2.521296
0.135	2.5914552
0.1351	2.5925312
0.13520000000000001	2.5130734
0.1353	2.4120815
0.13540000000000002	2.2914557
0.1355	2.272466
0.1356	2.323619
0.13570000000000002	2.3534021
0.1358	2.3565786
0.1359	2.313504
0.136	2.2393878
0.1361	2.201571
0.13620000000000002	2.1641514
0.1363	2.124574
0.1364	2.098184
0.1365	2.1391635
0.1366	2.1822455
0.13670000000000002	2.2423213
0.1368	2.295215
0.1369	2.2899919
0.137	2.3375375
0.1371	2.427429
0.13720000000000002	2.5180495
0.1373	2.6811888
0.1374	2.8265965
0.1375	2.8997817
0.1376	2.9488387
0.13770000000000002	2.9550433
0.1378	2.947312
0.1379	2.9555519
0.138	2.9598577
0.1381	3.01466
0.13820000000000002	3.0452068
0.1383	3.0412223
0.1384	2.9870703
0.1385	2.9579422
0.1386	2.915024
0.13870000000000002	2.7896044
0.1388	2.6877847
0.1389	2.555902
0.139	2.452464
0.1391	2.3949885
0.13920000000000002	2.3409631
0.1393	2.3715363
0.1394	2.3571703
0.1395	2.3495333
0.1396	2.3223233
0.13970000000000002	2.3080933
0.1398	2.3650742
0.1399	2.4228785
0.14	2.4023368
0.1401	2.3084974
0.14020000000000002	2.3010876
0.1403	2.3423915
0.1404	2.3441908
0.1405	2.3460345
0.1406	2.3093112
0.14070000000000002	2.253184
0.1408	2.2607818
0.1409	2.2488625
0.14100000000000001	2.2148335
0.1411	2.2307055
0.14120000000000002	2.2324953
0.1413	2.2877102
0.1414	2.4397209
0.14150000000000001	2.564434
0.1416	2.6415217
0.14170000000000002	2.6441379
0.1418	2.6364353
0.1419	2.586294
0.14200000000000002	2.510766
0.1421	2.4220679
0.1422	2.3858101
0.1423	2.4317136
0.1424	2.4193718
0.14250000000000002	2.4344196
0.1426	2.4765055
0.1427	2.527876
0.1428	2.5829973
0.1429	2.6970277
0.14300000000000002	2.8115878
0.1431	2.8148026
0.1432	2.7870843
0.1433	2.7344952
0.1434	2.7065012
0.14350000000000002	2.7081015
0.1436	2.7245765
0.1437	2.710699
0.1438	2.6822133
0.1439	2.6686625
0.14400000000000002	2.7068188
0.1441	2.7649121
0.1442	2.7672064
0.1443	2.7210486
0.1444	2.7515173
0.14450000000000002	2.8132474
0.1446	2.8902566
0.1447	2.923477
0.1448	2.9652793
0.1449	3.0370734
0.14500000000000002	3.104901
0.1451	3.2090793
0.1452	3.2993877
0.1453	3.3235083
0.1454	3.2685108
0.14550000000000002	3.2188814
0.1456	3.1641307
0.1457	3.0800898
0.1458	2.9956934
0.1459	2.9820387
0.14600000000000002	2.928328
0.1461	2.8722749
0.1462	2.7702377
0.1463	2.7529058
0.1464	2.7292855
0.14650000000000002	2.7605138
0.1466	2.8518953
0.1467	2.9517293
0.1468	2.9659712
0.1469	2.9740598
0.14700000000000002	3.033076
0.1471	3.1076038
0.1472	3.1249099
0.14730000000000001	3.083858
0.1474	3.0533237
0.14750000000000002	2.9679534
0.1476	2.8576756
0.1477	2.7606895
0.14780000000000001	2.6882954
0.1479	2.580229
0.14800000000000002	2.5044787
0.1481	2.4546041
0.1482	2.4339767
0.14830000000000002	2.4361472
0.1484	2.405362
0.14850000000000002	2.399398
0.1486	2.4529476
0.1487	2.5447521
0.14880000000000002	2.6504502
0.1489	2.746014
0.149	2.815769
0.1491	2.8431797
0.1492	2.8329062
0.14930000000000002	2.8183417
0.1494	2.796602
0.1495	2.7731504
0.1496	2.7297177
0.1497	2.6941612
0.14980000000000002	2.6412191
0.1499	2.5876865
0.15	2.5648792
0.1501	2.600124
0.1502	2.6203237
0.15030000000000002	2.6785276
0.1504	2.7434955
0.1505	2.8846753
0.1506	2.9726846
0.1507	3.0248508
0.15080000000000002	3.022972
0.1509	3.0409453
0.151	3.090395
0.1511	3.0928257
0.1512	3.1329274
0.15130000000000002	3.1238976
0.1514	3.063488
0.1515	2.9451306
0.1516	2.9229417
0.1517	2.986915
0.15180000000000002	3.0572863
0.1519	3.1245708
0.152	3.1924574
0.1521	3.3120859
0.1522	3.364945
0.15230000000000002	3.3200855
0.1524	3.2232583
0.1525	3.1074212
0.1526	2.9129806
0.1527	2.8125646
0.15280000000000002	2.8282223
0.1529	2.7947657
0.153	2.82282
0.1531	2.8930185
0.1532	2.880905
0.15330000000000002	2.7984145
0.1534	2.763324
0.1535	2.7412739
0.15360000000000001	2.7059162
0.1537	2.6078799
0.15380000000000002	2.5708869
0.1539	2.5999815
0.154	2.5855854
0.15410000000000001	2.5612328
0.1542	2.607588
0.15430000000000002	2.654601
0.1544	2.6407459
0.1545	2.6526873
0.15460000000000002	2.6744707
0.1547	2.6642842
0.15480000000000002	2.568297
0.1549	2.5664036
0.155	2.6169107
0.15510000000000002	2.6321578
0.1552	2.6790802
0.1553	2.674244
0.1554	2.7038093
0.1555	2.7690642
0.15560000000000002	2.8928487
0.1557	2.9884229
0.1558	3.144516
0.1559	3.2710829
0.156	3.315564
0.15610000000000002	3.2838106
0.1562	3.2199774
0.1563	3.2284117
0.1564	3.1970897
0.1565	3.1484466
0.15660000000000002	3.004514
0.1567	2.9293249
0.1568	2.9434707
0.1569	3.0207553
0.157	3.0611732
0.15710000000000002	3.0783923
0.1572	2.9838176
0.1573	2.8729105
0.1574	2.8528016
0.1575	2.8319697
0.15760000000000002	2.8749526
0.1577	2.9296277
0.1578	3.01093
0.1579	3.1154385
0.158	3.1817772
0.15810000000000002	3.1749864
0.1582	3.1715198
0.1583	3.1486485
0.1584	3.1430619
0.1585	3.0881534
0.15860000000000002	3.015619
0.1587	2.978261
0.1588	2.9578109
0.1589	2.881077
0.159	2.8288736
0.15910000000000002	2.830923
0.1592	2.762387
0.1593	2.7284505
0.15940000000000001	2.7303271
0.1595	2.712614
0.15960000000000002	2.6882687
0.1597	2.6247768
0.1598	2.5854318
0.15990000000000001	2.535406
0.16	2.4769733
0.16010000000000002	2.4302096
0.1602	2.5247872
0.1603	2.5970113
0.16040000000000001	2.6659484
0.1605	2.818092
0.16060000000000002	2.992819
0.1607	3.1386786
0.1608	3.2951775
0.16090000000000002	3.372149
0.161	3.3799484
0.16110000000000002	3.3693671
0.1612	3.3922734
0.1613	3.3542304
0.16140000000000002	3.3650599
0.1615	3.2715964
0.16160000000000002	3.151154
0.1617	2.9744139
0.1618	2.8317544
0.16190000000000002	2.7062793
0.162	2.6118958
0.1621	2.6242683
0.1622	2.7166097
0.1623	2.789198
0.16240000000000002	2.877579
0.1625	2.881362
0.1626	2.8426192
0.1627	2.8198032
0.1628	2.7933073
0.16290000000000002	2.8188283
0.163	2.866875
0.1631	2.8249097
0.1632	2.7693515
0.1633	2.6192932
0.16340000000000002	2.4494326
0.1635	2.3086574
0.1636	2.135969
0.1637	1.9612482
0.1638	1.966711
0.16390000000000002	2.0245159
0.164	2.104986
0.1641	2.1782587
0.1642	2.2461388
0.1643	2.35776
0.16440000000000002	2.4705348
0.1645	2.5835354
0.1646	2.5997343
0.1647	2.5619593
0.1648	2.5020652
0.16490000000000002	2.4315171
0.165	2.3895082
0.1651	2.317048
0.1652	2.2242439
0.1653	2.1282532
0.16540000000000002	2.077462
0.1655	2.0864162
0.1656	2.1115382
0.16570000000000001	2.1838624
0.1658	2.2708025
0.16590000000000002	2.3958151
0.166	2.4417958
0.1661	2.4223619
0.16620000000000001	2.3641572
0.1663	2.302359
0.16640000000000002	2.2923167
0.1665	2.3157768
0.1666	2.3844104
0.16670000000000001	2.4345927
0.1668	2.4770434
0.16690000000000002	2.4525368
0.167	2.408821
0.1671	2.3435152
0.16720000000000002	2.3181074
0.1673	2.3723936
0.16740000000000002	2.3710308
0.1675	2.2985072
0.1676	2.167132
0.16770000000000002	2.072068
0.1678	2.0101542
0.16790000000000002	2.004286
0.168	1.9985677
0.1681	2.0724716
0.16820000000000002	2.140948
0.1683	2.2139618
0.16840000000000002	2.2185888
0.1685	2.1327732
0.1686	2.03324
0.16870000000000002	1.9938257
0.1688	1.9789497
0.1689	2.0517163
0.169	2.1671646
0.1691	2.2325428
0.16920000000000002	2.2727582
0.1693	2.34308
0.1694	2.3818827
0.1695	2.4058192
0.1696	2.3729832
0.16970000000000002	2.3329062
0.1698	2.2550259
0.1699	2.1726992
0.17	2.0878937
0.1701	2.013407
0.17020000000000002	1.960808
0.1703	1.8791682
0.1704	1.8360096
0.1705	1.9198034
0.1706	2.092699
0.17070000000000002	2.2236323
0.1708	2.3413272
0.1709	2.4343314
0.171	2.5071836
0.1711	2.4999862
0.17120000000000002	2.417906
0.1713	2.33664
0.1714	2.3023307
0.1715	2.26454
0.1716	2.2529523
0.17170000000000002	2.244222
0.1718	2.224822
0.1719	2.2798648
0.17200000000000001	2.3716097
0.1721	2.41379
0.17220000000000002	2.467101
0.1723	2.534961
0.1724	2.6138391
0.17250000000000001	2.6843245
0.1726	2.7202072
0.17270000000000002	2.6742675
0.1728	2.6131997
0.1729	2.5615332
0.17300000000000001	2.6205318
0.1731	2.659065
0.17320000000000002	2.6599805
0.1733	2.651221
0.1734	2.6077554
0.17350000000000002	2.5071225
0.1736	2.409715
0.17370000000000002	2.3670063
0.1738	2.426359
0.1739	2.4900613
0.17400000000000002	2.476715
0.1741	2.528143
0.17420000000000002	2.5381727
0.1743	2.4889836
0.1744	2.4850109
0.17450000000000002	2.4051363
0.1746	2.255646
0.17470000000000002	2.156965
0.1748	2.1071453
0.1749	2.0353768
0.17500000000000002	2.0757215
0.1751	2.1417644
0.1752	2.2063239
0.1753	2.3163953
0.1754	2.431615
0.17550000000000002	2.5507307
0.1756	2.5943084
0.1757	2.599498
0.1758	2.538634
0.1759	2.457688
0.17600000000000002	2.379663
0.1761	2.270625
0.1762	2.163259
0.1763	2.129862
0.1764	2.1803648
0.17650000000000002	2.2327018
0.1766	2.316081
0.1767	2.467326
0.1768	2.594098
0.1769	2.7147973
0.17700000000000002	2.731934
0.1771	2.696639
0.1772	2.6398387
0.1773	2.611469
0.1774	2.5539057
0.17750000000000002	2.5426524
0.1776	2.5446596
0.1777	2.569363
0.1778	2.607687
0.1779	2.6283896
0.17800000000000002	2.6685696
0.1781	2.6981719
0.1782	2.6749675
0.17830000000000001	2.6051128
0.1784	2.5774462
0.17850000000000002	2.5363584
0.1786	2.5110595
0.1787	2.4554875
0.17880000000000001	2.4067264
0.1789	2.4190197
0.17900000000000002	2.3757925
0.1791	2.3916469
0.1792	2.4168322
0.17930000000000001	2.4493148
0.1794	2.4756012
0.17950000000000002	2.4989305
0.1796	2.5264745
0.1797	2.5539532
0.17980000000000002	2.5395615
0.1799	2.5691762
0.18000000000000002	2.5243073
0.1801	2.4459991
0.1802	2.3269444
0.18030000000000002	2.2724688
0.1804	2.226792
0.18050000000000002	2.255169
0.1806	2.297919
0.1807	2.3383255
0.18080000000000002	2.3857577
0.1809	2.408646
0.18100000000000002	2.4591153
0.1811	2.50463
0.1812	2.4765267
0.18130000000000002	2.3573468
0.1814	2.289913
0.18150000000000002	2.256797
0.1816	2.2429428
0.1817	2.271881
0.18180000000000002	2.3633142
0.1819	2.481856
0.182	2.5040405
0.1821	2.4763756
0.1822	2.455896
0.18230000000000002	2.392074
0.1824	2.3829825
0.1825	2.407737
0.1826	2.359897
0.1827	2.3325622
0.18280000000000002	2.331182
0.1829	2.2667687
0.183	2.1966352
0.1831	2.111186
0.1832	2.0628018
0.18330000000000002	2.0539079
0.1834	2.1784773
0.1835	2.2707102
0.1836	2.3435571
0.1837	2.394506
0.18380000000000002	2.4140382
0.1839	2.5321863
0.184	2.5880432
0.1841	2.5587194
0.1842	2.4463415
0.18430000000000002	2.2486653
0.1844	2.1808538
0.1845	2.1726427
0.18460000000000001	2.1883795
0.1847	2.1994314
0.18480000000000002	2.1880105
0.1849	2.1969988
0.185	2.2264092
0.18510000000000001	2.2383223
0.1852	2.3282127
0.18530000000000002	2.4069085
0.1854	2.4699256
0.1855	2.5211072
0.18560000000000001	2.49845
0.1857	2.4796712
0.18580000000000002	2.4782178
0.1859	2.446255
0.186	2.3409693
0.18610000000000002	2.3221111
0.1862	2.2688215
0.18630000000000002	2.2527215
0.1864	2.3175445
0.1865	2.407714
0.18660000000000002	2.393336
0.1867	2.3427205
0.18680000000000002	2.3312552
0.1869	2.299695
0.187	2.2769446
0.18710000000000002	2.2550201
0.1872	2.262005
0.18730000000000002	2.2587523
0.1874	2.3050377
0.1875	2.3757062
0.18760000000000002	2.4277532
0.1877	2.4743934
0.18780000000000002	2.50343
0.1879	2.585192
0.188	2.593791
0.18810000000000002	2.6103723
0.1882	2.5729997
0.1883	2.524159
0.1884	2.5087833
0.1885	2.4897094
0.18860000000000002	2.537529
0.1887	2.4856677
0.1888	2.437381
0.1889	2.374797
0.189	2.31057
0.18910000000000002	2.2338204
0.1892	2.182759
0.1893	2.185984
0.1894	2.201121
0.1895	2.2720885
0.18960000000000002	2.3801656
0.1897	2.4350903
0.1898	2.3919952
0.1899	2.271471
0.19	2.241948
0.19010000000000002	2.20341
0.1902	2.1647112
0.1903	2.1652055
0.1904	2.1213627
0.1905	2.1345003
0.19060000000000002	2.1168048
0.1907	2.1069953
0.1908	2.1442854
0.19090000000000001	2.2765684
0.191	2.3830683
0.19110000000000002	2.5056963
0.1912	2.558054
0.1913	2.5923872
0.19140000000000001	2.5723739
0.1915	2.6287026
0.19160000000000002	2.6785705
0.1917	2.7260926
0.1918	2.752625
0.19190000000000002	2.7708292
0.192	2.7209153
0.19210000000000002	2.6530309
0.1922	2.4876847
0.1923	2.2957494
0.19240000000000002	2.167641
0.1925	2.0757818
0.19260000000000002	2.0770352
0.1927	2.10506
0.1928	2.2132537
0.19290000000000002	2.2902353
0.193	2.3473945
0.19310000000000002	2.3989136
0.1932	2.473419
0.1933	2.5420456
0.19340000000000002	2.6046934
0.1935	2.6373513
0.19360000000000002	2.5767016
0.1937	2.5367148
0.1938	2.5190814
0.19390000000000002	2.5453796
0.194	2.5821536
0.19410000000000002	2.5363653
0.1942	2.5035043
0.1943	2.4998858
0.19440000000000002	2.4701762
0.1945	2.452867
0.19460000000000002	2.4238856
0.1947	2.4722273
0.1948	2.5211806
0.19490000000000002	2.6541982
0.195	2.7464855
0.1951	2.7684011
0.1952	2.7260745
0.1953	2.6030931
0.19540000000000002	2.526767
0.1955	2.4445307
0.1956	2.4549084
0.1957	2.4790494
0.1958	2.5130417
0.19590000000000002	2.5136669
0.196	2.553868
0.1961	2.633949
0.1962	2.6269848
0.1963	2.672091
0.19640000000000002	2.65914
0.1965	2.6018589
0.1966	2.5112488
0.1967	2.4955273
0.1968	2.5018547
0.19690000000000002	2.5028615
0.197	2.451115
0.1971	2.4675264
0.19720000000000001	2.4669645
0.1973	2.4508219
0.19740000000000002	2.3592575
0.1975	2.3105245
0.1976	2.3214426
0.19770000000000001	2.3160043
0.1978	2.3315947
0.19790000000000002	2.394755
0.198	2.5315373
0.1981	2.6545362
0.19820000000000002	2.6920698
0.1983	2.6724403
0.19840000000000002	2.6551805
0.1985	2.5354922
0.1986	2.4321148
0.19870000000000002	2.3777206
0.1988	2.3423908
0.19890000000000002	2.351122
0.199	2.4019346
0.1991	2.3687315
0.19920000000000002	2.3952906
0.1993	2.3979332
0.19940000000000002	2.434733
0.1995	2.507699
0.1996	2.5251043
0.19970000000000002	2.5418448
0.1998	2.546501
[truncated: 60,501 more rows]
