# Supplementary material for: Machine learning coarse-grained potentials of protein thermodynamics
Source: Nat Commun. 2023 Sep 15;14:5739. doi: 10.1038/s41467-023-41343-1 (PMC10504246; doi:10.1038/s41467-023-41343-1)
Supplement: Supplementary file 4 — Source Data [file 41467_2023_41343_MOESM4_ESM.zip › Source_data/FigureS12/FigureS12a.csv]

time [ns]	RMSD [A]
0.0	3.0245545
0.0001	2.9883447
0.0002	2.974915
0.00030000000000000003	2.9678268
0.0004	3.0147855
0.0005	3.0554764
0.0006000000000000001	2.9987965
0.0007	3.086567
0.0008	3.2066197
0.0009000000000000001	3.1963613
0.001	3.1915386
0.0011	3.2359595
0.0012000000000000001	3.2719035
0.0013000000000000002	3.2617714
0.0014	3.282222
0.0015	3.304356
0.0016	3.2790887
0.0017000000000000001	3.3471177
0.0018000000000000002	3.383463
0.0019	3.489082
0.002	3.6306708
0.0021000000000000003	3.7181058
0.0022	3.6353414
0.0023	3.5532188
0.0024000000000000002	3.5343308
0.0025	3.474472
0.0026000000000000003	3.4801672
0.0027	3.4873216
0.0028	3.576721
0.0029000000000000002	3.6130404
0.003	3.589097
0.0031000000000000003	3.5893335
0.0032	3.5976343
0.0033	3.5866735
0.0034000000000000002	3.61971
0.0035	3.6017716
0.0036000000000000003	3.5495617
0.0037	3.4990978
0.0038	3.4600937
0.0039000000000000003	3.290639
0.004	3.126242
0.0041	2.9755216
0.004200000000000001	2.914158
0.0043	2.9554636
0.0044	2.9784606
0.0045000000000000005	2.9887085
0.0046	2.9926286
0.0047	3.002367
0.0048000000000000004	2.9372022
0.0049	2.8420951
0.005	2.757196
0.0051	2.745599
0.005200000000000001	2.865543
0.0053	2.99616
0.0054	3.1372142
0.0055000000000000005	3.217211
0.0056	3.2406082
0.0057	3.248988
0.0058000000000000005	3.1791298
0.0059	3.2222002
0.006	3.2931142
0.0061	3.3494828
0.006200000000000001	3.3046727
0.0063	3.2553928
0.0064	3.161853
0.006500000000000001	3.089757
0.0066	3.083095
0.0067	3.2283711
0.0068000000000000005	3.4179513
0.006900000000000001	3.498744
0.007	3.5386877
0.0071	3.5506568
0.007200000000000001	3.580886
0.0073	3.6009119
0.0074	3.5582345
0.007500000000000001	3.6035297
0.0076	3.624184
0.0077	3.6383362
0.0078000000000000005	3.658138
0.0079	3.6238534
0.008	3.656041
0.0081	3.6794674
0.0082	3.6458576
0.0083	3.5873668
0.008400000000000001	3.5892897
0.0085	3.538853
0.0086	3.4257166
0.008700000000000001	3.3862348
0.0088	3.2454033
0.0089	3.1982543
0.009000000000000001	3.1713083
0.0091	3.2015667
0.0092	3.1613548
0.009300000000000001	3.133241
0.0094	3.0708904
0.0095	3.035464
0.009600000000000001	2.9855106
0.0097	3.0362399
0.0098	3.083396
0.0099	3.1741939
0.01	3.1397452
0.010100000000000001	3.0933857
0.0102	3.1047387
0.0103	3.2187932
0.010400000000000001	3.347393
0.0105	3.4452124
0.0106	3.4166334
0.010700000000000001	3.345028
0.0108	3.304073
0.0109	3.2825007
0.011000000000000001	3.2353406
0.0111	3.2471209
0.0112	3.2860034
0.011300000000000001	3.4071915
0.0114	3.4638104
0.0115	3.4465773
0.011600000000000001	3.3763773
0.0117	3.3584008
0.0118	3.2958202
0.0119	3.1670516
0.012	3.0703025
0.012100000000000001	3.0596476
0.0122	3.1774676
0.0123	3.2303534
0.012400000000000001	3.2567759
0.0125	3.171481
0.0126	3.0984442
0.012700000000000001	3.1655777
0.0128	3.2873704
0.0129	3.3199139
0.013000000000000001	3.3172367
0.0131	3.2956936
0.0132	3.3237576
0.013300000000000001	3.3555684
0.0134	3.3527153
0.0135	3.329613
0.013600000000000001	3.2916324
0.0137	3.1807463
0.013800000000000002	3.088841
0.013900000000000001	2.9920712
0.014	2.89376
0.014100000000000001	2.8232903
0.0142	2.8683474
0.0143	2.9705956
0.014400000000000001	3.0030065
0.0145	3.08106
0.0146	3.1075926
0.014700000000000001	3.14341
0.0148	3.1279845
0.0149	3.1602538
0.015000000000000001	3.239221
0.0151	3.2845857
0.0152	3.2684195
0.015300000000000001	3.159916
0.0154	3.0324855
0.0155	2.9684658
0.015600000000000001	3.0407672
0.015700000000000002	3.0832727
0.0158	3.0638692
0.0159	3.0596282
0.016	3.078761
0.0161	3.111042
0.0162	3.1773741
0.016300000000000002	3.1751194
0.0164	3.2515786
0.0165	3.29208
0.0166	3.3630743
0.0167	3.3945513
0.016800000000000002	3.380066
0.016900000000000002	3.4431982
0.017	3.5100527
0.0171	3.4818008
0.0172	3.4023998
0.0173	3.2722654
0.017400000000000002	3.202818
0.0175	3.2313924
0.0176	3.297647
0.0177	3.3458738
0.0178	3.4530704
0.0179	3.5459132
0.018000000000000002	3.5526245
0.0181	3.480465
0.0182	3.5233214
0.0183	3.5371652
0.0184	3.6037483
0.018500000000000003	3.6580048
0.018600000000000002	3.707781
0.0187	3.7168
0.0188	3.6317236
0.0189	3.5699353
0.019	3.534609
0.019100000000000002	3.5123837
0.019200000000000002	3.4393659
0.0193	3.4221065
0.0194	3.3545368
0.0195	3.3102767
0.0196	3.3739035
0.019700000000000002	3.4192312
0.0198	3.4756346
0.0199	3.6344535
0.02	3.7823286
0.0201	3.841413
0.020200000000000003	3.8618522
0.020300000000000002	3.8897467
0.0204	3.8915598
0.0205	3.9502518
0.0206	3.991164
0.0207	4.0919943
0.020800000000000003	4.1626267
0.020900000000000002	4.222742
0.021	4.2808495
0.0211	4.3408628
0.0212	4.358581
0.0213	4.404187
0.021400000000000002	4.5177627
0.021500000000000002	4.4999676
0.0216	4.456432
0.0217	4.4405713
0.0218	4.505954
0.0219	4.5602546
0.022000000000000002	4.599093
0.0221	4.5764346
0.0222	4.5068035
0.0223	4.483617
0.0224	4.463409
0.022500000000000003	4.498435
0.022600000000000002	4.4252515
0.0227	4.2995358
0.0228	4.2360415
0.0229	4.1611357
0.023	4.1059036
0.023100000000000002	4.111168
0.023200000000000002	4.0946264
0.0233	4.11209
0.0234	4.1368613
0.0235	4.0837936
0.0236	4.0164313
0.023700000000000002	4.0158024
0.0238	3.9968462
0.0239	3.9983726
0.024	4.089753
0.0241	4.155023
0.024200000000000003	4.259255
0.024300000000000002	4.378654
0.0244	4.4851913
0.0245	4.5129285
0.0246	4.4644012
0.0247	4.374694
0.024800000000000003	4.1956887
0.024900000000000002	4.135965
0.025	4.1643534
0.0251	4.2374563
0.0252	4.300622
0.0253	4.3311014
0.025400000000000002	4.2444797
0.025500000000000002	4.1065717
0.0256	3.964856
0.0257	3.923805
0.0258	3.9446747
0.025900000000000003	4.0745215
0.026000000000000002	4.204918
0.0261	4.2606816
0.0262	4.2484202
0.0263	4.196332
0.0264	4.1733284
0.026500000000000003	4.2415867
0.026600000000000002	4.2370577
0.0267	4.1921673
0.0268	4.101855
0.0269	4.0772166
0.027	4.188971
0.027100000000000003	4.243056
0.027200000000000002	4.260686
0.0273	4.3027725
0.0274	4.3221703
0.0275	4.27264
0.027600000000000003	4.2373056
0.027700000000000002	4.152172
0.027800000000000002	4.108456
0.0279	4.059505
0.028	4.041629
0.0281	4.04847
0.028200000000000003	4.0077276
0.028300000000000002	4.0281334
0.0284	4.0898595
0.0285	4.1167502
0.0286	4.074806
0.0287	4.104721
0.028800000000000003	4.1227164
0.028900000000000002	4.160115
0.029	4.261482
0.0291	4.263334
0.0292	4.2233763
0.029300000000000003	4.212341
0.029400000000000003	4.1850715
0.029500000000000002	4.152474
0.0296	4.023732
0.0297	3.9825413
0.0298	3.9476426
0.029900000000000003	3.919318
0.030000000000000002	3.8104708
0.030100000000000002	3.6638675
0.0302	3.630675
0.0303	3.729305
0.0304	3.8271337
0.030500000000000003	3.9962244
0.030600000000000002	4.071579
0.0307	4.055173
0.0308	4.0649824
0.0309	4.133258
0.031	4.1269536
0.031100000000000003	4.051889
0.031200000000000002	4.0407395
0.0313	4.1125507
0.031400000000000004	4.2324805
0.0315	4.255119
0.0316	4.2171702
0.0317	4.1837997
0.0318	4.316864
0.031900000000000005	4.3989644
0.032	4.393408
0.032100000000000004	4.4364605
0.0322	4.407522
0.0323	4.3811083
0.0324	4.259048
0.0325	4.085309
0.032600000000000004	3.9595773
0.0327	3.836093
0.0328	3.8021195
0.0329	3.7585385
0.033	3.749023
0.033100000000000004	3.7656045
0.0332	3.8105044
0.0333	3.8382611
0.0334	3.8309975
0.0335	3.9642487
0.033600000000000005	3.9762242
0.0337	4.006001
0.033800000000000004	3.9302943
0.0339	3.865443
0.034	3.8999555
0.0341	3.8210964
0.0342	3.7670314
0.034300000000000004	3.7122624
0.0344	3.702841
0.0345	3.7153535
0.0346	3.6657443
0.0347	3.7286496
0.034800000000000005	3.7132425
0.0349	3.7208965
0.035	3.7357352
0.0351	3.8096569
0.0352	3.8715916
0.035300000000000005	3.7991765
0.0354	3.8089595
0.035500000000000004	3.804058
0.0356	3.7886946
0.0357	3.7763631
0.0358	3.781338
0.0359	3.9221313
0.036000000000000004	3.8778949
0.0361	3.9273293
0.0362	3.930698
0.0363	3.9186716
0.0364	3.8833725
0.036500000000000005	3.8072233
0.0366	3.7686827
0.0367	3.7275386
0.0368	3.6423936
0.0369	3.5917625
0.037000000000000005	3.5408366
0.0371	3.5962398
0.037200000000000004	3.5645554
0.0373	3.607561
0.0374	3.6288886
0.0375	3.5939102
0.0376	3.6635876
0.037700000000000004	3.6803544
0.0378	3.6369162
0.0379	3.7136564
0.038	3.8091161
0.0381	3.8280923
0.038200000000000005	3.8115115
0.0383	3.8253064
0.038400000000000004	3.862711
0.0385	4.0429406
0.0386	4.1377854
0.038700000000000005	4.138877
0.0388	4.197324
0.038900000000000004	4.21021
0.039	4.2710214
0.0391	4.4220862
0.0392	4.621784
0.0393	4.7764955
0.039400000000000004	4.8485365
0.0395	4.919405
0.0396	4.922314
0.0397	4.832093
0.0398	4.6869755
0.039900000000000005	4.654316
0.04	4.603185
0.040100000000000004	4.461972
0.0402	4.3799815
0.0403	4.339587
0.040400000000000005	4.268854
0.0405	4.128807
0.040600000000000004	4.1625905
0.0407	4.1865783
0.0408	4.1347003
0.0409	4.024736
0.041	3.956056
0.041100000000000005	3.9352365
0.0412	3.9273143
0.0413	3.923147
0.0414	4.049985
0.0415	4.0684075
0.041600000000000005	4.100313
0.0417	4.061813
0.041800000000000004	4.0538445
0.0419	4.06158
0.042	4.17244
0.042100000000000005	4.205919
0.0422	4.1912374
0.042300000000000004	4.144383
0.0424	4.0985565
0.0425	4.0320706
0.0426	4.0845265
0.0427	4.177276
0.042800000000000005	4.2602243
0.0429	4.389622
0.043000000000000003	4.409372
0.0431	4.4138722
0.0432	4.416416
0.043300000000000005	4.496643
0.0434	4.4985776
0.043500000000000004	4.4701257
0.0436	4.4271145
0.0437	4.3850846
0.0438	4.3204036
0.0439	4.30355
0.044000000000000004	4.1778107
0.0441	4.0688496
0.0442	3.946242
0.0443	3.8790567
0.0444	3.862006
0.044500000000000005	3.8628016
0.0446	3.7827156
0.044700000000000004	3.7382863
0.0448	3.7073784
0.0449	3.6631417
0.045000000000000005	3.64038
0.0451	3.647982
0.045200000000000004	3.6639864
0.0453	3.664691
0.0454	3.7299213
0.0455	3.8593543
0.0456	3.9236388
0.045700000000000005	3.971791
0.0458	4.1033354
0.0459	4.1694217
0.046	4.266119
0.0461	4.2513885
0.046200000000000005	4.201073
0.0463	4.212604
0.046400000000000004	4.331605
0.0465	4.403064
0.0466	4.3900213
0.046700000000000005	4.369864
0.0468	4.3775916
0.046900000000000004	4.371586
0.047	4.4362526
0.0471	4.493635
0.0472	4.499962
0.0473	4.5648317
0.047400000000000005	4.5936995
0.0475	4.644767
0.0476	4.7427373
0.0477	4.751348
0.0478	4.7350163
0.047900000000000005	4.7369103
0.048	4.7269654
0.048100000000000004	4.669322
0.0482	4.653039
0.0483	4.4914694
0.048400000000000006	4.442413
0.0485	4.416004
0.048600000000000004	4.2742767
0.0487	4.1347756
0.0488	4.0905943
0.0489	4.0633025
0.049	4.0719676
0.049100000000000005	4.0101542
0.0492	4.1103954
0.049300000000000004	4.189846
0.0494	4.1623225
0.0495	4.287384
0.049600000000000005	4.268198
0.0497	4.229127
0.049800000000000004	4.101611
0.0499	3.9722369
0.05	3.8598895
0.050100000000000006	3.9341714
0.0502	3.9974997
0.050300000000000004	4.075592
0.0504	4.090098
0.0505	4.0846705
0.0506	4.022208
0.0507	3.95011
0.050800000000000005	3.8884463
0.0509	3.8268747
0.051000000000000004	3.8655684
0.0511	3.8851943
0.0512	3.9309473
0.051300000000000005	3.9014072
0.0514	3.9385002
0.051500000000000004	4.0387287
0.0516	4.0624228
0.0517	4.0415797
0.051800000000000006	4.0650306
0.0519	4.1718903
0.052000000000000005	4.193064
0.0521	4.17431
0.0522	4.1571817
0.0523	4.2209206
0.0524	4.1270256
0.052500000000000005	4.0020776
0.0526	3.9725304
0.052700000000000004	3.9521987
0.0528	3.944392
0.0529	3.8880985
0.053000000000000005	3.8068209
0.0531	3.718199
0.053200000000000004	3.7153468
0.0533	3.7384129
0.0534	3.72739
0.053500000000000006	3.7142062
0.0536	3.732639
0.053700000000000005	3.8724003
0.0538	3.8762467
0.0539	3.8567805
0.054	3.8703954
0.0541	3.86483
0.054200000000000005	3.9003632
0.0543	3.9470627
0.054400000000000004	3.9487808
0.0545	3.9292195
0.0546	3.8970258
0.054700000000000006	3.9424016
0.0548	4.060487
0.054900000000000004	4.239242
0.055	4.3112392
0.0551	4.293903
0.055200000000000006	4.2860603
0.0553	4.2627945
0.055400000000000005	4.2952414
0.0555	4.301052
0.055600000000000004	4.35424
0.0557	4.362947
0.0558	4.437995
0.055900000000000005	4.4110575
0.056	4.399892
0.056100000000000004	4.350091
0.0562	4.297549
0.0563	4.251988
0.056400000000000006	4.1120796
0.0565	3.9651976
0.056600000000000004	3.926849
0.0567	3.916741
0.0568	3.8727295
0.056900000000000006	3.8571098
0.057	3.8888717
0.057100000000000005	3.941901
0.0572	4.0006704
0.057300000000000004	4.01924
0.0574	4.036871
0.0575	4.018973
0.057600000000000005	4.0295997
0.0577	4.010473
0.057800000000000004	4.007794
0.0579	3.979299
0.058	3.8801208
0.058100000000000006	3.8168733
0.0582	3.7842493
0.058300000000000005	3.7972543
0.0584	3.7303364
0.0585	3.6456509
0.058600000000000006	3.6482682
0.0587	3.7444563
0.058800000000000005	3.765416
0.0589	3.7399983
0.059000000000000004	3.704878
0.0591	3.70238
0.0592	3.7649026
0.059300000000000005	3.7566657
0.0594	3.830813
0.059500000000000004	3.8457901
0.0596	3.7234437
0.0597	3.5907516
0.059800000000000006	3.440004
0.0599	3.3124697
0.060000000000000005	3.283249
0.0601	3.2833533
0.060200000000000004	3.3839302
0.0603	3.5366998
0.0604	3.6834025
0.060500000000000005	3.7431133
0.0606	3.6852548
0.060700000000000004	3.5231159
0.0608	3.52584
0.0609	3.4826577
0.061000000000000006	3.5278063
0.0611	3.6654835
0.061200000000000004	3.8268635
0.0613	3.864502
0.0614	3.8921518
0.061500000000000006	3.9467793
0.0616	3.9331675
0.061700000000000005	3.9111104
0.0618	3.8693237
0.061900000000000004	3.8903809
0.062	3.9142497
0.0621	3.9228997
0.062200000000000005	3.888044
0.0623	3.8778949
0.062400000000000004	3.8624895
0.0625	3.8402894
0.0626	3.8757956
0.0627	3.966326
0.06280000000000001	4.0662856
0.0629	4.039634
0.063	3.9648583
0.0631	3.9711878
0.0632	3.9704611
0.06330000000000001	3.8857057
0.0634	3.8510966
0.0635	3.8478904
0.0636	3.8682451
0.0637	3.9591053
0.06380000000000001	3.9161332
0.0639	3.944253
0.064	3.983827
0.0641	4.048512
0.06420000000000001	3.950705
0.06430000000000001	3.951516
0.0644	3.9004402
0.0645	3.9017465
0.0646	3.8052301
0.06470000000000001	3.6994736
0.0648	3.634475
0.0649	3.7340703
0.065	3.7382197
0.0651	3.628757
0.06520000000000001	3.6634674
0.0653	3.7827094
0.0654	3.8559055
0.0655	3.85444
0.0656	3.8454201
0.06570000000000001	3.815586
0.0658	3.645695
0.0659	3.5278258
0.066	3.3903222
0.0661	3.3961463
0.06620000000000001	3.3517718
0.0663	3.315582
0.0664	3.1883774
0.0665	3.188676
0.0666	3.164489
0.06670000000000001	3.0493016
0.0668	3.0311458
0.0669	3.0692673
0.067	3.166453
0.0671	3.2372024
0.06720000000000001	3.311556
0.0673	3.3571777
0.0674	3.3788764
0.0675	3.457843
0.06760000000000001	3.4924521
0.06770000000000001	3.4227216
0.0678	3.4143903
0.0679	3.4064398
0.068	3.4863548
0.06810000000000001	3.5249112
0.0682	3.4485543
0.0683	3.4365354
0.0684	3.5170276
0.0685	3.6148171
0.06860000000000001	3.6230648
0.0687	3.554315
0.0688	3.4579031
0.0689	3.4342985
0.069	3.510929
0.06910000000000001	3.6137745
0.0692	3.6646159
0.0693	3.7458484
0.0694	3.8247316
0.0695	3.8261023
0.06960000000000001	3.7914865
0.0697	3.7513711
0.0698	3.837077
0.0699	3.8824396
0.07	3.8851783
0.07010000000000001	3.8178577
0.0702	3.7151644
0.0703	3.6529696
0.0704	3.5340269
0.07050000000000001	3.4078357
0.07060000000000001	3.318229
0.0707	3.2885597
0.0708	3.327555
0.0709	3.3214822
0.07100000000000001	3.2531319
0.0711	3.1836398
0.0712	3.2421556
0.0713	3.2981098
0.0714	3.3590212
0.07150000000000001	3.388481
0.0716	3.3530445
0.0717	3.3047981
0.0718	3.2707255
0.0719	3.2943208
0.07200000000000001	3.2394004
0.0721	3.1650999
0.0722	3.2447948
0.0723	3.3207116
0.0724	3.3721976
0.07250000000000001	3.4502358
0.0726	3.5356147
0.0727	3.6239378
0.0728	3.690793
0.0729	3.6904438
0.07300000000000001	3.5793014
0.0731	3.5149734
0.0732	3.4584444
0.0733	3.39246
0.0734	3.3211048
0.07350000000000001	3.3088286
0.0736	3.3190882
0.0737	3.3042264
0.0738	3.3237174
0.07390000000000001	3.354378
0.07400000000000001	3.3542562
0.0741	3.328118
0.0742	3.3532495
0.0743	3.4132323
0.07440000000000001	3.4617355
0.0745	3.4220674
0.0746	3.401131
0.0747	3.4530923
0.0748	3.3708591
0.07490000000000001	3.315274
0.075	3.3237197
0.0751	3.289007
0.0752	3.316419
0.0753	3.352082
0.07540000000000001	3.3455272
0.0755	3.3692
0.0756	3.450136
0.0757	3.489546
0.0758	3.4575412
0.07590000000000001	3.3917353
0.076	3.2918036
0.0761	3.1782196
0.0762	3.1994505
0.0763	3.21163
0.07640000000000001	3.2688992
0.0765	3.3325136
0.0766	3.3842351
0.0767	3.3722386
0.07680000000000001	3.345793
0.07690000000000001	3.274603
0.077	3.285288
0.0771	3.369959
0.0772	3.4329925
0.07730000000000001	3.4709928
0.07740000000000001	3.5350347
0.0775	3.6293812
0.0776	3.6767263
0.0777	3.7234533
0.07780000000000001	3.701074
0.0779	3.714409
0.078	3.731881
0.0781	3.7473624
0.0782	3.752665
0.07830000000000001	3.7580216
0.0784	3.7614264
0.0785	3.735308
0.0786	3.8159683
0.0787	3.8791163
0.07880000000000001	3.9195006
0.0789	3.9779403
0.079	4.0265183
0.0791	4.02635
0.0792	3.9174519
0.07930000000000001	3.8812883
0.0794	3.8595002
0.0795	3.8400266
0.0796	3.9088147
0.07970000000000001	3.942486
0.07980000000000001	4.001873
0.0799	4.1083508
0.08	4.2323236
0.0801	4.317806
0.08020000000000001	4.4195194
0.08030000000000001	4.436883
0.0804	4.380458
0.0805	4.36402
0.0806	4.335946
0.08070000000000001	4.23562
0.08080000000000001	4.207356
0.0809	4.1614122
0.081	4.0644717
0.0811	3.978575
0.08120000000000001	3.9143112
0.0813	3.8783636
0.0814	3.861722
0.0815	3.8652198
0.0816	3.85592
0.08170000000000001	3.7845907
0.0818	3.7312527
0.0819	3.6923273
0.082	3.6706953
0.0821	3.6879895
0.08220000000000001	3.7580311
0.0823	3.7923303
0.0824	3.7923436
0.0825	3.7325118
0.0826	3.6110132
0.08270000000000001	3.439148
0.0828	3.2755227
0.0829	3.1875901
0.083	3.2372048
0.08310000000000001	3.2353182
0.08320000000000001	3.300568
0.0833	3.3814723
0.0834	3.4618192
0.0835	3.5757089
0.08360000000000001	3.5956933
0.08370000000000001	3.5182374
0.0838	3.372387
0.0839	3.232376
0.084	3.2201557
0.08410000000000001	3.1644502
0.08420000000000001	3.0415416
0.0843	2.89565
0.0844	2.7868454
0.0845	2.6953392
0.08460000000000001	2.6968572
0.0847	2.7569783
0.0848	2.7481575
0.0849	2.7497125
0.085	2.7635176
0.08510000000000001	2.8322654
0.0852	2.895529
0.0853	2.9926794
0.0854	3.0307693
0.0855	3.059918
0.08560000000000001	3.101788
0.0857	3.0429332
0.0858	3.0069582
0.0859	3.084658
0.08600000000000001	3.158128
0.08610000000000001	3.1954978
0.0862	3.136391
0.0863	3.1273715
0.0864	3.202439
0.08650000000000001	3.3242044
0.08660000000000001	3.45388
0.0867	3.532615
0.0868	3.613345
0.0869	3.6782758
0.08700000000000001	3.6371086
0.08710000000000001	3.6084988
0.0872	3.517097
0.0873	3.4160028
0.0874	3.3793104
0.08750000000000001	3.3537028
0.0876	3.3852782
0.0877	3.469768
0.0878	3.4958103
0.0879	3.4898608
0.08800000000000001	3.5150146
0.0881	3.5143003
0.0882	3.5210638
0.0883	3.528262
0.0884	3.5207567
0.08850000000000001	3.5960782
0.0886	3.6534848
0.0887	3.6736472
0.0888	3.6068237
0.0889	3.531059
0.08900000000000001	3.4811118
0.0891	3.4332728
0.0892	3.394438
0.0893	3.3654532
0.08940000000000001	3.274067
0.08950000000000001	3.2568092
0.0896	3.2849483
0.0897	3.3159068
0.0898	3.325442
0.08990000000000001	3.282372
0.09000000000000001	3.2287772
0.0901	3.2221475
0.0902	3.3128412
0.0903	3.4010832
0.09040000000000001	3.4511008
0.09050000000000001	3.4767613
0.0906	3.4590154
0.0907	3.470161
0.0908	3.473287
0.09090000000000001	3.4860935
0.091	3.4936986
0.0911	3.4225926
0.0912	3.376294
0.0913	3.2796283
0.09140000000000001	3.1720278
0.0915	3.0787725
0.0916	3.0606859
0.0917	3.0851212
0.0918	2.9997103
0.09190000000000001	2.9321096
0.092	2.9208615
0.0921	2.9351103
0.0922	2.8853078
0.09230000000000001	2.8916965
0.09240000000000001	2.8555307
0.0925	2.8554454
0.0926	2.8435824
0.0927	2.8482587
0.09280000000000001	2.9134707
0.09290000000000001	2.9932268
0.093	3.0126805
0.0931	3.084133
0.0932	3.1116474
0.09330000000000001	3.1039116
0.09340000000000001	3.0355196
0.0935	3.0501564
0.0936	3.1333823
0.0937	3.209362
0.09380000000000001	3.3819425
0.09390000000000001	3.549958
0.094	3.676676
0.0941	3.7067633
0.0942	3.7038593
0.09430000000000001	3.7232895
0.0944	3.7288616
0.0945	3.64625
0.0946	3.587245
0.0947	3.4509065
0.09480000000000001	3.4012897
0.0949	3.3446755
0.095	3.3414671
0.0951	3.2838864
0.0952	3.31028
0.09530000000000001	3.3665378
0.0954	3.4507265
0.0955	3.4682374
0.0956	3.5083218
0.09570000000000001	3.5490942
0.09580000000000001	3.5836256
0.0959	3.6068857
0.096	3.4751315
0.0961	3.4016488
0.09620000000000001	3.4257083
0.09630000000000001	3.525923
0.0964	3.5862608
0.0965	3.6203666
0.0966	3.7383695
0.09670000000000001	3.8212237
0.09680000000000001	3.7851691
0.0969	3.7226627
0.097	3.6120772
0.0971	3.6659012
0.09720000000000001	3.6676948
0.09730000000000001	3.7392795
0.0974	3.9099717
0.0975	3.96416
0.0976	4.070739
0.09770000000000001	4.1272125
0.0978	3.98747
0.0979	3.8821092
0.098	3.8035824
0.0981	3.7449827
0.09820000000000001	3.7000372
0.0983	3.6463358
0.0984	3.5724163
0.0985	3.4993055
0.09860000000000001	3.3672163
0.09870000000000001	3.195626
0.0988	3.0856032
0.0989	3.0471687
0.099	3.056116
0.09910000000000001	3.0421999
0.09920000000000001	2.969223
0.0993	2.9315794
0.0994	2.8031106
0.0995	2.784835
0.09960000000000001	2.7408774
0.09970000000000001	2.7190616
0.0998	2.7164097
0.0999	2.7467482
0.1	2.8233275
0.10010000000000001	3.0033514
0.10020000000000001	3.0789015
0.1003	3.0805573
0.1004	3.0557625
0.1005	3.013172
0.10060000000000001	2.9526849
0.10070000000000001	2.9166245
0.1008	2.9624472
0.1009	3.0787077
0.101	3.1093185
0.10110000000000001	3.2521489
0.1012	3.3002853
0.1013	3.3377612
0.1014	3.3729584
0.1015	3.4443948
0.10160000000000001	3.5183911
0.1017	3.5578387
0.1018	3.5979664
0.1019	3.7888892
0.10200000000000001	3.7956467
0.10210000000000001	3.722542
0.1022	3.6767967
0.1023	3.5614913
0.1024	3.498276
0.10250000000000001	3.462916
0.10260000000000001	3.4857726
0.1027	3.4732757
0.1028	3.5363603
0.1029	3.5936482
0.10300000000000001	3.6266265
0.10310000000000001	3.6544287
0.1032	3.5899184
0.1033	3.4743881
0.1034	3.3855095
0.10350000000000001	3.3603916
0.10360000000000001	3.3568642
0.1037	3.2884629
0.1038	3.1729276
0.1039	3.054832
0.10400000000000001	3.015667
0.1041	2.9798257
0.1042	2.9616606
0.1043	3.011809
0.1044	3.0697865
0.10450000000000001	3.1041431
0.1046	3.1145983
0.1047	3.0659142
0.1048	3.0372655
0.10490000000000001	3.0315537
0.10500000000000001	3.07583
0.1051	3.1370091
0.1052	3.0863407
0.1053	3.0463002
0.10540000000000001	2.9856765
0.10550000000000001	2.9443898
0.1056	2.8170266
0.1057	2.7012064
0.1058	2.619044
0.10590000000000001	2.6488054
0.10600000000000001	2.823214
0.1061	2.9939044
0.1062	3.146473
0.1063	3.2895854
0.10640000000000001	3.3599465
0.10650000000000001	3.307246
0.1066	3.3308196
0.1067	3.3048794
0.1068	3.1228826
0.10690000000000001	2.9673266
0.10700000000000001	2.9207242
0.1071	2.9303005
0.1072	3.0223064
0.1073	3.123177
0.10740000000000001	3.1289616
0.1075	3.1563234
0.1076	3.239744
0.1077	3.3090143
0.1078	3.3368127
0.10790000000000001	3.2969017
0.108	3.22024
0.1081	3.0886836
0.1082	3.0317392
0.10830000000000001	3.0465589
0.10840000000000001	3.0436234
0.1085	3.0126805
0.1086	2.9460666
0.1087	2.9543562
0.10880000000000001	2.9868467
0.10890000000000001	2.9256756
0.109	2.8617449
0.1091	2.8636606
0.1092	2.9149866
0.10930000000000001	2.9889078
0.10940000000000001	3.018058
0.1095	3.0886307
0.1096	3.0955157
0.1097	3.100547
0.10980000000000001	3.086471
0.10990000000000001	3.0875418
0.11	3.112215
0.1101	3.1288695
0.1102	3.1154668
0.11030000000000001	3.043972
0.11040000000000001	2.9205134
0.1105	2.883102
0.1106	2.8552644
0.1107	2.835758
0.11080000000000001	2.8254666
0.1109	2.7460537
0.111	2.5982327
0.1111	2.5598376
0.11120000000000001	2.5491621
0.11130000000000001	2.4932563
0.1114	2.5070238
0.1115	2.5449927
0.1116	2.6152241
0.11170000000000001	2.6588652
0.11180000000000001	2.6156201
0.1119	2.6205733
0.112	2.5917652
0.1121	2.645898
0.11220000000000001	2.679143
0.11230000000000001	2.706141
0.1124	2.7475445
0.1125	2.7344666
0.1126	2.7310433
0.11270000000000001	2.7467916
0.11280000000000001	2.80588
0.1129	2.774871
0.113	2.7563107
0.1131	2.6791801
0.11320000000000001	2.5617456
0.11330000000000001	2.5151954
0.1134	2.490605
0.1135	2.5436196
0.1136	2.643803
0.11370000000000001	2.7274737
0.11380000000000001	2.7217574
0.1139	2.8185217
0.114	2.8730495
0.11410000000000001	3.0126767
0.11420000000000001	3.1185894
0.1143	3.1862278
0.1144	3.1938398
0.1145	3.1839185
0.11460000000000001	3.2697785
0.11470000000000001	3.3292754
0.1148	3.315866
0.1149	3.2213068
0.115	3.210392
0.11510000000000001	3.2408917
0.11520000000000001	3.2383459
0.1153	3.2960258
0.1154	3.27061
0.1155	3.2442222
0.11560000000000001	3.1595588
0.11570000000000001	3.204618
0.1158	3.3039846
0.1159	3.4573915
0.116	3.569715
0.11610000000000001	3.5696747
0.11620000000000001	3.4865355
0.1163	3.515793
0.1164	3.6531842
0.1165	3.7770596
0.11660000000000001	3.8531091
0.11670000000000001	3.7993917
0.1168	3.84366
0.1169	3.7969842
0.117	3.7302437
0.11710000000000001	3.639964
0.11720000000000001	3.4932194
0.1173	3.425398
0.1174	3.3783941
0.11750000000000001	3.2898307
0.11760000000000001	3.176594
0.1177	3.0321631
0.1178	3.0134966
0.1179	3.116044
0.11800000000000001	3.2005363
0.11810000000000001	3.1975307
0.1182	3.1585014
0.1183	3.1480033
0.1184	3.1085725
0.11850000000000001	3.1450977
0.11860000000000001	3.254312
0.1187	3.3699048
0.1188	3.3449147
0.1189	3.3130555
0.11900000000000001	3.2147183
0.11910000000000001	3.1316702
0.1192	3.085285
0.1193	2.9885604
0.1194	3.0309536
0.11950000000000001	3.0894248
0.11960000000000001	3.1207745
0.1197	3.1762838
0.1198	3.2459586
0.1199	3.323976
0.12000000000000001	3.3157141
0.12010000000000001	3.2673619
0.1202	3.2753458
0.1203	3.373698
0.12040000000000001	3.486871
0.12050000000000001	3.508232
0.1206	3.4725049
0.1207	3.3393164
0.1208	3.1858518
0.12090000000000001	3.0672793
0.12100000000000001	3.0414495
0.1211	3.0845137
0.1212	3.1303465
0.1213	3.084076
0.12140000000000001	3.0805366
0.12150000000000001	3.0688312
0.1216	3.1363995
0.1217	3.2072499
0.1218	3.3082864
0.12190000000000001	3.4375582
0.12200000000000001	3.5680623
0.1221	3.5904071
0.1222	3.6531804
0.1223	3.6055837
0.12240000000000001	3.626442
0.12250000000000001	3.6073225
0.1226	3.5301063
0.1227	3.5124574
0.1228	3.4632146
0.12290000000000001	3.467943
0.12300000000000001	3.4267528
0.1231	3.3684628
0.1232	3.3203516
0.1233	3.33748
0.12340000000000001	3.3951762
0.12350000000000001	3.4199305
0.1236	3.4585025
0.1237	3.4754043
0.12380000000000001	3.4349155
0.12390000000000001	3.3802893
0.124	3.3869715
0.1241	3.4285455
0.1242	3.426456
0.12430000000000001	3.3726356
0.12440000000000001	3.3285491
0.1245	3.3319836
0.1246	3.3462963
0.1247	3.229265
0.12480000000000001	3.033899
0.12490000000000001	2.8669288
0.125	2.7957494
0.12510000000000002	2.7752235
0.1252	2.7414603
0.1253	2.633396
0.1254	2.5594862
0.1255	2.5308228
0.12560000000000002	2.6346793
0.1257	2.8017478
0.1258	2.8828914
0.1259	2.960688
0.126	2.980904
0.12610000000000002	2.8979716
0.1262	2.7787206
0.1263	2.6757865
0.1264	2.620565
0.1265	2.5677154
0.12660000000000002	2.4872508
0.1267	2.4552302
0.1268	2.4576733
0.1269	2.5352771
0.127	2.6624632
0.12710000000000002	2.764763
0.1272	2.8048964
0.1273	2.7981114
0.1274	2.6871452
0.1275	2.5900393
0.12760000000000002	2.5353498
0.1277	2.4912608
0.1278	2.492822
0.1279	2.5018344
0.128	2.4690456
0.12810000000000002	2.480381
0.1282	2.4956641
0.1283	2.4831986
0.12840000000000001	2.523883
0.1285	2.582764
0.12860000000000002	2.580294
0.1287	2.614445
0.1288	2.6816146
0.12890000000000001	2.716468
0.129	2.725804
0.1291	2.7559037
0.1292	2.8049147
0.1293	2.8544655
0.12940000000000002	2.8642018
0.1295	2.7951267
0.1296	2.6766288
0.1297	2.6270373
0.1298	2.679073
0.12990000000000002	2.7070367
0.13	2.6598861
0.1301	2.5898461
0.1302	2.55891
0.1303	2.6418478
0.13040000000000002	2.7112718
0.1305	2.743508
0.1306	2.7533283
0.1307	2.7686794
0.1308	2.6997385
0.13090000000000002	2.608121
0.131	2.4865716
0.1311	2.4090858
0.1312	2.474664
0.1313	2.5529902
0.13140000000000002	2.6130464
0.1315	2.6293774
0.1316	2.6598766
0.1317	2.595961
0.1318	2.5699875
0.13190000000000002	2.5712423
0.132	2.4788368
0.1321	2.3542032
0.1322	2.1963563
0.1323	2.080754
0.13240000000000002	1.9312274
0.1325	1.812191
0.1326	1.7610512
0.1327	1.7826792
0.1328	1.826772
0.13290000000000002	1.8366246
0.133	1.7905138
0.1331	1.7547715
0.1332	1.8380924
0.1333	1.752304
0.13340000000000002	1.7733133
0.1335	1.8441308
0.1336	1.9695129
0.1337	2.0257378
0.1338	2.1029313
0.13390000000000002	2.1092107
0.134	2.1664562
0.1341	2.2154596
0.1342	2.2146504
0.1343	2.2243733
0.13440000000000002	2.2485096
0.1345	2.3336787
0.1346	2.3592038
0.13470000000000001	2.355936
0.1348	2.4181256
0.13490000000000002	2.5420582
0.135	2.6042955
0.1351	2.6147485
0.13520000000000001	2.6323712
0.1353	2.678171
0.13540000000000002	2.7660084
0.1355	2.8106246
0.1356	2.833233
0.13570000000000002	2.7577171
0.1358	2.715389
0.1359	2.7289
0.136	2.6961842
0.1361	2.579094
0.13620000000000002	2.5982533
0.1363	2.6323798
0.1364	2.6242836
0.1365	2.581518
0.1366	2.5466065
0.13670000000000002	2.5337894
0.1368	2.4769056
0.1369	2.408029
0.137	2.3998885
0.1371	2.4013176
0.13720000000000002	2.449155
0.1373	2.5110128
0.1374	2.4918873
0.1375	2.3889751
0.1376	2.2753017
0.13770000000000002	2.2820783
0.1378	2.3256474
0.1379	2.3041902
0.138	2.3475769
0.1381	2.3782694
0.13820000000000002	2.3436923
0.1383	2.3377447
0.1384	2.305908
0.1385	2.291747
0.1386	2.3676631
0.13870000000000002	2.4942672
0.1388	2.5318823
0.1389	2.377078
0.139	2.3248646
0.1391	2.3357027
0.13920000000000002	2.3194637
0.1393	2.300719
0.1394	2.2654347
0.1395	2.2734406
0.1396	2.359336
0.13970000000000002	2.4918044
0.1398	2.5723274
0.1399	2.6470513
0.14	2.6561487
0.1401	2.6362739
0.14020000000000002	2.5370965
0.1403	2.438148
0.1404	2.2879512
0.1405	2.2463639
0.1406	2.1799052
0.14070000000000002	2.1624575
0.1408	2.1879885
0.1409	2.176622
0.14100000000000001	2.0957248
0.1411	2.0041785
0.14120000000000002	1.8489367
0.1413	1.7605264
0.1414	1.743465
0.14150000000000001	1.7725827
0.1416	1.8093591
0.14170000000000002	1.7797776
0.1418	1.8237013
0.1419	1.9279586
0.14200000000000002	2.0148344
0.1421	2.0673196
0.1422	2.1098852
0.1423	2.2184606
0.1424	2.278191
0.14250000000000002	2.3281584
0.1426	2.3056538
0.1427	2.2420404
0.1428	2.1383827
0.1429	2.1164505
0.14300000000000002	2.185351
0.1431	2.0495238
0.1432	1.8672571
0.1433	1.7349362
0.1434	1.59096
0.14350000000000002	1.4998555
0.1436	1.5116874
0.1437	1.6501163
0.1438	1.7602851
0.1439	1.8495406
0.14400000000000002	1.9167017
0.1441	1.9438376
0.1442	2.004358
0.1443	2.1376545
0.1444	2.233972
0.14450000000000002	2.2950406
0.1446	2.3156533
0.1447	2.2155945
0.1448	2.2154772
0.1449	2.20507
0.14500000000000002	2.2344022
0.1451	2.2398095
0.1452	2.2117789
0.1453	2.2516246
0.1454	2.2107308
0.14550000000000002	2.055012
0.1456	1.8745812
0.1457	1.7723469
0.1458	1.7107024
0.1459	1.777395
0.14600000000000002	1.8039939
0.1461	1.825111
0.1462	1.8456753
0.1463	1.7439908
0.1464	1.6458338
0.14650000000000002	1.59643
0.1466	1.5434374
0.1467	1.5358738
0.1468	1.5621641
0.1469	1.5219518
0.14700000000000002	1.581793
0.1471	1.5896829
0.1472	1.6679574
0.14730000000000001	1.830655
0.1474	1.8959247
0.14750000000000002	1.928238
0.1476	1.9772257
0.1477	2.0713224
0.14780000000000001	2.077586
0.1479	2.0610602
0.14800000000000002	2.0340624
0.1481	1.9126737
0.1482	1.8762636
0.14830000000000002	1.8574473
0.1484	1.9157553
0.14850000000000002	1.9578059
0.1486	1.9970936
0.1487	2.0689793
0.14880000000000002	2.2330804
0.1489	2.355478
0.149	2.3905752
0.1491	2.4684682
0.1492	2.4427037
0.14930000000000002	2.3835902
0.1494	2.1900003
0.1495	2.0858011
0.1496	2.0134878
0.1497	1.8447679
0.14980000000000002	1.7460089
0.1499	1.6299714
0.15	1.5624783
0.1501	1.4906834
0.1502	1.3975947
0.15030000000000002	1.320498
0.1504	1.3637604
0.1505	1.5188162
0.1506	1.6661686
0.1507	1.7923295
0.15080000000000002	1.8862954
0.1509	1.9892561
0.151	2.10718
0.1511	2.1718528
0.1512	2.1401677
0.15130000000000002	2.1303556
0.1514	2.0891101
0.1515	2.02305
0.1516	2.0128605
0.1517	1.961691
0.15180000000000002	1.9890593
0.1519	2.0305655
0.152	2.1775827
0.1521	2.28341
0.1522	2.368529
0.15230000000000002	2.453081
0.1524	2.4833746
0.1525	2.4542012
0.1526	2.4167268
0.1527	2.2861326
0.15280000000000002	2.1364834
0.1529	2.04216
0.153	1.9600391
0.1531	1.8775483
0.1532	1.841072
0.15330000000000002	1.815724
0.1534	1.8244443
0.1535	1.7983865
0.15360000000000001	1.8622648
0.1537	1.9985563
0.15380000000000002	2.1809726
0.1539	2.2494245
0.154	2.269423
0.15410000000000001	2.2045248
0.1542	2.158638
0.15430000000000002	2.113559
0.1544	2.0470793
0.1545	2.053656
0.15460000000000002	2.1063774
0.1547	2.128185
0.15480000000000002	2.142146
0.1549	2.1848776
0.155	2.1108391
0.15510000000000002	1.9790901
0.1552	1.9237576
0.1553	2.01901
0.1554	2.0757787
0.1555	2.1475444
0.15560000000000002	2.2131653
0.1557	2.3501363
0.1558	2.3996453
0.1559	2.4442656
0.156	2.4803774
0.15610000000000002	2.5360255
0.1562	2.4796803
0.1563	2.4883163
0.1564	2.5835247
0.1565	2.544705
0.15660000000000002	2.4704554
0.1567	2.4167712
0.1568	2.4696345
0.1569	2.4489307
0.157	2.3519418
0.15710000000000002	2.203883
0.1572	2.043879
0.1573	1.9722275
0.1574	1.8714316
0.1575	1.8315285
0.15760000000000002	1.834628
0.1577	1.8668814
0.1578	1.9236008
0.1579	1.9680972
0.158	2.0502448
0.15810000000000002	2.0906136
0.1582	2.12677
0.1583	2.1395392
0.1584	2.1140819
0.1585	2.1147451
0.15860000000000002	2.1403067
0.1587	2.1988623
0.1588	2.216063
0.1589	2.191621
0.159	2.1625881
0.15910000000000002	2.1778479
0.1592	2.1865647
0.1593	2.1739655
0.15940000000000001	2.167166
0.1595	2.2554827
0.15960000000000002	2.3305218
0.1597	2.350294
0.1598	2.3631225
0.15990000000000001	2.3540308
0.16	2.3184338
0.16010000000000002	2.3835368
0.1602	2.5129864
0.1603	2.6176746
0.16040000000000001	2.7679768
0.1605	2.9198914
0.16060000000000002	3.0838408
0.1607	3.219878
0.1608	3.195873
0.16090000000000002	3.1522453
0.161	3.1754692
0.16110000000000002	3.241625
0.1612	3.2286532
0.1613	3.095595
0.16140000000000002	3.0021281
0.1615	2.9725647
0.16160000000000002	2.8907058
0.1617	2.8322556
0.1618	2.8669221
0.16190000000000002	2.9174368
0.162	3.0481043
0.1621	3.2438154
0.1622	3.341446
0.1623	3.4154975
0.16240000000000002	3.497765
0.1625	3.607678
0.1626	3.6038113
0.1627	3.5504704
0.1628	3.5928712
0.16290000000000002	3.6344676
0.163	3.6196423
0.1631	3.638978
0.1632	3.6803637
0.1633	3.732467
0.16340000000000002	3.8142786
0.1635	3.9070728
0.1636	3.9743402
0.1637	4.034464
0.1638	4.1411843
0.16390000000000002	4.1431546
0.164	4.122299
0.1641	4.011274
0.1642	3.8317015
0.1643	3.597236
0.16440000000000002	3.3813992
0.1645	3.1522067
0.1646	2.9659107
0.1647	2.8711894
0.1648	2.7984307
0.16490000000000002	2.6918583
0.165	2.5839946
0.1651	2.4579246
0.1652	2.3484333
0.1653	2.331054
0.16540000000000002	2.2801065
0.1655	2.319973
0.1656	2.325324
0.16570000000000001	2.3017397
0.1658	2.2901714
0.16590000000000002	2.230277
0.166	2.2183468
0.1661	2.168658
0.16620000000000001	2.2021816
0.1663	2.1832492
0.16640000000000002	2.174413
0.1665	2.2265162
0.1666	2.3061981
0.16670000000000001	2.3921769
0.1668	2.4645813
0.16690000000000002	2.4514987
0.167	2.4375043
0.1671	2.4269109
0.16720000000000002	2.4213367
0.1673	2.4880424
0.16740000000000002	2.6143136
0.1675	2.6503413
0.1676	2.67945
0.16770000000000002	2.697879
0.1678	2.745061
0.16790000000000002	2.8602269
0.168	2.9584599
0.1681	2.9939442
0.16820000000000002	3.0842822
0.1683	3.2217457
0.16840000000000002	3.3402457
0.1685	3.3398855
0.1686	3.2724476
0.16870000000000002	3.204405
0.1688	3.2371662
0.1689	3.1553614
0.169	3.0704525
0.1691	3.0018187
0.16920000000000002	2.8984463
0.1693	2.8118598
0.1694	2.7402773
0.1695	2.5557835
0.1696	2.3722918
0.16970000000000002	2.2383552
0.1698	2.0984814
0.1699	2.045575
0.17	2.0299807
0.1701	2.0738826
0.17020000000000002	2.167595
0.1703	2.1558847
0.1704	2.0759282
0.1705	1.9550085
0.1706	1.8490006
0.17070000000000002	1.8044138
0.1708	1.8136278
0.1709	1.7756778
0.171	1.7976525
0.1711	1.7868767
0.17120000000000002	1.8088456
0.1713	1.7807792
0.1714	1.814705
0.1715	1.8072265
0.1716	1.8035587
0.17170000000000002	1.8569733
0.1718	1.8868238
0.1719	1.9090785
0.17200000000000001	1.9342085
0.1721	1.9364926
0.17220000000000002	1.9152966
0.1723	1.9203467
0.1724	1.8870542
0.17250000000000001	1.8632075
0.1726	1.8762892
0.17270000000000002	1.88105
0.1728	1.881435
0.1729	2.0042076
0.17300000000000001	2.0693393
0.1731	2.1579351
0.17320000000000002	2.2577868
0.1733	2.3082533
0.1734	2.3719144
0.17350000000000002	2.4812357
0.1736	2.576451
0.17370000000000002	2.6071177
0.1738	2.6546593
0.1739	2.5591087
0.17400000000000002	2.5377922
0.1741	2.564495
0.17420000000000002	2.597943
0.1743	2.7030003
0.1744	2.7420485
0.17450000000000002	2.7898371
0.1746	2.9203482
0.17470000000000002	3.0532527
0.1748	3.0517457
0.1749	3.023992
0.17500000000000002	2.9684265
0.1751	2.9351842
0.1752	2.9078243
0.1753	2.904594
0.1754	2.8576589
0.17550000000000002	2.7933629
0.1756	2.762231
0.1757	2.7319438
0.1758	2.7497048
0.1759	2.8189962
0.17600000000000002	2.9575472
0.1761	3.0634544
0.1762	3.1565886
0.1763	3.1382692
0.1764	3.1150928
0.17650000000000002	3.1206353
0.1766	3.1642766
0.1767	3.146418
0.1768	3.1198194
0.1769	3.1131332
0.17700000000000002	3.0785716
0.1771	2.93755
0.1772	2.7733238
0.1773	2.706233
0.1774	2.7064762
0.17750000000000002	2.6129174
0.1776	2.536616
0.1777	2.4715984
0.1778	2.479289
0.1779	2.4191184
0.17800000000000002	2.4325662
0.1781	2.520955
0.1782	2.6351416
0.17830000000000001	2.6745129
0.1784	2.638544
0.17850000000000002	2.6350272
0.1786	2.5990276
0.1787	2.5263495
0.17880000000000001	2.4167469
0.1789	2.2864714
0.17900000000000002	2.2478158
0.1791	2.2001274
0.1792	2.1629229
0.17930000000000001	2.0601346
0.1794	1.9678912
0.17950000000000002	2.0078325
0.1796	2.1535962
0.1797	2.2980652
0.17980000000000002	2.4065485
0.1799	2.4843726
0.18000000000000002	2.4882433
0.1801	2.4765365
0.1802	2.4453998
0.18030000000000002	2.4969723
0.1804	2.5297732
0.18050000000000002	2.5698574
0.1806	2.5822794
0.1807	2.5732152
0.18080000000000002	2.5798552
0.1809	2.5469766
0.18100000000000002	2.5768888
0.1811	2.6404397
0.1812	2.7056403
0.18130000000000002	2.6696157
0.1814	2.6339767
0.18150000000000002	2.593659
0.1816	2.567907
0.1817	2.626505
0.18180000000000002	2.6289074
0.1819	2.6510642
0.182	2.713536
0.1821	2.8195992
0.1822	2.9786196
0.18230000000000002	3.1505754
0.1824	3.2266638
0.1825	3.2225163
0.1826	3.1154838
0.1827	3.0623257
0.18280000000000002	3.0094626
0.1829	3.0108552
0.183	3.1131454
0.1831	3.1333146
0.1832	3.0958736
0.18330000000000002	3.0068612
0.1834	2.9781435
0.1835	2.9600673
0.1836	2.959626
0.1837	2.9613585
0.18380000000000002	2.90986
0.1839	2.8661292
0.184	2.8034468
0.1841	2.744382
0.1842	2.761466
0.18430000000000002	2.702227
0.1844	2.6057904
0.1845	2.4670389
0.18460000000000001	2.3657413
0.1847	2.3874536
0.18480000000000002	2.4226592
0.1849	2.449416
0.185	2.4214904
0.18510000000000001	2.3964536
0.1852	2.5219731
0.18530000000000002	2.602205
0.1854	2.6331122
0.1855	2.5916138
0.18560000000000001	2.4963949
0.1857	2.4479523
0.18580000000000002	2.427435
0.1859	2.3757198
0.186	2.4062746
0.18610000000000002	2.5189273
0.1862	2.5556896
0.18630000000000002	2.496937
0.1864	2.4561148
0.1865	2.4726417
0.18660000000000002	2.5121741
0.1867	2.5684881
0.18680000000000002	2.6473088
0.1869	2.65206
0.187	2.6020882
0.18710000000000002	2.5771246
0.1872	2.5288517
0.18730000000000002	2.5423849
0.1874	2.5080442
0.1875	2.50018
0.18760000000000002	2.4873447
0.1877	2.5433886
0.18780000000000002	2.4881766
0.1879	2.424687
0.188	2.3591497
0.18810000000000002	2.3878484
0.1882	2.4507654
0.1883	2.4874163
0.1884	2.4624724
0.1885	2.4369302
0.18860000000000002	2.4530582
0.1887	2.3628116
0.1888	2.2777927
0.1889	2.2851188
0.189	2.3859236
0.18910000000000002	2.4936252
0.1892	2.6195722
0.1893	2.6804028
0.1894	2.6017063
0.1895	2.4799616
0.18960000000000002	2.4130738
0.1897	2.3892767
0.1898	2.3367493
0.1899	2.2968075
0.19	2.3302112
0.19010000000000002	2.3603497
0.1902	2.343532
0.1903	2.297144
0.1904	2.2868376
0.1905	2.3313634
0.19060000000000002	2.3949373
0.1907	2.556723
0.1908	2.6306612
0.19090000000000001	2.6455295
0.191	2.6328113
0.19110000000000002	2.6095343
0.1912	2.565199
0.1913	2.518639
0.19140000000000001	2.4457357
0.1915	2.4090717
0.19160000000000002	2.354648
0.1917	2.2353628
0.1918	2.093898
0.19190000000000002	1.985659
0.192	1.9387244
0.19210000000000002	1.9309957
0.1922	1.7797741
0.1923	1.6336317
0.19240000000000002	1.6187891
0.1925	1.5849936
0.19260000000000002	1.585313
0.1927	1.7180387
0.1928	1.8484921
0.19290000000000002	1.8442687
0.193	1.8557085
0.19310000000000002	1.8317076
0.1932	1.7847284
0.1933	1.7872812
0.19340000000000002	1.7913088
0.1935	1.7679907
0.19360000000000002	1.8117311
0.1937	1.8754364
0.1938	1.9716871
0.19390000000000002	2.074668
0.194	2.2180285
0.19410000000000002	2.301518
0.1942	2.3293693
0.1943	2.328755
0.19440000000000002	2.3550794
0.1945	2.3265984
0.19460000000000002	2.327359
0.1947	2.2754023
0.1948	2.2323527
0.19490000000000002	2.2065058
0.195	2.2334468
0.1951	2.2838135
0.1952	2.3596582
0.1953	2.4139113
0.19540000000000002	2.4307022
0.1955	2.422297
0.1956	2.4243615
0.1957	2.3827903
0.1958	2.3031275
0.19590000000000002	2.2922401
0.196	2.3707454
0.1961	2.4385402
0.1962	2.4864037
0.1963	2.531383
0.19640000000000002	2.5594819
0.1965	2.598181
0.1966	2.6981466
0.1967	2.8348744
0.1968	3.0143728
0.19690000000000002	3.201715
0.197	3.4378803
0.1971	3.6491
0.19720000000000001	3.6494536
0.1973	3.5849075
0.19740000000000002	3.5418231
0.1975	3.5085225
0.1976	3.5339293
0.19770000000000001	3.5435965
0.1978	3.5540533
0.19790000000000002	3.5674417
0.198	3.5914032
0.1981	3.6935284
0.19820000000000002	3.7739983
0.1983	3.8053212
0.19840000000000002	3.8528664
0.1985	3.728727
0.1986	3.6325552
0.19870000000000002	3.5674782
0.1988	3.5262473
0.19890000000000002	3.604736
0.199	3.6678336
0.1991	3.7752807
0.19920000000000002	3.956234
0.1993	4.102816
0.19940000000000002	4.1810794
0.1995	4.1495132
0.1996	4.0910187
0.19970000000000002	3.9797125
0.1998	3.908208
[truncated: 60,501 more rows]
