# Supplementary material for: Machine learning coarse-grained potentials of protein thermodynamics
Source: Nat Commun. 2023 Sep 15;14:5739. doi: 10.1038/s41467-023-41343-1 (PMC10504246; doi:10.1038/s41467-023-41343-1)
Supplement: Supplementary file 4 — Source Data [file 41467_2023_41343_MOESM4_ESM.zip › Source_data/FigureS12/FigureS12g.csv]

time [ns]	RMSD [A]
0.0	41.143597
0.0001	41.13089
0.0002	41.102055
0.00030000000000000003	41.0589
0.0004	41.008774
0.0005	40.93704
0.0006000000000000001	40.847202
0.0007	40.76765
0.0008	40.686115
0.0009000000000000001	40.636208
0.001	40.589077
0.0011	40.52597
0.0012000000000000001	40.436443
0.0013000000000000002	40.36984
0.0014	40.318172
0.0015	40.26838
0.0016	40.17687
0.0017000000000000001	40.104904
0.0018000000000000002	40.047573
0.0019	40.01171
0.002	39.989452
0.0021000000000000003	39.945423
0.0022	39.87565
0.0023	39.791557
0.0024000000000000002	39.709644
0.0025	39.664474
0.0026000000000000003	39.618073
0.0027	39.55791
0.0028	39.493427
0.0029000000000000002	39.438583
0.003	39.383347
0.0031000000000000003	39.29426
0.0032	39.18569
0.0033	39.10849
0.0034000000000000002	39.024033
0.0035	38.926064
0.0036000000000000003	38.847015
0.0037	38.791817
0.0038	38.72567
0.0039000000000000003	38.626694
0.004	38.52008
0.0041	38.407215
0.004200000000000001	38.308285
0.0043	38.26519
0.0044	38.200783
0.0045000000000000005	38.146095
0.0046	38.10325
0.0047	38.07737
0.0048000000000000004	38.072712
0.0049	38.07911
0.005	38.077206
0.0051	38.048496
0.005200000000000001	38.01354
0.0053	38.01143
0.0054	38.015137
0.0055000000000000005	38.001026
0.0056	37.978355
0.0057	37.935364
0.0058000000000000005	37.873775
0.0059	37.829098
0.006	37.816795
0.0061	37.812317
0.006200000000000001	37.785324
0.0063	37.72093
0.0064	37.627453
0.006500000000000001	37.52521
0.0066	37.41649
0.0067	37.314117
0.0068000000000000005	37.235703
0.006900000000000001	37.161503
0.007	37.10668
0.0071	37.05842
0.007200000000000001	36.993095
0.0073	36.932655
0.0074	36.87478
0.007500000000000001	36.813885
0.0076	36.745102
0.0077	36.671124
0.0078000000000000005	36.590168
0.0079	36.51016
0.008	36.42143
0.0081	36.363377
0.0082	36.32805
0.0083	36.279495
0.008400000000000001	36.249474
0.0085	36.221313
0.0086	36.172417
0.008700000000000001	36.154354
0.0088	36.13712
0.0089	36.119137
0.009000000000000001	36.110092
0.0091	36.10032
0.0092	36.09441
0.009300000000000001	36.0634
0.0094	36.036983
0.0095	36.03241
0.009600000000000001	36.03935
0.0097	36.030132
0.0098	36.003815
0.0099	36.00149
0.01	36.040867
0.010100000000000001	36.083538
0.0102	36.114937
0.0103	36.13549
0.010400000000000001	36.148705
0.0105	36.15354
0.0106	36.173645
0.010700000000000001	36.159443
0.0108	36.1535
0.0109	36.137627
0.011000000000000001	36.105022
0.0111	36.0946
0.0112	36.059765
0.011300000000000001	36.01288
0.0114	35.955105
0.0115	35.872334
0.011600000000000001	35.807915
0.0117	35.772648
0.0118	35.758125
0.0119	35.739464
0.012	35.72653
0.012100000000000001	35.731983
0.0122	35.738857
0.0123	35.743877
0.012400000000000001	35.72549
0.0125	35.68335
0.0126	35.678078
0.012700000000000001	35.687687
0.0128	35.679646
0.0129	35.670677
0.013000000000000001	35.702797
0.0131	35.727825
0.0132	35.78728
0.013300000000000001	35.841515
0.0134	35.88062
0.0135	35.902508
0.013600000000000001	35.885757
0.0137	35.8702
0.013800000000000002	35.84176
0.013900000000000001	35.865646
0.014	35.91622
0.014100000000000001	35.9788
0.0142	36.065742
0.0143	36.144295
0.014400000000000001	36.171143
0.0145	36.201527
0.0146	36.226288
0.014700000000000001	36.250343
0.0148	36.25246
0.0149	36.206375
0.015000000000000001	36.13075
0.0151	36.09068
0.0152	36.012928
0.015300000000000001	35.936638
0.0154	35.856853
0.0155	35.762203
0.015600000000000001	35.713898
0.015700000000000002	35.67097
0.0158	35.610153
0.0159	35.574745
0.016	35.547184
0.0161	35.494946
0.0162	35.45638
0.016300000000000002	35.431137
0.0164	35.41195
0.0165	35.385075
0.0166	35.383217
0.0167	35.379593
0.016800000000000002	35.40419
0.016900000000000002	35.40798
0.017	35.407825
0.0171	35.39515
0.0172	35.38071
0.0173	35.36374
0.017400000000000002	35.345486
0.0175	35.338734
0.0176	35.33281
0.0177	35.277676
0.0178	35.217644
0.0179	35.16861
0.018000000000000002	35.14581
0.0181	35.145443
0.0182	35.16911
0.0183	35.211975
0.0184	35.26017
0.018500000000000003	35.286297
0.018600000000000002	35.329044
0.0187	35.37582
0.0188	35.422535
0.0189	35.484745
0.019	35.552208
0.019100000000000002	35.621773
0.019200000000000002	35.658627
0.0193	35.639027
0.0194	35.59787
0.0195	35.56953
0.0196	35.538776
0.019700000000000002	35.47045
0.0198	35.38634
0.0199	35.350224
0.02	35.354588
0.0201	35.347855
0.020200000000000003	35.311142
0.020300000000000002	35.26003
0.0204	35.181046
0.0205	35.09011
0.0206	35.022343
0.0207	34.999573
0.020800000000000003	34.99135
0.020900000000000002	34.958763
0.021	34.888348
0.0211	34.811478
0.0212	34.735916
0.0213	34.657635
0.021400000000000002	34.56925
0.021500000000000002	34.50248
0.0216	34.464054
0.0217	34.4424
0.0218	34.42398
0.0219	34.42239
0.022000000000000002	34.40957
0.0221	34.395298
0.0222	34.381924
0.0223	34.386784
0.0224	34.38813
0.022500000000000003	34.369335
0.022600000000000002	34.357746
0.0227	34.32902
0.0228	34.283875
0.0229	34.227394
0.023	34.170574
0.023100000000000002	34.11687
0.023200000000000002	34.04123
0.0233	33.973995
0.0234	33.94248
0.0235	33.90524
0.0236	33.887035
0.023700000000000002	33.868164
0.0238	33.851673
0.0239	33.84819
0.024	33.824677
0.0241	33.811726
0.024200000000000003	33.80987
0.024300000000000002	33.85481
0.0244	33.91615
0.0245	33.962963
0.0246	33.984303
0.0247	33.948647
0.024800000000000003	33.89739
0.024900000000000002	33.86128
0.025	33.82994
0.0251	33.804092
0.0252	33.78597
0.0253	33.77587
0.025400000000000002	33.763145
0.025500000000000002	33.745506
0.0256	33.671402
0.0257	33.61185
0.0258	33.570736
0.025900000000000003	33.52611
0.026000000000000002	33.486095
0.0261	33.425037
0.0262	33.383865
0.0263	33.318146
0.0264	33.233692
0.026500000000000003	33.131817
0.026600000000000002	33.030735
0.0267	32.932545
0.0268	32.851562
0.0269	32.798862
0.027	32.731438
0.027100000000000003	32.665237
0.027200000000000002	32.633472
0.0273	32.69172
0.0274	32.733093
0.0275	32.75202
0.027600000000000003	32.77913
0.027700000000000002	32.821915
0.027800000000000002	32.885952
0.0279	32.92902
0.028	32.94454
0.0281	32.963055
0.028200000000000003	33.01284
0.028300000000000002	33.064217
0.0284	33.12086
0.0285	33.14836
0.0286	33.161648
0.0287	33.178905
0.028800000000000003	33.203495
0.028900000000000002	33.26989
0.029	33.325207
0.0291	33.40355
0.0292	33.514397
0.029300000000000003	33.602726
0.029400000000000003	33.70468
0.029500000000000002	33.83239
0.0296	33.95231
0.0297	34.070183
0.0298	34.131664
0.029900000000000003	34.143845
0.030000000000000002	34.161266
0.030100000000000002	34.174732
0.0302	34.186
0.0303	34.190956
0.0304	34.18666
0.030500000000000003	34.191612
0.030600000000000002	34.220085
0.0307	34.256626
0.0308	34.276836
0.0309	34.26907
0.031	34.219418
0.031100000000000003	34.180397
0.031200000000000002	34.125477
0.0313	34.06903
0.031400000000000004	34.033817
0.0315	34.023212
0.0316	33.998398
0.0317	33.98834
0.0318	34.00795
0.031900000000000005	34.022285
0.032	34.029583
0.032100000000000004	34.013725
0.0322	33.990047
0.0323	33.95477
0.0324	33.901115
0.0325	33.858223
0.032600000000000004	33.852577
0.0327	33.87554
0.0328	33.88881
0.0329	33.915775
0.033	33.9604
0.033100000000000004	33.998352
0.0332	34.02938
0.0333	34.067104
0.0334	34.10913
0.0335	34.14928
0.033600000000000005	34.20531
0.0337	34.21853
0.033800000000000004	34.25919
0.0339	34.288757
0.034	34.35065
0.0341	34.414234
0.0342	34.474133
0.034300000000000004	34.52514
0.0344	34.537365
0.0345	34.581333
0.0346	34.650414
0.0347	34.714592
0.034800000000000005	34.777973
0.0349	34.84316
0.035	34.863766
0.0351	34.88096
0.0352	34.856537
0.035300000000000005	34.84404
0.0354	34.84492
0.035500000000000004	34.84147
0.0356	34.819504
0.0357	34.78694
0.0358	34.75941
0.0359	34.685795
0.036000000000000004	34.611115
0.0361	34.549126
0.0362	34.456734
0.0363	34.329697
0.0364	34.16113
0.036500000000000005	34.013725
0.0366	33.867176
0.0367	33.74142
0.0368	33.64636
0.0369	33.569004
0.037000000000000005	33.467636
0.0371	33.31431
0.037200000000000004	33.15586
0.0373	33.0287
0.0374	32.90758
0.0375	32.78826
0.0376	32.693306
0.037700000000000004	32.604233
0.0378	32.518265
0.0379	32.4174
0.038	32.345444
0.0381	32.28142
0.038200000000000005	32.23758
0.0383	32.20655
0.038400000000000004	32.15041
0.0385	32.07175
0.0386	32.054016
0.038700000000000005	32.049805
0.0388	32.015656
0.038900000000000004	31.962502
0.039	31.907436
0.0391	31.842627
0.0392	31.749208
0.0393	31.662397
0.039400000000000004	31.55464
0.0395	31.496147
0.0396	31.488667
0.0397	31.497192
0.0398	31.497318
0.039900000000000005	31.511868
0.04	31.533613
0.040100000000000004	31.53375
0.0402	31.53298
0.0403	31.541412
0.040400000000000005	31.526089
0.0405	31.526005
0.040600000000000004	31.537659
0.0407	31.567995
0.0408	31.593672
0.0409	31.61162
0.041	31.634087
0.041100000000000005	31.613802
0.0412	31.574476
0.0413	31.53456
0.0414	31.542585
0.0415	31.580317
0.041600000000000005	31.65121
0.0417	31.74234
0.041800000000000004	31.838772
0.0419	31.967363
0.042	32.06749
0.042100000000000005	32.186974
0.0422	32.29026
0.042300000000000004	32.348984
0.0424	32.401695
0.0425	32.45785
0.0426	32.52457
0.0427	32.60645
0.042800000000000005	32.66192
0.0429	32.721874
0.043000000000000003	32.786934
0.0431	32.8425
0.0432	32.86949
0.043300000000000005	32.80783
0.0434	32.720554
0.043500000000000004	32.6212
0.0436	32.49081
0.0437	32.340076
0.0438	32.20453
0.0439	32.11429
0.044000000000000004	32.011127
0.0441	31.89753
0.0442	31.794863
0.0443	31.697603
0.0444	31.614515
0.044500000000000005	31.555038
0.0446	31.470026
0.044700000000000004	31.390522
0.0448	31.313301
0.0449	31.240976
0.045000000000000005	31.135073
0.0451	30.99493
0.045200000000000004	30.8514
0.0453	30.733313
0.0454	30.618526
0.0455	30.48757
0.0456	30.375555
0.045700000000000005	30.261213
0.0458	30.134916
0.0459	30.015978
0.046	29.893566
0.0461	29.753134
0.046200000000000005	29.607391
0.0463	29.468966
0.046400000000000004	29.32851
0.0465	29.155588
0.0466	28.985886
0.046700000000000005	28.834984
0.0468	28.693512
0.046900000000000004	28.563929
0.047	28.460384
0.0471	28.344748
0.0472	28.20378
0.0473	28.085545
0.047400000000000005	28.020462
0.0475	27.98089
0.0476	27.953165
0.0477	27.938524
0.0478	27.921886
0.047900000000000005	27.918116
0.048	27.91726
0.048100000000000004	27.926786
0.0482	27.92929
0.0483	27.940245
0.048400000000000006	27.949013
0.0485	27.971096
0.048600000000000004	27.97555
0.0487	27.95407
0.0488	27.942623
0.0489	27.918236
0.049	27.87272
0.049100000000000005	27.827871
0.0492	27.7932
0.049300000000000004	27.77396
0.0494	27.736448
0.0495	27.713451
0.049600000000000005	27.741013
0.0497	27.734797
0.049800000000000004	27.707624
0.0499	27.67982
0.05	27.698645
0.050100000000000006	27.750013
0.0502	27.801579
0.050300000000000004	27.83973
0.0504	27.856264
0.0505	27.891869
0.0506	27.924397
0.0507	27.953054
0.050800000000000005	27.969978
0.0509	27.950272
0.051000000000000004	27.923681
0.0511	27.906904
0.0512	27.897526
0.051300000000000005	27.866781
0.0514	27.830458
0.051500000000000004	27.779024
0.0516	27.731934
0.0517	27.658255
0.051800000000000006	27.573092
0.0519	27.479689
0.052000000000000005	27.38671
0.0521	27.291363
0.0522	27.210306
0.0523	27.12332
0.0524	27.002354
0.052500000000000005	26.871138
0.0526	26.73623
0.052700000000000004	26.605156
0.0528	26.48984
0.0529	26.384558
0.053000000000000005	26.290722
0.0531	26.215836
0.053200000000000004	26.21101
0.0533	26.23781
0.0534	26.281462
0.053500000000000006	26.314318
0.0536	26.308668
0.053700000000000005	26.291723
0.0538	26.315483
0.0539	26.366362
0.054	26.397785
0.0541	26.430305
0.054200000000000005	26.458275
0.0543	26.47021
0.054400000000000004	26.44232
0.0545	26.425701
0.0546	26.400154
0.054700000000000006	26.393896
0.0548	26.430563
0.054900000000000004	26.48085
0.055	26.526512
0.0551	26.588778
0.055200000000000006	26.617065
0.0553	26.578327
0.055400000000000005	26.544184
0.0555	26.48449
0.055600000000000004	26.421173
0.0557	26.348598
0.0558	26.288471
0.055900000000000005	26.2017
0.056	26.125267
0.056100000000000004	26.098368
0.0562	26.074034
0.0563	26.039627
0.056400000000000006	25.987528
0.0565	25.911402
0.056600000000000004	25.840006
0.0567	25.760029
0.0568	25.679607
0.056900000000000006	25.603754
0.057	25.56603
0.057100000000000005	25.55246
0.0572	25.549875
0.057300000000000004	25.580568
0.0574	25.61465
0.0575	25.631496
0.057600000000000005	25.665546
0.0577	25.684443
0.057800000000000004	25.702036
0.0579	25.722738
0.058	25.698147
0.058100000000000006	25.667364
0.0582	25.643707
0.058300000000000005	25.655682
0.0584	25.667831
0.0585	25.63901
0.058600000000000006	25.584755
0.0587	25.502234
0.058800000000000005	25.416613
0.0589	25.332365
0.059000000000000004	25.313572
0.0591	25.278355
0.0592	25.239553
0.059300000000000005	25.25289
0.0594	25.269993
0.059500000000000004	25.257738
0.0596	25.251566
0.0597	25.232014
0.059800000000000006	25.212475
0.0599	25.170322
0.060000000000000005	25.132769
0.0601	25.09764
0.060200000000000004	25.092955
0.0603	25.102615
0.0604	25.091255
0.060500000000000005	25.074677
0.0606	25.091208
0.060700000000000004	25.109308
0.0608	25.078457
0.0609	25.037294
0.061000000000000006	25.015804
0.0611	25.02599
0.061200000000000004	25.015125
0.0613	25.00334
0.0614	24.989698
0.061500000000000006	24.971352
0.0616	24.943335
0.061700000000000005	24.896994
0.0618	24.836359
0.061900000000000004	24.781204
0.062	24.742884
0.0621	24.730852
0.062200000000000005	24.664515
0.0623	24.606949
0.062400000000000004	24.541977
0.0625	24.485817
0.0626	24.45556
0.0627	24.410843
0.06280000000000001	24.348413
0.0629	24.309677
0.063	24.25671
0.0631	24.237078
0.0632	24.194485
0.06330000000000001	24.19115
0.0634	24.18726
0.0635	24.172937
0.0636	24.168839
0.0637	24.182238
0.06380000000000001	24.208408
0.0639	24.1978
0.064	24.165655
0.0641	24.138592
0.06420000000000001	24.11493
0.06430000000000001	24.133362
0.0644	24.1315
0.0645	24.12101
0.0646	24.097128
0.06470000000000001	24.068033
0.0648	24.041546
0.0649	24.05628
0.065	24.064056
0.0651	24.060501
0.06520000000000001	24.030966
0.0653	23.987148
0.0654	23.932734
0.0655	23.845943
0.0656	23.80027
0.06570000000000001	23.74927
0.0658	23.675858
0.0659	23.601238
0.066	23.537912
0.0661	23.483093
0.06620000000000001	23.443825
0.0663	23.415947
0.0664	23.367483
0.0665	23.337938
0.0666	23.322407
0.06670000000000001	23.3236
0.0668	23.313366
0.0669	23.30657
0.067	23.262993
0.0671	23.182514
0.06720000000000001	23.07682
0.0673	23.024847
0.0674	23.011105
0.0675	23.006742
0.06760000000000001	23.007948
0.06770000000000001	23.027388
0.0678	23.009882
0.0679	22.97092
0.068	22.963942
0.06810000000000001	22.997038
0.0682	23.009687
0.0683	23.003939
0.0684	23.006136
0.0685	23.025454
0.06860000000000001	23.037252
0.0687	23.042147
0.0688	23.057487
0.0689	23.06115
0.069	23.0924
0.06910000000000001	23.167673
0.0692	23.222012
0.0693	23.258505
0.0694	23.28344
0.0695	23.290777
0.06960000000000001	23.261528
0.0697	23.208284
0.0698	23.17327
0.0699	23.095531
0.07	23.007034
0.07010000000000001	22.938118
0.0702	22.881622
0.0703	22.85026
0.0704	22.800346
0.07050000000000001	22.770264
0.07060000000000001	22.694094
0.0707	22.612642
0.0708	22.551695
0.0709	22.532387
0.07100000000000001	22.500792
0.0711	22.424946
0.0712	22.379963
0.0713	22.384045
0.0714	22.376568
0.07150000000000001	22.36821
0.0716	22.344551
0.0717	22.318619
0.0718	22.312607
0.0719	22.334444
0.07200000000000001	22.37182
0.0721	22.397684
0.0722	22.419315
0.0723	22.470924
0.0724	22.478273
0.07250000000000001	22.441248
0.0726	22.40156
0.0727	22.351559
0.0728	22.285114
0.0729	22.236158
0.07300000000000001	22.166855
0.0731	22.055965
0.0732	21.954456
0.0733	21.896318
0.0734	21.864815
0.07350000000000001	21.841946
0.0736	21.811022
0.0737	21.760874
0.0738	21.71744
0.07390000000000001	21.676842
0.07400000000000001	21.645554
0.0741	21.661135
0.0742	21.646355
0.0743	21.621729
0.07440000000000001	21.601076
0.0745	21.561304
0.0746	21.526043
0.0747	21.500986
0.0748	21.486403
0.07490000000000001	21.447851
0.075	21.420904
0.0751	21.433046
0.0752	21.453764
0.0753	21.507242
0.07540000000000001	21.539465
0.0755	21.561579
0.0756	21.54556
0.0757	21.55977
0.0758	21.616207
0.07590000000000001	21.651793
0.076	21.677713
0.0761	21.680902
0.0762	21.693062
0.0763	21.761494
0.07640000000000001	21.776752
0.0765	21.766697
0.0766	21.732176
0.0767	21.72865
0.07680000000000001	21.734118
0.07690000000000001	21.731361
0.077	21.754332
0.0771	21.799295
0.0772	21.838173
0.07730000000000001	21.866539
0.07740000000000001	21.907867
0.0775	21.917437
0.0776	21.961153
0.0777	21.974173
0.07780000000000001	21.959982
0.0779	21.99431
0.078	22.073563
0.0781	22.135962
0.0782	22.146683
0.07830000000000001	22.15736
0.0784	22.208796
0.0785	22.27958
0.0786	22.291273
0.0787	22.287346
0.07880000000000001	22.279133
0.0789	22.257519
0.079	22.255114
0.0791	22.277998
0.0792	22.290686
0.07930000000000001	22.270754
0.0794	22.239922
0.0795	22.22862
0.0796	22.188108
0.07970000000000001	22.168167
0.07980000000000001	22.173597
0.0799	22.201288
0.08	22.170774
0.0801	22.121449
0.08020000000000001	22.080158
0.08030000000000001	22.031012
0.0804	21.961784
0.0805	21.858059
0.0806	21.757467
0.08070000000000001	21.693834
0.08080000000000001	21.658026
0.0809	21.64564
0.081	21.657944
0.0811	21.654774
0.08120000000000001	21.591381
0.0813	21.49941
0.0814	21.423185
0.0815	21.378613
0.0816	21.326988
0.08170000000000001	21.259605
0.0818	21.231869
0.0819	21.244488
0.082	21.273865
0.0821	21.333399
0.08220000000000001	21.367868
0.0823	21.361586
0.0824	21.358496
0.0825	21.358578
0.0826	21.381239
0.08270000000000001	21.398596
0.0828	21.390713
0.0829	21.377586
0.083	21.360071
0.08310000000000001	21.327013
0.08320000000000001	21.29274
0.0833	21.264275
0.0834	21.260273
0.0835	21.205526
0.08360000000000001	21.163105
0.08370000000000001	21.155878
0.0838	21.106808
0.0839	21.070807
0.084	21.048367
0.08410000000000001	21.029593
0.08420000000000001	20.986362
0.0843	20.920042
0.0844	20.865665
0.0845	20.782413
0.08460000000000001	20.731186
0.0847	20.673553
0.0848	20.628738
0.0849	20.579866
0.085	20.559134
0.08510000000000001	20.544474
0.0852	20.54951
0.0853	20.540012
0.0854	20.49643
0.0855	20.469385
0.08560000000000001	20.458342
0.0857	20.402006
0.0858	20.337357
0.0859	20.341663
0.08600000000000001	20.33301
0.08610000000000001	20.30963
0.0862	20.287746
0.0863	20.252085
0.0864	20.223667
0.08650000000000001	20.137835
0.08660000000000001	20.030115
0.0867	19.961193
0.0868	19.923931
0.0869	19.84808
0.08700000000000001	19.827927
0.08710000000000001	19.800789
0.0872	19.72596
0.0873	19.632282
0.0874	19.510595
0.08750000000000001	19.393892
0.0876	19.292631
0.0877	19.203138
0.0878	19.092735
0.0879	19.025118
0.08800000000000001	18.924793
0.0881	18.838053
0.0882	18.770725
0.0883	18.681498
0.0884	18.583063
0.08850000000000001	18.43479
0.0886	18.265305
0.0887	18.11063
0.0888	17.975056
0.0889	17.829872
0.08900000000000001	17.648808
0.0891	17.507978
0.0892	17.398073
0.0893	17.323475
0.08940000000000001	17.233118
0.08950000000000001	17.09877
0.0896	17.003056
0.0897	16.892588
0.0898	16.760872
0.08990000000000001	16.634542
0.09000000000000001	16.516422
0.0901	16.439732
0.0902	16.378078
0.0903	16.366129
0.09040000000000001	16.371607
0.09050000000000001	16.407394
0.0906	16.406113
0.0907	16.380863
0.0908	16.324675
0.09090000000000001	16.253649
0.091	16.220613
0.0911	16.199625
0.0912	16.163685
0.0913	16.149405
0.09140000000000001	16.173666
0.0915	16.200235
0.0916	16.24458
0.0917	16.290384
0.0918	16.340239
0.09190000000000001	16.368
0.092	16.39366
0.0921	16.400772
0.0922	16.426405
0.09230000000000001	16.447098
0.09240000000000001	16.487816
0.0925	16.512306
0.0926	16.55174
0.0927	16.586464
0.09280000000000001	16.609652
0.09290000000000001	16.650236
0.093	16.656853
0.0931	16.658836
0.0932	16.655981
0.09330000000000001	16.650518
0.09340000000000001	16.65869
0.0935	16.662642
0.0936	16.692837
0.0937	16.731676
0.09380000000000001	16.735346
0.09390000000000001	16.73434
0.094	16.77445
0.0941	16.802345
0.0942	16.778946
0.09430000000000001	16.736343
0.0944	16.666416
0.0945	16.62696
0.0946	16.600803
0.0947	16.619438
0.09480000000000001	16.669031
0.0949	16.692646
0.095	16.715681
0.0951	16.775574
0.0952	16.789722
0.09530000000000001	16.787773
0.0954	16.77468
0.0955	16.794315
0.0956	16.84627
0.09570000000000001	16.927752
0.09580000000000001	16.951317
0.0959	16.90981
0.096	16.870945
0.0961	16.839935
0.09620000000000001	16.793682
0.09630000000000001	16.762016
0.0964	16.704369
0.0965	16.606691
0.0966	16.530102
0.09670000000000001	16.484537
0.09680000000000001	16.445147
0.0969	16.37815
0.097	16.343765
0.0971	16.32443
0.09720000000000001	16.34698
0.09730000000000001	16.354002
0.0974	16.338854
0.0975	16.30041
0.0976	16.260227
0.09770000000000001	16.262678
0.0978	16.296278
0.0979	16.32543
0.098	16.407463
0.0981	16.44355
0.09820000000000001	16.413126
0.0983	16.3756
0.0984	16.365604
0.0985	16.377542
0.09860000000000001	16.399391
0.09870000000000001	16.398493
0.0988	16.433548
0.0989	16.47207
0.099	16.495392
0.09910000000000001	16.504013
0.09920000000000001	16.450096
0.0993	16.420053
0.0994	16.390284
0.0995	16.372192
0.09960000000000001	16.351767
0.09970000000000001	16.361391
0.0998	16.369638
0.0999	16.361792
0.1	16.373861
0.10010000000000001	16.363184
0.10020000000000001	16.322662
0.1003	16.331667
0.1004	16.28196
0.1005	16.213718
0.10060000000000001	16.183823
0.10070000000000001	16.16669
0.1008	16.141478
0.1009	16.111101
0.101	16.0572
0.10110000000000001	15.985402
0.1012	15.896796
0.1013	15.811161
0.1014	15.726435
0.1015	15.6438055
0.10160000000000001	15.574038
0.1017	15.528873
0.1018	15.504919
0.1019	15.4940605
0.10200000000000001	15.44984
0.10210000000000001	15.377907
0.1022	15.303483
0.1023	15.241447
0.1024	15.163972
0.10250000000000001	15.076294
0.10260000000000001	15.032331
0.1027	15.010954
0.1028	14.992395
0.1029	14.968353
0.10300000000000001	14.958662
0.10310000000000001	14.950099
0.1032	14.97376
0.1033	14.9654455
0.1034	15.014466
0.10350000000000001	15.087994
0.10360000000000001	15.141053
0.1037	15.195402
0.1038	15.27991
0.1039	15.381755
0.10400000000000001	15.478862
0.1041	15.516271
0.1042	15.550992
0.1043	15.577748
0.1044	15.641382
0.10450000000000001	15.677934
0.1046	15.702592
0.1047	15.736832
0.1048	15.77981
0.10490000000000001	15.80382
0.10500000000000001	15.827988
0.1051	15.8695965
0.1052	15.872932
0.1053	15.866763
0.10540000000000001	15.856163
0.10550000000000001	15.816447
0.1056	15.812741
0.1057	15.822796
0.1058	15.80526
0.10590000000000001	15.79317
0.10600000000000001	15.779206
0.1061	15.741475
0.1062	15.691323
0.1063	15.65253
0.10640000000000001	15.60131
0.10650000000000001	15.529163
0.1066	15.482795
0.1067	15.486379
0.1068	15.459613
0.10690000000000001	15.491123
0.10700000000000001	15.553762
0.1071	15.608017
0.1072	15.671606
0.1073	15.698937
0.10740000000000001	15.717565
0.1075	15.686975
0.1076	15.678779
0.1077	15.77691
0.1078	15.82093
0.10790000000000001	15.832258
0.108	15.850456
0.1081	15.907858
0.1082	15.993994
0.10830000000000001	16.107143
0.10840000000000001	16.188784
0.1085	16.266989
0.1086	16.391977
0.1087	16.539568
0.10880000000000001	16.669073
0.10890000000000001	16.812878
0.109	17.014736
0.1091	17.206738
0.1092	17.402704
0.10930000000000001	17.553976
0.10940000000000001	17.680393
0.1095	17.753649
0.1096	17.822016
0.1097	17.913145
0.10980000000000001	18.047247
0.10990000000000001	18.175653
0.11	18.33543
0.1101	18.460894
0.1102	18.523115
0.11030000000000001	18.563118
0.11040000000000001	18.632242
0.1105	18.742682
0.1106	18.825108
0.1107	18.855082
0.11080000000000001	18.886095
0.1109	18.907513
0.111	18.951317
0.1111	19.003525
0.11120000000000001	19.073954
0.11130000000000001	19.165325
0.1114	19.19044
0.1115	19.158169
0.1116	19.116632
0.11170000000000001	19.072594
0.11180000000000001	19.018291
0.1119	18.952578
0.112	18.844803
0.1121	18.783993
0.11220000000000001	18.740923
0.11230000000000001	18.72627
0.1124	18.704319
0.1125	18.670372
0.1126	18.612452
0.11270000000000001	18.56329
0.11280000000000001	18.50826
0.1129	18.43697
0.113	18.355116
0.1131	18.288994
0.11320000000000001	18.218227
0.11330000000000001	18.14573
0.1134	18.133398
0.1135	18.12669
0.1136	18.128376
0.11370000000000001	18.154863
0.11380000000000001	18.203682
0.1139	18.237923
0.114	18.22948
0.11410000000000001	18.19789
0.11420000000000001	18.159672
0.1143	18.145033
0.1144	18.165194
0.1145	18.22988
0.11460000000000001	18.280716
0.11470000000000001	18.295227
0.1148	18.311155
0.1149	18.339178
0.115	18.391867
0.11510000000000001	18.423058
0.11520000000000001	18.422958
0.1153	18.460733
0.1154	18.482033
0.1155	18.502306
0.11560000000000001	18.53174
0.11570000000000001	18.527485
0.1158	18.557055
0.1159	18.61537
0.116	18.639414
0.11610000000000001	18.630577
0.11620000000000001	18.600163
0.1163	18.566587
0.1164	18.531544
0.1165	18.491924
0.11660000000000001	18.463589
0.11670000000000001	18.410698
0.1168	18.382944
0.1169	18.358559
0.117	18.325195
0.11710000000000001	18.325962
0.11720000000000001	18.369387
0.1173	18.462933
0.1174	18.54164
0.11750000000000001	18.559303
0.11760000000000001	18.59362
0.1177	18.636763
0.1178	18.676392
0.1179	18.732714
0.11800000000000001	18.781248
0.11810000000000001	18.769749
0.1182	18.781551
0.1183	18.771603
0.1184	18.819809
0.11850000000000001	18.883839
0.11860000000000001	18.933283
0.1187	18.957157
0.1188	18.989315
0.1189	19.015629
0.11900000000000001	19.02921
0.11910000000000001	19.070427
0.1192	19.090212
0.1193	19.146183
0.1194	19.174492
0.11950000000000001	19.195724
0.11960000000000001	19.2005
0.1197	19.227777
0.1198	19.254538
0.1199	19.2836
0.12000000000000001	19.322895
0.12010000000000001	19.390518
0.1202	19.428959
0.1203	19.46658
0.12040000000000001	19.50235
0.12050000000000001	19.522833
0.1206	19.541409
0.1207	19.553503
0.1208	19.561811
0.12090000000000001	19.550217
0.12100000000000001	19.544462
0.1211	19.513363
0.1212	19.45243
0.1213	19.377823
0.12140000000000001	19.337816
0.12150000000000001	19.349688
0.1216	19.364788
0.1217	19.361645
0.1218	19.33228
0.12190000000000001	19.339968
0.12200000000000001	19.400883
0.1221	19.439379
0.1222	19.446224
0.1223	19.449902
0.12240000000000001	19.471409
0.12250000000000001	19.484539
0.1226	19.526228
0.1227	19.608263
0.1228	19.700539
0.12290000000000001	19.778101
0.12300000000000001	19.845148
0.1231	19.898884
0.1232	19.968973
0.1233	20.038038
0.12340000000000001	20.083866
0.12350000000000001	20.122856
0.1236	20.07678
0.1237	19.978182
0.12380000000000001	19.883524
0.12390000000000001	19.770775
0.124	19.619123
0.1241	19.456915
0.1242	19.311817
0.12430000000000001	19.199226
0.12440000000000001	19.06075
0.1245	18.886312
0.1246	18.72295
0.1247	18.6303
0.12480000000000001	18.643368
0.12490000000000001	18.607428
0.125	18.550428
0.12510000000000002	18.516308
0.1252	18.489635
0.1253	18.460423
0.1254	18.380583
0.1255	18.274143
0.12560000000000002	18.221245
0.1257	18.218204
0.1258	18.253162
0.1259	18.26538
0.126	18.29112
0.12610000000000002	18.318174
0.1262	18.37737
0.1263	18.454151
0.1264	18.532124
0.1265	18.619284
0.12660000000000002	18.701744
0.1267	18.763256
0.1268	18.796444
0.1269	18.821867
0.127	18.830946
0.12710000000000002	18.843212
0.1272	18.867384
0.1273	18.896055
0.1274	18.887516
0.1275	18.877512
0.12760000000000002	18.81837
0.1277	18.762224
0.1278	18.709417
0.1279	18.6596
0.128	18.604527
0.12810000000000002	18.569683
0.1282	18.523317
0.1283	18.493315
0.12840000000000001	18.474371
0.1285	18.456982
0.12860000000000002	18.430712
0.1287	18.445858
0.1288	18.466438
0.12890000000000001	18.520847
0.129	18.553335
0.1291	18.546055
0.1292	18.543165
0.1293	18.543207
0.12940000000000002	18.590246
0.1295	18.636862
0.1296	18.647152
0.1297	18.636108
0.1298	18.63715
0.12990000000000002	18.63285
0.13	18.64363
0.1301	18.611126
0.1302	18.576794
0.1303	18.594109
0.13040000000000002	18.621386
0.1305	18.65136
0.1306	18.672709
0.1307	18.727325
0.1308	18.774889
0.13090000000000002	18.799137
0.131	18.78783
0.1311	18.75312
0.1312	18.692356
0.1313	18.649837
0.13140000000000002	18.631395
0.1315	18.61586
0.1316	18.619629
0.1317	18.626114
0.1318	18.600172
0.13190000000000002	18.540007
0.132	18.439201
0.1321	18.335535
0.1322	18.24303
0.1323	18.142488
0.13240000000000002	18.042269
0.1325	17.986652
0.1326	17.94188
0.1327	17.916857
0.1328	17.908075
0.13290000000000002	17.907322
0.133	17.916895
0.1331	17.95961
0.1332	18.002329
0.1333	18.032106
0.13340000000000002	18.035603
0.1335	18.069908
0.1336	18.112776
0.1337	18.127918
0.1338	18.167557
0.13390000000000002	18.216303
0.134	18.247278
0.1341	18.226515
0.1342	18.22173
0.1343	18.25407
0.13440000000000002	18.301907
0.1345	18.354424
0.1346	18.382196
0.13470000000000001	18.389696
0.1348	18.374977
0.13490000000000002	18.360594
0.135	18.33381
0.1351	18.295546
0.13520000000000001	18.304888
0.1353	18.326918
0.13540000000000002	18.3364
0.1355	18.38959
0.1356	18.454605
0.13570000000000002	18.497822
0.1358	18.542294
0.1359	18.619497
0.136	18.701817
0.1361	18.782528
0.13620000000000002	18.810146
0.1363	18.813898
0.1364	18.82166
0.1365	18.810982
0.1366	18.784456
0.13670000000000002	18.781273
0.1368	18.797743
0.1369	18.822676
0.137	18.825262
0.1371	18.830091
0.13720000000000002	18.82748
0.1373	18.841646
0.1374	18.888407
0.1375	18.933931
0.1376	18.934362
0.13770000000000002	18.917847
0.1378	18.876974
0.1379	18.818483
0.138	18.791012
0.1381	18.752382
0.13820000000000002	18.728832
0.1383	18.713306
0.1384	18.684988
0.1385	18.637285
0.1386	18.597784
0.13870000000000002	18.555227
0.1388	18.499134
0.1389	18.363745
0.139	18.23922
0.1391	18.162136
0.13920000000000002	18.086618
0.1393	18.038855
0.1394	18.04741
0.1395	18.09094
0.1396	18.128775
0.13970000000000002	18.14483
0.1398	18.164988
0.1399	18.215366
0.14	18.292187
0.1401	18.363337
0.14020000000000002	18.444527
0.1403	18.556303
0.1404	18.685078
0.1405	18.817497
0.1406	18.929995
0.14070000000000002	19.0103
0.1408	19.081226
0.1409	19.150778
0.14100000000000001	19.233526
0.1411	19.29958
0.14120000000000002	19.377043
0.1413	19.438173
0.1414	19.477755
0.14150000000000001	19.477894
0.1416	19.490768
0.14170000000000002	19.517845
0.1418	19.584644
0.1419	19.630962
0.14200000000000002	19.629017
0.1421	19.63227
0.1422	19.647009
0.1423	19.632189
0.1424	19.608488
0.14250000000000002	19.607647
0.1426	19.652283
0.1427	19.75113
0.1428	19.843859
0.1429	19.894075
0.14300000000000002	19.993378
0.1431	20.099932
0.1432	20.163494
0.1433	20.203787
0.1434	20.238876
0.14350000000000002	20.2564
0.1436	20.285282
0.1437	20.289955
0.1438	20.265375
0.1439	20.243053
0.14400000000000002	20.235815
0.1441	20.200205
0.1442	20.154299
0.1443	20.143589
0.1444	20.119013
0.14450000000000002	20.099451
0.1446	20.11209
0.1447	20.139862
0.1448	20.19909
0.1449	20.295822
0.14500000000000002	20.395634
0.1451	20.468412
0.1452	20.56924
0.1453	20.648802
0.1454	20.708403
0.14550000000000002	20.780825
0.1456	20.818039
0.1457	20.857393
0.1458	20.843199
0.1459	20.832457
0.14600000000000002	20.806946
0.1461	20.78378
0.1462	20.784576
0.1463	20.763306
0.1464	20.763958
0.14650000000000002	20.789072
0.1466	20.809078
0.1467	20.831457
0.1468	20.855402
0.1469	20.875376
0.14700000000000002	20.87019
0.1471	20.859253
0.1472	20.82365
0.14730000000000001	20.784462
0.1474	20.741863
0.14750000000000002	20.695436
0.1476	20.676546
0.1477	20.657824
0.14780000000000001	20.637974
0.1479	20.63125
0.14800000000000002	20.60054
0.1481	20.53292
0.1482	20.464375
0.14830000000000002	20.456469
0.1484	20.467209
0.14850000000000002	20.483109
0.1486	20.483898
0.1487	20.508163
0.14880000000000002	20.516712
0.1489	20.507114
0.149	20.490904
0.1491	20.46587
0.1492	20.476814
0.14930000000000002	20.508572
0.1494	20.539099
0.1495	20.551487
0.1496	20.59784
0.1497	20.655094
0.14980000000000002	20.70796
0.1499	20.775908
0.15	20.818504
0.1501	20.83182
0.1502	20.83083
0.15030000000000002	20.785852
0.1504	20.726547
0.1505	20.656965
0.1506	20.555435
0.1507	20.45971
0.15080000000000002	20.36571
0.1509	20.315174
0.151	20.309252
0.1511	20.323
0.1512	20.342073
0.15130000000000002	20.361094
0.1514	20.371092
0.1515	20.367775
0.1516	20.384712
0.1517	20.4317
0.15180000000000002	20.453869
0.1519	20.45014
0.152	20.431625
0.1521	20.385178
0.1522	20.332638
0.15230000000000002	20.319714
0.1524	20.296291
0.1525	20.256796
0.1526	20.235777
0.1527	20.255888
0.15280000000000002	20.277782
0.1529	20.296513
0.153	20.309498
0.1531	20.288921
0.1532	20.290396
0.15330000000000002	20.328123
0.1534	20.376127
0.1535	20.392244
0.15360000000000001	20.411911
0.1537	20.43165
0.15380000000000002	20.441593
0.1539	20.42185
0.154	20.407915
0.15410000000000001	20.407759
0.1542	20.423899
0.15430000000000002	20.454859
0.1544	20.468054
0.1545	20.464645
0.15460000000000002	20.497997
0.1547	20.52421
0.15480000000000002	20.547176
0.1549	20.602139
0.155	20.623163
0.15510000000000002	20.616123
0.1552	20.592323
0.1553	20.582493
0.1554	20.514986
0.1555	20.438957
0.15560000000000002	20.40879
0.1557	20.357347
0.1558	20.269852
0.1559	20.233562
0.156	20.227741
0.15610000000000002	20.22675
0.1562	20.244598
0.1563	20.294601
0.1564	20.281664
0.1565	20.287134
0.15660000000000002	20.309742
0.1567	20.273108
0.1568	20.215029
0.1569	20.148695
0.157	20.101225
0.15710000000000002	20.056177
0.1572	19.970434
0.1573	19.901747
0.1574	19.82479
0.1575	19.779747
0.15760000000000002	19.764942
0.1577	19.754627
0.1578	19.724577
0.1579	19.724613
0.158	19.702269
0.15810000000000002	19.631477
0.1582	19.564299
0.1583	19.480732
0.1584	19.374426
0.1585	19.257603
0.15860000000000002	19.10673
0.1587	18.944351
0.1588	18.813986
0.1589	18.685143
0.159	18.584652
0.15910000000000002	18.476192
0.1592	18.35915
0.1593	18.217953
0.15940000000000001	18.10951
0.1595	18.033812
0.15960000000000002	17.965702
0.1597	17.864923
0.1598	17.77063
0.15990000000000001	17.712557
0.16	17.680683
0.16010000000000002	17.658857
0.1602	17.60984
0.1603	17.575958
0.16040000000000001	17.548344
0.1605	17.526594
0.16060000000000002	17.516747
0.1607	17.465405
0.1608	17.409012
0.16090000000000002	17.335669
0.161	17.297897
0.16110000000000002	17.285545
0.1612	17.276077
0.1613	17.263391
0.16140000000000002	17.246462
0.1615	17.218338
0.16160000000000002	17.19681
0.1617	17.185867
0.1618	17.192993
0.16190000000000002	17.216763
0.162	17.246338
0.1621	17.298315
0.1622	17.324104
0.1623	17.318775
0.16240000000000002	17.388721
0.1625	17.460314
0.1626	17.543917
0.1627	17.600403
0.1628	17.636534
0.16290000000000002	17.632051
0.163	17.617157
0.1631	17.62365
0.1632	17.627775
0.1633	17.67025
0.16340000000000002	17.706831
0.1635	17.732769
0.1636	17.743977
0.1637	17.771141
0.1638	17.802895
0.16390000000000002	17.802483
0.164	17.775286
0.1641	17.7302
0.1642	17.641748
0.1643	17.541954
0.16440000000000002	17.451008
0.1645	17.408703
0.1646	17.417624
0.1647	17.452646
0.1648	17.45355
0.16490000000000002	17.433975
0.165	17.482086
0.1651	17.517319
0.1652	17.526798
0.1653	17.529196
0.16540000000000002	17.522263
0.1655	17.494102
0.1656	17.48342
0.16570000000000001	17.473078
0.1658	17.492815
0.16590000000000002	17.504297
0.166	17.537775
0.1661	17.563663
0.16620000000000001	17.562954
0.1663	17.589827
0.16640000000000002	17.617687
0.1665	17.653883
0.1666	17.67545
0.16670000000000001	17.69744
0.1668	17.732628
0.16690000000000002	17.782469
0.167	17.888832
0.1671	18.038849
0.16720000000000002	18.147848
0.1673	18.28212
0.16740000000000002	18.40054
0.1675	18.492178
0.1676	18.618124
0.16770000000000002	18.720549
0.1678	18.801317
0.16790000000000002	18.885284
0.168	18.937765
0.1681	18.965425
0.16820000000000002	18.946772
0.1683	18.90523
0.16840000000000002	18.872107
0.1685	18.873423
0.1686	18.858711
0.16870000000000002	18.808537
0.1688	18.764631
0.1689	18.694653
0.169	18.62226
0.1691	18.577517
0.16920000000000002	18.51508
0.1693	18.450819
0.1694	18.42067
0.1695	18.429592
0.1696	18.441397
0.16970000000000002	18.444187
0.1698	18.428953
0.1699	18.41288
0.17	18.413599
0.1701	18.394432
0.17020000000000002	18.361858
0.1703	18.337368
0.1704	18.349457
0.1705	18.391047
0.1706	18.465359
0.17070000000000002	18.48896
0.1708	18.52712
0.1709	18.560314
0.171	18.562452
0.1711	18.573395
0.17120000000000002	18.601948
0.1713	18.600939
0.1714	18.658545
0.1715	18.733149
0.1716	18.784536
0.17170000000000002	18.846807
0.1718	18.932161
0.1719	18.920956
0.17200000000000001	18.876598
0.1721	18.877705
0.17220000000000002	18.882658
0.1723	18.867283
0.1724	18.871716
0.17250000000000001	18.901566
0.1726	18.86973
0.17270000000000002	18.815828
0.1728	18.74697
0.1729	18.668692
0.17300000000000001	18.571795
0.1731	18.510433
0.17320000000000002	18.473257
0.1733	18.415522
0.1734	18.382483
0.17350000000000002	18.352715
0.1736	18.293484
0.17370000000000002	18.23004
0.1738	18.169744
0.1739	18.131332
0.17400000000000002	18.105505
0.1741	18.059185
0.17420000000000002	18.019445
0.1743	18.023163
0.1744	18.03361
0.17450000000000002	18.05446
0.1746	18.06796
0.17470000000000002	18.038675
0.1748	18.026112
0.1749	17.973955
0.17500000000000002	17.853918
0.1751	17.755247
0.1752	17.695375
0.1753	17.604103
0.1754	17.517052
0.17550000000000002	17.481277
0.1756	17.479588
0.1757	17.475718
0.1758	17.474867
0.1759	17.476706
0.17600000000000002	17.468311
0.1761	17.48419
0.1762	17.512436
0.1763	17.546652
0.1764	17.565199
0.17650000000000002	17.572163
0.1766	17.549463
0.1767	17.530901
0.1768	17.526457
0.1769	17.516312
0.17700000000000002	17.490105
0.1771	17.44275
0.1772	17.375544
0.1773	17.3117
0.1774	17.24459
0.17750000000000002	17.175766
0.1776	17.124372
0.1777	17.062672
0.1778	17.046284
0.1779	17.02997
0.17800000000000002	17.018122
0.1781	17.034544
0.1782	17.001362
0.17830000000000001	16.937832
0.1784	16.85047
0.17850000000000002	16.770279
0.1786	16.72241
0.1787	16.703335
0.17880000000000001	16.701124
0.1789	16.737677
0.17900000000000002	16.75898
0.1791	16.796968
0.1792	16.816748
0.17930000000000001	16.82897
0.1794	16.9041
0.17950000000000002	17.01403
0.1796	17.10005
0.1797	17.160294
0.17980000000000002	17.229164
0.1799	17.327261
0.18000000000000002	17.480753
0.1801	17.601803
0.1802	17.683695
0.18030000000000002	17.745039
0.1804	17.79882
0.18050000000000002	17.85112
0.1806	17.915043
0.1807	17.994944
0.18080000000000002	18.065338
0.1809	18.090664
0.18100000000000002	18.110216
0.1811	18.143366
0.1812	18.198994
0.18130000000000002	18.287302
0.1814	18.389505
0.18150000000000002	18.494043
0.1816	18.562
0.1817	18.635254
0.18180000000000002	18.704473
0.1819	18.798216
0.182	18.932495
0.1821	19.092718
0.1822	19.257994
0.18230000000000002	19.371975
0.1824	19.437473
0.1825	19.468473
0.1826	19.4568
0.1827	19.414812
0.18280000000000002	19.38053
0.1829	19.351048
0.183	19.302076
0.1831	19.2518
0.1832	19.22212
0.18330000000000002	19.16558
0.1834	19.076305
0.1835	19.01347
0.1836	18.943937
0.1837	18.893812
0.18380000000000002	18.857792
0.1839	18.843077
0.184	18.847263
0.1841	18.872719
0.1842	18.902557
0.18430000000000002	18.92911
0.1844	18.9127
0.1845	18.91726
0.18460000000000001	18.928656
0.1847	18.98767
0.18480000000000002	19.084383
0.1849	19.11935
0.185	19.157734
0.18510000000000001	19.16419
0.1852	19.16256
0.18530000000000002	19.1711
0.1854	19.155704
0.1855	19.137793
0.18560000000000001	19.113024
0.1857	19.069273
0.18580000000000002	19.06331
0.1859	19.064962
0.186	19.051601
0.18610000000000002	19.018915
0.1862	19.009748
0.18630000000000002	18.978912
0.1864	18.951443
0.1865	18.942669
0.18660000000000002	18.919117
0.1867	18.886192
0.18680000000000002	18.860025
0.1869	18.819178
0.187	18.81746
0.18710000000000002	18.772728
0.1872	18.673193
0.18730000000000002	18.5766
0.1874	18.56225
0.1875	18.551725
0.18760000000000002	18.511837
0.1877	18.473524
0.18780000000000002	18.473513
0.1879	18.468887
0.188	18.448486
0.18810000000000002	18.421211
0.1882	18.406776
0.1883	18.434317
0.1884	18.488413
0.1885	18.553942
0.18860000000000002	18.52595
0.1887	18.481075
0.1888	18.480644
0.1889	18.449223
0.189	18.41609
0.18910000000000002	18.383966
0.1892	18.363985
0.1893	18.369406
0.1894	18.38674
0.1895	18.411226
0.18960000000000002	18.37864
0.1897	18.341988
0.1898	18.277828
0.1899	18.194368
0.19	18.149717
0.19010000000000002	18.129576
0.1902	18.120256
0.1903	18.137997
0.1904	18.153896
0.1905	18.194242
0.19060000000000002	18.233706
0.1907	18.264973
0.1908	18.311798
0.19090000000000001	18.374735
0.191	18.386827
0.19110000000000002	18.39612
0.1912	18.409037
0.1913	18.450699
0.19140000000000001	18.549229
0.1915	18.652132
0.19160000000000002	18.760769
0.1917	18.82815
0.1918	18.869036
0.19190000000000002	18.919579
0.192	18.995754
0.19210000000000002	19.083635
0.1922	19.136873
0.1923	19.21106
0.19240000000000002	19.281134
0.1925	19.326565
0.19260000000000002	19.370365
0.1927	19.422562
0.1928	19.494127
0.19290000000000002	19.556906
0.193	19.665009
0.19310000000000002	19.772257
0.1932	19.829659
0.1933	19.884052
0.19340000000000002	19.89868
0.1935	19.930342
0.19360000000000002	19.990997
0.1937	20.039358
0.1938	20.069614
0.19390000000000002	20.115042
0.194	20.184324
0.19410000000000002	20.270834
0.1942	20.33925
0.1943	20.396706
0.19440000000000002	20.427454
0.1945	20.46408
0.19460000000000002	20.512259
0.1947	20.551483
0.1948	20.607048
0.19490000000000002	20.66794
0.195	20.732592
0.1951	20.786167
0.1952	20.82471
0.1953	20.845827
0.19540000000000002	20.854282
0.1955	20.83842
0.1956	20.749346
0.1957	20.638073
0.1958	20.503586
0.19590000000000002	20.36819
0.196	20.25281
0.1961	20.099678
0.1962	19.956835
0.1963	19.81748
0.19640000000000002	19.716532
0.1965	19.659056
0.1966	19.563478
0.1967	19.499975
0.1968	19.39519
0.19690000000000002	19.249512
0.197	19.110739
0.1971	18.964252
0.19720000000000001	18.831764
0.1973	18.682272
0.19740000000000002	18.520018
0.1975	18.35238
0.1976	18.221918
0.19770000000000001	18.068605
0.1978	17.927227
0.19790000000000002	17.812872
0.198	17.67596
0.1981	17.51424
0.19820000000000002	17.406967
0.1983	17.29438
0.19840000000000002	17.195951
0.1985	17.10267
0.1986	16.979523
0.19870000000000002	16.850584
0.1988	16.744953
0.19890000000000002	16.649303
0.199	16.52275
0.1991	16.43162
0.19920000000000002	16.334566
0.1993	16.237223
0.19940000000000002	16.166298
0.1995	16.103067
0.1996	16.046366
0.19970000000000002	16.028408
0.1998	16.041708
[truncated: 60,501 more rows]
