# Supplementary material for: Machine learning coarse-grained potentials of protein thermodynamics
Source: Nat Commun. 2023 Sep 15;14:5739. doi: 10.1038/s41467-023-41343-1 (PMC10504246; doi:10.1038/s41467-023-41343-1)
Supplement: Supplementary file 4 — Source Data [file 41467_2023_41343_MOESM4_ESM.zip › Source_data/Figure S2/figure_s2_n_line.csv]

	TIC1	TIC2
0	-0.8121214	0.7611336
1	-0.49684826	0.9928711
2	-0.23885147	0.5844284
3	0.06975768	0.4045348
4	0.13851847	0.7849422
5	0.3643223	0.7739596
6	0.7221092	0.96717864
7	0.6893385	1.1238447
8	1.6341531	-0.065338306
9	1.6198281	-0.1562298
10	1.4493386	0.30332726
11	1.4484037	0.13910876
12	1.6007423	-0.040330738
13	1.536769	0.09200819
14	1.6014236	-0.032206234
15	1.6396755	-0.10315918
16	1.4967058	0.2151964
17	1.6235055	-0.118250705
18	1.5600448	0.10342217
19	1.5676252	-0.04058387
20	1.5261004	0.054578345
21	1.5713383	0.076768905
22	1.5258553	0.09275146
23	1.6232098	-0.013121019
24	1.6174726	-0.039466318
25	1.5142804	0.121739894
26	1.5546209	0.054528777
27	1.6868997	-0.17544979
28	1.5578089	0.06717419
29	1.7203237	-0.27677056
30	1.6392527	-0.11636777
31	1.5471401	0.07142644
32	1.6592768	-0.14149363
33	1.5526614	0.07937447
34	1.4906133	0.1376001
35	1.5924988	-0.08869024
36	1.603391	-0.21720345
37	1.493526	0.102018274
38	1.6198469	-0.037487265
39	1.5368389	0.05620874
40	1.6043468	-0.07452098
41	1.6132927	-0.06188272
42	1.4981359	-0.04054018
43	1.5428691	0.1088018
44	1.4572737	0.13992414
45	1.4972206	0.18100786
46	1.5096133	0.07477203
47	1.60861	-0.13353975
48	1.4574656	0.1306491
49	1.5014204	0.16885489
50	1.3844893	0.12735605
51	1.4449522	0.23124859
52	1.5277498	0.096715406
53	1.7513784	-0.28486797
54	1.5370566	0.009330867
55	1.3684502	0.29498053
56	1.3965514	0.10464695
57	1.3999033	0.26076508
58	1.4611332	0.06529578
59	1.4793214	0.09671501
60	1.3645589	0.28887048
61	1.4202323	0.21036713
62	1.3263144	0.29997915
63	1.4284525	0.12244097
64	1.4191517	0.09173191
65	1.4370829	0.2470721
66	1.610915	-0.07451578
67	1.483484	0.17904
68	1.498114	0.10064288
69	1.7209541	-0.21056372
70	1.514778	0.05997307
71	1.6234319	-0.019099388
72	1.5088139	0.0832162
73	1.532416	0.1339929
74	1.4604479	0.08205136
75	1.4985819	0.12130549
76	1.5651908	-0.055187345
77	1.5687984	-0.08347066
78	1.5302793	0.038501002
79	1.5412166	0.06705725
80	1.481192	0.03474323
81	1.6676956	-0.1621749
82	1.5915754	-0.017951205
83	1.5740416	-0.048824344
84	1.4699874	0.06860277
85	1.6383786	-0.14835522
86	1.5615379	0.0036380487
87	1.5740476	0.073262066
88	1.5619451	0.09337193
89	1.4151138	0.22505619
90	1.6363858	-0.031248707
91	1.5892589	-0.026220834
92	1.6407039	-0.0072882855
93	1.6142501	0.01529087
94	1.6095828	-0.13114654
95	1.6071807	-0.033083133
96	1.7769327	-0.32993716
97	1.5737997	-0.012456745
98	1.6248901	-0.046018336
