# Supplementary material for: Machine learning coarse-grained potentials of protein thermodynamics
Source: Nat Commun. 2023 Sep 15;14:5739. doi: 10.1038/s41467-023-41343-1 (PMC10504246; doi:10.1038/s41467-023-41343-1)
Supplement: Supplementary file 4 — Source Data [file 41467_2023_41343_MOESM4_ESM.zip › Source_data/Figure S2/figure_s2_a_line.csv]

	TIC1	TIC2
0	-1.2358323	0.9806062
1	-0.09316849	0.1460143
2	-0.42726362	0.09018184
3	-0.37662616	-0.44416568
4	-0.15112785	-0.14168505
5	0.25097	-0.4708979
6	1.4173456	-0.8154718
7	1.533956	-0.76537436
8	1.4318739	-0.87864625
9	1.4501255	-0.61969745
10	1.6069943	-0.74603325
11	1.6748284	-0.65060157
12	1.2824643	-0.424483
13	1.3311417	-0.4633298
14	1.3899635	-0.68663764
15	1.5484862	-0.7475159
16	1.3872573	-0.8369862
17	1.3311925	-0.49349087
18	1.551992	-0.80946934
19	1.5654297	-0.6392939
20	1.4266516	-0.42125797
21	1.4857696	-0.5709314
22	1.4644264	-0.6662897
23	1.4841812	-0.717861
24	1.445776	-0.7233692
25	1.3865395	-0.48833212
26	-0.1873163	0.034020927
27	-0.11102346	-0.2611893
28	-0.81212837	-0.49163896
29	-0.57025266	0.5536237
30	-0.49604842	0.40473354
31	0.35800323	2.7056425
32	0.895902	1.1749879
33	0.58679056	0.04801228
34	0.20177065	-0.06340931
35	0.118292436	1.9745212
36	0.83545095	0.4863677
37	1.4839208	-0.7211483
38	0.90684307	-0.2965203
39	-0.9148889	-0.019991055
40	-0.14037992	-0.3988045
41	-0.66475415	-0.09903708
42	-0.3122122	-0.023481712
43	-1.1208735	-0.5733045
44	-0.38342318	-0.18500784
45	-0.93867046	-0.20332469
46	-0.9793476	-0.43065968
47	-1.0026121	-0.16830797
48	-0.46152902	-0.6137015
49	0.13214846	-0.29399875
50	-0.28026834	-0.5153638
51	-0.3456366	-0.33714297
52	-0.4027885	-0.2696538
53	-1.2258487	0.05607203
54	0.7009471	-0.42462355
55	-0.41318974	-0.40241554
56	-1.0052226	-0.5812983
57	-0.32175446	-0.37184206
58	-0.6748033	-0.16836745
59	-0.69191647	-0.2468683
60	-0.54525965	0.15730172
61	-0.7173329	0.23633051
62	-0.42888492	0.20556223
63	-0.6231877	-0.51180565
64	-0.79611856	-0.41530895
65	-0.45694736	0.3031684
66	-0.55729973	-0.09727962
67	-0.61749107	-0.10707574
68	-0.12281394	0.3539222
69	-0.57019675	-0.13618386
70	-0.64599943	-0.53319716
71	-0.54088366	-0.41117302
72	-0.05955858	-0.34589803
73	-0.7889461	-0.2551182
74	-0.008633653	-0.3855356
75	0.3902793	0.03143427
76	0.10959691	0.07244439
77	0.7050181	-0.18177858
78	1.4848588	-0.4530503
79	1.4656367	-0.5139244
80	1.453025	-0.60591793
81	1.4631237	-0.6053482
82	1.4020841	-0.52955586
83	1.4436585	-0.57250106
84	1.376513	-0.78468233
85	1.0952724	-0.31556037
86	1.3401492	-0.6799084
87	1.2851968	-0.53578794
88	1.4695723	-0.49541262
89	1.4910215	-0.5704428
90	1.3102645	-0.37839606
91	0.3988681	2.3854914
92	1.0161555	-0.5906581
93	-0.4892816	0.03787856
94	-0.44154593	-0.3781953
95	-0.6416831	-0.79756016
96	-0.6389616	-0.13296498
97	-0.8016463	-0.1118632
98	-0.4542017	-0.30879048
99	1.1654907	-0.5040754
