# Supplementary material for: Machine learning coarse-grained potentials of protein thermodynamics
Source: Nat Commun. 2023 Sep 15;14:5739. doi: 10.1038/s41467-023-41343-1 (PMC10504246; doi:10.1038/s41467-023-41343-1)
Supplement: Supplementary file 4 — Source Data [file 41467_2023_41343_MOESM4_ESM.zip › Source_data/Figure S2/figure_s2_m_line.csv]

	TIC1	TIC2
0	-1.2933357	0.27132827
1	-0.8432884	-1.1227432
2	-0.5185613	-0.6395717
3	-1.4801247	0.47866002
4	-1.4129504	0.40307885
5	-0.33859962	1.5068399
6	-0.28350392	2.048756
7	-1.6649817	0.09863936
8	-1.3826355	0.09149422
9	-0.59790784	1.4062175
10	-0.4416745	2.2204916
11	-0.7678046	1.6911212
12	-0.11728306	1.9432223
13	-0.2631055	1.9743408
14	-0.54337496	1.8088598
15	-0.62665814	1.8884789
16	-0.4480591	1.855222
17	-0.30062047	1.9226943
18	-0.5364253	1.8118154
19	-0.20972727	2.1506622
20	-0.38357526	2.1232917
21	-0.6152922	1.7730194
22	-0.6236663	1.9826969
23	-1.1796591	0.9418559
24	-1.2252074	0.9793257
25	-1.4408426	0.43989184
26	-1.039405	1.1776873
27	-0.43647096	1.9910157
28	-0.45202363	2.150206
29	-0.32867396	2.0718033
30	-0.20580965	1.8760686
31	-0.15194078	1.5913104
32	0.29735476	1.2562826
33	0.37829885	1.2095872
34	1.0903941	-0.09489049
35	0.56501323	0.66517377
36	1.1996195	0.34891436
37	1.1329597	0.110461526
38	1.2739146	-0.20629145
39	1.2831388	0.029238818
40	0.6310482	0.38448676
41	0.8927202	-0.13426806
42	0.7730062	-0.0110964365
43	0.8847014	0.21931139
44	1.1085956	0.47854733
45	1.241387	-0.13189828
46	1.2526153	-0.19134796
47	0.15423077	0.8536506
48	0.8025561	-0.24052243
49	0.14533909	0.43174246
50	0.77077425	0.23618394
51	0.6094693	0.7327981
52	0.99150556	0.21135631
53	0.8455833	0.22538796
54	0.22223313	1.3653821
55	0.046518862	1.3783305
56	-0.13441767	1.9047465
57	0.33078447	1.1891123
58	0.12358959	1.5827484
59	-0.40046567	1.7722795
60	-0.43861315	1.8754122
61	-1.0654036	0.057159405
62	-1.4783283	0.22711688
63	-1.1891177	0.20747092
64	-0.53520864	1.8496549
65	-0.52123904	1.9483454
66	-0.41110033	2.055386
67	-0.54481363	1.7243007
68	-1.2861464	1.0300572
69	-1.0378416	0.53139776
70	-1.4957613	0.22730662
71	-1.3390512	0.3389398
72	-1.1795819	0.88556194
73	-1.1080168	1.0081646
74	-0.32267696	2.2353752
75	-0.7827414	1.5722035
76	-0.4243497	1.927663
77	0.21714729	0.5618382
78	1.0989776	0.42540208
79	-0.12858863	1.8179531
80	-0.0022551885	1.8117434
81	-0.3952539	1.932321
82	-0.55295366	1.7625949
83	-0.2792295	1.9872864
84	-0.26838645	1.814715
85	-0.3932362	1.593237
86	-1.5304085	0.3600217
87	-1.4520267	0.5237619
88	-1.5380523	0.44802296
89	-1.0358456	0.90722865
90	-0.46422127	1.8085575
91	-0.25597358	2.1559913
92	-0.32159087	1.172997
93	-0.31567037	2.0310013
94	-0.5925727	1.8341651
95	-0.23185068	1.8943534
96	-0.704489	1.793191
97	-0.62637407	1.6062058
98	-0.4480867	1.9311649
