# Supplementary material for: Machine learning coarse-grained potentials of protein thermodynamics
Source: Nat Commun. 2023 Sep 15;14:5739. doi: 10.1038/s41467-023-41343-1 (PMC10504246; doi:10.1038/s41467-023-41343-1)
Supplement: Supplementary file 4 — Source Data [file 41467_2023_41343_MOESM4_ESM.zip › Source_data/FigureS12/FigureS12f.csv]

time [ns]	RMSD [A]
0.0	4.13143
0.0001	4.133548
0.0002	4.2378407
0.00030000000000000003	4.4375134
0.0004	4.5763187
0.0005	4.654228
0.0006000000000000001	4.6807656
0.0007	4.667954
0.0008	4.6534863
0.0009000000000000001	4.693845
0.001	4.821867
0.0011	4.95659
0.0012000000000000001	4.9745216
0.0013000000000000002	4.9724865
0.0014	4.9218874
0.0015	4.9119015
0.0016	4.9297643
0.0017000000000000001	4.9826994
0.0018000000000000002	5.063079
0.0019	5.2714367
0.002	5.4625773
0.0021000000000000003	5.573816
0.0022	5.5960445
0.0023	5.473569
0.0024000000000000002	5.2960424
0.0025	5.187137
0.0026000000000000003	5.2048874
0.0027	5.255476
0.0028	5.256582
0.0029000000000000002	5.233476
0.003	5.228483
0.0031000000000000003	5.3065467
0.0032	5.3656826
0.0033	5.433049
0.0034000000000000002	5.5117464
0.0035	5.5150185
0.0036000000000000003	5.534045
0.0037	5.5119376
0.0038	5.543767
0.0039000000000000003	5.6036015
0.004	5.5935674
0.0041	5.5787644
0.004200000000000001	5.507393
0.0043	5.4303956
0.0044	5.3639193
0.0045000000000000005	5.2611055
0.0046	5.152542
0.0047	4.9643855
0.0048000000000000004	4.817251
0.0049	4.830503
0.005	4.9541497
0.0051	4.9617743
0.005200000000000001	4.975626
0.0053	5.0237556
0.0054	5.0254097
0.0055000000000000005	5.072025
0.0056	5.1869054
0.0057	5.3045735
0.0058000000000000005	5.36026
0.0059	5.4580016
0.006	5.5081887
0.0061	5.4881372
0.006200000000000001	5.443069
0.0063	5.41916
0.0064	5.3469615
0.006500000000000001	5.2345343
0.0066	5.218132
0.0067	5.2524266
0.0068000000000000005	5.2687535
0.006900000000000001	5.289095
0.007	5.226812
0.0071	5.164404
0.007200000000000001	5.1390824
0.0073	5.04932
0.0074	4.9218326
0.007500000000000001	4.792405
0.0076	4.717004
0.0077	4.803691
0.0078000000000000005	4.877666
0.0079	4.857013
0.008	4.871872
0.0081	4.9108353
0.0082	4.9842296
0.0083	5.049721
0.008400000000000001	5.003841
0.0085	4.9859886
0.0086	5.0594163
0.008700000000000001	5.176943
0.0088	5.228929
0.0089	5.2572207
0.009000000000000001	5.3826103
0.0091	5.476467
0.0092	5.498545
0.009300000000000001	5.531611
0.0094	5.5979176
0.0095	5.685155
0.009600000000000001	5.8271422
0.0097	5.962375
0.0098	6.011792
0.0099	6.0195456
0.01	5.999689
0.010100000000000001	6.0624704
0.0102	6.1971464
0.0103	6.31291
0.010400000000000001	6.4583306
0.0105	6.548879
0.0106	6.6933637
0.010700000000000001	6.849754
0.0108	6.9145927
0.0109	6.941967
0.011000000000000001	7.0433464
0.0111	7.068019
0.0112	7.0745893
0.011300000000000001	7.082336
0.0114	7.097584
0.0115	7.106264
0.011600000000000001	7.137128
0.0117	7.1384516
0.0118	7.1158543
0.0119	7.143786
0.012	7.227607
0.012100000000000001	7.243653
0.0122	7.285035
0.0123	7.396546
0.012400000000000001	7.4515386
0.0125	7.465366
0.0126	7.4833
0.012700000000000001	7.5422034
0.0128	7.627498
0.0129	7.7077723
0.013000000000000001	7.7945614
0.0131	7.834194
0.0132	7.829287
0.013300000000000001	7.8396664
0.0134	7.8109937
0.0135	7.7284613
0.013600000000000001	7.728338
0.0137	7.732363
0.013800000000000002	7.7081666
0.013900000000000001	7.6639667
0.014	7.575115
0.014100000000000001	7.4813833
0.0142	7.4184356
0.0143	7.378868
0.014400000000000001	7.29993
0.0145	7.3134117
0.0146	7.277071
0.014700000000000001	7.322561
0.0148	7.3461013
0.0149	7.342854
0.015000000000000001	7.374817
0.0151	7.4223375
0.0152	7.514141
0.015300000000000001	7.6424727
0.0154	7.777351
0.0155	7.9035773
0.015600000000000001	7.9667993
0.015700000000000002	7.990932
0.0158	7.9903455
0.0159	7.953059
0.016	7.984436
0.0161	7.9885683
0.0162	7.948181
0.016300000000000002	8.001012
0.0164	7.996373
0.0165	8.009589
0.0166	8.060691
0.0167	8.000565
0.016800000000000002	7.957158
0.016900000000000002	7.9127817
0.017	7.84244
0.0171	7.748438
0.0172	7.752564
0.0173	7.680022
0.017400000000000002	7.608086
0.0175	7.530999
0.0176	7.427982
0.0177	7.4049983
0.0178	7.433055
0.0179	7.4454684
0.018000000000000002	7.4246173
0.0181	7.406611
0.0182	7.4878154
0.0183	7.548136
0.0184	7.525028
0.018500000000000003	7.4927545
0.018600000000000002	7.500729
0.0187	7.4888225
0.0188	7.4441977
0.0189	7.4347305
0.019	7.4717355
0.019100000000000002	7.4405704
0.019200000000000002	7.4617653
0.0193	7.535018
0.0194	7.5971184
0.0195	7.6808577
0.0196	7.732539
0.019700000000000002	7.7181206
0.0198	7.6390514
0.0199	7.5931764
0.02	7.6120396
0.0201	7.574394
0.020200000000000003	7.6024246
0.020300000000000002	7.675573
0.0204	7.723434
0.0205	7.67345
0.0206	7.644836
0.0207	7.6797247
0.020800000000000003	7.6211953
0.020900000000000002	7.6328435
0.021	7.6920924
0.0211	7.648593
0.0212	7.5223093
0.0213	7.492823
0.021400000000000002	7.5125437
0.021500000000000002	7.5047474
0.0216	7.5532756
0.0217	7.563567
0.0218	7.547994
0.0219	7.4899917
0.022000000000000002	7.342613
0.0221	7.178078
0.0222	6.9731574
0.0223	6.9159327
0.0224	6.8618917
0.022500000000000003	6.7538686
0.022600000000000002	6.6976805
0.0227	6.7348466
0.0228	6.776694
0.0229	6.855311
0.023	6.833268
0.023100000000000002	6.8594117
0.023200000000000002	6.922662
0.0233	6.925876
0.0234	6.968526
0.0235	7.0492964
0.0236	7.2133126
0.023700000000000002	7.2611384
0.0238	7.2455063
0.0239	7.2912374
0.024	7.3322663
0.0241	7.353071
0.024200000000000003	7.4238853
0.024300000000000002	7.424624
0.0244	7.3995333
0.0245	7.301593
0.0246	7.323399
0.0247	7.402898
0.024800000000000003	7.4417357
0.024900000000000002	7.46923
0.025	7.4123855
0.0251	7.3634315
0.0252	7.424322
0.0253	7.454562
0.025400000000000002	7.372731
0.025500000000000002	7.304842
0.0256	7.2804246
0.0257	7.2638702
0.0258	7.3018956
0.025900000000000003	7.3317194
0.026000000000000002	7.3368115
0.0261	7.351196
0.0262	7.353457
0.0263	7.387399
0.0264	7.392827
0.026500000000000003	7.3996983
0.026600000000000002	7.3447256
0.0267	7.3449826
0.0268	7.359498
0.0269	7.315161
0.027	7.2370744
0.027100000000000003	7.20393
0.027200000000000002	7.131001
0.0273	7.066753
0.0274	6.992638
0.0275	6.8686805
0.027600000000000003	6.779687
0.027700000000000002	6.727822
0.027800000000000002	6.606698
0.0279	6.530988
0.028	6.443163
0.0281	6.4033484
0.028200000000000003	6.3218822
0.028300000000000002	6.237077
0.0284	6.174683
0.0285	6.253783
0.0286	6.2955017
0.0287	6.3810043
0.028800000000000003	6.549943
0.028900000000000002	6.6518316
0.029	6.672126
0.0291	6.6696806
0.0292	6.682645
0.029300000000000003	6.691102
0.029400000000000003	6.7381086
0.029500000000000002	6.8027816
0.0296	6.8831463
0.0297	6.9058027
0.0298	6.923812
0.029900000000000003	6.9362087
0.030000000000000002	7.0266
0.030100000000000002	7.151757
0.0302	7.1349874
0.0303	7.1499367
0.0304	7.1948333
0.030500000000000003	7.1994166
0.030600000000000002	7.200451
0.0307	7.222073
0.0308	7.2374287
0.0309	7.1331134
0.031	7.0246773
0.031100000000000003	6.9146824
0.031200000000000002	6.836738
0.0313	6.7732406
0.031400000000000004	6.671953
0.0315	6.556733
0.0316	6.4609413
0.0317	6.399328
0.0318	6.363094
0.031900000000000005	6.327278
0.032	6.271714
0.032100000000000004	6.2684555
0.0322	6.3712826
0.0323	6.417226
0.0324	6.448253
0.0325	6.4605737
0.032600000000000004	6.5399437
0.0327	6.589117
0.0328	6.6197033
0.0329	6.6606956
0.033	6.692352
0.033100000000000004	6.763653
0.0332	6.823954
0.0333	6.891365
0.0334	6.904376
0.0335	6.876059
0.033600000000000005	6.868559
0.0337	6.7428055
0.033800000000000004	6.619707
0.0339	6.523278
0.034	6.458474
0.0341	6.4474134
0.0342	6.442169
0.034300000000000004	6.4708853
0.0344	6.487238
0.0345	6.4604564
0.0346	6.4727926
0.0347	6.45645
0.034800000000000005	6.414743
0.0349	6.403755
0.035	6.3650913
0.0351	6.2951407
0.0352	6.209994
0.035300000000000005	6.1149683
0.0354	5.987564
0.035500000000000004	5.8526006
0.0356	5.7052975
0.0357	5.6216063
0.0358	5.56895
0.0359	5.5607376
0.036000000000000004	5.5316935
0.0361	5.481886
0.0362	5.4674835
0.0363	5.4330034
0.0364	5.371825
0.036500000000000005	5.2986627
0.0366	5.2186446
0.0367	5.1885743
0.0368	5.20641
0.0369	5.241662
0.037000000000000005	5.270401
0.0371	5.242449
0.037200000000000004	5.165344
0.0373	5.131781
0.0374	5.077407
0.0375	4.959571
0.0376	4.8612375
0.037700000000000004	4.807146
0.0378	4.772033
0.0379	4.7642784
0.038	4.7317624
0.0381	4.7014804
0.038200000000000005	4.693699
0.0383	4.757916
0.038400000000000004	4.766237
0.0385	4.686757
0.0386	4.5875473
0.038700000000000005	4.4568276
0.0388	4.3328533
0.038900000000000004	4.2675076
0.039	4.2962594
0.0391	4.282173
0.0392	4.28062
0.0393	4.395419
0.039400000000000004	4.548477
0.0395	4.6389427
0.0396	4.754873
0.0397	4.8600545
0.0398	4.936916
0.039900000000000005	5.0636606
0.04	5.077472
0.040100000000000004	5.1054134
0.0402	5.1528816
0.0403	5.2451205
0.040400000000000005	5.2781243
0.0405	5.3190556
0.040600000000000004	5.376868
0.0407	5.430321
0.0408	5.4602995
0.0409	5.476956
0.041	5.520544
0.041100000000000005	5.546031
0.0412	5.5649986
0.0413	5.5645585
0.0414	5.607784
0.0415	5.6755705
0.041600000000000005	5.772265
0.0417	5.836743
0.041800000000000004	5.909722
0.0419	5.949627
0.042	5.9213433
0.042100000000000005	5.8175077
0.0422	5.7558727
0.042300000000000004	5.7285967
0.0424	5.6619267
0.0425	5.6018286
0.0426	5.501708
0.0427	5.419458
0.042800000000000005	5.385325
0.0429	5.402927
0.043000000000000003	5.409681
0.0431	5.484485
0.0432	5.5511503
0.043300000000000005	5.6295404
0.0434	5.6724157
0.043500000000000004	5.829203
0.0436	6.0192657
0.0437	6.1708264
0.0438	6.252729
0.0439	6.278312
0.044000000000000004	6.223772
0.0441	6.14124
0.0442	6.0016227
0.0443	5.8134303
0.0444	5.6714354
0.044500000000000005	5.580076
0.0446	5.505632
0.044700000000000004	5.5439377
0.0448	5.609346
0.0449	5.6538944
0.045000000000000005	5.623879
0.0451	5.648462
0.045200000000000004	5.696223
0.0453	5.7363725
0.0454	5.77317
0.0455	5.866716
0.0456	6.0027604
0.045700000000000005	6.1228566
0.0458	6.2072597
0.0459	6.2831078
0.046	6.34304
0.0461	6.408395
0.046200000000000005	6.4240446
0.0463	6.380486
0.046400000000000004	6.251357
0.0465	6.2454977
0.0466	6.333342
0.046700000000000005	6.452707
0.0468	6.5512295
0.046900000000000004	6.6288133
0.047	6.6931505
0.0471	6.7689395
0.0472	6.865258
0.0473	6.937852
0.047400000000000005	6.9728374
0.0475	6.9825954
0.0476	6.9247246
0.0477	6.8208566
0.0478	6.6683373
0.047900000000000005	6.555106
0.048	6.383088
0.048100000000000004	6.1483617
0.0482	5.927923
0.0483	5.727661
0.048400000000000006	5.5442495
0.0485	5.358519
0.048600000000000004	5.205958
0.0487	5.1122556
0.0488	5.0919094
0.0489	5.0652056
0.049	5.0501337
0.049100000000000005	5.0514226
0.0492	4.9914203
0.049300000000000004	4.9711394
0.0494	4.9599075
0.0495	4.9595275
0.049600000000000005	4.9652076
0.0497	4.9785423
0.049800000000000004	5.0140676
0.0499	5.002384
0.05	4.9413347
0.050100000000000006	4.807058
0.0502	4.692701
0.050300000000000004	4.6541204
0.0504	4.6155987
0.0505	4.59345
0.0506	4.6417317
0.0507	4.669721
0.050800000000000005	4.6906595
0.0509	4.6759872
0.051000000000000004	4.610931
0.0511	4.585936
0.0512	4.481351
0.051300000000000005	4.446141
0.0514	4.4435997
0.051500000000000004	4.4013405
0.0516	4.409067
0.0517	4.4239693
0.051800000000000006	4.421199
0.0519	4.366762
0.052000000000000005	4.3249073
0.0521	4.3173084
0.0522	4.289234
0.0523	4.2858744
0.0524	4.268431
0.052500000000000005	4.2038517
0.0526	4.183677
0.052700000000000004	4.12707
0.0528	4.1477966
0.0529	4.185284
0.053000000000000005	4.1890597
0.0531	4.244619
0.053200000000000004	4.3402667
0.0533	4.407195
0.0534	4.407899
0.053500000000000006	4.444009
0.0536	4.490143
0.053700000000000005	4.4678135
0.0538	4.4769278
0.0539	4.458956
0.054	4.4467273
0.0541	4.4676566
0.054200000000000005	4.5207767
0.0543	4.6454525
0.054400000000000004	4.7789626
0.0545	4.8726826
0.0546	4.99842
0.054700000000000006	5.0579185
0.0548	5.0074115
0.054900000000000004	4.9480534
0.055	4.8800435
0.0551	4.7154775
0.055200000000000006	4.5418296
0.0553	4.4569964
0.055400000000000005	4.356625
0.0555	4.2543564
0.055600000000000004	4.1687083
0.0557	4.130211
0.0558	4.064621
0.055900000000000005	3.978661
0.056	3.8923402
0.056100000000000004	3.8320007
0.0562	3.7877533
0.0563	3.7558892
0.056400000000000006	3.7867746
0.0565	3.8561523
0.056600000000000004	3.8735998
0.0567	3.7874458
0.0568	3.656941
0.056900000000000006	3.4723217
0.057	3.27727
0.057100000000000005	3.0638185
0.0572	2.896562
0.057300000000000004	2.8202465
0.0574	2.845656
0.0575	2.9109402
0.057600000000000005	2.952869
0.0577	2.941016
0.057800000000000004	2.9343748
0.0579	2.914284
0.058	2.8545394
0.058100000000000006	2.8052385
0.0582	2.7972872
0.058300000000000005	2.828188
0.0584	2.830785
0.0585	2.8190022
0.058600000000000006	2.7549133
0.0587	2.75721
0.058800000000000005	2.7981105
0.0589	2.781724
0.059000000000000004	2.7323124
0.0591	2.6719322
0.0592	2.622376
0.059300000000000005	2.5517557
0.0594	2.4777782
0.059500000000000004	2.4972894
0.0596	2.59098
0.0597	2.6324306
0.059800000000000006	2.6809623
0.0599	2.721076
0.060000000000000005	2.7781584
0.0601	2.8517933
0.060200000000000004	2.8773715
0.0603	2.8976448
0.0604	2.8881347
0.060500000000000005	2.8764684
0.0606	2.9052944
0.060700000000000004	2.9066925
0.0608	2.912637
0.0609	2.9244945
0.061000000000000006	2.897025
0.0611	2.876943
0.061200000000000004	2.905478
0.0613	2.9846475
0.0614	3.0696795
0.061500000000000006	3.101278
0.0616	3.0881367
0.061700000000000005	3.0796602
0.0618	3.022276
0.061900000000000004	2.9755933
0.062	2.9137657
0.0621	2.808223
0.062200000000000005	2.7321088
0.0623	2.7338333
0.062400000000000004	2.738293
0.0625	2.7756877
0.0626	2.7150564
0.0627	2.5747333
0.06280000000000001	2.520729
0.0629	2.488046
0.063	2.4215767
0.0631	2.336284
0.0632	2.3307395
0.06330000000000001	2.3264391
0.0634	2.4045281
0.0635	2.5219412
0.0636	2.5911257
0.0637	2.5876598
0.06380000000000001	2.57422
0.0639	2.5798414
0.064	2.6547751
0.0641	2.7008972
0.06420000000000001	2.7857785
0.06430000000000001	2.8555431
0.0644	2.8802855
0.0645	2.9369025
0.0646	2.991475
0.06470000000000001	3.0316987
0.0648	3.0791361
0.0649	3.0993352
0.065	3.1041036
0.0651	3.037731
0.06520000000000001	2.9939234
0.0653	2.9076583
0.0654	2.8056526
0.0655	2.7870276
0.0656	2.7854552
0.06570000000000001	2.7860227
0.0658	2.736633
0.0659	2.7133708
0.066	2.6836686
0.0661	2.6428325
0.06620000000000001	2.637748
0.0663	2.5810583
0.0664	2.5833433
0.0665	2.5579364
0.0666	2.5833664
0.06670000000000001	2.612131
0.0668	2.7062094
0.0669	2.7883344
0.067	2.8255792
0.0671	2.8013265
0.06720000000000001	2.8543134
0.0673	2.8024852
0.0674	2.7307224
0.0675	2.7087297
0.06760000000000001	2.7071092
0.06770000000000001	2.7775028
0.0678	2.7303982
0.0679	2.678666
0.068	2.6859376
0.06810000000000001	2.645033
0.0682	2.570254
0.0683	2.4781835
0.0684	2.3661485
0.0685	2.2146347
0.06860000000000001	2.153984
0.0687	2.1485984
0.0688	2.1803315
0.0689	2.211947
0.069	2.1656797
0.06910000000000001	2.1617372
0.0692	2.1140206
0.0693	2.1788816
0.0694	2.359119
0.0695	2.4968717
0.06960000000000001	2.6100612
0.0697	2.6584728
0.0698	2.69886
0.0699	2.7447543
0.07	2.783653
0.07010000000000001	2.8611026
0.0702	2.8814032
0.0703	2.8871324
0.0704	2.8184621
0.07050000000000001	2.7431428
0.07060000000000001	2.701131
0.0707	2.6436343
0.0708	2.6525261
0.0709	2.6737733
0.07100000000000001	2.6857417
0.0711	2.6453016
0.0712	2.5957804
0.0713	2.4757688
0.0714	2.34044
0.07150000000000001	2.2254403
0.0716	2.1709778
0.0717	2.166867
0.0718	2.1832492
0.0719	2.260993
0.07200000000000001	2.4004958
0.0721	2.5310607
0.0722	2.6337686
0.0723	2.7240248
0.0724	2.7833505
0.07250000000000001	2.8582833
0.0726	2.9185224
0.0727	2.9409144
0.0728	2.8346212
0.0729	2.778714
0.07300000000000001	2.7504418
0.0731	2.709598
0.0732	2.7022526
0.0733	2.7660334
0.0734	2.8046467
0.07350000000000001	2.8298302
0.0736	2.8277905
0.0737	2.836837
0.0738	2.8176126
0.07390000000000001	2.740543
0.07400000000000001	2.6205392
0.0741	2.5255706
0.0742	2.456899
0.0743	2.3349147
0.07440000000000001	2.2440505
0.0745	2.2639186
0.0746	2.350179
0.0747	2.3483047
0.0748	2.3264284
0.07490000000000001	2.3638184
0.075	2.4166434
0.0751	2.4495041
0.0752	2.4204159
0.0753	2.407712
0.07540000000000001	2.3811748
0.0755	2.3949854
0.0756	2.410104
0.0757	2.4670744
0.0758	2.5372398
0.07590000000000001	2.556991
0.076	2.5518122
0.0761	2.4867887
0.0762	2.3630002
0.0763	2.2503452
0.07640000000000001	2.236649
0.0765	2.2585554
0.0766	2.2673075
0.0767	2.2684755
0.07680000000000001	2.2811453
0.07690000000000001	2.391188
0.077	2.5189795
0.0771	2.5809653
0.0772	2.6081426
0.07730000000000001	2.5752676
0.07740000000000001	2.547787
0.0775	2.570589
0.0776	2.6199834
0.0777	2.6636443
0.07780000000000001	2.7179048
0.0779	2.7009218
0.078	2.659245
0.0781	2.587858
0.0782	2.4654884
0.07830000000000001	2.3730779
0.0784	2.3091364
0.0785	2.415223
0.0786	2.552363
0.0787	2.6884089
0.07880000000000001	2.7634852
0.0789	2.8198822
0.079	2.7949734
0.0791	2.7601507
0.0792	2.6645284
0.07930000000000001	2.6106672
0.0794	2.5106432
0.0795	2.4337125
0.0796	2.3950126
0.07970000000000001	2.3742738
0.07980000000000001	2.3367796
0.0799	2.2688565
0.08	2.2855139
0.0801	2.3121817
0.08020000000000001	2.3731606
0.08030000000000001	2.4910843
0.0804	2.5565143
0.0805	2.5381687
0.0806	2.469254
0.08070000000000001	2.3942847
0.08080000000000001	2.3224056
0.0809	2.2728271
0.081	2.2925527
0.0811	2.3015704
0.08120000000000001	2.3168507
0.0813	2.3154252
0.0814	2.2928598
0.0815	2.3240747
0.0816	2.3604567
0.08170000000000001	2.336141
0.0818	2.2889051
0.0819	2.2217963
0.082	2.1933482
0.0821	2.1922774
0.08220000000000001	2.1997132
0.0823	2.2686486
0.0824	2.372329
0.0825	2.4673803
0.0826	2.492604
0.08270000000000001	2.477162
0.0828	2.4203959
0.0829	2.347764
0.083	2.3416047
0.08310000000000001	2.3985293
0.08320000000000001	2.4507596
0.0833	2.4836879
0.0834	2.5019944
0.0835	2.4870937
0.08360000000000001	2.510976
0.08370000000000001	2.5575707
0.0838	2.5497344
0.0839	2.5366366
0.084	2.4992633
0.08410000000000001	2.4146013
0.08420000000000001	2.3051257
0.0843	2.2191346
0.0844	2.2098565
0.0845	2.2142289
0.08460000000000001	2.2217653
0.0847	2.181955
0.0848	2.1575253
0.0849	2.1726406
0.085	2.2422931
0.08510000000000001	2.281679
0.0852	2.2972255
0.0853	2.334246
0.0854	2.3074915
0.0855	2.337638
0.08560000000000001	2.3358324
0.0857	2.3757756
0.0858	2.3944423
0.0859	2.4663682
0.08600000000000001	2.563212
0.08610000000000001	2.6582606
0.0862	2.7206964
0.0863	2.720042
0.0864	2.6781256
0.08650000000000001	2.6166043
0.08660000000000001	2.5049374
0.0867	2.400103
0.0868	2.2935076
0.0869	2.2080834
0.08700000000000001	2.0835857
0.08710000000000001	1.9518809
0.0872	1.8361577
0.0873	1.7994518
0.0874	1.8472657
0.08750000000000001	1.9999105
0.0876	2.1881883
0.0877	2.4176824
0.0878	2.5372715
0.0879	2.5271475
0.08800000000000001	2.4177802
0.0881	2.2975833
0.0882	2.1975014
0.0883	2.1360347
0.0884	2.1348708
0.08850000000000001	2.2004778
0.0886	2.2542825
0.0887	2.2570171
0.0888	2.2483616
0.0889	2.22244
0.08900000000000001	2.2048914
0.0891	2.1696734
0.0892	2.1474648
0.0893	2.21137
0.08940000000000001	2.3410249
0.08950000000000001	2.4534373
0.0896	2.5225537
0.0897	2.5082026
0.0898	2.4852798
0.08990000000000001	2.4775174
0.09000000000000001	2.4774532
0.0901	2.5171084
0.0902	2.5739424
0.0903	2.592187
0.09040000000000001	2.6271977
0.09050000000000001	2.6989782
0.0906	2.7157629
0.0907	2.7283282
0.0908	2.743474
0.09090000000000001	2.7863257
0.091	2.830296
0.0911	2.8430364
0.0912	2.8527658
0.0913	2.8990464
0.09140000000000001	2.944301
0.0915	2.931203
0.0916	2.9399304
0.0917	2.8889813
0.0918	2.8221219
0.09190000000000001	2.7563376
0.092	2.6181622
0.0921	2.5073287
0.0922	2.456823
0.09230000000000001	2.4610686
0.09240000000000001	2.5303187
0.0925	2.6145434
0.0926	2.6521363
0.0927	2.6569498
0.09280000000000001	2.6832
0.09290000000000001	2.7072208
0.093	2.727636
0.0931	2.716217
0.0932	2.6982107
0.09330000000000001	2.6906772
0.09340000000000001	2.6688247
0.0935	2.6685097
0.0936	2.6683512
0.0937	2.7012355
0.09380000000000001	2.6886895
0.09390000000000001	2.6322205
0.094	2.6082432
0.0941	2.6337416
0.0942	2.6168163
0.09430000000000001	2.586306
0.0944	2.5863626
0.0945	2.6056292
0.0946	2.6030636
0.0947	2.6140099
0.09480000000000001	2.5820394
0.0949	2.582284
0.095	2.588022
0.0951	2.6368992
0.0952	2.6787517
0.09530000000000001	2.6161258
0.0954	2.5084355
0.0955	2.44392
0.0956	2.3546612
0.09570000000000001	2.291887
0.09580000000000001	2.2701979
0.0959	2.2796257
0.096	2.3083966
0.0961	2.3882582
0.09620000000000001	2.502018
0.09630000000000001	2.5872962
0.0964	2.6426234
0.0965	2.6456456
0.0966	2.6663327
0.09670000000000001	2.66645
0.09680000000000001	2.6875584
0.0969	2.72185
0.097	2.688998
0.0971	2.5706704
0.09720000000000001	2.4739623
0.09730000000000001	2.4110396
0.0974	2.3361049
0.0975	2.3010306
0.0976	2.264139
0.09770000000000001	2.2482443
0.0978	2.224682
0.0979	2.2391796
0.098	2.297542
0.0981	2.4096608
0.09820000000000001	2.5271525
0.0983	2.6635127
0.0984	2.7886739
0.0985	2.8936555
0.09860000000000001	2.8925827
0.09870000000000001	2.9113417
0.0988	2.870893
0.0989	2.8346415
0.099	2.7999046
0.09910000000000001	2.7237291
0.09920000000000001	2.6720545
0.0993	2.6295936
0.0994	2.663222
0.0995	2.7101793
0.09960000000000001	2.7670586
0.09970000000000001	2.7675514
0.0998	2.7310677
0.0999	2.7425587
0.1	2.8025835
0.10010000000000001	2.8021386
0.10020000000000001	2.737703
0.1003	2.7118237
0.1004	2.698381
0.1005	2.7830682
0.10060000000000001	2.8830187
0.10070000000000001	2.9015033
0.1008	2.8996437
0.1009	2.8303714
0.101	2.7134411
0.10110000000000001	2.5943253
0.1012	2.437759
0.1013	2.3624442
0.1014	2.369288
0.1015	2.3601143
0.10160000000000001	2.384902
0.1017	2.3751457
0.1018	2.4084606
0.1019	2.4149716
0.10200000000000001	2.4127748
0.10210000000000001	2.38776
0.1022	2.44749
0.1023	2.5328016
0.1024	2.6414213
0.10250000000000001	2.7311513
0.10260000000000001	2.771628
0.1027	2.7092788
0.1028	2.6208508
0.1029	2.5336096
0.10300000000000001	2.4390807
0.10310000000000001	2.3844
0.1032	2.3391626
0.1033	2.3340862
0.1034	2.3532526
0.10350000000000001	2.445141
0.10360000000000001	2.5198195
0.1037	2.5688868
0.1038	2.602987
0.1039	2.5792155
0.10400000000000001	2.5554209
0.1041	2.5108767
0.1042	2.4289858
0.1043	2.3132372
0.1044	2.2342854
0.10450000000000001	2.1606624
0.1046	2.0895238
0.1047	2.044106
0.1048	2.0728016
0.10490000000000001	2.1336317
0.10500000000000001	2.1984859
0.1051	2.2818885
0.1052	2.357901
0.1053	2.4164872
0.10540000000000001	2.4781556
0.10550000000000001	2.455886
0.1056	2.3777988
0.1057	2.3343627
0.1058	2.3294628
0.10590000000000001	2.3814557
0.10600000000000001	2.3973885
0.1061	2.425695
0.1062	2.4071195
0.1063	2.3870447
0.10640000000000001	2.43832
0.10650000000000001	2.5010498
0.1066	2.6076558
0.1067	2.6375473
0.1068	2.5984137
0.10690000000000001	2.550483
0.10700000000000001	2.4428182
0.1071	2.2936735
0.1072	2.1662705
0.1073	1.9974735
0.10740000000000001	1.9122819
0.1075	1.8978294
0.1076	1.9518596
0.1077	2.052271
0.1078	2.1601636
0.10790000000000001	2.294407
0.108	2.3907654
0.1081	2.450235
0.1082	2.4712584
0.10830000000000001	2.476821
0.10840000000000001	2.5269642
0.1085	2.4825637
0.1086	2.431076
0.1087	2.368212
0.10880000000000001	2.3816063
0.10890000000000001	2.4402354
0.109	2.4966626
0.1091	2.4763439
0.1092	2.438457
0.10930000000000001	2.3076823
0.10940000000000001	2.1888638
0.1095	2.2015176
0.1096	2.2187042
0.1097	2.2122748
0.10980000000000001	2.2352076
0.10990000000000001	2.257272
0.11	2.2668617
0.1101	2.2952583
0.1102	2.295679
0.11030000000000001	2.293171
0.11040000000000001	2.2602556
0.1105	2.1942818
0.1106	2.1572814
0.1107	2.2224119
0.11080000000000001	2.2899823
0.1109	2.3270762
0.111	2.3682773
0.1111	2.3823638
0.11120000000000001	2.333335
0.11130000000000001	2.2855215
0.1114	2.1714718
0.1115	2.0573719
0.1116	2.0343268
0.11170000000000001	2.0675464
0.11180000000000001	2.115446
0.1119	2.203196
0.112	2.2969882
0.1121	2.3631015
0.11220000000000001	2.4580374
0.11230000000000001	2.5238445
0.1124	2.5814395
0.1125	2.573092
0.1126	2.4646537
0.11270000000000001	2.39695
0.11280000000000001	2.331712
0.1129	2.3262253
0.113	2.36142
0.1131	2.3901901
0.11320000000000001	2.3071008
0.11330000000000001	2.219432
0.1134	2.1796432
0.1135	2.1803982
0.1136	2.170538
0.11370000000000001	2.1025023
0.11380000000000001	2.0451176
0.1139	2.0656567
0.114	2.113883
0.11410000000000001	2.230199
0.11420000000000001	2.377525
0.1143	2.4479795
0.1144	2.5014884
0.1145	2.5130742
0.11460000000000001	2.4627478
0.11470000000000001	2.387026
0.1148	2.3679237
0.1149	2.3419445
0.115	2.2806952
0.11510000000000001	2.237209
0.11520000000000001	2.252128
0.1153	2.2860763
0.1154	2.3677027
0.1155	2.399557
0.11560000000000001	2.3851297
0.11570000000000001	2.3257964
0.1158	2.309349
0.1159	2.3136327
0.116	2.3731523
0.11610000000000001	2.421537
0.11620000000000001	2.4527214
0.1163	2.4548476
0.1164	2.3720384
0.1165	2.3136914
0.11660000000000001	2.317117
0.11670000000000001	2.3245034
0.1168	2.2988496
0.1169	2.3013077
0.117	2.2993615
0.11710000000000001	2.3706677
0.11720000000000001	2.4319313
0.1173	2.463374
0.1174	2.4789872
0.11750000000000001	2.5631533
0.11760000000000001	2.5734706
0.1177	2.5852764
0.1178	2.6087618
0.1179	2.6271386
0.11800000000000001	2.7049155
0.11810000000000001	2.7079127
0.1182	2.684836
0.1183	2.7023828
0.1184	2.6918569
0.11850000000000001	2.6046154
0.11860000000000001	2.515994
0.1187	2.442739
0.1188	2.3939075
0.1189	2.351714
0.11900000000000001	2.386125
0.11910000000000001	2.4497974
0.1192	2.5870159
0.1193	2.71573
0.1194	2.7986422
0.11950000000000001	2.7948534
0.11960000000000001	2.7611222
0.1197	2.7116923
0.1198	2.6369314
0.1199	2.5919714
0.12000000000000001	2.560491
0.12010000000000001	2.5222893
0.1202	2.478217
0.1203	2.5175695
0.12040000000000001	2.509369
0.12050000000000001	2.4533565
0.1206	2.3856475
0.1207	2.3158996
0.1208	2.2724695
0.12090000000000001	2.321613
0.12100000000000001	2.334705
0.1211	2.3882432
0.1212	2.421055
0.1213	2.4004729
0.12140000000000001	2.3867736
0.12150000000000001	2.4503775
0.1216	2.4700325
0.1217	2.404184
0.1218	2.2633338
0.12190000000000001	2.1938026
0.12200000000000001	2.2032974
0.1221	2.2518497
0.1222	2.3835657
0.1223	2.5111053
0.12240000000000001	2.5947905
0.12250000000000001	2.620673
0.1226	2.5767417
0.1227	2.5289044
0.1228	2.4848118
0.12290000000000001	2.4155705
0.12300000000000001	2.3835847
0.1231	2.3256607
0.1232	2.255677
0.1233	2.2070403
0.12340000000000001	2.2154126
0.12350000000000001	2.2261283
0.1236	2.249746
0.1237	2.3039732
0.12380000000000001	2.418179
0.12390000000000001	2.4743388
0.124	2.4145942
0.1241	2.3016376
0.1242	2.197161
0.12430000000000001	2.0196745
0.12440000000000001	1.9445041
0.1245	2.0060248
0.1246	2.0651963
0.1247	2.1188028
0.12480000000000001	2.1992977
0.12490000000000001	2.3103988
0.125	2.4126027
0.12510000000000002	2.5472383
0.1252	2.6651762
0.1253	2.7502618
0.1254	2.7562857
0.1255	2.7083616
0.12560000000000002	2.7221413
0.1257	2.748441
0.1258	2.7638865
0.1259	2.722585
0.126	2.6574123
0.12610000000000002	2.568721
0.1262	2.4273624
0.1263	2.2774649
0.1264	2.207292
0.1265	2.154296
0.12660000000000002	2.196991
0.1267	2.2726638
0.1268	2.3455071
0.1269	2.4635088
0.127	2.5978556
0.12710000000000002	2.7055337
0.1272	2.7876031
0.1273	2.8154776
0.1274	2.8240092
0.1275	2.8070667
0.12760000000000002	2.812255
0.1277	2.736661
0.1278	2.6586936
0.1279	2.5425067
0.128	2.511107
0.12810000000000002	2.50514
0.1282	2.5095758
0.1283	2.5609748
0.12840000000000001	2.6147175
0.1285	2.6616185
0.12860000000000002	2.7532005
0.1287	2.8172238
0.1288	2.8549607
0.12890000000000001	2.8431623
0.129	2.8449035
0.1291	2.8524346
0.1292	2.913647
0.1293	2.9503474
0.12940000000000002	2.933006
0.1295	2.9309506
0.1296	2.8907893
0.1297	2.8059697
0.1298	2.746998
0.12990000000000002	2.7036247
0.13	2.6149213
0.1301	2.560311
0.1302	2.538726
0.1303	2.498074
0.13040000000000002	2.4517503
0.1305	2.3207042
0.1306	2.2203872
0.1307	2.1943874
0.1308	2.1684756
0.13090000000000002	2.1574154
0.131	2.1604164
0.1311	2.1074035
0.1312	2.0872958
0.1313	2.0348783
0.13140000000000002	2.0491316
0.1315	2.121602
0.1316	2.1912377
0.1317	2.2726429
0.1318	2.3642125
0.13190000000000002	2.3821049
0.132	2.301478
0.1321	2.1298141
0.1322	2.1149678
0.1323	2.2266107
0.13240000000000002	2.4114127
0.1325	2.5255907
0.1326	2.6144695
0.1327	2.6431577
0.1328	2.7203715
0.13290000000000002	2.7757306
0.133	2.7755978
0.1331	2.7419908
0.1332	2.7078292
0.1333	2.6582658
0.13340000000000002	2.554742
0.1335	2.4474804
0.1336	2.383559
0.1337	2.2895591
0.1338	2.2594235
0.13390000000000002	2.148796
0.134	2.0666156
0.1341	2.061103
0.1342	2.1084735
0.1343	2.18435
0.13440000000000002	2.2863743
0.1345	2.3562648
0.1346	2.422746
0.13470000000000001	2.5154617
0.1348	2.5644019
0.13490000000000002	2.5695882
0.135	2.5592518
0.1351	2.5347717
0.13520000000000001	2.5626147
0.1353	2.5160744
0.13540000000000002	2.4821587
0.1355	2.4214969
0.1356	2.3148742
0.13570000000000002	2.2470584
0.1358	2.280651
0.1359	2.3795881
0.136	2.4915583
0.1361	2.5603826
0.13620000000000002	2.6192698
0.1363	2.6734326
0.1364	2.7223866
0.1365	2.7263224
0.1366	2.6701891
0.13670000000000002	2.5517235
0.1368	2.3993764
0.1369	2.2172604
0.137	2.1544588
0.1371	2.095776
0.13720000000000002	2.064084
0.1373	1.9964347
0.1374	1.9643006
0.1375	1.9824708
0.1376	2.0339026
0.13770000000000002	2.1457052
0.1378	2.246876
0.1379	2.3553264
0.138	2.373123
0.1381	2.3643246
0.13820000000000002	2.3523998
0.1383	2.396168
0.1384	2.3759873
0.1385	2.3121824
0.1386	2.32537
0.13870000000000002	2.364087
0.1388	2.4343405
0.1389	2.4418948
0.139	2.3822548
0.1391	2.350484
0.13920000000000002	2.2495959
0.1393	2.1792624
0.1394	2.1248798
0.1395	2.0702589
0.1396	2.0747476
0.13970000000000002	2.1077251
0.1398	2.1923063
0.1399	2.267463
0.14	2.2777748
0.1401	2.3124142
0.14020000000000002	2.3100474
0.1403	2.2804756
0.1404	2.2682588
0.1405	2.2614865
0.1406	2.3512428
0.14070000000000002	2.4506254
0.1408	2.5231314
0.1409	2.5624094
0.14100000000000001	2.5995772
0.1411	2.5639813
0.14120000000000002	2.5473475
0.1413	2.5960145
0.1414	2.6308975
0.14150000000000001	2.6808937
0.1416	2.6852279
0.14170000000000002	2.6501667
0.1418	2.6388476
0.1419	2.71185
0.14200000000000002	2.7850134
0.1421	2.8252153
0.1422	2.821688
0.1423	2.7767098
0.1424	2.8184605
0.14250000000000002	2.8548412
0.1426	2.847409
0.1427	2.775766
0.1428	2.6563478
0.1429	2.5740795
0.14300000000000002	2.4840806
0.1431	2.466445
0.1432	2.4899576
0.1433	2.5110786
0.1434	2.5909495
0.14350000000000002	2.6906195
0.1436	2.7463446
0.1437	2.788957
0.1438	2.8334327
0.1439	2.8293884
0.14400000000000002	2.873897
0.1441	2.8207161
0.1442	2.679486
0.1443	2.531095
0.1444	2.3551238
0.14450000000000002	2.2263699
0.1446	2.2001355
0.1447	2.209893
0.1448	2.2782233
0.1449	2.347193
0.14500000000000002	2.4042459
0.1451	2.4556231
0.1452	2.504162
0.1453	2.5870583
0.1454	2.6448865
0.14550000000000002	2.6903653
0.1456	2.8076603
0.1457	2.9693718
0.1458	3.0769808
0.1459	3.1304562
0.14600000000000002	3.1801343
0.1461	3.1522079
0.1462	3.114054
0.1463	3.0673056
0.1464	3.0568717
0.14650000000000002	3.014734
0.1466	3.0000112
0.1467	3.021181
0.1468	3.0420346
0.1469	3.0579975
0.14700000000000002	3.1346672
0.1471	3.166873
0.1472	3.180169
0.14730000000000001	3.1614852
0.1474	3.10423
0.14750000000000002	3.0695844
0.1476	3.0308456
0.1477	3.022644
0.14780000000000001	3.02715
0.1479	3.0758972
0.14800000000000002	3.127879
0.1481	3.226395
0.1482	3.318214
0.14830000000000002	3.3768804
0.1484	3.3964248
0.14850000000000002	3.370837
0.1486	3.287373
0.1487	3.271192
0.14880000000000002	3.2438323
0.1489	3.2064357
0.149	3.1867185
0.1491	3.1241815
0.1492	3.0693035
0.14930000000000002	3.0471284
0.1494	3.0332937
0.1495	3.0558884
0.1496	3.0576174
0.1497	3.0615642
0.14980000000000002	2.9746053
0.1499	2.881965
0.15	2.764633
0.1501	2.6479065
0.1502	2.6348004
0.15030000000000002	2.5991342
0.1504	2.544139
0.1505	2.539349
0.1506	2.5152576
0.1507	2.4914985
0.15080000000000002	2.454049
0.1509	2.475047
0.151	2.4624774
0.1511	2.449363
0.1512	2.4465098
0.15130000000000002	2.3906658
0.1514	2.3450472
0.1515	2.2309408
0.1516	2.1233258
0.1517	2.045691
0.15180000000000002	2.0545192
0.1519	2.0603242
0.152	2.1298525
0.1521	2.260827
0.1522	2.392752
0.15230000000000002	2.524902
0.1524	2.5971026
0.1525	2.6397638
0.1526	2.6323636
0.1527	2.5784652
0.15280000000000002	2.5354857
0.1529	2.504556
0.153	2.4410915
0.1531	2.3829327
0.1532	2.3308127
0.15330000000000002	2.3512905
0.1534	2.404615
0.1535	2.4883819
0.15360000000000001	2.5633264
0.1537	2.5961735
0.15380000000000002	2.6005812
0.1539	2.5820687
0.154	2.5136943
0.15410000000000001	2.389467
0.1542	2.297312
0.15430000000000002	2.2166047
0.1544	2.1843596
0.1545	2.1999247
0.15460000000000002	2.2147684
0.1547	2.2118533
0.15480000000000002	2.228701
0.1549	2.2087264
0.155	2.2659576
0.15510000000000002	2.3390093
0.1552	2.406677
0.1553	2.444901
0.1554	2.4487848
0.1555	2.5227664
0.15560000000000002	2.593755
0.1557	2.706184
0.1558	2.7539937
0.1559	2.7397487
0.156	2.682895
0.15610000000000002	2.6146443
0.1562	2.5297089
0.1563	2.4243047
0.1564	2.2840757
0.1565	2.1663342
0.15660000000000002	2.0976589
0.1567	2.0943599
0.1568	2.0220945
0.1569	1.9986813
0.157	2.077829
0.15710000000000002	2.2344856
0.1572	2.389342
0.1573	2.4426262
0.1574	2.4828584
0.1575	2.497814
0.15760000000000002	2.4823608
0.1577	2.4789577
0.1578	2.4347763
0.1579	2.3710768
0.158	2.3101885
0.15810000000000002	2.293352
0.1582	2.3749685
0.1583	2.4481428
0.1584	2.5429134
0.1585	2.5921931
0.15860000000000002	2.549006
0.1587	2.5010524
0.1588	2.4252636
0.1589	2.3223999
0.159	2.2803438
0.15910000000000002	2.3287587
0.1592	2.4452136
0.1593	2.5497124
0.15940000000000001	2.5801263
0.1595	2.5819094
0.15960000000000002	2.5515335
0.1597	2.4986062
0.1598	2.4900696
0.15990000000000001	2.4657667
0.16	2.3774114
0.16010000000000002	2.2690666
0.1602	2.1791458
0.1603	2.060625
0.16040000000000001	1.9590982
0.1605	1.8998624
0.16060000000000002	1.8860178
0.1607	1.90185
0.1608	2.0000525
0.16090000000000002	2.1552322
0.161	2.3070157
0.16110000000000002	2.3518243
0.1612	2.3666008
0.1613	2.4297974
0.16140000000000002	2.479801
0.1615	2.4260435
0.16160000000000002	2.3482683
0.1617	2.274222
0.1618	2.1971178
0.16190000000000002	2.1546953
0.162	2.1796603
0.1621	2.2016428
0.1622	2.287977
0.1623	2.3492434
0.16240000000000002	2.4214551
0.1625	2.4301991
0.1626	2.4309006
0.1627	2.4391549
0.1628	2.4620168
0.16290000000000002	2.4959755
0.163	2.5519092
0.1631	2.6431909
0.1632	2.7026103
0.1633	2.7074664
0.16340000000000002	2.674191
0.1635	2.5801568
0.1636	2.4795482
0.1637	2.337722
0.1638	2.275753
0.16390000000000002	2.187155
0.164	2.0711825
0.1641	1.9921274
0.1642	2.0357854
0.1643	2.1538196
0.16440000000000002	2.2863045
0.1645	2.4476638
0.1646	2.582879
0.1647	2.6143262
0.1648	2.5759952
0.16490000000000002	2.574412
0.165	2.5537229
0.1651	2.487237
0.1652	2.4118137
0.1653	2.3205066
0.16540000000000002	2.2450056
0.1655	2.1241045
0.1656	2.0042372
0.16570000000000001	1.9253135
0.1658	1.9158102
0.16590000000000002	1.9555199
0.166	2.084635
0.1661	2.241725
0.16620000000000001	2.3923988
0.1663	2.5516615
0.16640000000000002	2.6456776
0.1665	2.6812344
0.1666	2.7156034
0.16670000000000001	2.708488
0.1668	2.6846952
0.16690000000000002	2.6970098
0.167	2.6664784
0.1671	2.7038782
0.16720000000000002	2.7413502
0.1673	2.728204
0.16740000000000002	2.6771958
0.1675	2.6941142
0.1676	2.681831
0.16770000000000002	2.6718535
0.1678	2.694958
0.16790000000000002	2.699307
0.168	2.7054493
0.1681	2.6502004
0.16820000000000002	2.5568202
0.1683	2.421167
0.16840000000000002	2.3298435
0.1685	2.259162
0.1686	2.250732
0.16870000000000002	2.2274036
0.1688	2.21226
0.1689	2.2361188
0.169	2.2944293
0.1691	2.4052625
0.16920000000000002	2.4326227
0.1693	2.4778354
0.1694	2.4381795
0.1695	2.401637
0.1696	2.431441
0.16970000000000002	2.486012
0.1698	2.507818
0.1699	2.471235
0.17	2.4561825
0.1701	2.3520877
0.17020000000000002	2.2846382
0.1703	2.241594
0.1704	2.212579
0.1705	2.268287
0.1706	2.3279183
0.17070000000000002	2.3535779
0.1708	2.3855975
0.1709	2.398937
0.171	2.4111514
0.1711	2.4329517
0.17120000000000002	2.5014892
0.1713	2.5654652
0.1714	2.532585
0.1715	2.502341
0.1716	2.4451149
0.17170000000000002	2.3785026
0.1718	2.3312435
0.1719	2.2882528
0.17200000000000001	2.3013692
0.1721	2.3801124
0.17220000000000002	2.454102
0.1723	2.4256344
0.1724	2.376702
0.17250000000000001	2.353578
0.1726	2.306444
0.17270000000000002	2.2898848
0.1728	2.2986908
0.1729	2.2359297
0.17300000000000001	2.2263014
0.1731	2.2124357
0.17320000000000002	2.3010964
0.1733	2.3371654
0.1734	2.3326814
0.17350000000000002	2.321286
0.1736	2.3239784
0.17370000000000002	2.313675
0.1738	2.36495
0.1739	2.4522016
0.17400000000000002	2.590352
0.1741	2.6961067
0.17420000000000002	2.743794
0.1743	2.7684257
0.1744	2.8076072
0.17450000000000002	2.7710145
0.1746	2.7389345
0.17470000000000002	2.7252913
0.1748	2.6490676
0.1749	2.4971423
0.17500000000000002	2.358044
0.1751	2.2653463
0.1752	2.2371836
0.1753	2.2345006
0.1754	2.2695005
0.17550000000000002	2.282469
0.1756	2.3464985
0.1757	2.4266794
0.1758	2.4976091
0.1759	2.5304484
0.17600000000000002	2.5966532
0.1761	2.6871593
0.1762	2.7978053
0.1763	2.8690531
0.1764	2.864707
0.17650000000000002	2.8158286
0.1766	2.7808807
0.1767	2.7261941
0.1768	2.655272
0.1769	2.6074953
0.17700000000000002	2.5530157
0.1771	2.493048
0.1772	2.4338472
0.1773	2.4187913
0.1774	2.3762825
0.17750000000000002	2.324938
0.1776	2.3887694
0.1777	2.4763644
0.1778	2.549187
0.1779	2.5704176
0.17800000000000002	2.5568802
0.1781	2.5368593
0.1782	2.4769185
0.17830000000000001	2.3757215
0.1784	2.234668
0.17850000000000002	2.10848
0.1786	2.0493429
0.1787	2.0413692
0.17880000000000001	2.0757146
0.1789	2.086631
0.17900000000000002	2.135004
0.1791	2.1991684
0.1792	2.2584207
0.17930000000000001	2.28153
0.1794	2.2556531
0.17950000000000002	2.2344108
0.1796	2.1307242
0.1797	1.9402775
0.17980000000000002	1.8425277
0.1799	1.836895
0.18000000000000002	1.9468431
0.1801	2.138915
0.1802	2.2999823
0.18030000000000002	2.4465175
0.1804	2.4972382
0.18050000000000002	2.5052514
0.1806	2.4703662
0.1807	2.3679447
0.18080000000000002	2.256419
0.1809	2.1781135
0.18100000000000002	2.1356776
0.1811	2.0639272
0.1812	2.066163
0.18130000000000002	2.1041307
0.1814	2.186307
0.18150000000000002	2.2276664
0.1816	2.2639153
0.1817	2.2892776
0.18180000000000002	2.3430772
0.1819	2.385241
0.182	2.4079998
0.1821	2.4249
0.1822	2.4303648
0.18230000000000002	2.4073994
0.1824	2.380051
0.1825	2.374629
0.1826	2.3602977
0.1827	2.365965
0.18280000000000002	2.4184453
0.1829	2.4519944
0.183	2.4539616
0.1831	2.3786137
0.1832	2.3080235
0.18330000000000002	2.2969418
0.1834	2.27697
0.1835	2.2538142
0.1836	2.2317407
0.1837	2.2041624
0.18380000000000002	2.1771512
0.1839	2.1741772
0.184	2.2257624
0.1841	2.2875335
0.1842	2.2943246
0.18430000000000002	2.3251762
0.1844	2.3067002
0.1845	2.2667632
0.18460000000000001	2.2019799
0.1847	2.1024578
0.18480000000000002	2.101372
0.1849	2.1421263
0.185	2.1427288
0.18510000000000001	2.1224709
0.1852	2.0386045
0.18530000000000002	2.0194242
0.1854	2.0908957
0.1855	2.2199674
0.18560000000000001	2.3276124
0.1857	2.3239875
0.18580000000000002	2.3045669
0.1859	2.2634332
0.186	2.1869576
0.18610000000000002	2.1198313
0.1862	2.0323815
0.18630000000000002	1.9728675
0.1864	1.9407504
0.1865	2.024604
0.18660000000000002	2.149363
0.1867	2.2797136
0.18680000000000002	2.3690915
0.1869	2.421344
0.187	2.4048877
0.18710000000000002	2.294894
0.1872	2.2280192
0.18730000000000002	2.212658
0.1874	2.230087
0.1875	2.1730978
0.18760000000000002	2.112
0.1877	2.091432
0.18780000000000002	2.1048923
0.1879	2.1204014
0.188	2.204608
0.18810000000000002	2.2413867
0.1882	2.2055316
0.1883	2.1137836
0.1884	2.021378
0.1885	1.9856497
0.18860000000000002	1.9498101
0.1887	1.9840692
0.1888	2.022678
0.1889	2.0005162
0.189	1.9617836
0.18910000000000002	1.9548694
0.1892	1.9766386
0.1893	2.0518856
0.1894	2.1381557
0.1895	2.197149
0.18960000000000002	2.2121847
0.1897	2.2471254
0.1898	2.306113
0.1899	2.3397114
0.19	2.3712258
0.19010000000000002	2.40476
0.1902	2.4545753
0.1903	2.4905386
0.1904	2.451484
0.1905	2.3916976
0.19060000000000002	2.2899752
0.1907	2.2239206
0.1908	2.173231
0.19090000000000001	2.179602
0.191	2.2163982
0.19110000000000002	2.2651653
0.1912	2.358842
0.1913	2.4279244
0.19140000000000001	2.4613657
0.1915	2.5261238
0.19160000000000002	2.6285377
0.1917	2.6969254
0.1918	2.7107148
0.19190000000000002	2.6925576
0.192	2.6921513
0.19210000000000002	2.6267462
0.1922	2.5002334
0.1923	2.3328269
0.19240000000000002	2.1913283
0.1925	2.1907601
0.19260000000000002	2.2154531
0.1927	2.3188384
0.1928	2.3458147
0.19290000000000002	2.3921564
0.193	2.3959951
0.19310000000000002	2.3550885
0.1932	2.3563173
0.1933	2.4437823
0.19340000000000002	2.4705656
0.1935	2.466312
0.19360000000000002	2.4632711
0.1937	2.4603634
0.1938	2.408369
0.19390000000000002	2.3239088
0.194	2.1966324
0.19410000000000002	2.110529
0.1942	2.034003
0.1943	1.9664259
0.19440000000000002	1.9915433
0.1945	2.0828521
0.19460000000000002	2.2527072
0.1947	2.4354987
0.1948	2.519324
0.19490000000000002	2.5273347
0.195	2.495973
0.1951	2.5006862
0.1952	2.4154692
0.1953	2.4392467
0.19540000000000002	2.4881766
0.1955	2.5806055
0.1956	2.5913868
0.1957	2.6273642
0.1958	2.654309
0.19590000000000002	2.64028
0.196	2.6238947
0.1961	2.605669
0.1962	2.5494735
0.1963	2.4725626
0.19640000000000002	2.3617196
0.1965	2.2433717
0.1966	2.1212893
0.1967	2.0302875
0.1968	2.0403793
0.19690000000000002	2.098903
0.197	2.121869
0.1971	2.1191468
0.19720000000000001	2.1030974
0.1973	2.0935814
0.19740000000000002	2.0722523
0.1975	2.1503115
0.1976	2.2489238
0.19770000000000001	2.2276826
0.1978	2.172588
0.19790000000000002	2.1812685
0.198	2.3155735
0.1981	2.38694
0.19820000000000002	2.3905854
0.1983	2.4255288
0.19840000000000002	2.4641905
0.1985	2.4975388
0.1986	2.4432504
0.19870000000000002	2.4261844
0.1988	2.4458632
0.19890000000000002	2.616832
0.199	2.775137
0.1991	2.9434574
0.19920000000000002	3.1094534
0.1993	3.2427614
0.19940000000000002	3.3110745
0.1995	3.3692694
0.1996	3.4206502
0.19970000000000002	3.4468176
0.1998	3.419698
[truncated: 60,501 more rows]
