# Supplementary material for: Machine learning coarse-grained potentials of protein thermodynamics
Source: Nat Commun. 2023 Sep 15;14:5739. doi: 10.1038/s41467-023-41343-1 (PMC10504246; doi:10.1038/s41467-023-41343-1)
Supplement: Supplementary file 4 — Source Data [file 41467_2023_41343_MOESM4_ESM.zip › Source_data/FigureS12/FigureS12c.csv]

time [ns]	RMSD [A]
0.0	25.136028
0.0001	25.072187
0.0002	25.013254
0.00030000000000000003	24.914621
0.0004	24.790646
0.0005	24.663467
0.0006000000000000001	24.53122
0.0007	24.365582
0.0008	24.205452
0.0009000000000000001	24.060295
0.001	23.95711
0.0011	23.89566
0.0012000000000000001	23.86165
0.0013000000000000002	23.81516
0.0014	23.795303
0.0015	23.804873
0.0016	23.808817
0.0017000000000000001	23.772457
0.0018000000000000002	23.758596
0.0019	23.767448
0.002	23.810862
0.0021000000000000003	23.865932
0.0022	23.903166
0.0023	23.943647
0.0024000000000000002	24.016533
0.0025	24.066027
0.0026000000000000003	24.088543
0.0027	24.131477
0.0028	24.170572
0.0029000000000000002	24.20083
0.003	24.206518
0.0031000000000000003	24.214067
0.0032	24.230385
0.0033	24.239864
0.0034000000000000002	24.250105
0.0035	24.239735
0.0036000000000000003	24.218262
0.0037	24.192108
0.0038	24.123161
0.0039000000000000003	23.995562
0.004	23.81781
0.0041	23.603142
0.004200000000000001	23.337273
0.0043	23.073513
0.0044	22.795298
0.0045000000000000005	22.52002
0.0046	22.31376
0.0047	22.160767
0.0048000000000000004	22.043676
0.0049	21.948912
0.005	21.809072
0.0051	21.62876
0.005200000000000001	21.46414
0.0053	21.29335
0.0054	21.093683
0.0055000000000000005	20.93962
0.0056	20.79246
0.0057	20.619146
0.0058000000000000005	20.390528
0.0059	20.17948
0.006	19.98478
0.0061	19.821108
0.006200000000000001	19.638048
0.0063	19.451685
0.0064	19.24478
0.006500000000000001	19.051262
0.0066	18.825983
0.0067	18.637075
0.0068000000000000005	18.476608
0.006900000000000001	18.360584
0.007	18.29276
0.0071	18.18604
0.007200000000000001	18.034197
0.0073	17.872055
0.0074	17.708147
0.007500000000000001	17.551523
0.0076	17.467564
0.0077	17.37616
0.0078000000000000005	17.271252
0.0079	17.147766
0.008	17.059364
0.0081	17.009914
0.0082	16.96831
0.0083	16.904425
0.008400000000000001	16.843534
0.0085	16.804295
0.0086	16.76523
0.008700000000000001	16.694212
0.0088	16.591675
0.0089	16.528648
0.009000000000000001	16.559591
0.0091	16.585716
0.0092	16.548893
0.009300000000000001	16.539604
0.0094	16.488716
0.0095	16.425364
0.009600000000000001	16.370386
0.0097	16.30172
0.0098	16.21433
0.0099	16.202175
0.01	16.115257
0.010100000000000001	16.020868
0.0102	15.946064
0.0103	15.888435
0.010400000000000001	15.841379
0.0105	15.816388
0.0106	15.794396
0.010700000000000001	15.760356
0.0108	15.729169
0.0109	15.683207
0.011000000000000001	15.594952
0.0111	15.518323
0.0112	15.511277
0.011300000000000001	15.520535
0.0114	15.453744
0.0115	15.383221
0.011600000000000001	15.306982
0.0117	15.256351
0.0118	15.2286825
0.0119	15.218191
0.012	15.242581
0.012100000000000001	15.237751
0.0122	15.215471
0.0123	15.214735
0.012400000000000001	15.203835
0.0125	15.178384
0.0126	15.149419
0.012700000000000001	15.090755
0.0128	15.12187
0.0129	15.149498
0.013000000000000001	15.157809
0.0131	15.169631
0.0132	15.124357
0.013300000000000001	15.013437
0.0134	14.948928
0.0135	14.865623
0.013600000000000001	14.789332
0.0137	14.724987
0.013800000000000002	14.754852
0.013900000000000001	14.757594
0.014	14.731467
0.014100000000000001	14.675192
0.0142	14.624477
0.0143	14.53359
0.014400000000000001	14.445909
0.0145	14.397706
0.0146	14.411444
0.014700000000000001	14.410581
0.0148	14.34383
0.0149	14.253196
0.015000000000000001	14.150233
0.0151	14.074637
0.0152	13.921779
0.015300000000000001	13.835576
0.0154	13.780772
0.0155	13.696342
0.015600000000000001	13.675859
0.015700000000000002	13.613812
0.0158	13.569489
0.0159	13.616217
0.016	13.652699
0.0161	13.601266
0.0162	13.517129
0.016300000000000002	13.359732
0.0164	13.22446
0.0165	13.11151
0.0166	13.00049
0.0167	12.907784
0.016800000000000002	12.836118
0.016900000000000002	12.77825
0.017	12.719165
0.0171	12.705602
0.0172	12.681203
0.0173	12.653904
0.017400000000000002	12.719074
0.0175	12.7721195
0.0176	12.82387
0.0177	12.880675
0.0178	12.873222
0.0179	12.875282
0.018000000000000002	12.923894
0.0181	12.915226
0.0182	12.940589
0.0183	13.001081
0.0184	13.021061
0.018500000000000003	13.032185
0.018600000000000002	13.067159
0.0187	13.159483
0.0188	13.216666
0.0189	13.230191
0.019	13.160787
0.019100000000000002	13.183777
0.019200000000000002	13.187231
0.0193	13.125261
0.0194	13.046778
0.0195	12.921971
0.0196	12.878704
0.019700000000000002	12.900277
0.0198	12.925668
0.0199	12.900731
0.02	12.89487
0.0201	12.895951
0.020200000000000003	12.912784
0.020300000000000002	12.946954
0.0204	12.973466
0.0205	12.91818
0.0206	12.821314
0.0207	12.748757
0.020800000000000003	12.701097
0.020900000000000002	12.685588
0.021	12.609023
0.0211	12.520556
0.0212	12.492401
0.0213	12.503738
0.021400000000000002	12.565508
0.021500000000000002	12.583008
0.0216	12.60634
0.0217	12.63093
0.0218	12.597855
0.0219	12.572651
0.022000000000000002	12.568531
0.0221	12.501552
0.0222	12.400589
0.0223	12.302695
0.0224	12.230439
0.022500000000000003	12.236675
0.022600000000000002	12.1691885
0.0227	12.103099
0.0228	12.025814
0.0229	11.94191
0.023	11.893365
0.023100000000000002	11.840089
0.023200000000000002	11.780469
0.0233	11.702774
0.0234	11.622031
0.0235	11.542415
0.0236	11.477266
0.023700000000000002	11.524196
0.0238	11.559682
0.0239	11.571053
0.024	11.577208
0.0241	11.512704
0.024200000000000003	11.5426445
0.024300000000000002	11.53223
0.0244	11.545487
0.0245	11.59443
0.0246	11.636195
0.0247	11.744441
0.024800000000000003	11.787177
0.024900000000000002	11.822351
0.025	11.908993
0.0251	12.015067
0.0252	12.173545
0.0253	12.182951
0.025400000000000002	12.149106
0.025500000000000002	12.056242
0.0256	11.987235
0.0257	12.0222225
0.0258	12.03473
0.025900000000000003	12.085081
0.026000000000000002	12.103103
0.0261	12.132363
0.0262	12.131134
0.0263	12.198769
0.0264	12.251363
0.026500000000000003	12.288524
0.026600000000000002	12.310385
0.0267	12.257179
0.0268	12.166344
0.0269	12.074316
0.027	12.001918
0.027100000000000003	11.962112
0.027200000000000002	11.908738
0.0273	11.880378
0.0274	11.832849
0.0275	11.776456
0.027600000000000003	11.686199
0.027700000000000002	11.59374
0.027800000000000002	11.510909
0.0279	11.438039
0.028	11.39226
0.0281	11.378732
0.028200000000000003	11.355712
0.028300000000000002	11.376
0.0284	11.378887
0.0285	11.306747
0.0286	11.230068
0.0287	11.1467905
0.028800000000000003	11.053023
0.028900000000000002	10.992227
0.029	10.966636
0.0291	10.975367
0.0292	10.923414
0.029300000000000003	10.873888
0.029400000000000003	10.94519
0.029500000000000002	10.970173
0.0296	11.042337
0.0297	11.043815
0.0298	11.064011
0.029900000000000003	11.11243
0.030000000000000002	11.148972
0.030100000000000002	11.118424
0.0302	11.10294
0.0303	11.0825815
0.0304	11.113284
0.030500000000000003	11.142702
0.030600000000000002	11.139493
0.0307	11.156044
0.0308	11.269911
0.0309	11.332242
0.031	11.3991165
0.031100000000000003	11.436836
0.031200000000000002	11.448733
0.0313	11.464515
0.031400000000000004	11.423624
0.0315	11.306348
0.0316	11.245659
0.0317	11.196627
0.0318	11.1915655
0.031900000000000005	11.284689
0.032	11.377859
0.032100000000000004	11.466415
0.0322	11.658579
0.0323	11.820297
0.0324	11.991602
0.0325	12.17484
0.032600000000000004	12.342848
0.0327	12.483205
0.0328	12.570841
0.0329	12.598026
0.033	12.599439
0.033100000000000004	12.530073
0.0332	12.533924
0.0333	12.503057
0.0334	12.371668
0.0335	12.239298
0.033600000000000005	12.142398
0.0337	12.060758
0.033800000000000004	12.009261
0.0339	11.993681
0.034	12.006717
0.0341	12.011984
0.0342	11.963983
0.034300000000000004	11.924853
0.0344	11.910153
0.0345	11.975346
0.0346	12.043164
0.0347	12.0861635
0.034800000000000005	12.131614
0.0349	12.140457
0.035	12.176405
0.0351	12.185815
0.0352	12.1861105
0.035300000000000005	12.208435
0.0354	12.26573
0.035500000000000004	12.266194
0.0356	12.256645
0.0357	12.288124
0.0358	12.335245
0.0359	12.33803
0.036000000000000004	12.306695
0.0361	12.28475
0.0362	12.307254
0.0363	12.239827
0.0364	12.249159
0.036500000000000005	12.2444725
0.0366	12.194528
0.0367	12.178954
0.0368	12.211076
0.0369	12.176228
0.037000000000000005	12.083637
0.0371	12.040884
0.037200000000000004	12.046037
0.0373	12.046394
0.0374	12.07655
0.0375	12.14728
0.0376	12.159642
0.037700000000000004	12.106963
0.0378	12.03486
0.0379	11.988244
0.038	12.007737
0.0381	12.054816
0.038200000000000005	12.08964
0.0383	12.150073
0.038400000000000004	12.199338
0.0385	12.249468
0.0386	12.332083
0.038700000000000005	12.448321
0.0388	12.5501585
0.038900000000000004	12.676489
0.039	12.803499
0.0391	12.903611
0.0392	13.021462
0.0393	13.125021
0.039400000000000004	13.242325
0.0395	13.342814
0.0396	13.414985
0.0397	13.469616
0.0398	13.511106
0.039900000000000005	13.577797
0.04	13.592074
0.040100000000000004	13.603519
0.0402	13.6575985
0.0403	13.697257
0.040400000000000005	13.726017
0.0405	13.708141
0.040600000000000004	13.727669
0.0407	13.7042465
0.0408	13.653307
0.0409	13.579491
0.041	13.491071
0.041100000000000005	13.416457
0.0412	13.357727
0.0413	13.304742
0.0414	13.289911
0.0415	13.360255
0.041600000000000005	13.429025
0.0417	13.458563
0.041800000000000004	13.487969
0.0419	13.46106
0.042	13.501699
0.042100000000000005	13.511963
0.0422	13.501016
0.042300000000000004	13.494513
0.0424	13.471965
0.0425	13.419891
0.0426	13.383079
0.0427	13.406004
0.042800000000000005	13.464328
0.0429	13.5275
0.043000000000000003	13.563645
0.0431	13.620402
0.0432	13.676218
0.043300000000000005	13.703164
0.0434	13.651672
0.043500000000000004	13.624269
0.0436	13.595512
0.0437	13.555881
0.0438	13.55943
0.0439	13.57957
0.044000000000000004	13.541855
0.0441	13.541747
0.0442	13.505193
0.0443	13.47383
0.0444	13.426037
0.044500000000000005	13.430344
0.0446	13.40022
0.044700000000000004	13.410738
0.0448	13.414734
0.0449	13.433406
0.045000000000000005	13.425003
0.0451	13.341537
0.045200000000000004	13.27035
0.0453	13.208223
0.0454	13.097703
0.0455	12.925849
0.0456	12.7289
0.045700000000000005	12.593642
0.0458	12.46755
0.0459	12.356224
0.046	12.325817
0.0461	12.328861
0.046200000000000005	12.315552
0.0463	12.325474
0.046400000000000004	12.362546
0.0465	12.366519
0.0466	12.373716
0.046700000000000005	12.388402
0.0468	12.34846
0.046900000000000004	12.301789
0.047	12.271821
0.0471	12.250114
0.0472	12.210083
0.0473	12.164519
0.047400000000000005	12.161899
0.0475	12.18239
0.0476	12.20791
0.0477	12.196748
0.0478	12.157833
0.047900000000000005	12.17804
0.048	12.187949
0.048100000000000004	12.147274
0.0482	12.1091585
0.0483	12.087818
0.048400000000000006	12.089311
0.0485	12.096467
0.048600000000000004	12.110198
0.0487	12.129214
0.0488	12.087777
0.0489	12.04389
0.049	11.985691
0.049100000000000005	11.996136
0.0492	11.977106
0.049300000000000004	11.982905
0.0494	11.9750805
0.0495	11.980322
0.049600000000000005	11.971163
0.0497	11.959788
0.049800000000000004	11.878752
0.0499	11.79341
0.05	11.771159
0.050100000000000006	11.733531
0.0502	11.679857
0.050300000000000004	11.648683
0.0504	11.622919
0.0505	11.557424
0.0506	11.452642
0.0507	11.3609085
0.050800000000000005	11.308196
0.0509	11.267691
0.051000000000000004	11.29133
0.0511	11.269688
0.0512	11.271179
0.051300000000000005	11.296302
0.0514	11.272125
0.051500000000000004	11.298174
0.0516	11.28103
0.0517	11.185873
0.051800000000000006	11.084249
0.0519	11.07973
0.052000000000000005	11.101719
0.0521	11.074175
0.0522	11.103322
0.0523	11.148792
0.0524	11.1578455
0.052500000000000005	11.165954
0.0526	11.225036
0.052700000000000004	11.284958
0.0528	11.34625
0.0529	11.442457
0.053000000000000005	11.543896
0.0531	11.632996
0.053200000000000004	11.706838
0.0533	11.735063
0.0534	11.779373
0.053500000000000006	11.837619
0.0536	11.874216
0.053700000000000005	11.895061
0.0538	11.888532
0.0539	11.874354
0.054	11.857507
0.0541	11.868368
0.054200000000000005	11.8931
0.0543	11.929816
0.054400000000000004	11.881705
0.0545	11.883278
0.0546	11.891166
0.054700000000000006	11.934964
0.0548	11.97655
0.054900000000000004	12.024188
0.055	12.149839
0.0551	12.23822
0.055200000000000006	12.319008
0.0553	12.420516
0.055400000000000005	12.44744
0.0555	12.426163
0.055600000000000004	12.406784
0.0557	12.45714
0.0558	12.50693
0.055900000000000005	12.5127325
0.056	12.438801
0.056100000000000004	12.382451
0.0562	12.293466
0.0563	12.190382
0.056400000000000006	12.158664
0.0565	12.17078
0.056600000000000004	12.209161
0.0567	12.239504
0.0568	12.272936
0.056900000000000006	12.302018
0.057	12.267807
0.057100000000000005	12.1645775
0.0572	12.036345
0.057300000000000004	11.982018
0.0574	11.948896
0.0575	11.887808
0.057600000000000005	11.805677
0.0577	11.72986
0.057800000000000004	11.695097
0.0579	11.68001
0.058	11.740772
0.058100000000000006	11.7632
0.0582	11.770408
0.058300000000000005	11.771846
0.0584	11.735046
0.0585	11.690276
0.058600000000000006	11.648363
0.0587	11.546639
0.058800000000000005	11.376877
0.0589	11.157589
0.059000000000000004	11.056656
0.0591	11.042873
0.0592	11.099075
0.059300000000000005	11.155009
0.0594	11.2164135
0.059500000000000004	11.26094
0.0596	11.263621
0.0597	11.307111
0.059800000000000006	11.343767
0.0599	11.331705
0.060000000000000005	11.357022
0.0601	11.362076
0.060200000000000004	11.380765
0.0603	11.375604
0.0604	11.2920885
0.060500000000000005	11.205444
0.0606	11.131024
0.060700000000000004	11.090313
0.0608	11.095017
0.0609	11.088779
0.061000000000000006	11.126827
0.0611	11.083253
0.061200000000000004	11.028404
0.0613	10.988499
0.0614	10.948123
0.061500000000000006	10.911966
0.0616	10.843651
0.061700000000000005	10.772528
0.0618	10.725692
0.061900000000000004	10.666258
0.062	10.601448
0.0621	10.513414
0.062200000000000005	10.453273
0.0623	10.442894
0.062400000000000004	10.423134
0.0625	10.448414
0.0626	10.468787
0.0627	10.490687
0.06280000000000001	10.474635
0.0629	10.475254
0.063	10.420161
0.0631	10.4072695
0.0632	10.423657
0.06330000000000001	10.47656
0.0634	10.566371
0.0635	10.623816
0.0636	10.657833
0.0637	10.715138
0.06380000000000001	10.687249
0.0639	10.636532
0.064	10.67085
0.0641	10.676701
0.06420000000000001	10.667267
0.06430000000000001	10.652188
0.0644	10.613202
0.0645	10.507024
0.0646	10.393593
0.06470000000000001	10.280011
0.0648	10.20665
0.0649	10.169175
0.065	10.120556
0.0651	10.075478
0.06520000000000001	10.083087
0.0653	10.047907
0.0654	9.998617
0.0655	9.962896
0.0656	9.932291
0.06570000000000001	9.956807
0.0658	9.973009
0.0659	9.936768
0.066	9.837718
0.0661	9.808923
0.06620000000000001	9.819198
0.0663	9.774273
0.0664	9.7239
0.0665	9.717925
0.0666	9.640111
0.06670000000000001	9.504907
0.0668	9.369812
0.0669	9.282663
0.067	9.131821
0.0671	9.004214
0.06720000000000001	8.940965
0.0673	8.908855
0.0674	8.935021
0.0675	8.940127
0.06760000000000001	8.936048
0.06770000000000001	8.918576
0.0678	8.900557
0.0679	8.901503
0.068	8.84991
0.06810000000000001	8.834814
0.0682	8.768204
0.0683	8.678123
0.0684	8.616871
0.0685	8.503439
0.06860000000000001	8.47627
0.0687	8.498513
0.0688	8.508601
0.0689	8.512553
0.069	8.547429
0.06910000000000001	8.528664
0.0692	8.537443
0.0693	8.576308
0.0694	8.638058
0.0695	8.634365
0.06960000000000001	8.654437
0.0697	8.690539
0.0698	8.712027
0.0699	8.718388
0.07	8.738916
0.07010000000000001	8.802113
0.0702	8.786051
0.0703	8.721117
0.0704	8.661784
0.07050000000000001	8.628385
0.07060000000000001	8.656874
0.0707	8.670756
0.0708	8.68162
0.0709	8.7147455
0.07100000000000001	8.692112
0.0711	8.656444
0.0712	8.644905
0.0713	8.605122
0.0714	8.594161
0.07150000000000001	8.605465
0.0716	8.555122
0.0717	8.579037
0.0718	8.561977
0.0719	8.466279
0.07200000000000001	8.425818
0.0721	8.361369
0.0722	8.311207
0.0723	8.285623
0.0724	8.294322
0.07250000000000001	8.350029
0.0726	8.359348
0.0727	8.31948
0.0728	8.323437
0.0729	8.330712
0.07300000000000001	8.314616
0.0731	8.348615
0.0732	8.340553
0.0733	8.28439
0.0734	8.27669
0.07350000000000001	8.262495
0.0736	8.288515
0.0737	8.363834
0.0738	8.413108
0.07390000000000001	8.456733
0.07400000000000001	8.533882
0.0741	8.625868
0.0742	8.671383
0.0743	8.731413
0.07440000000000001	8.797152
0.0745	8.84896
0.0746	8.924864
0.0747	9.012666
0.0748	9.123273
0.07490000000000001	9.2556925
0.075	9.340093
0.0751	9.382211
0.0752	9.418086
0.0753	9.413329
0.07540000000000001	9.395786
0.0755	9.394307
0.0756	9.404842
0.0757	9.414219
0.0758	9.426728
0.07590000000000001	9.384268
0.076	9.338591
0.0761	9.216493
0.0762	9.111117
0.0763	9.118846
0.07640000000000001	9.180941
0.0765	9.211069
0.0766	9.2103195
0.0767	9.235287
0.07680000000000001	9.250393
0.07690000000000001	9.272865
0.077	9.284484
0.0771	9.306042
0.0772	9.307903
0.07730000000000001	9.334938
0.07740000000000001	9.390662
0.0775	9.419138
0.0776	9.415435
0.0777	9.433057
0.07780000000000001	9.582356
0.0779	9.711553
0.078	9.8127365
0.0781	9.870517
0.0782	9.88876
0.07830000000000001	9.922804
0.0784	9.939027
0.0785	9.920515
0.0786	9.942861
0.0787	10.031094
0.07880000000000001	10.085178
0.0789	10.050504
0.079	10.004396
0.0791	9.9945135
0.0792	9.991245
0.07930000000000001	9.969958
0.0794	9.975321
0.0795	10.034604
0.0796	10.068005
0.07970000000000001	10.089119
0.07980000000000001	10.084723
0.0799	10.083872
0.08	10.057869
0.0801	10.042577
0.08020000000000001	9.938019
0.08030000000000001	9.791611
0.0804	9.694302
0.0805	9.636353
0.0806	9.610902
0.08070000000000001	9.5845995
0.08080000000000001	9.578506
0.0809	9.575093
0.081	9.55846
0.0811	9.574353
0.08120000000000001	9.618489
0.0813	9.643908
0.0814	9.747544
0.0815	9.8283825
0.0816	9.883412
0.08170000000000001	9.862578
0.0818	9.878881
0.0819	9.958648
0.082	9.978383
0.0821	9.937793
0.08220000000000001	9.906139
0.0823	9.786514
0.0824	9.673561
0.0825	9.572383
0.0826	9.428632
0.08270000000000001	9.30232
0.0828	9.216576
0.0829	9.161264
0.083	9.14497
0.08310000000000001	9.155156
0.08320000000000001	9.126216
0.0833	9.035637
0.0834	8.922979
0.0835	8.826092
0.08360000000000001	8.732038
0.08370000000000001	8.621475
0.0838	8.498575
0.0839	8.387737
0.084	8.272583
0.08410000000000001	8.103944
0.08420000000000001	8.008453
0.0843	7.990977
0.0844	8.004011
0.0845	8.026517
0.08460000000000001	8.076596
0.0847	8.079899
0.0848	8.143407
0.0849	8.27709
0.085	8.36987
0.08510000000000001	8.432357
0.0852	8.469009
0.0853	8.498333
0.0854	8.544622
0.0855	8.594199
0.08560000000000001	8.6532
0.0857	8.683449
0.0858	8.743451
0.0859	8.844526
0.08600000000000001	8.884692
0.08610000000000001	8.870387
0.0862	8.887932
0.0863	8.9419
0.0864	8.941005
0.08650000000000001	8.893142
0.08660000000000001	8.836792
0.0867	8.736685
0.0868	8.625616
0.0869	8.499685
0.08700000000000001	8.377468
0.08710000000000001	8.2389
0.0872	8.171691
0.0873	8.157404
0.0874	8.16753
0.08750000000000001	8.185475
0.0876	8.160137
0.0877	8.115889
0.0878	8.041278
0.0879	7.9500413
0.08800000000000001	7.8687463
0.0881	7.7970047
0.0882	7.7127028
0.0883	7.639542
0.0884	7.6424017
0.08850000000000001	7.6774945
0.0886	7.7549148
0.0887	7.8515954
0.0888	7.8780355
0.0889	7.9679723
0.08900000000000001	8.063004
0.0891	8.169428
0.0892	8.299067
0.0893	8.475252
0.08940000000000001	8.641303
0.08950000000000001	8.702918
0.0896	8.715473
0.0897	8.777497
0.0898	8.826499
0.08990000000000001	8.858019
0.09000000000000001	8.802131
0.0901	8.760324
0.0902	8.742216
0.0903	8.717889
0.09040000000000001	8.772105
0.09050000000000001	8.817136
0.0906	8.849406
0.0907	8.8906
0.0908	8.9680195
0.09090000000000001	9.030882
0.091	9.067988
0.0911	9.122034
0.0912	9.140338
0.0913	9.170673
0.09140000000000001	9.1329365
0.0915	9.127892
0.0916	9.194148
0.0917	9.273189
0.0918	9.225385
0.09190000000000001	9.170331
0.092	9.163155
0.0921	9.11124
0.0922	9.050371
0.09230000000000001	8.996405
0.09240000000000001	8.952706
0.0925	8.970151
0.0926	9.042215
0.0927	9.093478
0.09280000000000001	9.120319
0.09290000000000001	9.157035
0.093	9.25178
0.0931	9.3298025
0.0932	9.417503
0.09330000000000001	9.542311
0.09340000000000001	9.666289
0.0935	9.746033
0.0936	9.719743
0.0937	9.655647
0.09380000000000001	9.660259
0.09390000000000001	9.650824
0.094	9.559298
0.0941	9.494025
0.0942	9.445622
0.09430000000000001	9.412695
0.0944	9.400097
0.0945	9.411781
0.0946	9.398835
0.0947	9.439566
0.09480000000000001	9.512917
0.0949	9.577759
0.095	9.62537
0.0951	9.641317
0.0952	9.596082
0.09530000000000001	9.6042185
0.0954	9.730302
0.0955	9.818054
0.0956	9.826214
0.09570000000000001	9.752609
0.09580000000000001	9.680073
0.0959	9.589189
0.096	9.485437
0.0961	9.398591
0.09620000000000001	9.327039
0.09630000000000001	9.26129
0.0964	9.2360935
0.0965	9.159656
0.0966	9.111311
0.09670000000000001	9.060838
0.09680000000000001	8.932739
0.0969	8.79959
0.097	8.737452
0.0971	8.694418
0.09720000000000001	8.667853
0.09730000000000001	8.620387
0.0974	8.569083
0.0975	8.547672
0.0976	8.500321
0.09770000000000001	8.4994755
0.0978	8.585593
0.0979	8.641214
0.098	8.669688
0.0981	8.775493
0.09820000000000001	8.9135895
0.0983	8.99855
0.0984	9.083309
0.0985	9.146225
0.09860000000000001	9.174269
0.09870000000000001	9.170602
0.0988	9.202367
0.0989	9.2005415
0.099	9.169602
0.09910000000000001	9.128733
0.09920000000000001	9.142236
0.0993	9.15074
0.0994	9.2045765
0.0995	9.26106
0.09960000000000001	9.264642
0.09970000000000001	9.277898
0.0998	9.256956
0.0999	9.2462225
0.1	9.239858
0.10010000000000001	9.170722
0.10020000000000001	9.148169
0.1003	9.132815
0.1004	9.135722
0.1005	9.172686
0.10060000000000001	9.240464
0.10070000000000001	9.358038
0.1008	9.391037
0.1009	9.458653
0.101	9.533483
0.10110000000000001	9.562111
0.1012	9.625158
0.1013	9.687373
0.1014	9.717865
0.1015	9.800548
0.10160000000000001	9.841459
0.1017	9.828483
0.1018	9.847042
0.1019	9.847662
0.10200000000000001	9.83287
0.10210000000000001	9.814029
0.1022	9.753164
0.1023	9.657413
0.1024	9.583026
0.10250000000000001	9.556414
0.10260000000000001	9.523514
0.1027	9.450558
0.1028	9.340854
0.1029	9.308296
0.10300000000000001	9.308113
0.10310000000000001	9.226007
0.1032	9.172474
0.1033	9.15728
0.1034	9.157146
0.10350000000000001	9.058042
0.10360000000000001	8.977804
0.1037	8.945485
0.1038	8.8717985
0.1039	8.800437
0.10400000000000001	8.797458
0.1041	8.823266
0.1042	8.869938
0.1043	8.955701
0.1044	9.049252
0.10450000000000001	9.0944195
0.1046	9.152773
0.1047	9.2515745
0.1048	9.367765
0.10490000000000001	9.428282
0.10500000000000001	9.455127
0.1051	9.447178
0.1052	9.419384
0.1053	9.411653
0.10540000000000001	9.371642
0.10550000000000001	9.302003
0.1056	9.334904
0.1057	9.394395
0.1058	9.398761
0.10590000000000001	9.39513
0.10600000000000001	9.431953
0.1061	9.52484
0.1062	9.601603
0.1063	9.642158
0.10640000000000001	9.6596575
0.10650000000000001	9.658738
0.1066	9.65725
0.1067	9.699567
0.1068	9.729177
0.10690000000000001	9.766551
0.10700000000000001	9.752271
0.1071	9.762803
0.1072	9.8219385
0.1073	9.818406
0.10740000000000001	9.79817
0.1075	9.787376
0.1076	9.800767
0.1077	9.826589
0.1078	9.833082
0.10790000000000001	9.749906
0.108	9.69033
0.1081	9.695714
0.1082	9.695687
0.10830000000000001	9.661767
0.10840000000000001	9.624602
0.1085	9.655732
0.1086	9.704127
0.1087	9.755201
0.10880000000000001	9.808275
0.10890000000000001	9.795212
0.109	9.759665
0.1091	9.756374
0.1092	9.774085
0.10930000000000001	9.83626
0.10940000000000001	9.9010725
0.1095	9.931592
0.1096	9.955963
0.1097	9.93469
0.10980000000000001	9.905642
0.10990000000000001	9.840372
0.11	9.740305
0.1101	9.76313
0.1102	9.859606
0.11030000000000001	9.958569
0.11040000000000001	10.072079
0.1105	10.174213
0.1106	10.245882
0.1107	10.300136
0.11080000000000001	10.34786
0.1109	10.329423
0.111	10.288377
0.1111	10.261863
0.11120000000000001	10.238432
0.11130000000000001	10.207359
0.1114	10.1672945
0.1115	10.134178
0.1116	10.053105
0.11170000000000001	9.975992
0.11180000000000001	9.95155
0.1119	9.952844
0.112	9.93401
0.1121	9.920791
0.11220000000000001	9.983338
0.11230000000000001	10.090257
0.1124	10.122273
0.1125	10.147052
0.1126	10.217925
0.11270000000000001	10.261555
0.11280000000000001	10.2429695
0.1129	10.160982
0.113	10.0862055
0.1131	10.042105
0.11320000000000001	10.0508175
0.11330000000000001	10.06548
0.1134	10.045038
0.1135	10.006679
0.1136	9.985443
0.11370000000000001	9.918098
0.11380000000000001	9.888846
0.1139	9.926315
0.114	9.929345
0.11410000000000001	9.899181
0.11420000000000001	9.901589
0.1143	9.9196825
0.1144	9.939499
0.1145	9.971993
0.11460000000000001	9.9617405
0.11470000000000001	9.999031
0.1148	10.116838
0.1149	10.209941
0.115	10.249523
0.11510000000000001	10.255624
0.11520000000000001	10.245094
0.1153	10.23748
0.1154	10.215634
0.1155	10.234274
0.11560000000000001	10.265175
0.11570000000000001	10.2792425
0.1158	10.309186
0.1159	10.341506
0.116	10.368723
0.11610000000000001	10.376304
0.11620000000000001	10.347291
0.1163	10.311235
0.1164	10.296376
0.1165	10.256283
0.11660000000000001	10.270535
0.11670000000000001	10.301053
0.1168	10.353463
0.1169	10.341738
0.117	10.363393
0.11710000000000001	10.434397
0.11720000000000001	10.4378805
0.1173	10.374737
0.1174	10.347671
0.11750000000000001	10.312605
0.11760000000000001	10.237984
0.1177	10.132306
0.1178	10.123942
0.1179	10.154894
0.11800000000000001	10.124208
0.11810000000000001	10.035749
0.1182	9.952963
0.1183	9.890714
0.1184	9.84925
0.11850000000000001	9.819865
0.11860000000000001	9.885214
0.1187	9.950588
0.1188	9.976624
0.1189	9.996722
0.11900000000000001	10.067798
0.11910000000000001	10.080039
0.1192	10.060398
0.1193	10.032173
0.1194	9.970605
0.11950000000000001	9.964213
0.11960000000000001	9.980623
0.1197	9.951789
0.1198	9.912514
0.1199	9.796845
0.12000000000000001	9.7499075
0.12010000000000001	9.761667
0.1202	9.822241
0.1203	9.845204
0.12040000000000001	9.856905
0.12050000000000001	9.950449
0.1206	9.973784
0.1207	10.023092
0.1208	10.078151
0.12090000000000001	10.103571
0.12100000000000001	10.124127
0.1211	10.134425
0.1212	10.122171
0.1213	10.146249
0.12140000000000001	10.201998
0.12150000000000001	10.2408695
0.1216	10.31184
0.1217	10.341135
0.1218	10.394393
0.12190000000000001	10.446562
0.12200000000000001	10.481352
0.1221	10.555799
0.1222	10.5942955
0.1223	10.553531
0.12240000000000001	10.533528
0.12250000000000001	10.562516
0.1226	10.564249
0.1227	10.534727
0.1228	10.5114975
0.12290000000000001	10.561669
0.12300000000000001	10.540715
0.1231	10.521574
0.1232	10.5839
0.1233	10.645925
0.12340000000000001	10.64559
0.12350000000000001	10.602014
0.1236	10.566625
0.1237	10.6132965
0.12380000000000001	10.680247
0.12390000000000001	10.6561165
0.124	10.653136
0.1241	10.636565
0.1242	10.640728
0.12430000000000001	10.629723
0.12440000000000001	10.568502
0.1245	10.449237
0.1246	10.39077
0.1247	10.316732
0.12480000000000001	10.211963
0.12490000000000001	10.114851
0.125	9.974303
0.12510000000000002	9.831096
0.1252	9.7699795
0.1253	9.714428
0.1254	9.618787
0.1255	9.556345
0.12560000000000002	9.467834
0.1257	9.404191
0.1258	9.377654
0.1259	9.35613
0.126	9.303082
0.12610000000000002	9.264479
0.1262	9.160276
0.1263	9.128596
0.1264	9.206852
0.1265	9.254055
0.12660000000000002	9.273532
0.1267	9.265014
0.1268	9.333488
0.1269	9.453777
0.127	9.551774
0.12710000000000002	9.622687
0.1272	9.692644
0.1273	9.766945
0.1274	9.829001
0.1275	9.878658
0.12760000000000002	9.978864
0.1277	10.04257
0.1278	10.09112
0.1279	10.118513
0.128	10.149525
0.12810000000000002	10.186478
0.1282	10.207146
0.1283	10.180613
0.12840000000000001	10.136446
0.1285	10.129806
0.12860000000000002	10.193286
0.1287	10.302418
0.1288	10.422576
0.12890000000000001	10.477007
0.129	10.462532
0.1291	10.439349
0.1292	10.431846
0.1293	10.461801
0.12940000000000002	10.515153
0.1295	10.573426
0.1296	10.59349
0.1297	10.588479
0.1298	10.600536
0.12990000000000002	10.718743
0.13	10.925711
0.1301	11.072737
0.1302	11.166249
0.1303	11.219541
0.13040000000000002	11.164423
0.1305	11.060532
0.1306	11.014473
0.1307	11.078289
0.1308	11.151805
0.13090000000000002	11.193044
0.131	11.212398
0.1311	11.1454935
0.1312	11.031771
0.1313	10.924251
0.13140000000000002	10.811336
0.1315	10.685265
0.1316	10.6622
0.1317	10.691496
0.1318	10.668739
0.13190000000000002	10.604752
0.132	10.609586
0.1321	10.636307
0.1322	10.652243
0.1323	10.712902
0.13240000000000002	10.767474
0.1325	10.795112
0.1326	10.88037
0.1327	10.92818
0.1328	10.937232
0.13290000000000002	10.920377
0.133	10.870255
0.1331	10.753825
0.1332	10.606063
0.1333	10.493853
0.13340000000000002	10.362306
0.1335	10.358279
0.1336	10.416217
0.1337	10.452892
0.1338	10.5163145
0.13390000000000002	10.59597
0.134	10.701455
0.1341	10.861088
0.1342	10.8792515
0.1343	10.789374
0.13440000000000002	10.803339
0.1345	10.803943
0.1346	10.789167
0.13470000000000001	10.798769
0.1348	10.842373
0.13490000000000002	10.844547
0.135	10.798046
0.1351	10.786117
0.13520000000000001	10.774059
0.1353	10.694985
0.13540000000000002	10.647506
0.1355	10.623766
0.1356	10.596498
0.13570000000000002	10.553752
0.1358	10.576696
0.1359	10.602265
0.136	10.691632
0.1361	10.780045
0.13620000000000002	10.810882
0.1363	10.834143
0.1364	10.805793
0.1365	10.827045
0.1366	10.873754
0.13670000000000002	10.855387
0.1368	10.811364
0.1369	10.754324
0.137	10.661563
0.1371	10.566237
0.13720000000000002	10.484021
0.1373	10.358762
0.1374	10.254322
0.1375	10.1901
0.1376	10.199868
0.13770000000000002	10.247785
0.1378	10.278885
0.1379	10.274699
0.138	10.310561
0.1381	10.30204
0.13820000000000002	10.269224
0.1383	10.166299
0.1384	10.031217
0.1385	10.005777
0.1386	10.027834
0.13870000000000002	9.967211
0.1388	9.944902
0.1389	9.9824915
0.139	9.905932
0.1391	9.822256
0.13920000000000002	9.889435
0.1393	9.943798
0.1394	9.966507
0.1395	9.965923
0.1396	9.928803
0.13970000000000002	9.899731
0.1398	9.8984375
0.1399	9.863607
0.14	9.83179
0.1401	9.881147
0.14020000000000002	9.934021
0.1403	9.98
0.1404	10.025529
0.1405	10.030694
0.1406	9.94129
0.14070000000000002	9.866319
0.1408	9.876022
0.1409	9.865167
0.14100000000000001	9.851214
0.1411	9.7943535
0.14120000000000002	9.732217
0.1413	9.78053
0.1414	9.812758
0.14150000000000001	9.766077
0.1416	9.687066
0.14170000000000002	9.648412
0.1418	9.636118
0.1419	9.663084
0.14200000000000002	9.67082
0.1421	9.74044
0.1422	9.837202
0.1423	9.945027
0.1424	10.061833
0.14250000000000002	10.073507
0.1426	10.048491
0.1427	9.991321
0.1428	9.943215
0.1429	9.933564
0.14300000000000002	9.929444
0.1431	10.0230255
0.1432	10.065563
0.1433	10.014818
0.1434	9.983789
0.14350000000000002	9.952455
0.1436	9.987472
0.1437	10.078182
0.1438	10.1826515
0.1439	10.203547
0.14400000000000002	10.23893
0.1441	10.349419
0.1442	10.41019
0.1443	10.486435
0.1444	10.534845
0.14450000000000002	10.549749
0.1446	10.4941845
0.1447	10.458397
0.1448	10.416722
0.1449	10.36682
0.14500000000000002	10.356796
0.1451	10.346074
0.1452	10.295216
0.1453	10.317906
0.1454	10.316594
0.14550000000000002	10.244721
0.1456	10.209886
0.1457	10.230034
0.1458	10.263489
0.1459	10.280813
0.14600000000000002	10.331154
0.1461	10.38113
0.1462	10.520997
0.1463	10.643701
0.1464	10.658686
0.14650000000000002	10.672951
0.1466	10.728351
0.1467	10.7630825
0.1468	10.785156
0.1469	10.74864
0.14700000000000002	10.728556
0.1471	10.787768
0.1472	10.865193
0.14730000000000001	10.883754
0.1474	10.898167
0.14750000000000002	10.890623
0.1476	10.853624
0.1477	10.823067
0.14780000000000001	10.750211
0.1479	10.663502
0.14800000000000002	10.657157
0.1481	10.696405
0.1482	10.62962
0.14830000000000002	10.565988
0.1484	10.507682
0.14850000000000002	10.4888115
0.1486	10.501104
0.1487	10.508276
0.14880000000000002	10.524889
0.1489	10.545618
0.149	10.555318
0.1491	10.519636
0.1492	10.485021
0.14930000000000002	10.475601
0.1494	10.510888
0.1495	10.517221
0.1496	10.485469
0.1497	10.491923
0.14980000000000002	10.518008
0.1499	10.549542
0.15	10.5641165
0.1501	10.645228
0.1502	10.724926
0.15030000000000002	10.817422
0.1504	10.883474
0.1505	10.877006
0.1506	10.904243
0.1507	10.928975
0.15080000000000002	10.90569
0.1509	10.921276
0.151	10.967954
0.1511	11.023025
0.1512	10.991159
0.15130000000000002	10.9527
0.1514	10.972445
0.1515	11.065254
0.1516	11.090858
0.1517	11.107469
0.15180000000000002	11.066419
0.1519	10.998662
0.152	10.936482
0.1521	10.873068
0.1522	10.787918
0.15230000000000002	10.704649
0.1524	10.714172
0.1525	10.675407
0.1526	10.565022
0.1527	10.433221
0.15280000000000002	10.38688
0.1529	10.331981
0.153	10.327311
0.1531	10.312273
0.1532	10.353306
0.15330000000000002	10.372641
0.1534	10.377016
0.1535	10.418506
0.15360000000000001	10.5052805
0.1537	10.535479
0.15380000000000002	10.4874735
0.1539	10.417158
0.154	10.37638
0.15410000000000001	10.338153
0.1542	10.306759
0.15430000000000002	10.268293
0.1544	10.189946
0.1545	10.13035
0.15460000000000002	10.10524
0.1547	10.114355
0.15480000000000002	10.12155
0.1549	10.126541
0.155	10.077919
0.15510000000000002	10.133491
0.1552	10.210749
0.1553	10.251283
0.1554	10.282357
0.1555	10.341517
0.15560000000000002	10.388501
0.1557	10.438019
0.1558	10.488143
0.1559	10.50516
0.156	10.568174
0.15610000000000002	10.611932
0.1562	10.652839
0.1563	10.67025
0.1564	10.722346
0.1565	10.756567
0.15660000000000002	10.807162
0.1567	10.864115
0.1568	10.92747
0.1569	10.954024
0.157	11.042642
0.15710000000000002	11.197985
0.1572	11.356015
0.1573	11.442883
0.1574	11.422398
0.1575	11.348567
0.15760000000000002	11.275425
0.1577	11.159244
0.1578	11.006959
0.1579	10.969139
0.158	11.043009
0.15810000000000002	11.044193
0.1582	10.938128
0.1583	10.845426
0.1584	10.831795
0.1585	10.827664
0.15860000000000002	10.875584
0.1587	10.888355
0.1588	10.878481
0.1589	10.846146
0.159	10.852511
0.15910000000000002	10.931918
0.1592	10.962021
0.1593	10.995344
0.15940000000000001	11.007148
0.1595	10.99217
0.15960000000000002	11.0246315
0.1597	11.075227
0.1598	11.0511875
0.15990000000000001	11.017237
0.16	10.928544
0.16010000000000002	10.855103
0.1602	10.806887
0.1603	10.80569
0.16040000000000001	10.807353
0.1605	10.7323675
0.16060000000000002	10.641459
0.1607	10.648229
0.1608	10.78781
0.16090000000000002	10.908073
0.161	10.92983
0.16110000000000002	10.926034
0.1612	10.964549
0.1613	11.08159
0.16140000000000002	11.170555
0.1615	11.209276
0.16160000000000002	11.154867
0.1617	11.119254
0.1618	11.119457
0.16190000000000002	11.187095
0.162	11.285871
0.1621	11.362711
0.1622	11.46418
0.1623	11.523058
0.16240000000000002	11.457639
0.1625	11.371472
0.1626	11.289141
0.1627	11.141213
0.1628	11.026908
0.16290000000000002	10.936636
0.163	10.923408
0.1631	10.935104
0.1632	10.93776
0.1633	10.930329
0.16340000000000002	10.931282
0.1635	10.953948
0.1636	10.951592
0.1637	10.95085
0.1638	10.931464
0.16390000000000002	10.984394
0.164	11.0160885
0.1641	10.900398
0.1642	10.811172
0.1643	10.716574
0.16440000000000002	10.66421
0.1645	10.645413
0.1646	10.648404
0.1647	10.686147
0.1648	10.745546
0.16490000000000002	10.781102
0.165	10.797712
0.1651	10.801353
0.1652	10.807561
0.1653	10.799643
0.16540000000000002	10.770118
0.1655	10.783963
0.1656	10.722808
0.16570000000000001	10.695236
0.1658	10.665856
0.16590000000000002	10.660602
0.166	10.649656
0.1661	10.615425
0.16620000000000001	10.540734
0.1663	10.445267
0.16640000000000002	10.371347
0.1665	10.311214
0.1666	10.234102
0.16670000000000001	10.215486
0.1668	10.192997
0.16690000000000002	10.24557
0.167	10.342048
0.1671	10.382527
0.16720000000000002	10.47692
0.1673	10.5496025
0.16740000000000002	10.571579
0.1675	10.531718
0.1676	10.472027
0.16770000000000002	10.379608
0.1678	10.346374
0.16790000000000002	10.302513
0.168	10.226569
0.1681	10.076623
0.16820000000000002	9.949912
0.1683	9.876406
0.16840000000000002	9.847897
0.1685	9.865689
0.1686	9.902242
0.16870000000000002	9.920949
0.1688	9.8876
0.1689	9.856528
0.169	9.828292
0.1691	9.829692
0.16920000000000002	9.787117
0.1693	9.750867
0.1694	9.78254
0.1695	9.8127985
0.1696	9.850422
0.16970000000000002	9.821342
0.1698	9.791625
0.1699	9.833273
0.17	9.906559
0.1701	9.967916
0.17020000000000002	10.032092
0.1703	10.133605
0.1704	10.238394
0.1705	10.319167
0.1706	10.312279
0.17070000000000002	10.31017
0.1708	10.227657
0.1709	10.223682
0.171	10.303297
0.1711	10.3416
0.17120000000000002	10.304661
0.1713	10.219553
0.1714	10.208596
0.1715	10.200513
0.1716	10.136125
0.17170000000000002	10.100192
0.1718	10.135172
0.1719	10.1691265
0.17200000000000001	10.207641
0.1721	10.26069
0.17220000000000002	10.226399
0.1723	10.16067
0.1724	10.130054
0.17250000000000001	10.139625
0.1726	10.094847
0.17270000000000002	10.002879
0.1728	9.926788
0.1729	9.904258
0.17300000000000001	9.9676895
0.1731	10.039642
0.17320000000000002	10.170888
0.1733	10.236213
0.1734	10.204048
0.17350000000000002	10.089188
0.1736	10.0908785
0.17370000000000002	10.141611
0.1738	10.189779
0.1739	10.164107
0.17400000000000002	10.194511
0.1741	10.27367
0.17420000000000002	10.313916
0.1743	10.309697
0.1744	10.321665
0.17450000000000002	10.395073
0.1746	10.441574
0.17470000000000002	10.4098625
0.1748	10.364246
0.1749	10.363242
0.17500000000000002	10.365723
0.1751	10.317377
0.1752	10.334524
0.1753	10.295933
0.1754	10.201587
0.17550000000000002	10.168384
0.1756	10.233145
0.1757	10.321196
0.1758	10.380106
0.1759	10.375331
0.17600000000000002	10.311951
0.1761	10.235049
0.1762	10.2789755
0.1763	10.385483
0.1764	10.458719
0.17650000000000002	10.425247
0.1766	10.376822
0.1767	10.386972
0.1768	10.450531
0.1769	10.510538
0.17700000000000002	10.59405
0.1771	10.5666485
0.1772	10.515661
0.1773	10.464596
0.1774	10.464516
0.17750000000000002	10.54347
0.1776	10.572827
0.1777	10.560543
0.1778	10.510915
0.1779	10.527284
0.17800000000000002	10.437565
0.1781	10.419636
0.1782	10.529044
0.17830000000000001	10.605481
0.1784	10.64853
0.17850000000000002	10.70365
0.1786	10.817742
0.1787	10.842118
0.17880000000000001	10.859287
0.1789	10.882696
0.17900000000000002	10.896735
0.1791	10.881759
0.1792	10.902876
0.17930000000000001	11.0030985
0.1794	11.063265
0.17950000000000002	11.109806
0.1796	11.136653
0.1797	11.130961
0.17980000000000002	11.136079
0.1799	11.118604
0.18000000000000002	11.069507
0.1801	11.069737
0.1802	11.073233
0.18030000000000002	11.050161
0.1804	11.001848
0.18050000000000002	10.978768
0.1806	10.90982
0.1807	10.929079
0.18080000000000002	10.960136
0.1809	10.875191
0.18100000000000002	10.804108
0.1811	10.766308
0.1812	10.796299
0.18130000000000002	10.808392
0.1814	10.815665
0.18150000000000002	10.835085
0.1816	10.898988
0.1817	10.932233
0.18180000000000002	10.91157
0.1819	10.881164
0.182	10.886373
0.1821	10.9123535
0.1822	10.931817
0.18230000000000002	10.92431
0.1824	10.850065
0.1825	10.783772
0.1826	10.741496
0.1827	10.656129
0.18280000000000002	10.57347
0.1829	10.474915
0.183	10.435155
0.1831	10.444555
0.1832	10.412421
0.18330000000000002	10.44778
0.1834	10.544516
0.1835	10.594092
0.1836	10.617414
0.1837	10.659288
0.18380000000000002	10.665067
0.1839	10.583169
0.184	10.5380945
0.1841	10.433476
0.1842	10.319026
0.18430000000000002	10.275305
0.1844	10.241226
0.1845	10.13785
0.18460000000000001	10.148736
0.1847	10.217399
0.18480000000000002	10.231032
0.1849	10.260293
0.185	10.317256
0.18510000000000001	10.34226
0.1852	10.355468
0.18530000000000002	10.39354
0.1854	10.397718
0.1855	10.376319
0.18560000000000001	10.367822
0.1857	10.3876095
0.18580000000000002	10.411849
0.1859	10.326841
0.186	10.273689
0.18610000000000002	10.255911
0.1862	10.300725
0.18630000000000002	10.394629
0.1864	10.472312
0.1865	10.484794
0.18660000000000002	10.483174
0.1867	10.51144
0.18680000000000002	10.564634
0.1869	10.601365
0.187	10.642581
0.18710000000000002	10.717258
0.1872	10.747558
0.18730000000000002	10.761745
0.1874	10.805501
0.1875	10.886465
0.18760000000000002	11.000099
0.1877	11.001596
0.18780000000000002	10.997327
0.1879	11.081321
0.188	11.172758
0.18810000000000002	11.199649
0.1882	11.122622
0.1883	10.962889
0.1884	10.830196
0.1885	10.74949
0.18860000000000002	10.72422
0.1887	10.688966
0.1888	10.629881
0.1889	10.599482
0.189	10.662448
0.18910000000000002	10.692751
0.1892	10.69866
0.1893	10.734506
0.1894	10.710919
0.1895	10.654288
0.18960000000000002	10.644853
0.1897	10.704563
0.1898	10.764589
0.1899	10.768687
0.19	10.754561
0.19010000000000002	10.758193
0.1902	10.758222
0.1903	10.762213
0.1904	10.858088
0.1905	10.956932
0.19060000000000002	11.055281
0.1907	11.073206
0.1908	11.037132
0.19090000000000001	10.981716
0.191	10.902812
0.19110000000000002	10.893147
0.1912	10.927298
0.1913	10.952305
0.19140000000000001	11.02702
0.1915	11.136085
0.19160000000000002	11.215763
0.1917	11.157464
0.1918	11.092212
0.19190000000000002	11.13124
0.192	11.171541
0.19210000000000002	11.153298
0.1922	11.099486
0.1923	11.049485
0.19240000000000002	11.092273
0.1925	11.116829
0.19260000000000002	11.088333
0.1927	11.093375
0.1928	11.086773
0.19290000000000002	11.029125
0.193	10.916062
0.19310000000000002	10.780753
0.1932	10.720313
0.1933	10.691943
0.19340000000000002	10.692997
0.1935	10.643046
0.19360000000000002	10.604366
0.1937	10.561254
0.1938	10.483392
0.19390000000000002	10.3470745
0.194	10.226933
0.19410000000000002	10.120776
0.1942	9.9846325
0.1943	9.918499
0.19440000000000002	9.993026
0.1945	10.10857
0.19460000000000002	10.147925
0.1947	10.150786
0.1948	10.143944
0.19490000000000002	10.204638
0.195	10.165132
0.1951	10.085141
0.1952	10.0662775
0.1953	10.102895
0.19540000000000002	10.224624
0.1955	10.278643
0.1956	10.261929
0.1957	10.204973
0.1958	10.093142
0.19590000000000002	9.9898815
0.196	9.896607
0.1961	9.843863
0.1962	9.819158
0.1963	9.867657
0.19640000000000002	9.920229
0.1965	9.882687
0.1966	9.846241
0.1967	9.877939
0.1968	9.940087
0.19690000000000002	9.977111
0.197	9.984527
0.1971	9.977477
0.19720000000000001	10.01145
0.1973	9.986783
0.19740000000000002	9.932049
0.1975	9.900049
0.1976	9.875651
0.19770000000000001	9.867813
0.1978	9.862307
0.19790000000000002	9.861652
0.198	9.872485
0.1981	9.8778925
0.19820000000000002	9.847719
0.1983	9.805954
0.19840000000000002	9.785153
0.1985	9.712424
0.1986	9.641026
0.19870000000000002	9.545438
0.1988	9.470138
0.19890000000000002	9.415888
0.199	9.376202
0.1991	9.344801
0.19920000000000002	9.310957
0.1993	9.210095
0.19940000000000002	9.223779
0.1995	9.267954
0.1996	9.270171
0.19970000000000002	9.27987
0.1998	9.31555
[truncated: 60,501 more rows]
