# Supplementary material for: Machine learning coarse-grained potentials of protein thermodynamics
Source: Nat Commun. 2023 Sep 15;14:5739. doi: 10.1038/s41467-023-41343-1 (PMC10504246; doi:10.1038/s41467-023-41343-1)
Supplement: Supplementary file 4 — Source Data [file 41467_2023_41343_MOESM4_ESM.zip › Source_data/Figure S2/figure_s2_e.csv]

	Time	RMSD
0	0.0	6.859785
1	0.0001	6.8819613
2	0.0002	6.839151
3	0.00030000000000000003	6.694166
4	0.0004	6.612347
5	0.0005	6.5813055
6	0.0006000000000000001	6.5269027
7	0.0007	6.4580703
8	0.0008	6.4462395
9	0.0009000000000000001	6.461149
10	0.001	6.4499755
11	0.0011	6.4366107
12	0.0012000000000000001	6.464221
13	0.0013000000000000002	6.4768286
14	0.0014	6.45124
15	0.0015	6.368025
16	0.0016	6.2281356
17	0.0017000000000000001	6.15317
18	0.0018000000000000002	6.0746636
19	0.0019	5.9345584
20	0.002	5.829291
21	0.0021000000000000003	5.751156
22	0.0022	5.7035365
23	0.0023	5.689262
24	0.0024000000000000002	5.736014
25	0.0025	5.7902884
26	0.0026000000000000003	5.8120937
27	0.0027	5.8414474
28	0.0028	5.792799
29	0.0029000000000000002	5.7521224
30	0.003	5.8496194
31	0.0031000000000000003	5.9316125
32	0.0032	6.0435433
33	0.0033	6.218943
34	0.0034000000000000002	6.5048313
35	0.0035	6.7140107
36	0.0036000000000000003	6.805633
37	0.0037	6.820207
38	0.0038	6.731664
39	0.0039000000000000003	6.6609626
40	0.004	6.7515135
41	0.0041	6.8687043
42	0.004200000000000001	6.8198986
43	0.0043	6.673418
44	0.0044	6.588118
45	0.0045000000000000005	6.5987277
46	0.0046	6.6616125
47	0.0047	6.78525
48	0.0048000000000000004	6.89509
49	0.0049	6.8673034
50	0.005	6.8906693
51	0.0051	6.8987985
52	0.005200000000000001	6.8871436
53	0.0053	6.898082
54	0.0054	6.8307548
55	0.0055000000000000005	6.789423
56	0.0056	6.7622323
57	0.0057	6.6859813
58	0.0058000000000000005	6.6619644
59	0.0059	6.5626364
60	0.006	6.5899105
61	0.0061	6.6571445
62	0.006200000000000001	6.7123137
63	0.0063	6.8049335
64	0.0064	6.8959746
65	0.006500000000000001	6.921623
66	0.0066	6.9391603
67	0.0067	6.891943
68	0.0068000000000000005	6.8203883
69	0.006900000000000001	6.7881117
70	0.007	6.763776
71	0.0071	6.6569004
72	0.007200000000000001	6.523126
73	0.0073	6.3601394
74	0.0074	6.273141
75	0.007500000000000001	6.2510386
76	0.0076	6.206605
77	0.0077	6.2325974
78	0.0078000000000000005	6.189392
79	0.0079	6.238547
80	0.008	6.26744
81	0.0081	6.112803
82	0.0082	6.010993
83	0.0083	5.9120455
84	0.008400000000000001	5.822401
85	0.0085	5.7771697
86	0.0086	5.732176
87	0.008700000000000001	5.691437
88	0.0088	5.667497
89	0.0089	5.644649
90	0.009000000000000001	5.7495193
91	0.0091	5.7549896
92	0.0092	5.833648
93	0.009300000000000001	5.8825994
94	0.0094	5.964284
95	0.0095	6.0722184
96	0.009600000000000001	6.125264
97	0.0097	6.1318326
98	0.0098	6.1850657
99	0.0099	6.313191
100	0.01	6.411345
101	0.010100000000000001	6.520887
102	0.0102	6.7202787
103	0.0103	6.897736
104	0.010400000000000001	7.111467
105	0.0105	7.2726703
106	0.0106	7.428626
107	0.010700000000000001	7.5385118
108	0.0108	7.6720405
109	0.0109	7.7765074
110	0.011000000000000001	7.8215966
111	0.0111	7.9210086
112	0.0112	7.9483137
113	0.011300000000000001	7.905574
114	0.0114	7.8696866
115	0.0115	7.8285594
116	0.011600000000000001	7.8525825
117	0.0117	7.7946754
118	0.0118	7.681492
119	0.0119	7.5684595
120	0.012	7.5148516
121	0.012100000000000001	7.4696403
122	0.0122	7.524301
123	0.0123	7.5638924
124	0.012400000000000001	7.564174
125	0.0125	7.5879426
126	0.0126	7.5861244
127	0.012700000000000001	7.581058
128	0.0128	7.6077642
129	0.0129	7.675549
130	0.013000000000000001	7.727411
131	0.0131	7.812656
132	0.0132	7.9050455
133	0.013300000000000001	7.9652157
134	0.0134	8.057145
135	0.0135	8.148209
136	0.013600000000000001	8.189774
137	0.0137	8.214184
138	0.013800000000000002	8.236684
139	0.013900000000000001	8.29618
140	0.014	8.342683
141	0.014100000000000001	8.28347
142	0.0142	8.193035
143	0.0143	8.134005
144	0.014400000000000001	8.10939
145	0.0145	8.088321
146	0.0146	7.9941397
147	0.014700000000000001	7.8712006
148	0.0148	7.6823573
149	0.0149	7.4482145
150	0.015000000000000001	7.248687
151	0.0151	7.092344
152	0.0152	6.93334
153	0.015300000000000001	6.7352715
154	0.0154	6.605205
155	0.0155	6.6033506
156	0.015600000000000001	6.6844454
157	0.015700000000000002	6.732392
158	0.0158	6.827919
159	0.0159	6.834851
160	0.016	6.8176327
161	0.0161	6.8339405
162	0.0162	6.8981643
163	0.016300000000000002	6.9167027
164	0.0164	6.9027433
165	0.0165	6.9588356
166	0.0166	7.110766
167	0.0167	7.280855
168	0.016800000000000002	7.3886595
169	0.016900000000000002	7.496513
170	0.017	7.64749
171	0.0171	7.7032466
172	0.0172	7.7573347
173	0.0173	7.8157825
174	0.017400000000000002	7.7399898
175	0.0175	7.6743703
176	0.0176	7.6367483
177	0.0177	7.5844374
178	0.0178	7.504848
179	0.0179	7.3757424
180	0.018000000000000002	7.29885
181	0.0181	7.22728
182	0.0182	7.17061
183	0.0183	7.2456126
184	0.0184	7.2915015
185	0.018500000000000003	7.2706723
186	0.018600000000000002	7.17483
187	0.0187	7.086503
188	0.0188	6.9362283
189	0.0189	6.785997
190	0.019	6.7342734
191	0.019100000000000002	6.6727276
192	0.019200000000000002	6.607768
193	0.0193	6.5108414
194	0.0194	6.3699083
195	0.0195	6.2349834
196	0.0196	6.1398244
197	0.019700000000000002	6.021439
198	0.0198	5.94953
199	0.0199	5.9178658
200	0.02	5.9175515
201	0.0201	5.9066615
202	0.020200000000000003	5.8933825
203	0.020300000000000002	5.979678
204	0.0204	6.0202646
205	0.0205	6.060809
206	0.0206	6.1240687
207	0.0207	6.1355085
208	0.020800000000000003	6.194085
209	0.020900000000000002	6.3066807
210	0.021	6.4539237
211	0.0211	6.5898514
212	0.0212	6.7066526
213	0.0213	6.850343
214	0.021400000000000002	6.92067
215	0.021500000000000002	6.9978666
216	0.0216	6.961403
217	0.0217	7.0009995
218	0.0218	7.0503306
219	0.0219	7.052224
220	0.022000000000000002	6.9104385
221	0.0221	6.855114
222	0.0222	6.719439
223	0.0223	6.616034
224	0.0224	6.604119
225	0.022500000000000003	6.4879527
226	0.022600000000000002	6.442264
227	0.0227	6.49839
228	0.0228	6.6084766
229	0.0229	6.69868
230	0.023	6.7314053
231	0.023100000000000002	6.750226
232	0.023200000000000002	6.8294477
233	0.0233	6.889468
234	0.0234	6.9507303
235	0.0235	6.9744444
236	0.0236	6.9677005
237	0.023700000000000002	6.964367
238	0.0238	6.921081
239	0.0239	6.836402
240	0.024	6.7495112
241	0.0241	6.6358814
242	0.024200000000000003	6.6047707
243	0.024300000000000002	6.630577
244	0.0244	6.525743
245	0.0245	6.5740027
246	0.0246	6.583165
247	0.0247	6.466278
248	0.024800000000000003	6.3539524
249	0.024900000000000002	6.3477535
250	0.025	6.3473945
251	0.0251	6.170752
252	0.0252	6.0042057
253	0.0253	5.9133315
254	0.025400000000000002	5.87634
255	0.025500000000000002	5.8856072
256	0.0256	5.9296007
257	0.0257	5.926361
258	0.0258	5.8442335
259	0.025900000000000003	5.8145094
260	0.026000000000000002	5.762757
261	0.0261	5.80438
262	0.0262	5.739427
263	0.0263	5.674405
264	0.0264	5.600846
265	0.026500000000000003	5.6483
266	0.026600000000000002	5.656695
267	0.0267	5.6736565
268	0.0268	5.6170907
269	0.0269	5.501373
270	0.027	5.5538354
271	0.027100000000000003	5.6480803
272	0.027200000000000002	5.6645575
273	0.0273	5.566144
274	0.0274	5.4779134
275	0.0275	5.4418707
276	0.027600000000000003	5.4078574
277	0.027700000000000002	5.3594046
278	0.027800000000000002	5.297399
279	0.0279	5.167642
280	0.028	5.0700645
281	0.0281	4.8679748
282	0.028200000000000003	4.6615124
283	0.028300000000000002	4.6278105
284	0.0284	4.5834327
285	0.0285	4.5991607
286	0.0286	4.6175003
287	0.0287	4.6729417
288	0.028800000000000003	4.6601744
289	0.028900000000000002	4.592102
290	0.029	4.5361104
291	0.0291	4.5109224
292	0.0292	4.492383
293	0.029300000000000003	4.472927
294	0.029400000000000003	4.4788504
295	0.029500000000000002	4.5667176
296	0.0296	4.613013
297	0.0297	4.7967544
298	0.0298	4.946655
299	0.029900000000000003	5.013862
300	0.030000000000000002	5.0366797
301	0.030100000000000002	5.133963
302	0.0302	5.1554728
303	0.0303	5.15926
304	0.0304	5.1735277
305	0.030500000000000003	5.0977616
306	0.030600000000000002	4.9819846
307	0.0307	4.8555064
308	0.0308	4.805443
309	0.0309	4.7115736
310	0.031	4.6735115
311	0.031100000000000003	4.616645
312	0.031200000000000002	4.512006
313	0.0313	4.3985424
314	0.031400000000000004	4.3455153
315	0.0315	4.336583
316	0.0316	4.3346267
317	0.0317	4.31744
318	0.0318	4.347248
319	0.031900000000000005	4.28715
320	0.032	4.2728806
321	0.032100000000000004	4.322805
322	0.0322	4.436617
323	0.0323	4.537232
324	0.0324	4.556758
325	0.0325	4.5539117
326	0.032600000000000004	4.6679726
327	0.0327	4.762427
328	0.0328	4.8186684
329	0.0329	4.8788233
330	0.033	4.895235
331	0.033100000000000004	4.9510746
332	0.0332	4.9316053
333	0.0333	4.8977675
334	0.0334	4.9709764
335	0.0335	5.147331
336	0.033600000000000005	5.3166337
337	0.0337	5.3132033
338	0.033800000000000004	5.3054266
339	0.0339	5.2703047
340	0.034	5.3314047
341	0.0341	5.342092
342	0.0342	5.3677063
343	0.034300000000000004	5.3650875
344	0.0344	5.307051
345	0.0345	5.280845
346	0.0346	5.2873044
347	0.0347	5.266089
348	0.034800000000000005	5.1891522
349	0.0349	5.2025266
350	0.035	5.252887
351	0.0351	5.362105
352	0.0352	5.3721485
353	0.035300000000000005	5.2953997
354	0.0354	5.2656426
355	0.035500000000000004	5.2438774
356	0.0356	5.2313952
357	0.0357	5.235714
358	0.0358	5.2550864
359	0.0359	5.1986465
360	0.036000000000000004	5.076005
361	0.0361	4.883048
362	0.0362	4.7644687
363	0.0363	4.7171245
364	0.0364	4.7059894
365	0.036500000000000005	4.6781144
366	0.0366	4.725634
367	0.0367	4.8408394
368	0.0368	4.9940248
369	0.0369	5.077519
370	0.037000000000000005	5.134019
371	0.0371	5.1456003
372	0.037200000000000004	5.0965605
373	0.0373	5.055509
374	0.0374	4.939313
375	0.0375	4.8491945
376	0.0376	4.8148775
377	0.037700000000000004	4.7299504
378	0.0378	4.7349772
379	0.0379	4.80326
380	0.038	4.664867
381	0.0381	4.602832
382	0.038200000000000005	4.540212
383	0.0383	4.4789143
384	0.038400000000000004	4.422584
385	0.0385	4.5399604
386	0.0386	4.6053505
387	0.038700000000000005	4.602958
388	0.0388	4.543613
389	0.038900000000000004	4.428719
390	0.039	4.3635364
391	0.0391	4.303047
392	0.0392	4.2830734
393	0.0393	4.4183545
394	0.039400000000000004	4.575896
395	0.0395	4.735656
396	0.0396	4.8579206
397	0.0397	4.9169188
398	0.0398	5.0350547
399	0.039900000000000005	5.152131
400	0.04	5.1153893
401	0.040100000000000004	5.116208
402	0.0402	5.138707
403	0.0403	5.183004
404	0.040400000000000005	5.0774875
405	0.0405	4.9898944
406	0.040600000000000004	5.010496
407	0.0407	5.0390105
408	0.0408	5.0127096
409	0.0409	4.9188037
410	0.041	4.845424
411	0.041100000000000005	4.704725
412	0.0412	4.661865
413	0.0413	4.581029
414	0.0414	4.4947743
415	0.0415	4.482853
416	0.041600000000000005	4.4796157
417	0.0417	4.4516473
418	0.041800000000000004	4.3987284
419	0.0419	4.502045
420	0.042	4.611057
421	0.042100000000000005	4.667299
422	0.0422	4.6255026
423	0.042300000000000004	4.6738963
424	0.0424	4.693717
425	0.0425	4.593769
426	0.0426	4.560247
427	0.0427	4.5795035
428	0.042800000000000005	4.5498223
429	0.0429	4.5505486
430	0.043000000000000003	4.4382405
431	0.0431	4.3710876
432	0.0432	4.380357
433	0.043300000000000005	4.3120384
434	0.0434	4.274316
435	0.043500000000000004	4.267316
436	0.0436	4.1733584
437	0.0437	4.235827
438	0.0438	4.2753634
439	0.0439	4.335026
440	0.044000000000000004	4.436709
441	0.0441	4.5293536
442	0.0442	4.491013
443	0.0443	4.510563
444	0.0444	4.4520674
445	0.044500000000000005	4.462841
446	0.0446	4.5199943
447	0.044700000000000004	4.4242487
448	0.0448	4.2900987
449	0.0449	4.348763
450	0.045000000000000005	4.3805103
451	0.0451	4.504269
452	0.045200000000000004	4.5771966
453	0.0453	4.6076336
454	0.0454	4.719331
455	0.0455	4.699556
456	0.0456	4.659724
457	0.045700000000000005	4.6992764
458	0.0458	4.834102
459	0.0459	4.9289064
460	0.046	4.929078
461	0.0461	4.887134
462	0.046200000000000005	4.7800355
463	0.0463	4.7131424
464	0.046400000000000004	4.735115
465	0.0465	4.6459904
466	0.0466	4.596632
467	0.046700000000000005	4.6390243
468	0.0468	4.7500963
469	0.046900000000000004	4.811982
470	0.047	4.832131
471	0.0471	4.813041
472	0.0472	4.7710333
473	0.0473	4.725375
474	0.047400000000000005	4.7477293
475	0.0475	4.7948084
476	0.0476	4.8637857
477	0.0477	4.8188686
478	0.0478	4.74416
479	0.047900000000000005	4.8972855
480	0.048	5.052833
481	0.048100000000000004	5.1578817
482	0.0482	5.2000422
483	0.0483	5.2094254
484	0.048400000000000006	5.083333
485	0.0485	5.0323977
486	0.048600000000000004	5.058229
487	0.0487	4.967162
488	0.0488	4.833193
489	0.0489	4.831927
490	0.049	4.766043
491	0.049100000000000005	4.752839
492	0.0492	4.6966443
493	0.049300000000000004	4.7306056
494	0.0494	4.7317886
495	0.0495	4.8156495
496	0.049600000000000005	4.9187684
497	0.0497	5.0081434
498	0.049800000000000004	4.9701657
499	0.0499	4.9365597
500	0.05	4.881817
501	0.050100000000000006	4.847637
502	0.0502	4.7779927
503	0.050300000000000004	4.7177634
504	0.0504	4.597867
505	0.0505	4.5817246
506	0.0506	4.6562276
507	0.0507	4.78261
508	0.050800000000000005	4.894951
509	0.0509	4.908254
510	0.051000000000000004	4.8892164
511	0.0511	4.880254
512	0.0512	4.8323927
513	0.051300000000000005	4.7802415
514	0.0514	4.690995
515	0.051500000000000004	4.6654115
516	0.0516	4.6615515
517	0.0517	4.715574
518	0.051800000000000006	4.69587
519	0.0519	4.7027807
520	0.052000000000000005	4.730552
521	0.0521	4.87847
522	0.0522	4.9067097
523	0.0523	4.9443717
524	0.0524	4.950801
525	0.052500000000000005	5.0055103
526	0.0526	5.010455
527	0.052700000000000004	5.1054077
528	0.0528	5.1715374
529	0.0529	5.23829
530	0.053000000000000005	5.3585386
531	0.0531	5.3840504
532	0.053200000000000004	5.367375
533	0.0533	5.3008614
534	0.0534	5.2979174
535	0.053500000000000006	5.3777237
536	0.0536	5.40711
537	0.053700000000000005	5.4610333
538	0.0538	5.4148035
539	0.0539	5.34577
540	0.054	5.335046
541	0.0541	5.251396
542	0.054200000000000005	5.236007
543	0.0543	5.217804
544	0.054400000000000004	5.237596
545	0.0545	5.29631
546	0.0546	5.356591
547	0.054700000000000006	5.3750567
548	0.0548	5.3880653
549	0.054900000000000004	5.4459667
550	0.055	5.490283
551	0.0551	5.473906
552	0.055200000000000006	5.5875406
553	0.0553	5.703928
554	0.055400000000000005	5.8602924
555	0.0555	5.928897
556	0.055600000000000004	6.036382
557	0.0557	6.128325
558	0.0558	6.2402716
559	0.055900000000000005	6.2965207
560	0.056	6.34045
561	0.056100000000000004	6.2646046
562	0.0562	6.1758056
563	0.0563	6.0980906
564	0.056400000000000006	6.0400457
565	0.0565	5.9183974
566	0.056600000000000004	5.8394523
567	0.0567	5.7985477
568	0.0568	5.8241935
569	0.056900000000000006	5.911911
570	0.057	5.9305606
571	0.057100000000000005	5.9271135
572	0.0572	5.9676228
573	0.057300000000000004	5.9021397
574	0.0574	5.808174
575	0.0575	5.6482997
576	0.057600000000000005	5.5944166
577	0.0577	5.5028133
578	0.057800000000000004	5.4038377
579	0.0579	5.3987126
580	0.058	5.404559
581	0.058100000000000006	5.3864713
582	0.0582	5.3078604
583	0.058300000000000005	5.282577
584	0.0584	5.3277373
585	0.0585	5.4123855
586	0.058600000000000006	5.5130134
587	0.0587	5.573917
588	0.058800000000000005	5.5237303
589	0.0589	5.434478
590	0.059000000000000004	5.4001174
591	0.0591	5.4537954
592	0.0592	5.5728245
593	0.059300000000000005	5.7637177
594	0.0594	5.9942827
595	0.059500000000000004	6.221404
596	0.0596	6.391176
597	0.0597	6.4591217
598	0.059800000000000006	6.6402817
599	0.0599	6.699946
600	0.060000000000000005	6.7114635
601	0.0601	6.7978873
602	0.060200000000000004	6.9073
603	0.0603	6.977492
604	0.0604	6.989725
605	0.060500000000000005	7.0421762
606	0.0606	7.151812
607	0.060700000000000004	7.2178965
608	0.0608	7.197645
609	0.0609	7.2551527
610	0.061000000000000006	7.299334
611	0.0611	7.2835355
612	0.061200000000000004	7.1962986
613	0.0613	7.1688757
614	0.0614	7.2463956
615	0.061500000000000006	7.327625
616	0.0616	7.4523835
617	0.061700000000000005	7.4649267
618	0.0618	7.3991838
619	0.061900000000000004	7.389491
620	0.062	7.417181
621	0.0621	7.4388437
622	0.062200000000000005	7.413137
623	0.0623	7.2771616
624	0.062400000000000004	7.1437736
625	0.0625	7.051653
626	0.0626	7.0340633
627	0.0627	7.053941
628	0.06280000000000001	7.106292
629	0.0629	7.045894
630	0.063	7.005491
631	0.0631	6.9925127
632	0.0632	6.982646
633	0.06330000000000001	6.9304013
634	0.0634	6.9584336
635	0.0635	6.945847
636	0.0636	6.9098573
637	0.0637	6.97659
638	0.06380000000000001	7.0400896
639	0.0639	7.077758
640	0.064	7.004576
641	0.0641	6.8746295
642	0.06420000000000001	6.7827544
643	0.06430000000000001	6.6607304
644	0.0644	6.496754
645	0.0645	6.3323464
646	0.0646	6.180746
647	0.06470000000000001	6.1217413
648	0.0648	6.0574617
649	0.0649	6.0064588
650	0.065	6.0035925
651	0.0651	6.059715
652	0.06520000000000001	6.1183553
653	0.0653	6.0756483
654	0.0654	6.1450977
655	0.0655	6.2188473
656	0.0656	6.231827
657	0.06570000000000001	6.1106453
658	0.0658	5.918727
659	0.0659	5.7900686
660	0.066	5.7106833
661	0.0661	5.6467624
662	0.06620000000000001	5.48495
663	0.0663	5.2900705
664	0.0664	5.2054834
665	0.0665	5.1766505
666	0.0666	5.181152
667	0.06670000000000001	5.122968
668	0.0668	5.1139207
669	0.0669	5.0828667
670	0.067	5.0195503
671	0.0671	4.755092
672	0.06720000000000001	4.457771
673	0.0673	4.3213415
674	0.0674	4.261812
675	0.0675	4.1483603
676	0.06760000000000001	3.9833105
677	0.06770000000000001	3.9292507
678	0.0678	3.9747932
679	0.0679	4.1089625
680	0.068	4.2248774
681	0.06810000000000001	4.2526255
682	0.0682	4.2094946
683	0.0683	4.2345204
684	0.0684	4.291058
685	0.0685	4.295471
686	0.06860000000000001	4.268443
687	0.0687	4.2058992
688	0.0688	4.2356787
689	0.0689	4.216896
690	0.069	4.2445755
691	0.06910000000000001	4.3419085
692	0.0692	4.494316
693	0.0693	4.693744
694	0.0694	4.801124
695	0.0695	4.9129386
696	0.06960000000000001	5.0557013
697	0.0697	5.1432734
698	0.0698	5.2802362
699	0.0699	5.382623
700	0.07	5.3725452
701	0.07010000000000001	5.3361096
702	0.0702	5.391853
703	0.0703	5.326719
704	0.0704	5.2225924
705	0.07050000000000001	5.1724124
706	0.07060000000000001	5.2200513
707	0.0707	5.369278
708	0.0708	5.4814186
709	0.0709	5.5401177
710	0.07100000000000001	5.545245
711	0.0711	5.530905
712	0.0712	5.4549794
713	0.0713	5.4646134
714	0.0714	5.4419284
715	0.07150000000000001	5.4200697
716	0.0716	5.428411
717	0.0717	5.4592757
718	0.0718	5.404676
719	0.0719	5.3093204
720	0.07200000000000001	5.2854047
721	0.0721	5.246998
722	0.0722	5.1911635
723	0.0723	5.1705675
724	0.0724	5.1966224
725	0.07250000000000001	5.2694254
726	0.0726	5.2894454
727	0.0727	5.2307854
728	0.0728	5.1910825
729	0.0729	5.2190013
730	0.07300000000000001	5.273213
731	0.0731	5.2048707
732	0.0732	5.148162
733	0.0733	5.1607437
734	0.0734	5.1659307
735	0.07350000000000001	5.0095067
736	0.0736	4.875782
737	0.0737	4.765607
738	0.0738	4.695236
739	0.07390000000000001	4.6274505
740	0.07400000000000001	4.657771
741	0.0741	4.6556253
742	0.0742	4.655889
743	0.0743	4.6358914
744	0.07440000000000001	4.6151037
745	0.0745	4.5836825
746	0.0746	4.649404
747	0.0747	4.7113943
748	0.0748	4.7377486
749	0.07490000000000001	4.77629
750	0.075	4.724625
751	0.0751	4.7265863
752	0.0752	4.7910976
753	0.0753	4.85678
754	0.07540000000000001	4.9188724
755	0.0755	4.9820986
756	0.0756	5.070541
757	0.0757	5.0802937
758	0.0758	5.034119
759	0.07590000000000001	4.989283
760	0.076	4.9503136
761	0.0761	4.909752
762	0.0762	4.929435
763	0.0763	4.9857893
764	0.07640000000000001	5.0266604
765	0.0765	4.9701605
766	0.0766	4.877763
767	0.0767	4.853981
768	0.07680000000000001	4.8480387
769	0.07690000000000001	4.9170227
770	0.077	4.9900827
771	0.0771	5.1179557
772	0.0772	5.2308235
773	0.07730000000000001	5.3304625
774	0.07740000000000001	5.387843
775	0.0775	5.4292426
776	0.0776	5.525502
777	0.0777	5.5926943
778	0.07780000000000001	5.7066565
779	0.0779	5.7716227
780	0.078	5.773253
781	0.0781	5.768994
782	0.0782	5.84962
783	0.07830000000000001	5.895347
784	0.0784	5.9214153
785	0.0785	5.9453025
786	0.0786	5.889845
787	0.0787	5.8347178
788	0.07880000000000001	5.8392196
789	0.0789	5.9207478
790	0.079	5.9352307
791	0.0791	5.970341
792	0.0792	6.0014696
793	0.07930000000000001	6.0558343
794	0.0794	6.035387
795	0.0795	5.925308
796	0.0796	5.776069
797	0.07970000000000001	5.6136217
798	0.07980000000000001	5.568356
799	0.0799	5.5603957
800	0.08	5.5327334
801	0.0801	5.5435166
802	0.08020000000000001	5.593993
803	0.08030000000000001	5.6301517
804	0.0804	5.623443
805	0.0805	5.7295284
806	0.0806	5.7697644
807	0.08070000000000001	5.727928
808	0.08080000000000001	5.6833653
809	0.0809	5.724246
810	0.081	5.7312746
811	0.0811	5.68028
812	0.08120000000000001	5.6444516
813	0.0813	5.6981726
814	0.0814	5.672648
815	0.0815	5.666546
816	0.0816	5.6533065
817	0.08170000000000001	5.715337
818	0.0818	5.7189116
819	0.0819	5.675132
820	0.082	5.658774
821	0.0821	5.7049975
822	0.08220000000000001	5.7570024
823	0.0823	5.747523
824	0.0824	5.648263
825	0.0825	5.6561003
826	0.0826	5.6326704
827	0.08270000000000001	5.5176873
828	0.0828	5.4800744
829	0.0829	5.4928365
830	0.083	5.5037465
831	0.08310000000000001	5.462213
832	0.08320000000000001	5.4466743
833	0.0833	5.397971
834	0.0834	5.3375883
835	0.0835	5.20757
836	0.08360000000000001	5.1832557
837	0.08370000000000001	5.080281
838	0.0838	4.9791846
839	0.0839	4.949475
840	0.084	4.9486694
841	0.08410000000000001	4.94263
842	0.08420000000000001	4.974312
843	0.0843	4.954277
844	0.0844	4.954186
845	0.0845	5.0487027
846	0.08460000000000001	5.1025643
847	0.0847	5.168657
848	0.0848	5.2001615
849	0.0849	5.2626376
850	0.085	5.3583474
851	0.08510000000000001	5.3774858
852	0.0852	5.3378925
853	0.0853	5.2967124
854	0.0854	5.294651
855	0.0855	5.2461886
856	0.08560000000000001	5.2289286
857	0.0857	5.2060795
858	0.0858	5.20156
859	0.0859	5.280176
860	0.08600000000000001	5.3602605
861	0.08610000000000001	5.4641905
862	0.0862	5.4504666
863	0.0863	5.439488
864	0.0864	5.454619
865	0.08650000000000001	5.551133
866	0.08660000000000001	5.668365
867	0.0867	5.6878495
868	0.0868	5.6939254
869	0.0869	5.7292924
870	0.08700000000000001	5.7268987
871	0.08710000000000001	5.7303243
872	0.0872	5.716143
873	0.0873	5.713273
874	0.0874	5.67235
875	0.08750000000000001	5.6813135
876	0.0876	5.775807
877	0.0877	5.857689
878	0.0878	5.8437014
879	0.0879	5.8238263
880	0.08800000000000001	5.8262777
881	0.0881	5.8832874
882	0.0882	5.9904666
883	0.0883	6.1082525
884	0.0884	6.1460166
885	0.08850000000000001	6.141565
886	0.0886	6.1728296
887	0.0887	6.1612053
888	0.0888	6.1895204
889	0.0889	6.2166533
890	0.08900000000000001	6.2972407
891	0.0891	6.3945746
892	0.0892	6.409821
893	0.0893	6.492731
894	0.08940000000000001	6.5751767
895	0.08950000000000001	6.6403155
896	0.0896	6.7070436
897	0.0897	6.776318
898	0.0898	6.8813114
899	0.08990000000000001	7.000674
900	0.09000000000000001	7.022484
901	0.0901	7.009608
902	0.0902	7.065021
903	0.0903	7.1374345
904	0.09040000000000001	7.1849923
905	0.09050000000000001	7.2269926
906	0.0906	7.2672048
907	0.0907	7.231845
908	0.0908	7.087477
909	0.09090000000000001	6.959115
910	0.091	6.818554
911	0.0911	6.755166
912	0.0912	6.6637015
913	0.0913	6.6432776
914	0.09140000000000001	6.624682
915	0.0915	6.5497975
916	0.0916	6.425778
917	0.0917	6.379794
918	0.0918	6.4519176
919	0.09190000000000001	6.544215
920	0.092	6.5729876
921	0.0921	6.6375065
922	0.0922	6.6382165
923	0.09230000000000001	6.67107
924	0.09240000000000001	6.771909
925	0.0925	6.889835
926	0.0926	6.899597
927	0.0927	6.855952
928	0.09280000000000001	6.891009
929	0.09290000000000001	6.9507823
930	0.093	6.9935336
931	0.0931	7.077721
932	0.0932	7.030564
933	0.09330000000000001	7.0261416
934	0.09340000000000001	7.0302124
935	0.0935	6.9860563
936	0.0936	7.047317
937	0.0937	7.098292
938	0.09380000000000001	7.1789603
939	0.09390000000000001	7.265092
940	0.094	7.281638
941	0.0941	7.2938743
942	0.0942	7.348006
943	0.09430000000000001	7.397395
944	0.0944	7.5027976
945	0.0945	7.598864
946	0.0946	7.6476007
947	0.0947	7.5915504
948	0.09480000000000001	7.487828
949	0.0949	7.448246
950	0.095	7.495706
951	0.0951	7.5896626
952	0.0952	7.6250343
953	0.09530000000000001	7.6330757
954	0.0954	7.580857
955	0.0955	7.5416694
956	0.0956	7.615285
957	0.09570000000000001	7.6200695
958	0.09580000000000001	7.617536
959	0.0959	7.5528774
960	0.096	7.428266
961	0.0961	7.270657
962	0.09620000000000001	7.1790314
963	0.09630000000000001	7.053122
964	0.0964	7.0066094
965	0.0965	6.937053
966	0.0966	6.854004
967	0.09670000000000001	6.7886066
968	0.09680000000000001	6.7887115
969	0.0969	6.6729517
970	0.097	6.580185
971	0.0971	6.5682054
972	0.09720000000000001	6.6318665
973	0.09730000000000001	6.720874
974	0.0974	6.8001413
975	0.0975	6.8819017
976	0.0976	6.9674587
977	0.09770000000000001	7.0659356
978	0.0978	7.177321
979	0.0979	7.2282677
980	0.098	7.258051
981	0.0981	7.3047333
982	0.09820000000000001	7.3675876
983	0.0983	7.4432836
984	0.0984	7.474732
985	0.0985	7.4224873
986	0.09860000000000001	7.319468
987	0.09870000000000001	7.331443
988	0.0988	7.324884
989	0.0989	7.3324566
990	0.099	7.406755
991	0.09910000000000001	7.5362186
992	0.09920000000000001	7.764846
993	0.0993	7.817042
994	0.0994	7.729691
995	0.0995	7.792111
996	0.09960000000000001	7.6983905
997	0.09970000000000001	7.4847217
998	0.0998	7.3791656
999	0.0999	7.3021803
1000	0.1	7.325911
1001	0.10010000000000001	7.345579
1002	0.10020000000000001	7.5141654
1003	0.1003	7.6244926
1004	0.1004	7.6564918
1005	0.1005	7.670372
1006	0.10060000000000001	7.728203
1007	0.10070000000000001	7.8004575
1008	0.1008	7.7928934
1009	0.1009	7.746218
1010	0.101	7.675083
1011	0.10110000000000001	7.6799483
1012	0.1012	7.708454
1013	0.1013	7.742386
1014	0.1014	7.823884
1015	0.1015	7.9342933
1016	0.10160000000000001	8.045883
1017	0.1017	8.180253
1018	0.1018	8.300704
1019	0.1019	8.364486
1020	0.10200000000000001	8.439353
1021	0.10210000000000001	8.453907
1022	0.1022	8.429148
1023	0.1023	8.502624
1024	0.1024	8.515849
1025	0.10250000000000001	8.469709
1026	0.10260000000000001	8.393534
1027	0.1027	8.437438
1028	0.1028	8.424202
1029	0.1029	8.358606
1030	0.10300000000000001	8.2669935
1031	0.10310000000000001	8.229689
1032	0.1032	8.246231
1033	0.1033	8.153054
1034	0.1034	8.094964
1035	0.10350000000000001	8.098194
1036	0.10360000000000001	8.055889
1037	0.1037	7.9722347
1038	0.1038	7.906196
1039	0.1039	7.829199
1040	0.10400000000000001	7.790103
1041	0.1041	7.7557845
1042	0.1042	7.6941843
1043	0.1043	7.6442013
1044	0.1044	7.5793214
1045	0.10450000000000001	7.530481
1046	0.1046	7.5291104
1047	0.1047	7.5787096
1048	0.1048	7.683113
1049	0.10490000000000001	7.743055
1050	0.10500000000000001	7.8417454
1051	0.1051	7.8996506
1052	0.1052	7.9762025
1053	0.1053	8.061085
1054	0.10540000000000001	8.134442
1055	0.10550000000000001	8.152777
1056	0.1056	8.140182
1057	0.1057	8.067683
1058	0.1058	8.025943
1059	0.10590000000000001	8.047481
1060	0.10600000000000001	8.031326
1061	0.1061	8.03257
1062	0.1062	8.010099
1063	0.1063	7.8184648
1064	0.10640000000000001	7.6422853
1065	0.10650000000000001	7.5907435
1066	0.1066	7.5202303
1067	0.1067	7.456887
1068	0.1068	7.5137873
1069	0.10690000000000001	7.553845
1070	0.10700000000000001	7.486574
1071	0.1071	7.4477572
1072	0.1072	7.5015564
1073	0.1073	7.6086855
1074	0.10740000000000001	7.682174
1075	0.1075	7.7400165
1076	0.1076	7.707296
1077	0.1077	7.7223625
1078	0.1078	7.6768
1079	0.10790000000000001	7.593263
1080	0.108	7.6403875
1081	0.1081	7.724984
1082	0.1082	7.723725
1083	0.10830000000000001	7.7566304
1084	0.10840000000000001	7.83926
1085	0.1085	7.8326225
1086	0.1086	7.702588
1087	0.1087	7.5667
1088	0.10880000000000001	7.486485
1089	0.10890000000000001	7.39283
1090	0.109	7.358033
1091	0.1091	7.2787743
1092	0.1092	7.184668
1093	0.10930000000000001	7.090646
1094	0.10940000000000001	7.0827727
1095	0.1095	7.0113454
1096	0.1096	6.986964
1097	0.1097	7.026109
1098	0.10980000000000001	7.0138073
1099	0.10990000000000001	6.989805
1100	0.11	6.9749856
1101	0.1101	6.9010277
1102	0.1102	6.9374056
1103	0.11030000000000001	7.0026364
1104	0.11040000000000001	7.035901
1105	0.1105	6.9726663
1106	0.1106	6.815268
1107	0.1107	6.708385
1108	0.11080000000000001	6.6254888
1109	0.1109	6.514381
1110	0.111	6.4999256
1111	0.1111	6.474705
1112	0.11120000000000001	6.5213213
1113	0.11130000000000001	6.58289
1114	0.1114	6.517196
1115	0.1115	6.4467006
1116	0.1116	6.4085436
1117	0.11170000000000001	6.4265
1118	0.11180000000000001	6.5174475
1119	0.1119	6.638384
1120	0.112	6.765082
1121	0.1121	6.8497863
1122	0.11220000000000001	6.79797
1123	0.11230000000000001	6.7530203
1124	0.1124	6.6442633
1125	0.1125	6.6287045
1126	0.1126	6.604967
1127	0.11270000000000001	6.5052924
1128	0.11280000000000001	6.3829827
1129	0.1129	6.3081913
1130	0.113	6.3143044
1131	0.1131	6.409152
1132	0.11320000000000001	6.48601
1133	0.11330000000000001	6.439801
1134	0.1134	6.3963547
1135	0.1135	6.445911
1136	0.1136	6.574407
1137	0.11370000000000001	6.5880356
1138	0.11380000000000001	6.524009
1139	0.1139	6.5338893
1140	0.114	6.5909348
1141	0.11410000000000001	6.6598268
1142	0.11420000000000001	6.679742
1143	0.1143	6.745775
1144	0.1144	6.811937
1145	0.1145	6.962327
1146	0.11460000000000001	7.0944605
1147	0.11470000000000001	7.103519
1148	0.1148	7.090689
1149	0.1149	7.0627093
1150	0.115	7.142652
1151	0.11510000000000001	7.1906543
1152	0.11520000000000001	7.1743484
1153	0.1153	7.057278
1154	0.1154	6.9802623
1155	0.1155	6.971103
1156	0.11560000000000001	7.008038
1157	0.11570000000000001	7.0411544
1158	0.1158	6.933014
1159	0.1159	6.82688
1160	0.116	6.788071
1161	0.11610000000000001	6.744302
1162	0.11620000000000001	6.6723332
1163	0.1163	6.584988
1164	0.1164	6.445285
1165	0.1165	6.384663
1166	0.11660000000000001	6.435724
1167	0.11670000000000001	6.3995256
1168	0.1168	6.336644
1169	0.1169	6.341405
1170	0.117	6.355158
1171	0.11710000000000001	6.397564
1172	0.11720000000000001	6.491359
1173	0.1173	6.551412
1174	0.1174	6.6096935
1175	0.11750000000000001	6.6445155
1176	0.11760000000000001	6.5951104
1177	0.1177	6.6058
1178	0.1178	6.7411714
1179	0.1179	6.855613
1180	0.11800000000000001	6.8783264
1181	0.11810000000000001	6.844599
1182	0.1182	6.802788
1183	0.1183	6.8270183
1184	0.1184	6.981354
1185	0.11850000000000001	7.1270113
1186	0.11860000000000001	7.144016
1187	0.1187	7.1125507
1188	0.1188	7.090123
1189	0.1189	7.131828
1190	0.11900000000000001	7.2225614
1191	0.11910000000000001	7.1815968
1192	0.1192	7.1387415
1193	0.1193	7.1331134
1194	0.1194	7.1890726
1195	0.11950000000000001	7.230415
1196	0.11960000000000001	7.2899075
1197	0.1197	7.2585187
1198	0.1198	7.283839
1199	0.1199	7.2417645
1200	0.12000000000000001	7.273464
1201	0.12010000000000001	7.2784195
1202	0.1202	7.264615
1203	0.1203	7.332985
1204	0.12040000000000001	7.3476343
1205	0.12050000000000001	7.382898
1206	0.1206	7.5416846
1207	0.1207	7.641696
1208	0.1208	7.7565713
1209	0.12090000000000001	7.9101915
1210	0.12100000000000001	8.071439
1211	0.1211	8.234574
1212	0.1212	8.421336
1213	0.1213	8.565165
1214	0.12140000000000001	8.604624
1215	0.12150000000000001	8.7120905
1216	0.1216	8.754728
1217	0.1217	8.787998
1218	0.1218	8.810032
1219	0.12190000000000001	8.743518
1220	0.12200000000000001	8.649312
1221	0.1221	8.598078
1222	0.1222	8.461597
1223	0.1223	8.389172
1224	0.12240000000000001	8.339181
1225	0.12250000000000001	8.251551
1226	0.1226	8.288643
1227	0.1227	8.212735
1228	0.1228	8.150666
1229	0.12290000000000001	8.07912
1230	0.12300000000000001	8.067512
1231	0.1231	8.09555
1232	0.1232	8.093244
1233	0.1233	8.100286
1234	0.12340000000000001	8.022854
1235	0.12350000000000001	7.9593954
1236	0.1236	7.9351077
1237	0.1237	7.8611064
1238	0.12380000000000001	7.7827334
1239	0.12390000000000001	7.647096
1240	0.124	7.569203
1241	0.1241	7.572934
1242	0.1242	7.6165442
1243	0.12430000000000001	7.6164703
1244	0.12440000000000001	7.6637506
1245	0.1245	7.7688956
1246	0.1246	7.8245244
1247	0.1247	7.834604
1248	0.12480000000000001	7.790828
1249	0.12490000000000001	7.799296
1250	0.125	7.76358
1251	0.12510000000000002	7.7860837
1252	0.1252	7.682155
1253	0.1253	7.617938
1254	0.1254	7.60044
1255	0.1255	7.6309485
1256	0.12560000000000002	7.6530223
1257	0.1257	7.672915
1258	0.1258	7.6491556
1259	0.1259	7.679274
1260	0.126	7.6096797
1261	0.12610000000000002	7.5155697
1262	0.1262	7.418177
1263	0.1263	7.2586474
1264	0.1264	7.0707364
1265	0.1265	7.0141444
1266	0.12660000000000002	7.105381
1267	0.1267	7.114642
1268	0.1268	7.145288
1269	0.1269	7.2017465
1270	0.127	7.2639904
1271	0.12710000000000002	7.2500167
1272	0.1272	7.2143416
1273	0.1273	7.143104
1274	0.1274	7.107394
1275	0.1275	6.975904
1276	0.12760000000000002	6.883273
1277	0.1277	6.793626
1278	0.1278	6.8218436
1279	0.1279	6.845527
1280	0.128	6.8122582
1281	0.12810000000000002	6.8394265
1282	0.1282	6.821771
1283	0.1283	6.7198133
1284	0.12840000000000001	6.653882
1285	0.1285	6.626801
1286	0.12860000000000002	6.6022344
1287	0.1287	6.5505357
1288	0.1288	6.5497346
1289	0.12890000000000001	6.578264
1290	0.129	6.597764
1291	0.1291	6.5110097
1292	0.1292	6.3997273
1293	0.1293	6.297716
1294	0.12940000000000002	6.193928
1295	0.1295	6.097391
1296	0.1296	5.999661
1297	0.1297	5.9202003
1298	0.1298	5.9261775
1299	0.12990000000000002	5.888657
1300	0.13	5.8465357
1301	0.1301	5.907422
1302	0.1302	5.950434
1303	0.1303	5.9535856
1304	0.13040000000000002	5.969216
1305	0.1305	5.9783654
1306	0.1306	6.014617
1307	0.1307	6.0890164
1308	0.1308	6.1687484
1309	0.13090000000000002	6.2209673
1310	0.131	6.2155175
1311	0.1311	6.1435566
1312	0.1312	6.183444
1313	0.1313	6.2236795
1314	0.13140000000000002	6.2682304
1315	0.1315	6.303601
1316	0.1316	6.3264656
1317	0.1317	6.3906693
1318	0.1318	6.4037623
1319	0.13190000000000002	6.348162
1320	0.132	6.198961
1321	0.1321	6.1164103
1322	0.1322	6.0173035
1323	0.1323	5.949386
1324	0.13240000000000002	5.7801647
1325	0.1325	5.631017
1326	0.1326	5.562057
1327	0.1327	5.528296
1328	0.1328	5.464661
1329	0.13290000000000002	5.3907404
1330	0.133	5.2665877
1331	0.1331	5.1596966
1332	0.1332	5.0705056
1333	0.1333	4.937421
1334	0.13340000000000002	4.898808
1335	0.1335	4.842501
1336	0.1336	4.8366003
1337	0.1337	4.7642107
1338	0.1338	4.7313013
1339	0.13390000000000002	4.7935495
1340	0.134	4.8261294
1341	0.1341	4.873623
1342	0.1342	4.9205203
1343	0.1343	4.9517674
1344	0.13440000000000002	4.991309
1345	0.1345	5.022438
1346	0.1346	5.068648
1347	0.13470000000000001	5.0725656
1348	0.1348	5.197757
1349	0.13490000000000002	5.171839
1350	0.135	5.156582
1351	0.1351	5.151025
1352	0.13520000000000001	5.103316
1353	0.1353	5.0250773
1354	0.13540000000000002	5.0366373
1355	0.1355	5.058541
1356	0.1356	5.057319
1357	0.13570000000000002	5.00673
1358	0.1358	4.9807725
1359	0.1359	4.83701
1360	0.136	4.778564
1361	0.1361	4.757747
1362	0.13620000000000002	4.756475
1363	0.1363	4.83536
1364	0.1364	4.8280144
1365	0.1365	4.793845
1366	0.1366	4.7926445
1367	0.13670000000000002	4.760023
1368	0.1368	4.737969
1369	0.1369	4.736147
1370	0.137	4.6569886
1371	0.1371	4.71957
1372	0.13720000000000002	4.856411
1373	0.1373	4.879948
1374	0.1374	4.734693
1375	0.1375	4.6721177
1376	0.1376	4.5756574
1377	0.13770000000000002	4.388721
1378	0.1378	4.1464977
1379	0.1379	3.9414573
1380	0.138	3.801238
1381	0.1381	3.678988
1382	0.13820000000000002	3.6487856
1383	0.1383	3.579407
1384	0.1384	3.559085
1385	0.1385	3.5739233
1386	0.1386	3.639182
1387	0.13870000000000002	3.6467392
1388	0.1388	3.5713432
1389	0.1389	3.416885
1390	0.139	3.2728245
1391	0.1391	3.0880818
1392	0.13920000000000002	2.8854759
1393	0.1393	2.6667416
1394	0.1394	2.5618048
1395	0.1395	2.586421
1396	0.1396	2.5547523
1397	0.13970000000000002	2.5692353
1398	0.1398	2.7058616
1399	0.1399	2.898572
1400	0.14	3.113968
1401	0.1401	3.1947348
1402	0.14020000000000002	3.2819324
1403	0.1403	3.3560183
1404	0.1404	3.451151
1405	0.1405	3.4325938
1406	0.1406	3.3937063
1407	0.14070000000000002	3.3855271
1408	0.1408	3.462392
1409	0.1409	3.538639
1410	0.14100000000000001	3.5917788
1411	0.1411	3.701296
1412	0.14120000000000002	3.827272
1413	0.1413	3.8701587
1414	0.1414	3.856899
1415	0.14150000000000001	3.7955945
1416	0.1416	3.6826284
1417	0.14170000000000002	3.6918375
1418	0.1418	3.748582
1419	0.1419	3.6738117
1420	0.14200000000000002	3.5359716
1421	0.1421	3.543475
1422	0.1422	3.5230246
1423	0.1423	3.5271459
1424	0.1424	3.5299256
1425	0.14250000000000002	3.6208482
1426	0.1426	3.6729298
1427	0.1427	3.7480152
1428	0.1428	3.8225012
1429	0.1429	3.8620992
1430	0.14300000000000002	3.917227
1431	0.1431	4.0215254
1432	0.1432	4.1495323
1433	0.1433	4.2173243
1434	0.1434	4.2514796
1435	0.14350000000000002	4.2141213
1436	0.1436	4.175133
1437	0.1437	4.1441116
1438	0.1438	4.150504
1439	0.1439	4.2507954
1440	0.14400000000000002	4.348354
1441	0.1441	4.3386083
1442	0.1442	4.286798
1443	0.1443	4.1987643
1444	0.1444	4.072715
1445	0.14450000000000002	3.9782639
1446	0.1446	3.8919
1447	0.1447	3.7714643
1448	0.1448	3.6895182
1449	0.1449	3.6873276
1450	0.14500000000000002	3.6742225
1451	0.1451	3.6511266
1452	0.1452	3.6896317
1453	0.1453	3.7407281
1454	0.1454	3.8366153
1455	0.14550000000000002	4.0473075
1456	0.1456	4.2124996
1457	0.1457	4.3113236
1458	0.1458	4.288843
1459	0.1459	4.299828
1460	0.14600000000000002	4.316601
1461	0.1461	4.365208
1462	0.1462	4.3333592
1463	0.1463	4.321843
1464	0.1464	4.2641993
1465	0.14650000000000002	4.2927933
1466	0.1466	4.307521
1467	0.1467	4.244207
1468	0.1468	4.1674113
1469	0.1469	4.0989184
1470	0.14700000000000002	3.9996183
1471	0.1471	3.9429674
1472	0.1472	3.9456413
1473	0.14730000000000001	3.909731
1474	0.1474	3.8278015
1475	0.14750000000000002	3.747081
1476	0.1476	3.5471659
1477	0.1477	3.3486204
1478	0.14780000000000001	3.2472665
1479	0.1479	3.1632116
1480	0.14800000000000002	3.0735106
1481	0.1481	3.1153626
1482	0.1482	3.127335
1483	0.14830000000000002	3.1169178
1484	0.1484	3.156599
1485	0.14850000000000002	3.249724
1486	0.1486	3.3303242
1487	0.1487	3.4792893
1488	0.14880000000000002	3.575846
1489	0.1489	3.7731354
1490	0.149	3.867453
1491	0.1491	3.8816085
1492	0.1492	3.9637573
1493	0.14930000000000002	4.133506
1494	0.1494	4.1739306
1495	0.1495	4.133912
1496	0.1496	4.097036
1497	0.1497	4.0215364
1498	0.14980000000000002	3.8104591
1499	0.1499	3.7393425
1500	0.15	3.7589066
1501	0.1501	3.7960339
1502	0.1502	3.7759464
1503	0.15030000000000002	3.7867162
1504	0.1504	3.6864
1505	0.1505	3.5851948
1506	0.1506	3.46921
1507	0.1507	3.333424
1508	0.15080000000000002	3.2656424
1509	0.1509	3.2290413
1510	0.151	3.1801372
1511	0.1511	3.1467657
1512	0.1512	3.1248543
1513	0.15130000000000002	3.0583246
1514	0.1514	2.9951499
1515	0.1515	2.9831975
1516	0.1516	2.879756
1517	0.1517	2.8263116
1518	0.15180000000000002	2.7723722
1519	0.1519	2.7754571
1520	0.152	2.8545961
1521	0.1521	2.9601772
1522	0.1522	2.9451263
1523	0.15230000000000002	2.7064729
1524	0.1524	2.556974
1525	0.1525	2.512157
1526	0.1526	2.5547986
1527	0.1527	2.7085936
1528	0.15280000000000002	2.83983
1529	0.1529	2.9408522
1530	0.153	3.0463595
1531	0.1531	3.2157204
1532	0.1532	3.3018522
1533	0.15330000000000002	3.31111
1534	0.1534	3.3680234
1535	0.1535	3.4728806
1536	0.15360000000000001	3.514181
1537	0.1537	3.5944967
1538	0.15380000000000002	3.7285745
1539	0.1539	3.8605394
1540	0.154	4.0416045
1541	0.15410000000000001	4.15292
1542	0.1542	4.211596
1543	0.15430000000000002	4.1657996
1544	0.1544	4.089876
1545	0.1545	4.055265
1546	0.15460000000000002	4.042657
1547	0.1547	4.037994
1548	0.15480000000000002	3.9659429
1549	0.1549	3.8879895
1550	0.155	3.8319142
1551	0.15510000000000002	3.717288
1552	0.1552	3.608009
1553	0.1553	3.5331345
1554	0.1554	3.5157554
1555	0.1555	3.5582044
1556	0.15560000000000002	3.5308883
1557	0.1557	3.462502
1558	0.1558	3.3740728
1559	0.1559	3.288444
1560	0.156	3.2164905
1561	0.15610000000000002	3.1108696
1562	0.1562	2.979426
1563	0.1563	2.9201875
1564	0.1564	2.9350407
1565	0.1565	2.9848795
1566	0.15660000000000002	3.0402644
1567	0.1567	3.0584993
1568	0.1568	3.0725825
1569	0.1569	3.1412222
1570	0.157	3.220795
1571	0.15710000000000002	3.2781732
1572	0.1572	3.2678802
1573	0.1573	3.3188815
1574	0.1574	3.3852792
1575	0.1575	3.3912773
1576	0.15760000000000002	3.3933592
1577	0.1577	3.3485916
1578	0.1578	3.2605677
1579	0.1579	3.1743615
1580	0.158	3.1523712
1581	0.15810000000000002	3.075128
1582	0.1582	2.992852
1583	0.1583	3.0413475
1584	0.1584	3.043384
1585	0.1585	3.000855
1586	0.15860000000000002	2.9182527
1587	0.1587	2.940937
1588	0.1588	3.0362911
1589	0.1589	3.135411
1590	0.159	3.2398515
1591	0.15910000000000002	3.3422365
1592	0.1592	3.4275644
1593	0.1593	3.505246
1594	0.15940000000000001	3.608652
1595	0.1595	3.8221066
1596	0.15960000000000002	4.009453
1597	0.1597	4.135992
1598	0.1598	4.2059903
1599	0.15990000000000001	4.222961
1600	0.16	4.2811337
1601	0.16010000000000002	4.218481
1602	0.1602	4.150577
1603	0.1603	4.0734444
1604	0.16040000000000001	4.067818
1605	0.1605	4.19011
1606	0.16060000000000002	4.175822
1607	0.1607	4.0752463
1608	0.1608	3.9758186
1609	0.16090000000000002	3.8083904
1610	0.161	3.6754003
1611	0.16110000000000002	3.4347181
1612	0.1612	3.2911177
1613	0.1613	3.2283177
1614	0.16140000000000002	3.1609218
1615	0.1615	3.2007587
1616	0.16160000000000002	3.291707
1617	0.1617	3.3220503
1618	0.1618	3.3109834
1619	0.16190000000000002	3.2167325
1620	0.162	3.171081
1621	0.1621	3.2183824
1622	0.1622	3.2728615
1623	0.1623	3.3840365
1624	0.16240000000000002	3.537143
1625	0.1625	3.6375067
1626	0.1626	3.6978302
1627	0.1627	3.713024
1628	0.1628	3.6558907
1629	0.16290000000000002	3.5582056
1630	0.163	3.435296
1631	0.1631	3.3423853
1632	0.1632	3.3338327
1633	0.1633	3.3197513
1634	0.16340000000000002	3.294959
1635	0.1635	3.2946918
1636	0.1636	3.370002
1637	0.1637	3.4340358
1638	0.1638	3.4155972
1639	0.16390000000000002	3.3703227
1640	0.164	3.3548567
1641	0.1641	3.3815048
1642	0.1642	3.440085
1643	0.1643	3.5287817
1644	0.16440000000000002	3.5954974
1645	0.1645	3.7562528
1646	0.1646	3.8764315
1647	0.1647	3.9159558
1648	0.1648	3.8818693
1649	0.16490000000000002	3.7821798
1650	0.165	3.7434065
1651	0.1651	3.807951
1652	0.1652	3.786201
1653	0.1653	3.7818842
1654	0.16540000000000002	3.810304
1655	0.1655	3.7935328
1656	0.1656	3.8035214
1657	0.16570000000000001	3.8085456
1658	0.1658	3.769288
1659	0.16590000000000002	3.722161
1660	0.166	3.700169
1661	0.1661	3.628924
1662	0.16620000000000001	3.5270247
1663	0.1663	3.4117675
1664	0.16640000000000002	3.3711584
1665	0.1665	3.333428
1666	0.1666	3.392096
1667	0.16670000000000001	3.431462
1668	0.1668	3.4502232
1669	0.16690000000000002	3.4639256
1670	0.167	3.4557393
1671	0.1671	3.393542
1672	0.16720000000000002	3.3768494
1673	0.1673	3.4615753
1674	0.16740000000000002	3.5333617
1675	0.1675	3.5885906
1676	0.1676	3.7023547
1677	0.16770000000000002	3.8012826
1678	0.1678	3.874818
1679	0.16790000000000002	3.963473
1680	0.168	4.037587
1681	0.1681	4.1007767
1682	0.16820000000000002	4.1181417
1683	0.1683	4.11629
1684	0.16840000000000002	4.0370693
1685	0.1685	3.9987066
1686	0.1686	3.9954274
1687	0.16870000000000002	3.9855847
1688	0.1688	3.9202201
1689	0.1689	3.8213208
1690	0.169	3.7132874
1691	0.1691	3.6315608
1692	0.16920000000000002	3.5510583
1693	0.1693	3.4224513
1694	0.1694	3.3436587
1695	0.1695	3.310696
1696	0.1696	3.317566
1697	0.16970000000000002	3.4546952
1698	0.1698	3.573845
1699	0.1699	3.569029
1700	0.17	3.592439
1701	0.1701	3.613436
1702	0.17020000000000002	3.4844558
1703	0.1703	3.3872683
1704	0.1704	3.4450324
1705	0.1705	3.4900107
1706	0.1706	3.5246882
1707	0.17070000000000002	3.6689765
1708	0.1708	3.8219998
1709	0.1709	3.8528416
1710	0.171	3.8401566
1711	0.1711	3.7988906
1712	0.17120000000000002	3.7330666
1713	0.1713	3.6800952
1714	0.1714	3.6790195
1715	0.1715	3.719897
1716	0.1716	3.8323174
1717	0.17170000000000002	3.9267073
1718	0.1718	3.90239
1719	0.1719	3.7999468
1720	0.17200000000000001	3.7753983
1721	0.1721	3.8045878
1722	0.17220000000000002	3.8541763
1723	0.1723	3.8312218
1724	0.1724	3.8420355
1725	0.17250000000000001	3.7860832
1726	0.1726	3.6680398
1727	0.17270000000000002	3.6336584
1728	0.1728	3.6106765
1729	0.1729	3.5669317
1730	0.17300000000000001	3.5430906
1731	0.1731	3.563092
1732	0.17320000000000002	3.5297625
1733	0.1733	3.5399306
1734	0.1734	3.4638216
1735	0.17350000000000002	3.3853362
1736	0.1736	3.4151888
1737	0.17370000000000002	3.448977
1738	0.1738	3.5273442
1739	0.1739	3.6358626
1740	0.17400000000000002	3.690342
1741	0.1741	3.7714684
1742	0.17420000000000002	3.8055205
1743	0.1743	3.8781452
1744	0.1744	3.8694677
1745	0.17450000000000002	3.829998
1746	0.1746	3.7757351
1747	0.17470000000000002	3.686737
1748	0.1748	3.5683472
1749	0.1749	3.4711545
1750	0.17500000000000002	3.406679
1751	0.1751	3.388964
1752	0.1752	3.3820302
1753	0.1753	3.342283
1754	0.1754	3.2744243
1755	0.17550000000000002	3.273577
1756	0.1756	3.2967813
1757	0.1757	3.3031366
1758	0.1758	3.3804512
1759	0.1759	3.5341809
1760	0.17600000000000002	3.6989384
1761	0.1761	3.8334675
1762	0.1762	4.062328
1763	0.1763	4.2998605
1764	0.1764	4.495702
1765	0.17650000000000002	4.5841813
1766	0.1766	4.61763
1767	0.1767	4.61723
1768	0.1768	4.578663
1769	0.1769	4.4867597
1770	0.17700000000000002	4.3945675
1771	0.1771	4.325677
1772	0.1772	4.2827215
1773	0.1773	4.305204
1774	0.1774	4.2914085
1775	0.17750000000000002	4.1770873
1776	0.1776	4.009993
1777	0.1777	3.8891478
1778	0.1778	3.822716
1779	0.1779	3.82583
1780	0.17800000000000002	3.8359365
1781	0.1781	3.795958
1782	0.1782	3.7125473
1783	0.17830000000000001	3.7082179
1784	0.1784	3.7794547
1785	0.17850000000000002	3.8365586
1786	0.1786	3.974937
1787	0.1787	4.1309214
1788	0.17880000000000001	4.1873746
1789	0.1789	4.2391214
1790	0.17900000000000002	4.3363523
1791	0.1791	4.4531612
1792	0.1792	4.5369315
1793	0.17930000000000001	4.6322017
1794	0.1794	4.833511
1795	0.17950000000000002	4.9471374
1796	0.1796	5.02833
1797	0.1797	4.981981
1798	0.17980000000000002	4.9250746
1799	0.1799	4.754096
1800	0.18000000000000002	4.6818233
1801	0.1801	4.597467
1802	0.1802	4.5765014
1803	0.18030000000000002	4.688554
1804	0.1804	4.690092
1805	0.18050000000000002	4.6760283
1806	0.1806	4.678808
1807	0.1807	4.673276
1808	0.18080000000000002	4.676832
1809	0.1809	4.6421757
1810	0.18100000000000002	4.676276
1811	0.1811	4.6912813
1812	0.1812	4.687004
1813	0.18130000000000002	4.6870933
1814	0.1814	4.6906443
1815	0.18150000000000002	4.6665545
1816	0.1816	4.676626
1817	0.1817	4.7533665
1818	0.18180000000000002	4.818397
1819	0.1819	4.8801217
1820	0.182	4.835179
1821	0.1821	4.801304
1822	0.1822	4.823083
1823	0.18230000000000002	4.807906
1824	0.1824	4.6950855
1825	0.1825	4.7332497
1826	0.1826	4.8064656
1827	0.1827	4.9347954
1828	0.18280000000000002	4.9077673
1829	0.1829	4.838428
1830	0.183	4.7747383
1831	0.1831	4.8263507
1832	0.1832	4.8555255
1833	0.18330000000000002	4.829229
1834	0.1834	4.9067106
1835	0.1835	5.0762515
1836	0.1836	5.1988573
1837	0.1837	5.283666
1838	0.18380000000000002	5.372649
1839	0.1839	5.4971704
1840	0.184	5.5027823
1841	0.1841	5.492328
1842	0.1842	5.4594646
1843	0.18430000000000002	5.376997
1844	0.1844	5.3036084
1845	0.1845	5.1274257
1846	0.18460000000000001	4.958444
1847	0.1847	4.746605
1848	0.18480000000000002	4.6052175
1849	0.1849	4.463015
1850	0.185	4.3206296
1851	0.18510000000000001	4.2408442
1852	0.1852	4.206548
1853	0.18530000000000002	4.215964
1854	0.1854	4.2073417
1855	0.1855	4.1097193
1856	0.18560000000000001	4.076199
1857	0.1857	4.046423
1858	0.18580000000000002	4.0190787
1859	0.1859	3.916597
1860	0.186	3.9426079
1861	0.18610000000000002	3.9490395
1862	0.1862	3.9114115
1863	0.18630000000000002	3.8988502
1864	0.1864	3.8320873
1865	0.1865	3.8018
1866	0.18660000000000002	3.7850373
1867	0.1867	3.8213103
1868	0.18680000000000002	3.8365288
1869	0.1869	3.880456
1870	0.187	3.8966563
1871	0.18710000000000002	3.9215162
1872	0.1872	3.9627454
1873	0.18730000000000002	3.9579506
1874	0.1874	3.9111161
1875	0.1875	3.8865182
1876	0.18760000000000002	3.8358345
1877	0.1877	3.7946591
1878	0.18780000000000002	3.750393
1879	0.1879	3.7747154
1880	0.188	3.7811394
1881	0.18810000000000002	3.724548
1882	0.1882	3.6844068
1883	0.1883	3.6001713
1884	0.1884	3.486542
1885	0.1885	3.3579416
1886	0.18860000000000002	3.1847465
1887	0.1887	3.127268
1888	0.1888	3.142989
1889	0.1889	3.1678557
1890	0.189	3.0927808
1891	0.18910000000000002	3.0238276
1892	0.1892	3.0539153
1893	0.1893	3.1017625
1894	0.1894	3.1612825
1895	0.1895	3.1228852
1896	0.18960000000000002	3.147087
1897	0.1897	3.261207
1898	0.1898	3.4263575
1899	0.1899	3.6107576
1900	0.19	3.6466916
1901	0.19010000000000002	3.5946772
1902	0.1902	3.4797668
1903	0.1903	3.4706137
1904	0.1904	3.4830604
1905	0.1905	3.4022734
1906	0.19060000000000002	3.3535786
1907	0.1907	3.3372798
1908	0.1908	3.3009186
1909	0.19090000000000001	3.2997673
1910	0.191	3.3119278
1911	0.19110000000000002	3.3661342
1912	0.1912	3.3517091
1913	0.1913	3.3547168
1914	0.19140000000000001	3.397342
1915	0.1915	3.4726894
1916	0.19160000000000002	3.5719688
1917	0.1917	3.5662577
1918	0.1918	3.6231642
1919	0.19190000000000002	3.6486964
1920	0.192	3.6155715
1921	0.19210000000000002	3.6461437
1922	0.1922	3.671056
1923	0.1923	3.6791205
1924	0.19240000000000002	3.687287
1925	0.1925	3.638702
1926	0.19260000000000002	3.5709448
1927	0.1927	3.4966228
1928	0.1928	3.3960521
1929	0.19290000000000002	3.359769
1930	0.193	3.2859762
1931	0.19310000000000002	3.2090807
1932	0.1932	3.2440317
1933	0.1933	3.2323802
1934	0.19340000000000002	3.2490993
1935	0.1935	3.2578456
1936	0.19360000000000002	3.3091893
1937	0.1937	3.3528519
1938	0.1938	3.4542308
1939	0.19390000000000002	3.6125908
1940	0.194	3.775673
1941	0.19410000000000002	3.9093556
1942	0.1942	3.9546378
1943	0.1943	3.9336677
1944	0.19440000000000002	3.8343477
1945	0.1945	3.7844312
1946	0.19460000000000002	3.7968297
1947	0.1947	3.8174355
1948	0.1948	3.812924
1949	0.19490000000000002	3.753904
1950	0.195	3.7916257
1951	0.1951	3.8289895
1952	0.1952	3.9368422
1953	0.1953	3.9434116
1954	0.19540000000000002	3.8546085
1955	0.1955	3.6900299
1956	0.1956	3.5351915
1957	0.1957	3.420831
1958	0.1958	3.2712352
1959	0.19590000000000002	3.2365093
1960	0.196	3.3376296
1961	0.1961	3.3990781
1962	0.1962	3.4123578
1963	0.1963	3.3506992
1964	0.19640000000000002	3.2934995
1965	0.1965	3.3161004
1966	0.1966	3.3369732
1967	0.1967	3.3890154
1968	0.1968	3.4074929
1969	0.19690000000000002	3.4345298
1970	0.197	3.4871368
1971	0.1971	3.5115511
1972	0.19720000000000001	3.5077145
1973	0.1973	3.5477812
1974	0.19740000000000002	3.594261
1975	0.1975	3.599839
1976	0.1976	3.613276
1977	0.19770000000000001	3.554404
1978	0.1978	3.5136354
1979	0.19790000000000002	3.5206041
1980	0.198	3.5199394
1981	0.1981	3.5694032
1982	0.19820000000000002	3.5867147
1983	0.1983	3.6564636
1984	0.19840000000000002	3.6217887
1985	0.1985	3.5720088
1986	0.1986	3.540139
1987	0.19870000000000002	3.563854
1988	0.1988	3.6452312
1989	0.19890000000000002	3.6874855
1990	0.199	3.6041853
1991	0.1991	3.565028
1992	0.19920000000000002	3.470765
1993	0.1993	3.372993
1994	0.19940000000000002	3.3857028
1995	0.1995	3.3973348
1996	0.1996	3.4184992
1997	0.19970000000000002	3.45764
1998	0.1998	3.5834007
[truncated: 13,626 more rows]
