# Supplementary material for: Machine learning coarse-grained potentials of protein thermodynamics
Source: Nat Commun. 2023 Sep 15;14:5739. doi: 10.1038/s41467-023-41343-1 (PMC10504246; doi:10.1038/s41467-023-41343-1)
Supplement: Supplementary file 4 — Source Data [file 41467_2023_41343_MOESM4_ESM.zip › Source_data/FigureS12/FigureS12e.csv]

time [ns]	RMSD [A]
0.0	25.135607
0.0001	25.067322
0.0002	24.989565
0.00030000000000000003	24.889278
0.0004	24.755089
0.0005	24.615128
0.0006000000000000001	24.489286
0.0007	24.372812
0.0008	24.293541
0.0009000000000000001	24.21759
0.001	24.16067
0.0011	24.087696
0.0012000000000000001	24.006924
0.0013000000000000002	23.915102
0.0014	23.871384
0.0015	23.885223
0.0016	23.861507
0.0017000000000000001	23.804794
0.0018000000000000002	23.789402
0.0019	23.806316
0.002	23.874296
0.0021000000000000003	23.933775
0.0022	23.967197
0.0023	23.985487
0.0024000000000000002	24.039482
0.0025	24.078785
0.0026000000000000003	24.117792
0.0027	24.170105
0.0028	24.185516
0.0029000000000000002	24.17327
0.003	24.150951
0.0031000000000000003	24.169767
0.0032	24.192045
0.0033	24.2183
0.0034000000000000002	24.245329
0.0035	24.251778
0.0036000000000000003	24.230125
0.0037	24.21574
0.0038	24.171738
0.0039000000000000003	24.079714
0.004	23.95134
0.0041	23.808083
0.004200000000000001	23.639238
0.0043	23.451214
0.0044	23.230568
0.0045000000000000005	23.003193
0.0046	22.831884
0.0047	22.713308
0.0048000000000000004	22.652273
0.0049	22.608171
0.005	22.494196
0.0051	22.317795
0.005200000000000001	22.133371
0.0053	21.970974
0.0054	21.767834
0.0055000000000000005	21.532097
0.0056	21.328705
0.0057	21.145126
0.0058000000000000005	20.945616
0.0059	20.746666
0.006	20.540144
0.0061	20.336184
0.006200000000000001	20.108723
0.0063	19.893307
0.0064	19.682991
0.006500000000000001	19.461584
0.0066	19.20739
0.0067	18.98233
0.0068000000000000005	18.768637
0.006900000000000001	18.581423
0.007	18.440907
0.0071	18.298891
0.007200000000000001	18.126684
0.0073	17.97558
0.0074	17.831419
0.007500000000000001	17.665876
0.0076	17.55854
0.0077	17.451538
0.0078000000000000005	17.360035
0.0079	17.244091
0.008	17.164516
0.0081	17.147932
0.0082	17.160664
0.0083	17.104284
0.008400000000000001	17.061327
0.0085	17.003325
0.0086	16.959269
0.008700000000000001	16.899815
0.0088	16.83883
0.0089	16.82012
0.009000000000000001	16.80824
0.0091	16.785286
0.0092	16.72998
0.009300000000000001	16.67137
0.0094	16.593002
0.0095	16.542736
0.009600000000000001	16.532742
0.0097	16.492012
0.0098	16.428614
0.0099	16.346449
0.01	16.189808
0.010100000000000001	16.026356
0.0102	15.875838
0.0103	15.735703
0.010400000000000001	15.650716
0.0105	15.602376
0.0106	15.552469
0.010700000000000001	15.4735155
0.0108	15.404648
0.0109	15.337474
0.011000000000000001	15.228672
0.0111	15.139302
0.0112	15.124618
0.011300000000000001	15.10516
0.0114	15.047475
0.0115	14.993705
0.011600000000000001	14.92769
0.0117	14.872004
0.0118	14.779526
0.0119	14.667035
0.012	14.594041
0.012100000000000001	14.527959
0.0122	14.487991
0.0123	14.453736
0.012400000000000001	14.4167795
0.0125	14.379694
0.0126	14.327551
0.012700000000000001	14.288848
0.0128	14.354607
0.0129	14.346995
0.013000000000000001	14.359995
0.0131	14.34371
0.0132	14.263365
0.013300000000000001	14.16796
0.0134	14.015643
0.0135	13.880449
0.013600000000000001	13.790455
0.0137	13.722857
0.013800000000000002	13.704795
0.013900000000000001	13.684453
0.014	13.708432
0.014100000000000001	13.691283
0.0142	13.625074
0.0143	13.590196
0.014400000000000001	13.587982
0.0145	13.5675955
0.0146	13.5336895
0.014700000000000001	13.506403
0.0148	13.511009
0.0149	13.520931
0.015000000000000001	13.495655
0.0151	13.451148
0.0152	13.368508
0.015300000000000001	13.270397
0.0154	13.204649
0.0155	13.213909
0.015600000000000001	13.24456
0.015700000000000002	13.212781
0.0158	13.202549
0.0159	13.253598
0.016	13.298607
0.0161	13.300248
0.0162	13.315451
0.016300000000000002	13.289984
0.0164	13.2872505
0.0165	13.245607
0.0166	13.1949835
0.0167	13.152908
0.016800000000000002	13.150388
0.016900000000000002	13.077494
0.017	12.9946575
0.0171	12.981557
0.0172	12.991994
0.0173	12.98586
0.017400000000000002	12.957652
0.0175	12.924957
0.0176	12.93423
0.0177	12.952812
0.0178	12.935043
0.0179	12.890141
0.018000000000000002	12.894306
0.0181	12.9089155
0.0182	12.976614
0.0183	13.00245
0.0184	12.956587
0.018500000000000003	12.91796
0.018600000000000002	12.915343
0.0187	12.962352
0.0188	13.035492
0.0189	13.084857
0.019	13.143528
0.019100000000000002	13.173473
0.019200000000000002	13.14065
0.0193	13.0857115
0.0194	13.034996
0.0195	12.948888
0.0196	12.859275
0.019700000000000002	12.852148
0.0198	12.81125
0.0199	12.7526455
0.02	12.664648
0.0201	12.570097
0.020200000000000003	12.525968
0.020300000000000002	12.464389
0.0204	12.39435
0.0205	12.325137
0.0206	12.305343
0.0207	12.338171
0.020800000000000003	12.367718
0.020900000000000002	12.352221
0.021	12.313779
0.0211	12.190843
0.0212	12.058339
0.0213	11.971066
0.021400000000000002	11.894722
0.021500000000000002	11.805383
0.0216	11.708338
0.0217	11.646831
0.0218	11.572536
0.0219	11.569738
0.022000000000000002	11.502036
0.0221	11.4508915
0.0222	11.457915
0.0223	11.452412
0.0224	11.535663
0.022500000000000003	11.644499
0.022600000000000002	11.631398
0.0227	11.637375
0.0228	11.674559
0.0229	11.671417
0.023	11.749608
0.023100000000000002	11.811242
0.023200000000000002	11.868664
0.0233	11.886942
0.0234	11.891908
0.0235	11.895278
0.0236	11.856671
0.023700000000000002	11.799915
0.0238	11.747711
0.0239	11.707642
0.024	11.672796
0.0241	11.635267
0.024200000000000003	11.591226
0.024300000000000002	11.579591
0.0244	11.564833
0.0245	11.545377
0.0246	11.565545
0.0247	11.654435
0.024800000000000003	11.718455
0.024900000000000002	11.724454
0.025	11.703374
0.0251	11.636828
0.0252	11.575635
0.0253	11.52829
0.025400000000000002	11.47415
0.025500000000000002	11.428785
0.0256	11.364885
0.0257	11.354399
0.0258	11.308636
0.025900000000000003	11.30599
0.026000000000000002	11.313982
0.0261	11.344385
0.0262	11.367354
0.0263	11.405821
0.0264	11.41
0.026500000000000003	11.388665
0.026600000000000002	11.4059725
0.0267	11.455163
0.0268	11.4997
0.0269	11.429418
0.027	11.342593
0.027100000000000003	11.3280525
0.027200000000000002	11.324648
0.0273	11.318195
0.0274	11.241904
0.0275	11.158301
0.027600000000000003	11.096251
0.027700000000000002	11.014825
0.027800000000000002	10.9723
0.0279	11.044464
0.028	11.177223
0.0281	11.26973
0.028200000000000003	11.368736
0.028300000000000002	11.426482
0.0284	11.451374
0.0285	11.438464
0.0286	11.456276
0.0287	11.521827
0.028800000000000003	11.535057
0.028900000000000002	11.518599
0.029	11.498819
0.0291	11.483097
0.0292	11.45912
0.029300000000000003	11.520812
0.029400000000000003	11.629226
0.029500000000000002	11.7090225
0.0296	11.663794
0.0297	11.622748
0.0298	11.689007
0.029900000000000003	11.752913
0.030000000000000002	11.84856
0.030100000000000002	11.863043
0.0302	11.824108
0.0303	11.769596
0.0304	11.69544
0.030500000000000003	11.62466
0.030600000000000002	11.593074
0.0307	11.551524
0.0308	11.520939
0.0309	11.465834
0.031	11.443989
0.031100000000000003	11.460653
0.031200000000000002	11.476818
0.0313	11.431845
0.031400000000000004	11.333173
0.0315	11.251696
0.0316	11.189976
0.0317	11.155702
0.0318	11.133467
0.031900000000000005	11.175339
0.032	11.17596
0.032100000000000004	11.164965
0.0322	11.184803
0.0323	11.188079
0.0324	11.232119
0.0325	11.268808
0.032600000000000004	11.264015
0.0327	11.324894
0.0328	11.442232
0.0329	11.563707
0.033	11.698331
0.033100000000000004	11.729028
0.0332	11.722464
0.0333	11.64852
0.0334	11.562543
0.0335	11.454149
0.033600000000000005	11.3463545
0.0337	11.2621155
0.033800000000000004	11.214421
0.0339	11.151577
0.034	11.146191
0.0341	11.189038
0.0342	11.215537
0.034300000000000004	11.251765
0.0344	11.222498
0.0345	11.213133
0.0346	11.261429
0.0347	11.200588
0.034800000000000005	11.097388
0.0349	11.070638
0.035	10.990082
0.0351	10.850743
0.0352	10.671669
0.035300000000000005	10.454535
0.0354	10.331975
0.035500000000000004	10.271451
0.0356	10.224753
0.0357	10.142747
0.0358	10.085687
0.0359	10.007462
0.036000000000000004	9.979672
0.0361	9.928114
0.0362	9.85592
0.0363	9.796183
0.0364	9.766829
0.036500000000000005	9.769587
0.0366	9.73285
0.0367	9.6478615
0.0368	9.5792465
0.0369	9.511318
0.037000000000000005	9.42804
0.0371	9.451139
0.037200000000000004	9.483716
0.0373	9.472567
0.0374	9.448765
0.0375	9.46594
0.0376	9.474107
0.037700000000000004	9.5858755
0.0378	9.710547
0.0379	9.769703
0.038	9.787142
0.0381	9.845897
0.038200000000000005	9.867086
0.0383	9.920075
0.038400000000000004	9.948443
0.0385	9.931083
0.0386	9.961438
0.038700000000000005	9.996811
0.0388	10.059101
0.038900000000000004	10.140996
0.039	10.200453
0.0391	10.236474
0.0392	10.280836
0.0393	10.310753
0.039400000000000004	10.392459
0.0395	10.464038
0.0396	10.533095
0.0397	10.526752
0.0398	10.53315
0.039900000000000005	10.566286
0.04	10.574529
0.040100000000000004	10.564856
0.0402	10.4968605
0.0403	10.346502
0.040400000000000005	10.205281
0.0405	10.158905
0.040600000000000004	10.131377
0.0407	10.192658
0.0408	10.189139
0.0409	10.180384
0.041	10.106022
0.041100000000000005	9.998819
0.0412	9.94625
0.0413	9.971447
0.0414	9.951831
0.0415	9.992813
0.041600000000000005	10.060453
0.0417	10.109829
0.041800000000000004	10.209141
0.0419	10.305674
0.042	10.397439
0.042100000000000005	10.424314
0.0422	10.402182
0.042300000000000004	10.368103
0.0424	10.338379
0.0425	10.262811
0.0426	10.193214
0.0427	10.119833
0.042800000000000005	10.113927
0.0429	10.108703
0.043000000000000003	10.11366
0.0431	10.159918
0.0432	10.246174
0.043300000000000005	10.304408
0.0434	10.307793
0.043500000000000004	10.312696
0.0436	10.388588
0.0437	10.440759
0.0438	10.493306
0.0439	10.528858
0.044000000000000004	10.541431
0.0441	10.586663
0.0442	10.564874
0.0443	10.536501
0.0444	10.500542
0.044500000000000005	10.467018
0.0446	10.454246
0.044700000000000004	10.459753
0.0448	10.518964
0.0449	10.67437
0.045000000000000005	10.772697
0.0451	10.847442
0.045200000000000004	10.881995
0.0453	10.938044
0.0454	10.93395
0.0455	10.877608
0.0456	10.828375
0.045700000000000005	10.741188
0.0458	10.720425
0.0459	10.681649
0.046	10.647893
0.0461	10.621092
0.046200000000000005	10.577746
0.0463	10.603023
0.046400000000000004	10.67934
0.0465	10.739233
0.0466	10.776452
0.046700000000000005	10.867636
0.0468	10.954518
0.046900000000000004	11.000284
0.047	11.087947
0.0471	11.111072
0.0472	11.109961
0.0473	11.0996685
0.047400000000000005	11.03499
0.0475	11.0121765
0.0476	11.013404
0.0477	11.021963
0.0478	11.029978
0.047900000000000005	11.014607
0.048	11.049501
0.048100000000000004	11.063482
0.0482	11.0880785
0.0483	11.098952
0.048400000000000006	11.066467
0.0485	10.965667
0.048600000000000004	10.862089
0.0487	10.791745
0.0488	10.736503
0.0489	10.703926
0.049	10.637014
0.049100000000000005	10.599557
0.0492	10.638384
0.049300000000000004	10.695529
0.0494	10.736345
0.0495	10.743701
0.049600000000000005	10.743381
0.0497	10.72107
0.049800000000000004	10.695918
0.0499	10.6975155
0.05	10.663608
0.050100000000000006	10.647165
0.0502	10.6696
0.050300000000000004	10.66819
0.0504	10.655698
0.0505	10.590816
0.0506	10.565948
0.0507	10.59922
0.050800000000000005	10.611195
0.0509	10.591884
0.051000000000000004	10.55488
0.0511	10.609668
0.0512	10.663643
0.051300000000000005	10.667302
0.0514	10.721477
0.051500000000000004	10.820089
0.0516	10.893848
0.0517	10.920149
0.051800000000000006	10.938354
0.0519	10.940324
0.052000000000000005	10.939511
0.0521	10.956482
0.0522	10.981841
0.0523	10.962139
0.0524	10.875855
0.052500000000000005	10.831936
0.0526	10.825831
0.052700000000000004	10.842775
0.0528	10.850325
0.0529	10.910863
0.053000000000000005	11.025882
0.0531	11.116973
0.053200000000000004	11.165066
0.0533	11.127882
0.0534	11.11148
0.053500000000000006	11.071004
0.0536	11.014815
0.053700000000000005	10.931946
0.0538	10.825994
0.0539	10.74739
0.054	10.63627
0.0541	10.503873
0.054200000000000005	10.428881
0.0543	10.378406
0.054400000000000004	10.289691
0.0545	10.239477
0.0546	10.252601
0.054700000000000006	10.258459
0.0548	10.319679
0.054900000000000004	10.376164
0.055	10.39957
0.0551	10.466441
0.055200000000000006	10.507178
0.0553	10.537378
0.055400000000000005	10.538379
0.0555	10.543658
0.055600000000000004	10.56197
0.0557	10.617341
0.0558	10.609849
0.055900000000000005	10.521483
0.056	10.422649
0.056100000000000004	10.427759
0.0562	10.442013
0.0563	10.451347
0.056400000000000006	10.458549
0.0565	10.4199295
0.056600000000000004	10.44178
0.0567	10.522365
0.0568	10.66737
0.056900000000000006	10.78782
0.057	10.863594
0.057100000000000005	10.844685
0.0572	10.841327
0.057300000000000004	10.865965
0.0574	10.903809
0.0575	10.9138
0.057600000000000005	10.845772
0.0577	10.787347
0.057800000000000004	10.756947
0.0579	10.731493
0.058	10.773945
0.058100000000000006	10.742797
0.0582	10.773648
0.058300000000000005	10.749454
0.0584	10.675359
0.0585	10.571991
0.058600000000000006	10.525711
0.0587	10.427657
0.058800000000000005	10.255103
0.0589	10.152294
0.059000000000000004	10.055023
0.0591	10.05087
0.0592	10.022813
0.059300000000000005	9.920948
0.0594	9.804684
0.059500000000000004	9.838834
0.0596	9.907933
0.0597	9.913477
0.059800000000000006	9.933497
0.0599	9.949078
0.060000000000000005	10.021322
0.0601	10.027705
0.060200000000000004	9.98351
0.0603	9.952969
0.0604	9.944479
0.060500000000000005	10.046715
0.0606	10.085842
0.060700000000000004	10.098116
0.0608	10.161121
0.0609	10.232348
0.061000000000000006	10.325423
0.0611	10.288471
0.061200000000000004	10.296003
0.0613	10.321598
0.0614	10.310627
0.061500000000000006	10.3127575
0.0616	10.352024
0.061700000000000005	10.346925
0.0618	10.366502
0.061900000000000004	10.440171
0.062	10.535919
0.0621	10.591169
0.062200000000000005	10.687543
0.0623	10.819253
0.062400000000000004	10.899338
0.0625	10.952276
0.0626	10.997515
0.0627	11.052493
0.06280000000000001	11.070237
0.0629	11.074
0.063	11.047536
0.0631	11.0490465
0.0632	11.101546
0.06330000000000001	11.113596
0.0634	11.174617
0.0635	11.184296
0.0636	11.222791
0.0637	11.208843
0.06380000000000001	11.161116
0.0639	11.109029
0.064	11.104816
0.0641	11.093406
0.06420000000000001	11.100504
0.06430000000000001	11.145721
0.0644	11.197361
0.0645	11.207948
0.0646	11.184016
0.06470000000000001	11.099091
0.0648	10.906807
0.0649	10.821549
0.065	10.575693
0.0651	10.332164
0.06520000000000001	10.218461
0.0653	10.120871
0.0654	10.073273
0.0655	10.1104145
0.0656	10.111353
0.06570000000000001	10.21085
0.0658	10.330092
0.0659	10.321372
0.066	10.215236
0.0661	10.148158
0.06620000000000001	10.106693
0.0663	10.087206
0.0664	10.058198
0.0665	10.026263
0.0666	9.992427
0.06670000000000001	9.931
0.0668	9.828467
0.0669	9.764671
0.067	9.633306
0.0671	9.618603
0.06720000000000001	9.6007185
0.0673	9.650334
0.0674	9.725958
0.0675	9.768555
0.06760000000000001	9.791064
0.06770000000000001	9.81495
0.0678	9.881403
0.0679	9.9226885
0.068	9.917249
0.06810000000000001	10.014318
0.0682	10.0445595
0.0683	10.015302
0.0684	9.997427
0.0685	9.9856415
0.06860000000000001	10.061628
0.0687	10.054847
0.0688	10.016278
0.0689	9.958777
0.069	9.867127
0.06910000000000001	9.820156
0.0692	9.844355
0.0693	9.762434
0.0694	9.62621
0.0695	9.463163
0.06960000000000001	9.370534
0.0697	9.378717
0.0698	9.395819
0.0699	9.39245
0.07	9.389269
0.07010000000000001	9.465443
0.0702	9.455125
0.0703	9.416456
0.0704	9.41124
0.07050000000000001	9.444386
0.07060000000000001	9.530022
0.0707	9.544394
0.0708	9.5405
0.0709	9.586695
0.07100000000000001	9.622546
0.0711	9.574095
0.0712	9.600361
0.0713	9.660824
0.0714	9.783775
0.07150000000000001	9.9192
0.0716	9.964759
0.0717	10.082935
0.0718	10.130846
0.0719	10.099811
0.07200000000000001	10.107027
0.0721	10.093438
0.0722	10.093764
0.0723	10.105467
0.0724	10.025398
0.07250000000000001	9.937036
0.0726	9.886966
0.0727	9.877775
0.0728	9.856631
0.0729	9.7801
0.07300000000000001	9.695696
0.0731	9.605078
0.0732	9.518964
0.0733	9.551836
0.0734	9.628849
0.07350000000000001	9.674988
0.0736	9.805763
0.0737	9.894913
0.0738	9.94354
0.07390000000000001	9.97278
0.07400000000000001	10.036341
0.0741	10.190464
0.0742	10.299353
0.0743	10.3571415
0.07440000000000001	10.430816
0.0745	10.479046
0.0746	10.467799
0.0747	10.4206
0.0748	10.409653
0.07490000000000001	10.378653
0.075	10.35155
0.0751	10.314238
0.0752	10.245039
0.0753	10.207553
0.07540000000000001	10.2217245
0.0755	10.233442
0.0756	10.284672
0.0757	10.296214
0.0758	10.275323
0.07590000000000001	10.254644
0.076	10.195687
0.0761	10.164434
0.0762	10.232139
0.0763	10.292338
0.07640000000000001	10.339864
0.0765	10.361647
0.0766	10.345375
0.0767	10.325505
0.07680000000000001	10.33865
0.07690000000000001	10.34816
0.077	10.438569
0.0771	10.528475
0.0772	10.614494
0.07730000000000001	10.642615
0.07740000000000001	10.627607
0.0775	10.603386
0.0776	10.555732
0.0777	10.538059
0.07780000000000001	10.516041
0.0779	10.488837
0.078	10.4031105
0.0781	10.275834
0.0782	10.142203
0.07830000000000001	9.972478
0.0784	9.812467
0.0785	9.687901
0.0786	9.684099
0.0787	9.686664
0.07880000000000001	9.691955
0.0789	9.655159
0.079	9.619846
0.0791	9.620496
0.0792	9.674643
0.07930000000000001	9.627874
0.0794	9.535479
0.0795	9.538823
0.0796	9.638811
0.07970000000000001	9.717202
0.07980000000000001	9.771398
0.0799	9.76174
0.08	9.730325
0.0801	9.79033
0.08020000000000001	9.816428
0.08030000000000001	9.83304
0.0804	9.842488
0.0805	9.898144
0.0806	9.969077
0.08070000000000001	10.068462
0.08080000000000001	10.114281
0.0809	10.135352
0.081	10.086803
0.0811	10.063282
0.08120000000000001	10.017991
0.0813	10.062483
0.0814	10.208419
0.0815	10.309748
0.0816	10.397841
0.08170000000000001	10.446487
0.0818	10.496014
0.0819	10.536555
0.082	10.592343
0.0821	10.657562
0.08220000000000001	10.733681
0.0823	10.741664
0.0824	10.708911
0.0825	10.660428
0.0826	10.593984
0.08270000000000001	10.528494
0.0828	10.4181
0.0829	10.331016
0.083	10.361041
0.08310000000000001	10.399338
0.08320000000000001	10.43878
0.0833	10.481168
0.0834	10.546463
0.0835	10.598691
0.08360000000000001	10.670548
0.08370000000000001	10.666715
0.0838	10.642731
0.0839	10.608544
0.084	10.51127
0.08410000000000001	10.41426
0.08420000000000001	10.301131
0.0843	10.282035
0.0844	10.317571
0.0845	10.326147
0.08460000000000001	10.22823
0.0847	10.124225
0.0848	10.075772
0.0849	10.061195
0.085	10.104066
0.08510000000000001	10.137424
0.0852	10.176833
0.0853	10.255896
0.0854	10.299762
0.0855	10.338438
0.08560000000000001	10.333108
0.0857	10.337393
0.0858	10.390501
0.0859	10.366225
0.08600000000000001	10.241091
0.08610000000000001	10.183871
0.0862	10.128286
0.0863	10.120561
0.0864	10.085417
0.08650000000000001	10.057602
0.08660000000000001	10.067594
0.0867	10.148921
0.0868	10.133976
0.0869	10.067255
0.08700000000000001	10.031503
0.08710000000000001	10.033371
0.0872	9.952242
0.0873	9.859221
0.0874	9.790768
0.08750000000000001	9.700204
0.0876	9.56356
0.0877	9.467475
0.0878	9.448374
0.0879	9.467628
0.08800000000000001	9.580787
0.0881	9.64808
0.0882	9.644074
0.0883	9.537716
0.0884	9.418249
0.08850000000000001	9.309512
0.0886	9.23879
0.0887	9.156842
0.0888	9.123864
0.0889	9.137426
0.08900000000000001	9.152132
0.0891	9.179624
0.0892	9.277824
0.0893	9.313243
0.08940000000000001	9.345218
0.08950000000000001	9.422625
0.0896	9.464206
0.0897	9.502613
0.0898	9.526887
0.08990000000000001	9.508113
0.09000000000000001	9.546984
0.0901	9.620335
0.0902	9.720906
0.0903	9.838381
0.09040000000000001	9.918989
0.09050000000000001	9.947906
0.0906	9.945025
0.0907	10.021816
0.0908	10.094551
0.09090000000000001	10.06153
0.091	9.978199
0.0911	9.956543
0.0912	9.949405
0.0913	9.954495
0.09140000000000001	9.979412
0.0915	10.016866
0.0916	10.003088
0.0917	9.966249
0.0918	9.916104
0.09190000000000001	9.896608
0.092	9.86432
0.0921	9.810729
0.0922	9.857356
0.09230000000000001	9.924196
0.09240000000000001	9.979555
0.0925	9.966478
0.0926	9.935039
0.0927	9.99577
0.09280000000000001	10.033526
0.09290000000000001	10.083021
0.093	10.128504
0.0931	10.199406
0.0932	10.214556
0.09330000000000001	10.229973
0.09340000000000001	10.199252
0.0935	10.191323
0.0936	10.065143
0.0937	9.986143
0.09380000000000001	9.9292145
0.09390000000000001	9.849883
0.094	9.727003
0.0941	9.617321
0.0942	9.588517
0.09430000000000001	9.544833
0.0944	9.40491
0.0945	9.303647
0.0946	9.15021
0.0947	9.11267
0.09480000000000001	9.222558
0.0949	9.223012
0.095	9.243863
0.0951	9.294391
0.0952	9.317652
0.09530000000000001	9.3658085
0.0954	9.471136
0.0955	9.530453
0.0956	9.47647
0.09570000000000001	9.4555
0.09580000000000001	9.407872
0.0959	9.37327
0.096	9.377639
0.0961	9.457743
0.09620000000000001	9.486907
0.09630000000000001	9.552807
0.0964	9.565218
0.0965	9.51087
0.0966	9.469958
0.09670000000000001	9.4637785
0.09680000000000001	9.491753
0.0969	9.494692
0.097	9.471197
0.0971	9.444658
0.09720000000000001	9.424957
0.09730000000000001	9.446531
0.0974	9.558575
0.0975	9.662093
0.0976	9.722506
0.09770000000000001	9.761131
0.0978	9.826078
0.0979	9.845018
0.098	9.826666
0.0981	9.839867
0.09820000000000001	9.868539
0.0983	9.95161
0.0984	10.05376
0.0985	10.09857
0.09860000000000001	10.123278
0.09870000000000001	10.162438
0.0988	10.15996
0.0989	10.073555
0.099	10.000318
0.09910000000000001	9.9175825
0.09920000000000001	9.832371
0.0993	9.858755
0.0994	9.921026
0.0995	9.940738
0.09960000000000001	9.889749
0.09970000000000001	9.9152975
0.0998	9.947577
0.0999	9.926058
0.1	9.934661
0.10010000000000001	9.820808
0.10020000000000001	9.716904
0.1003	9.687566
0.1004	9.74653
0.1005	9.83727
0.10060000000000001	9.980633
0.10070000000000001	10.133971
0.1008	10.23153
0.1009	10.323274
0.101	10.3632
0.10110000000000001	10.352267
0.1012	10.350857
0.1013	10.280813
0.1014	10.196351
0.1015	10.1578865
0.10160000000000001	10.14438
0.1017	10.192651
0.1018	10.200514
0.1019	10.160884
0.10200000000000001	10.131677
0.10210000000000001	10.141421
0.1022	10.164474
0.1023	10.135315
0.1024	10.06121
0.10250000000000001	10.007717
0.10260000000000001	10.065547
0.1027	10.078493
0.1028	10.125521
0.1029	10.090624
0.10300000000000001	10.052446
0.10310000000000001	10.048732
0.1032	10.110658
0.1033	10.066915
0.1034	10.021605
0.10350000000000001	10.006007
0.10360000000000001	9.951049
0.1037	9.885427
0.1038	9.766721
0.1039	9.660795
0.10400000000000001	9.654894
0.1041	9.760022
0.1042	9.8891325
0.1043	9.877847
0.1044	9.866816
0.10450000000000001	9.909161
0.1046	9.899608
0.1047	9.95722
0.1048	9.947376
0.10490000000000001	9.986202
0.10500000000000001	10.064082
0.1051	10.081457
0.1052	10.056576
0.1053	10.050122
0.10540000000000001	10.072027
0.10550000000000001	10.084035
0.1056	10.060422
0.1057	9.980744
0.1058	9.968731
0.10590000000000001	9.99991
0.10600000000000001	10.056302
0.1061	10.061622
0.1062	10.066091
0.1063	10.063595
0.10640000000000001	10.091545
0.10650000000000001	10.117465
0.1066	10.125247
0.1067	10.038586
0.1068	9.949533
0.10690000000000001	9.8997
0.10700000000000001	9.823378
0.1071	9.791169
0.1072	9.780232
0.1073	9.786932
0.10740000000000001	9.816364
0.1075	9.871033
0.1076	9.935625
0.1077	9.992345
0.1078	9.964535
0.10790000000000001	9.9642105
0.108	9.922854
0.1081	9.871151
0.1082	9.922064
0.10830000000000001	9.987763
0.10840000000000001	10.025303
0.1085	10.000084
0.1086	9.996121
0.1087	9.933263
0.10880000000000001	9.880297
0.10890000000000001	9.874175
0.109	9.917079
0.1091	9.991688
0.1092	10.050884
0.10930000000000001	10.052458
0.10940000000000001	10.042727
0.1095	9.997762
0.1096	9.928992
0.1097	9.892458
0.10980000000000001	9.91247
0.10990000000000001	10.004592
0.11	10.130061
0.1101	10.208128
0.1102	10.250916
0.11030000000000001	10.338203
0.11040000000000001	10.384951
0.1105	10.329572
0.1106	10.333297
0.1107	10.355646
0.11080000000000001	10.278068
0.1109	10.144242
0.111	10.058512
0.1111	10.02845
0.11120000000000001	9.940338
0.11130000000000001	9.914068
0.1114	9.936632
0.1115	9.839435
0.1116	9.757279
0.11170000000000001	9.816065
0.11180000000000001	9.886678
0.1119	9.956473
0.112	9.996198
0.1121	10.049773
0.11220000000000001	10.158305
0.11230000000000001	10.204747
0.1124	10.117712
0.1125	10.019156
0.1126	9.94672
0.11270000000000001	9.8567915
0.11280000000000001	9.78284
0.1129	9.711621
0.113	9.638503
0.1131	9.621153
0.11320000000000001	9.613716
0.11330000000000001	9.667418
0.1134	9.7946825
0.1135	9.912667
0.1136	9.959053
0.11370000000000001	9.9993725
0.11380000000000001	10.017907
0.1139	9.960261
0.114	9.829115
0.11410000000000001	9.797468
0.11420000000000001	9.864317
0.1143	9.946254
0.1144	10.069101
0.1145	10.174514
0.11460000000000001	10.192653
0.11470000000000001	10.225741
0.1148	10.287877
0.1149	10.368066
0.115	10.47754
0.11510000000000001	10.587243
0.11520000000000001	10.635026
0.1153	10.557541
0.1154	10.425951
0.1155	10.340839
0.11560000000000001	10.374281
0.11570000000000001	10.438123
0.1158	10.467627
0.1159	10.401957
0.116	10.259008
0.11610000000000001	10.077045
0.11620000000000001	10.06267
0.1163	10.059307
0.1164	10.064034
0.1165	10.088418
0.11660000000000001	10.224338
0.11670000000000001	10.390232
0.1168	10.436612
0.1169	10.36732
0.117	10.309941
0.11710000000000001	10.321029
0.11720000000000001	10.322266
0.1173	10.229386
0.1174	10.106228
0.11750000000000001	9.983551
0.11760000000000001	9.889276
0.1177	9.860447
0.1178	9.864572
0.1179	9.869599
0.11800000000000001	9.93817
0.11810000000000001	10.014251
0.1182	10.04916
0.1183	10.001824
0.1184	10.040836
0.11850000000000001	10.169279
0.11860000000000001	10.23057
0.1187	10.27206
0.1188	10.3133745
0.1189	10.370308
0.11900000000000001	10.51643
0.11910000000000001	10.624006
0.1192	10.672856
0.1193	10.605559
0.1194	10.542582
0.11950000000000001	10.512902
0.11960000000000001	10.444886
0.1197	10.36651
0.1198	10.230667
0.1199	10.061402
0.12000000000000001	9.950015
0.12010000000000001	9.855717
0.1202	9.911555
0.1203	9.940309
0.12040000000000001	9.940806
0.12050000000000001	9.855431
0.1206	9.795297
0.1207	9.868781
0.1208	9.861785
0.12090000000000001	9.894831
0.12100000000000001	9.954505
0.1211	9.962272
0.1212	10.054421
0.1213	10.114391
0.12140000000000001	10.15957
0.12150000000000001	10.162858
0.1216	10.13509
0.1217	10.059259
0.1218	10.0266
0.12190000000000001	10.006513
0.12200000000000001	10.044552
0.1221	10.077738
0.1222	10.088668
0.1223	10.149237
0.12240000000000001	10.210122
0.12250000000000001	10.282744
0.1226	10.3155985
0.1227	10.26516
0.1228	10.318471
0.12290000000000001	10.339548
0.12300000000000001	10.248402
0.1231	10.269813
0.1232	10.244626
0.1233	10.219576
0.12340000000000001	10.204386
0.12350000000000001	10.24119
0.1236	10.278015
0.1237	10.401119
0.12380000000000001	10.499911
0.12390000000000001	10.534285
0.124	10.546845
0.1241	10.502745
0.1242	10.455181
0.12430000000000001	10.453475
0.12440000000000001	10.391297
0.1245	10.34073
0.1246	10.320166
0.1247	10.241035
0.12480000000000001	10.033272
0.12490000000000001	9.848802
0.125	9.691226
0.12510000000000002	9.660783
0.1252	9.667737
0.1253	9.744899
0.1254	9.829449
0.1255	9.880097
0.12560000000000002	9.973902
0.1257	9.902664
0.1258	9.824512
0.1259	9.83667
0.126	9.8709
0.12610000000000002	9.909031
0.1262	9.949701
0.1263	10.03251
0.1264	10.057341
0.1265	10.084174
0.12660000000000002	10.087471
0.1267	10.084111
0.1268	10.072933
0.1269	10.082753
0.127	10.064308
0.12710000000000002	10.084319
0.1272	10.182717
0.1273	10.209724
0.1274	10.230715
0.1275	10.19199
0.12760000000000002	10.177181
0.1277	10.142546
0.1278	10.130732
0.1279	10.170418
0.128	10.237268
0.12810000000000002	10.252072
0.1282	10.257411
0.1283	10.1402025
0.12840000000000001	10.071917
0.1285	10.114369
0.12860000000000002	10.129091
0.1287	10.065735
0.1288	10.016614
0.12890000000000001	10.033682
0.129	10.0923605
0.1291	10.061638
0.1292	9.897829
0.1293	9.749137
0.12940000000000002	9.708843
0.1295	9.5933075
0.1296	9.514006
0.1297	9.408153
0.1298	9.31868
0.12990000000000002	9.254096
0.13	9.264244
0.1301	9.293801
0.1302	9.31923
0.1303	9.318167
0.13040000000000002	9.299413
0.1305	9.217395
0.1306	9.189303
0.1307	9.229204
0.1308	9.262646
0.13090000000000002	9.327549
0.131	9.341965
0.1311	9.423565
0.1312	9.503021
0.1313	9.576659
0.13140000000000002	9.580492
0.1315	9.513179
0.1316	9.454727
0.1317	9.365214
0.1318	9.3518915
0.13190000000000002	9.27821
0.132	9.17524
0.1321	9.144753
0.1322	9.197019
0.1323	9.181283
0.13240000000000002	9.117215
0.1325	9.038457
0.1326	8.994406
0.1327	8.940005
0.1328	8.913888
0.13290000000000002	8.953384
0.133	9.003491
0.1331	9.068215
0.1332	9.042221
0.1333	8.9665575
0.13340000000000002	8.864308
0.1335	8.834475
0.1336	8.877148
0.1337	8.90957
0.1338	8.98186
0.13390000000000002	9.13162
0.134	9.179364
0.1341	9.205488
0.1342	9.217224
0.1343	9.143105
0.13440000000000002	9.127741
0.1345	9.064753
0.1346	9.063498
0.13470000000000001	9.004067
0.1348	8.975658
0.13490000000000002	8.973661
0.135	8.910057
0.1351	8.819181
0.13520000000000001	8.795031
0.1353	8.846548
0.13540000000000002	8.963122
0.1355	9.037295
0.1356	9.064441
0.13570000000000002	9.00605
0.1358	8.988592
0.1359	9.043135
0.136	9.167484
0.1361	9.194547
0.13620000000000002	9.14719
0.1363	9.125888
0.1364	9.1254225
0.1365	9.125806
0.1366	9.166273
0.13670000000000002	9.20211
0.1368	9.213928
0.1369	9.234455
0.137	9.208151
0.1371	9.238842
0.13720000000000002	9.276752
0.1373	9.325309
0.1374	9.2859535
0.1375	9.241714
0.1376	9.263392
0.13770000000000002	9.283103
0.1378	9.301737
0.1379	9.44062
0.138	9.543295
0.1381	9.64939
0.13820000000000002	9.715511
0.1383	9.709522
0.1384	9.795291
0.1385	9.889193
0.1386	9.914637
0.13870000000000002	9.911293
0.1388	9.872481
0.1389	9.802171
0.139	9.77586
0.1391	9.778941
0.13920000000000002	9.819849
0.1393	9.806891
0.1394	9.740457
0.1395	9.77348
0.1396	9.85902
0.13970000000000002	9.923975
0.1398	9.947776
0.1399	9.96116
0.14	9.949744
0.1401	9.908382
0.14020000000000002	9.915322
0.1403	9.869354
0.1404	9.739439
0.1405	9.707522
0.1406	9.680578
0.14070000000000002	9.649116
0.1408	9.6286745
0.1409	9.580024
0.14100000000000001	9.589858
0.1411	9.667442
0.14120000000000002	9.776371
0.1413	9.852275
0.1414	9.848917
0.14150000000000001	9.844184
0.1416	9.909133
0.14170000000000002	9.906985
0.1418	9.859935
0.1419	9.767065
0.14200000000000002	9.633533
0.1421	9.601103
0.1422	9.614214
0.1423	9.614254
0.1424	9.622503
0.14250000000000002	9.7055435
0.1426	9.773872
0.1427	9.751513
0.1428	9.653403
0.1429	9.543649
0.14300000000000002	9.521234
0.1431	9.516075
0.1432	9.518088
0.1433	9.547257
0.1434	9.561305
0.14350000000000002	9.596037
0.1436	9.645251
0.1437	9.613198
0.1438	9.529494
0.1439	9.514181
0.14400000000000002	9.577524
0.1441	9.691262
0.1442	9.738408
0.1443	9.704963
0.1444	9.687554
0.14450000000000002	9.738979
0.1446	9.757992
0.1447	9.774845
0.1448	9.721718
0.1449	9.800148
0.14500000000000002	9.794031
0.1451	9.770138
0.1452	9.824061
0.1453	9.829691
0.1454	9.891522
0.14550000000000002	9.904558
0.1456	9.933425
0.1457	10.059642
0.1458	10.097766
0.1459	10.03197
0.14600000000000002	10.0159645
0.1461	10.014361
0.1462	10.006613
0.1463	9.955234
0.1464	9.847477
0.14650000000000002	9.707649
0.1466	9.630029
0.1467	9.6502
0.1468	9.697714
0.1469	9.7339
0.14700000000000002	9.82559
0.1471	9.894468
0.1472	9.927154
0.14730000000000001	9.957523
0.1474	9.959929
0.14750000000000002	9.961276
0.1476	9.903862
0.1477	9.872896
0.14780000000000001	9.839881
0.1479	9.823991
0.14800000000000002	9.878622
0.1481	9.915938
0.1482	9.956811
0.14830000000000002	9.930298
0.1484	9.822175
0.14850000000000002	9.7461405
0.1486	9.68957
0.1487	9.651781
0.14880000000000002	9.687548
0.1489	9.705513
0.149	9.724118
0.1491	9.647586
0.1492	9.508719
0.14930000000000002	9.454349
0.1494	9.450208
0.1495	9.398728
0.1496	9.3762455
0.1497	9.383247
0.14980000000000002	9.320148
0.1499	9.256035
0.15	9.276315
0.1501	9.307027
0.1502	9.352756
0.15030000000000002	9.461311
0.1504	9.513244
0.1505	9.645031
0.1506	9.711039
0.1507	9.775396
0.15080000000000002	9.85397
0.1509	9.942483
0.151	10.020349
0.1511	10.014345
0.1512	10.0334215
0.15130000000000002	10.083686
0.1514	10.096332
0.1515	10.119649
0.1516	10.043936
0.1517	10.017324
0.15180000000000002	9.967008
0.1519	9.967166
0.152	10.050232
0.1521	10.05578
0.1522	10.026447
0.15230000000000002	9.994135
0.1524	9.8909
0.1525	9.845401
0.1526	9.779676
0.1527	9.68351
0.15280000000000002	9.700116
0.1529	9.78079
0.153	9.817276
0.1531	9.81415
0.1532	9.780528
0.15330000000000002	9.750632
0.1534	9.752298
0.1535	9.741227
0.15360000000000001	9.709586
0.1537	9.673045
0.15380000000000002	9.636853
0.1539	9.526186
0.154	9.494599
0.15410000000000001	9.468402
0.1542	9.345809
0.15430000000000002	9.347659
0.1544	9.444671
0.1545	9.575787
0.15460000000000002	9.698643
0.1547	9.722956
0.15480000000000002	9.698018
0.1549	9.677114
0.155	9.666781
0.15510000000000002	9.627393
0.1552	9.579869
0.1553	9.552641
0.1554	9.493199
0.1555	9.456887
0.15560000000000002	9.376666
0.1557	9.363231
0.1558	9.393363
0.1559	9.34518
0.156	9.178273
0.15610000000000002	9.034315
0.1562	8.970218
0.1563	8.982852
0.1564	8.983123
0.1565	8.981617
0.15660000000000002	8.903433
0.1567	8.829373
0.1568	8.822342
0.1569	8.885272
0.157	8.932109
0.15710000000000002	8.978882
0.1572	9.047992
0.1573	9.104814
0.1574	9.097664
0.1575	9.141079
0.15760000000000002	9.2709875
0.1577	9.446202
0.1578	9.544478
0.1579	9.641569
0.158	9.6862955
0.15810000000000002	9.802463
0.1582	9.993983
0.1583	10.177181
0.1584	10.292484
0.1585	10.370676
0.15860000000000002	10.413784
0.1587	10.421759
0.1588	10.419017
0.1589	10.3874235
0.159	10.3076
0.15910000000000002	10.205822
0.1592	10.030426
0.1593	9.915148
0.15940000000000001	9.968109
0.1595	10.03434
0.15960000000000002	10.004163
0.1597	10.024824
0.1598	10.086561
0.15990000000000001	10.150403
0.16	10.158819
0.16010000000000002	10.187139
0.1602	10.245894
0.1603	10.376518
0.16040000000000001	10.455543
0.1605	10.406265
0.16060000000000002	10.355265
0.1607	10.2991905
0.1608	10.236155
0.16090000000000002	10.08265
0.161	9.896071
0.16110000000000002	9.810842
0.1612	9.778181
0.1613	9.727314
0.16140000000000002	9.770174
0.1615	9.848682
0.16160000000000002	9.925585
0.1617	10.014042
0.1618	10.135195
0.16190000000000002	10.222717
0.162	10.352378
0.1621	10.465993
0.1622	10.545272
0.1623	10.560401
0.16240000000000002	10.570194
0.1625	10.662383
0.1626	10.756817
0.1627	10.822781
0.1628	10.750848
0.16290000000000002	10.662321
0.163	10.652693
0.1631	10.666289
0.1632	10.718333
0.1633	10.650308
0.16340000000000002	10.573528
0.1635	10.535055
0.1636	10.511343
0.1637	10.467822
0.1638	10.498286
0.16390000000000002	10.550317
0.164	10.519245
0.1641	10.470886
0.1642	10.45851
0.1643	10.577578
0.16440000000000002	10.575721
0.1645	10.5626335
0.1646	10.54658
0.1647	10.516159
0.1648	10.469285
0.16490000000000002	10.474059
0.165	10.4668
0.1651	10.451984
0.1652	10.447209
0.1653	10.513313
0.16540000000000002	10.535838
0.1655	10.525853
0.1656	10.539447
0.16570000000000001	10.456826
0.1658	10.421428
0.16590000000000002	10.412155
0.166	10.396291
0.1661	10.359426
0.16620000000000001	10.316723
0.1663	10.174326
0.16640000000000002	10.001219
0.1665	9.921868
0.1666	9.919526
0.16670000000000001	9.913332
0.1668	9.965015
0.16690000000000002	9.972921
0.167	10.072407
0.1671	10.109489
0.16720000000000002	10.134415
0.1673	10.118817
0.16740000000000002	10.208294
0.1675	10.310515
0.1676	10.332591
0.16770000000000002	10.360925
0.1678	10.31363
0.16790000000000002	10.265908
0.168	10.279289
0.1681	10.311018
0.16820000000000002	10.335004
0.1683	10.38963
0.16840000000000002	10.356594
0.1685	10.27544
0.1686	10.280571
0.16870000000000002	10.399764
0.1688	10.4326935
0.1689	10.417707
0.169	10.419983
0.1691	10.346524
0.16920000000000002	10.291517
0.1693	10.325224
0.1694	10.360025
0.1695	10.397937
0.1696	10.431244
0.16970000000000002	10.514366
0.1698	10.576717
0.1699	10.683819
0.17	10.744893
0.1701	10.71879
0.17020000000000002	10.718536
0.1703	10.672633
0.1704	10.591124
0.1705	10.556381
0.1706	10.517761
0.17070000000000002	10.532766
0.1708	10.473737
0.1709	10.4157715
0.171	10.40282
0.1711	10.412762
0.17120000000000002	10.39866
0.1713	10.358428
0.1714	10.292244
0.1715	10.215071
0.1716	10.147033
0.17170000000000002	10.121198
0.1718	10.1645775
0.1719	10.236611
0.17200000000000001	10.292917
0.1721	10.274906
0.17220000000000002	10.238131
0.1723	10.242788
0.1724	10.245304
0.17250000000000001	10.236832
0.1726	10.2492485
0.17270000000000002	10.232368
0.1728	10.316631
0.1729	10.362085
0.17300000000000001	10.387564
0.1731	10.392933
0.17320000000000002	10.355459
0.1733	10.340822
0.1734	10.359728
0.17350000000000002	10.357564
0.1736	10.375245
0.17370000000000002	10.391559
0.1738	10.381128
0.1739	10.415488
0.17400000000000002	10.473881
0.1741	10.539789
0.17420000000000002	10.589101
0.1743	10.515588
0.1744	10.534315
0.17450000000000002	10.552607
0.1746	10.44995
0.17470000000000002	10.326055
0.1748	10.281072
0.1749	10.243345
0.17500000000000002	10.223871
0.1751	10.130246
0.1752	10.047635
0.1753	10.005707
0.1754	9.991617
0.17550000000000002	9.993744
0.1756	9.905353
0.1757	9.837248
0.1758	9.954888
0.1759	10.0549345
0.17600000000000002	10.1291065
0.1761	10.144344
0.1762	10.190938
0.1763	10.209099
0.1764	10.184792
0.17650000000000002	10.13536
0.1766	10.23338
0.1767	10.349992
0.1768	10.386655
0.1769	10.380225
0.17700000000000002	10.305878
0.1771	10.321228
0.1772	10.35452
0.1773	10.347884
0.1774	10.34404
0.17750000000000002	10.327374
0.1776	10.331194
0.1777	10.42125
0.1778	10.422704
0.1779	10.336336
0.17800000000000002	10.287425
0.1781	10.275767
0.1782	10.350751
0.17830000000000001	10.395702
0.1784	10.432366
0.17850000000000002	10.4371
0.1786	10.464048
0.1787	10.476183
0.17880000000000001	10.490889
0.1789	10.5330715
0.17900000000000002	10.542462
0.1791	10.5525675
0.1792	10.517179
0.17930000000000001	10.406142
0.1794	10.367871
0.17950000000000002	10.341761
0.1796	10.308238
0.1797	10.344569
0.17980000000000002	10.357635
0.1799	10.394485
0.18000000000000002	10.429281
0.1801	10.438233
0.1802	10.501977
0.18030000000000002	10.519299
0.1804	10.493503
0.18050000000000002	10.495324
0.1806	10.433539
0.1807	10.381857
0.18080000000000002	10.361562
0.1809	10.303605
0.18100000000000002	10.193091
0.1811	10.079641
0.1812	9.990068
0.18130000000000002	9.974488
0.1814	9.973023
0.18150000000000002	9.952097
0.1816	9.909113
0.1817	9.937779
0.18180000000000002	9.951943
0.1819	9.918012
0.182	9.841023
0.1821	9.811597
0.1822	9.855392
0.18230000000000002	9.87801
0.1824	9.934371
0.1825	10.077879
0.1826	10.123896
0.1827	10.125105
0.18280000000000002	10.07582
0.1829	10.019411
0.183	9.93271
0.1831	9.761873
0.1832	9.595781
0.18330000000000002	9.42193
0.1834	9.294211
0.1835	9.326401
0.1836	9.4028225
0.1837	9.440045
0.18380000000000002	9.4401245
0.1839	9.460743
0.184	9.47639
0.1841	9.50433
0.1842	9.564324
0.18430000000000002	9.611437
0.1844	9.757584
0.1845	9.870286
0.18460000000000001	9.84075
0.1847	9.788852
0.18480000000000002	9.747575
0.1849	9.734611
0.185	9.707611
0.18510000000000001	9.67083
0.1852	9.651485
0.18530000000000002	9.637651
0.1854	9.681233
0.1855	9.704869
0.18560000000000001	9.714926
0.1857	9.7422
0.18580000000000002	9.8094225
0.1859	9.872463
0.186	9.958476
0.18610000000000002	10.02776
0.1862	10.018136
0.18630000000000002	9.92953
0.1864	9.881623
0.1865	9.8196
0.18660000000000002	9.674894
0.1867	9.503261
0.18680000000000002	9.437847
0.1869	9.390315
0.187	9.353739
0.18710000000000002	9.38468
0.1872	9.496155
0.18730000000000002	9.655123
0.1874	9.731524
0.1875	9.862519
0.18760000000000002	10.013395
0.1877	10.06024
0.18780000000000002	9.968413
0.1879	9.777714
0.188	9.760179
0.18810000000000002	9.825908
0.1882	9.872384
0.1883	9.879228
0.1884	9.846078
0.1885	9.847672
0.18860000000000002	9.850562
0.1887	9.787063
0.1888	9.7774515
0.1889	9.790716
0.189	9.784631
0.18910000000000002	9.832963
0.1892	9.927599
0.1893	9.999007
0.1894	10.070384
0.1895	10.137239
0.18960000000000002	10.256542
0.1897	10.392796
0.1898	10.44209
0.1899	10.4214525
0.19	10.425289
0.19010000000000002	10.408131
0.1902	10.282457
0.1903	10.211915
0.1904	10.195421
0.1905	10.190573
0.19060000000000002	10.138339
0.1907	10.151454
0.1908	10.145798
0.19090000000000001	10.1064
0.191	10.090555
0.19110000000000002	10.063092
0.1912	9.991484
0.1913	9.931099
0.19140000000000001	9.890444
0.1915	9.851367
0.19160000000000002	9.846778
0.1917	9.934005
0.1918	9.979962
0.19190000000000002	9.894215
0.192	9.866514
0.19210000000000002	9.862616
0.1922	9.825613
0.1923	9.799519
0.19240000000000002	9.833331
0.1925	9.8317585
0.19260000000000002	9.768974
0.1927	9.756034
0.1928	9.683829
0.19290000000000002	9.627472
0.193	9.533802
0.19310000000000002	9.510976
0.1932	9.45235
0.1933	9.40622
0.19340000000000002	9.4355
0.1935	9.3698435
0.19360000000000002	9.332226
0.1937	9.318571
0.1938	9.306715
0.19390000000000002	9.383241
0.194	9.48988
0.19410000000000002	9.627295
0.1942	9.7106695
0.1943	9.706533
0.19440000000000002	9.663746
0.1945	9.646188
0.19460000000000002	9.6623535
0.1947	9.640398
0.1948	9.623759
0.19490000000000002	9.59753
0.195	9.547836
0.1951	9.5980835
0.1952	9.622539
0.1953	9.631059
0.19540000000000002	9.634213
0.1955	9.682143
0.1956	9.775738
0.1957	9.796813
0.1958	9.75745
0.19590000000000002	9.797581
0.196	9.8329
0.1961	9.858207
0.1962	9.908962
0.1963	9.93586
0.19640000000000002	9.969646
0.1965	9.958929
0.1966	9.848399
0.1967	9.697707
0.1968	9.627369
0.19690000000000002	9.621341
0.197	9.637074
0.1971	9.667366
0.19720000000000001	9.531386
0.1973	9.418479
0.19740000000000002	9.401325
0.1975	9.484457
0.1976	9.601595
0.19770000000000001	9.635479
0.1978	9.668728
0.19790000000000002	9.635224
0.198	9.561601
0.1981	9.523198
0.19820000000000002	9.428259
0.1983	9.318455
0.19840000000000002	9.288858
0.1985	9.304246
0.1986	9.336103
0.19870000000000002	9.434415
0.1988	9.51928
0.19890000000000002	9.582696
0.199	9.65157
0.1991	9.6884
0.19920000000000002	9.714706
0.1993	9.695095
0.19940000000000002	9.709143
0.1995	9.793994
0.1996	9.859155
0.19970000000000002	9.905138
0.1998	9.962488
[truncated: 60,501 more rows]
