# Supplementary material for: Machine learning coarse-grained potentials of protein thermodynamics
Source: Nat Commun. 2023 Sep 15;14:5739. doi: 10.1038/s41467-023-41343-1 (PMC10504246; doi:10.1038/s41467-023-41343-1)
Supplement: Supplementary file 4 — Source Data [file 41467_2023_41343_MOESM4_ESM.zip › Source_data/Figure S1/proteinb_ref_hist.csv]

	0	1	2	3	4	5	6	7	8	9	10	11	12	13	14	15	16	17	18	19	20	21	22	23	24	25	26	27	28	29	30	31	32	33	34	35	36	37	38	39	40	41	42	43	44	45	46	47	48
0	0.0	0.0	0.0	0.0	0.0	0.0	0.0	0.0	0.0	0.0	0.0	0.0	0.0	0.0	0.0	0.0	0.0	0.0	0.0	0.0	0.0	0.0	0.0	0.0	0.0	0.0	0.0	0.0	0.0	0.0	0.0	0.0	0.0	0.0	0.0	0.0	0.0	0.0	0.0	0.0	0.0	0.0	0.0	0.0	0.0	0.0	0.0	0.0	0.0
1	0.0	0.0	0.0	0.0	0.0	0.0	0.0	0.0	0.0	0.0	0.0	0.0	0.0	0.0	0.0	0.0	0.0	0.0	0.0	0.0	0.0	0.0	0.0	0.0	0.0	0.0	0.0	0.0	0.0	0.0	0.0	0.0	0.0	0.0	0.0	0.0	0.0	0.0	0.0	0.0	0.0	0.0	0.0	0.0	0.0	0.0	0.0	0.0	0.0
2	0.0	0.0	0.0	0.0	0.0	0.0	0.0	0.0	0.0	0.0	0.0	0.0	0.0	0.0	0.0	0.0	0.0	0.0	0.0	0.0	0.0	0.0	0.0	0.0	0.0	0.0	0.0	0.0	0.0	0.0	0.0	0.0	0.0	0.0	0.0	0.0	0.0	0.0	0.0	0.0	0.0	0.0	0.0	0.0	0.0	0.0	0.0	0.0	0.0
3	0.0	0.0	0.0	0.0	0.0	0.0	0.0	0.0	0.0	0.0	0.0	0.0	0.0	0.0	0.0	0.0	0.0	0.0	0.0	0.0	0.0	0.0	0.0	0.0	0.0	0.0	0.0	0.0	0.0	0.0	0.0	0.0	0.0	0.0	0.0	0.0	0.0	0.0	0.0	0.0	0.0	0.0	0.0	0.0	0.0	0.0	0.0	0.0	0.0
4	0.0	0.0	0.0	0.0	0.0	0.0	0.0	0.0	0.0	0.0	0.0	0.0	0.0	0.0	0.0	0.0	0.0	0.0	0.0	0.0	0.0	0.0	0.0	0.0	0.0	0.0	0.0	0.0	0.0	0.0	0.0	0.0	0.0	0.0	0.0	0.0	0.0	0.0	0.0	0.0	0.0	0.0	0.0	0.0	0.0	0.0	0.0	0.0	0.0
5	0.0	0.0	0.0	0.0	0.0	0.0	0.0	0.0	0.0	0.0	0.0	0.0	0.0	0.0	0.0	0.0	0.0	0.0	0.0	0.0	0.0	0.0	0.0	0.0	0.0	0.0	0.0	0.0	0.0	0.0	0.0	0.0	0.0	0.0	0.0	6.702840509941176	0.0	0.0	0.0	0.0	0.0	0.0	0.0	0.0	0.0	0.0	0.0	0.0	0.0
6	0.0	0.0	0.0	0.0	0.0	0.0	0.0	0.0	0.0	0.0	0.0	0.0	0.0	0.0	0.0	0.0	0.0	0.0	0.0	0.0	0.0	0.0	0.0	0.0	0.0	0.0	0.0	0.0	0.0	0.0	0.0	0.0	0.0	0.0	0.0	0.0	0.0	6.220741788251919	0.0	0.0	0.0	0.0	0.0	0.0	0.0	0.0	0.0	0.0	0.0
7	0.0	0.0	0.0	0.0	0.0	0.0	0.0	0.0	0.0	0.0	0.0	0.0	0.0	0.0	0.0	0.0	0.0	0.0	0.0	0.0	0.0	0.0	0.0	0.0	0.0	0.0	0.0	0.0	0.0	0.0	0.0	0.0	0.0	0.0	0.0	0.0	6.220741788251919	5.938732114418098	0.0	0.0	0.0	0.0	0.0	0.0	0.0	0.0	0.0	0.0	0.0
8	0.0	0.0	0.0	0.0	0.0	0.0	0.0	0.0	0.0	0.0	0.0	0.0	0.0	0.0	0.0	0.0	0.0	0.0	0.0	0.0	0.0	0.0	0.0	0.0	0.0	0.0	0.0	0.0	0.0	0.0	0.0	0.0	0.0	0.0	6.702840509941176	6.702840509941176	6.220741788251919	6.702840509941176	5.938732114418098	6.702840509941176	0.0	0.0	0.0	0.0	0.0	0.0	0.0	0.0	0.0
9	0.0	0.0	0.0	0.0	0.0	0.0	0.0	0.0	0.0	0.0	0.0	0.0	0.0	0.0	0.0	0.0	0.0	0.0	0.0	0.0	0.0	0.0	0.0	0.0	0.0	0.0	0.0	0.0	0.0	0.0	6.673309189955301	0.0	6.191210468266043	6.191210468266043	6.673309189955301	6.223495929427514	5.171279855840005	5.35453198888243	5.583441943541606	0.0	0.0	0.0	0.0	0.0	0.0	0.0	0.0	0.0	0.0
10	0.0	0.0	0.0	0.0	0.0	0.0	0.0	0.0	0.0	0.0	0.0	0.0	0.0	0.0	0.0	0.0	0.0	0.0	0.0	0.0	0.0	0.0	0.0	0.0	0.0	0.0	0.0	0.0	0.0	0.0	0.0	0.0	6.191210468266043	5.909200794432223	5.909200794432223	5.475201512118215	5.038805052099059	5.183212827237254	5.45663339272884	6.739452036742078	6.739452036742078	6.702840509941176	0.0	0.0	0.0	0.0	0.0	0.0	0.0
11	0.0	0.0	0.0	0.0	0.0	0.0	0.0	0.0	0.0	0.0	0.0	0.0	0.0	0.0	0.0	0.0	0.0	0.0	0.0	0.0	0.0	0.0	0.0	0.0	0.0	0.0	0.0	0.0	0.0	0.0	5.709111746576786	5.919859311616047	5.725067161321396	5.448458346878997	5.2500873877797005	5.469123221281855	4.739430027416253	4.704682219197737	4.839040865138633	5.1348776087667805	6.220741788251919	0.0	5.962924430776493	0.0	0.0	0.0	0.0	0.0	0.0
12	0.0	0.0	0.0	0.0	0.0	0.0	0.0	0.0	0.0	0.0	0.0	0.0	0.0	0.0	0.0	0.0	0.0	0.0	0.0	0.0	0.0	0.0	0.0	0.0	0.0	0.0	0.0	0.0	0.0	6.191210468266043	6.673309189955301	5.225496851478924	5.432410914480839	4.6837676165507816	4.389608046995274	4.376739484431003	4.372661903042502	4.177685510568839	4.234123150134698	4.728144996943179	5.480825709087236	5.597297322435988	6.702840509941176	0.0	0.0	0.0	0.0	0.0	0.0
13	0.0	0.0	0.0	0.0	0.0	0.0	0.0	0.0	0.0	0.0	0.0	0.0	0.0	0.0	0.0	0.0	0.0	0.0	0.0	0.0	0.0	0.0	0.0	0.0	0.0	0.0	0.0	0.0	0.0	5.909200794432223	5.227013024887528	4.7638818873751525	4.4361278797906785	4.063683302858431	3.965898894337062	3.806538952394219	3.822160333184456	3.5439614893980163	3.7928129621493487	4.105799385072199	4.46747824765411	5.002088728431206	5.487007595044336	6.257353315052821	0.0	0.0	0.0	0.0	0.0
14	0.0	0.0	0.0	0.0	0.0	0.0	0.0	0.0	0.0	0.0	0.0	0.0	0.0	0.0	0.0	0.0	0.0	0.0	0.0	0.0	0.0	0.0	0.0	0.0	0.0	0.0	0.0	6.191210468266043	5.560286113639185	5.34300298222986	4.7293288307380745	4.09762222876679	3.927492007283527	3.581854054900101	3.492155808614872	3.1755370018800675	3.216212295854231	3.2311311399246114	3.3861613058584425	3.604764452457482	3.9533504424571873	4.124471078504186	5.152004314405254	5.962924430776493	6.739452036742078	0.0	0.0	0.0	0.0
15	0.0	0.0	0.0	0.0	0.0	0.0	0.0	0.0	0.0	0.0	0.0	0.0	0.0	0.0	0.0	0.0	0.0	0.0	0.0	0.0	0.0	0.0	0.0	0.0	0.0	0.0	0.0	6.215553822671927	5.225725064806264	4.561283779603334	3.943709973900304	3.8564033497419588	3.6219632616092485	3.3664708003173422	3.110006568744748	2.874050124184475	2.785469154668354	2.809655238927824	2.9237550005750905	3.1106956915381683	3.340892947044783	3.72385379915031	4.0640755264499635	5.3996501551830764	5.342263222761208	6.532730476259523	0.0	0.0	0.0
16	0.0	0.0	0.0	0.0	0.0	0.0	0.0	0.0	0.0	0.0	0.0	0.0	0.0	0.0	0.0	0.0	0.0	0.0	0.0	0.0	0.0	0.0	0.0	0.0	0.0	0.0	5.927810779023712	5.476775726284208	4.459722427071901	4.052327446430679	3.716673662086333	3.5135208533188975	3.3191982434420386	3.117073717422105	2.8527697219251444	2.641267745849976	2.561036740676163	2.4739306782506936	2.615162064993019	2.6898971038819037	2.8898565490469523	3.222026246004041	3.68121739121549	4.481371794378511	5.08768134393539	5.69085293729753	6.532730476259523	5.5685330328810085	0.0
17	0.0	0.0	0.0	0.0	0.0	0.0	0.0	0.0	0.0	0.0	0.0	0.0	0.0	0.0	0.0	0.0	0.0	0.0	0.0	0.0	0.0	0.0	0.0	0.0	0.0	0.0	5.333328960771986	5.170906485167608	4.215967367188295	3.875753594246492	3.4134209307274426	3.1718761469639465	2.9977420769128273	2.729233354462496	2.5000639729779004	2.3038980264718663	2.3029879907712485	2.2319654225804375	2.2736036656452847	2.4206316225858386	2.6585676594648313	2.950203585766293	3.1756507716961093	3.758457801700191	4.186027882461337	4.67904933517352	4.907971568178674	5.813179012886401	0.0
18	0.0	0.0	0.0	0.0	0.0	0.0	0.0	0.0	0.0	0.0	0.0	0.0	0.0	0.0	0.0	0.0	0.0	0.0	0.0	0.0	0.0	0.0	0.0	0.0	0.0	6.081634698356307	5.3557424543447425	4.521675686485931	4.0634041305161865	3.4958434231959257	3.2475622430134643	3.0616574065690902	2.791634429955963	2.5649727943817493	2.3095133409670434	2.194335448480732	2.0035497586392235	2.047253960737627	2.077671627405659	2.1836068419836914	2.3496729886245045	2.5616580490529395	2.8486498192681533	3.0414244396205423	3.5952525796249986	3.965698334972392	4.765405336150177	5.08392911891125	6.532730476259523
19	0.0	0.0	0.0	0.0	0.0	0.0	0.0	0.0	0.0	0.0	0.0	0.0	0.0	0.0	0.0	0.0	0.0	0.0	0.0	0.0	0.0	0.0	0.0	0.0	6.379416434715042	5.370679967280289	5.029219102433732	4.158253832788359	3.773083371675208	3.3249496485640466	3.0111301875312084	2.710718992735537	2.5657029854823725	2.336999666002764	2.089828692712661	2.001850658472788	1.8812363078044325	1.834149378687283	1.8697806911701016	1.998495264661742	2.1376334509016774	2.2945005337332964	2.752330831592373	2.9412008732496253	3.2183610073406332	3.4844830616397036	4.316903088358718	4.741556426814421	5.168821100731272
20	0.0	0.0	0.0	0.0	0.0	0.0	0.0	0.0	0.0	0.0	0.0	0.0	0.0	0.0	0.0	0.0	0.0	0.0	0.0	0.0	0.0	0.0	7.031755752053153	6.452783966091623	6.179509125657049	5.140975297858747	4.790047458072317	4.109895674823607	3.34079955305095	3.201147164186193	2.7659060197799126	2.5773770186880314	2.350095714144874	2.1415935425985935	1.9486540171943587	1.8220370125959318	1.7300374102931868	1.677823203876843	1.7424677064097298	1.8155686422304957	1.9630185785084477	2.1949527527880224	2.387245019189215	2.5497813167377372	2.8626729177777857	3.1439037516380632	3.4488540512478356	4.0552005983693675	4.6152854817089
21	0.0	0.0	0.0	0.0	0.0	0.0	0.0	0.0	0.0	0.0	0.0	0.0	0.0	0.0	0.0	0.0	0.0	0.0	0.0	0.0	0.0	7.796725328957169	6.600295210732037	5.807321789646663	5.048232487980748	4.737843973262278	4.0059726536501366	3.6530016558804266	3.1856165852815885	2.9131350897388946	2.6885992347670657	2.4186330199284654	2.1782197717018215	2.0411979500670854	1.8634287436487358	1.7165798818374305	1.6369029083426647	1.5891555815030594	1.6278968859510479	1.6681570303228193	1.7909065809308085	1.993927062930681	2.1721569285132802	2.343160586494441	2.6121746671177033	2.8477019673804986	3.2132758594594644	3.5991881186623247	3.840269208507641
22	0.0	0.0	0.0	0.0	0.0	0.0	0.0	0.0	0.0	0.0	0.0	0.0	0.0	0.0	0.0	0.0	0.0	0.0	0.0	0.0	7.796725328957169	5.74863250018338	5.166819678437944	5.015846897096257	4.57175767157166	4.1763630623598225	3.6735823189227372	3.4219551134533446	3.050257129597657	2.7180875668385123	2.5124477684229167	2.2780341120015986	2.0952000996420286	1.9240218573902257	1.7503162341931415	1.6223467281013382	1.520582265913149	1.5130774734754096	1.4535357157753546	1.5433653642752527	1.6738274987948762	1.8531282931389401	2.0424742613511904	2.1917586773419573	2.3630799842192114	2.658527105562881	2.926125571099744	3.159830735386462	3.4364793675956684
23	0.0	0.0	0.0	0.0	0.0	0.0	0.0	0.0	0.0	0.0	0.0	0.0	0.0	0.0	0.0	0.0	0.0	0.0	0.0	8.350443526890482	6.592386734026801	5.383834579914133	4.409162784054834	4.305048087624286	3.7587430518005953	3.5992043823972764	3.437174754231386	3.181446057782598	2.893980223464777	2.612655075879142	2.392301449895452	2.1594952064539705	2.0071601349509307	1.8184617051520813	1.6352560618917624	1.5213969511908512	1.4819081905244524	1.4449223827921052	1.4452147188486753	1.508952306301969	1.6044100998522048	1.74774620009249	1.9227863648930987	2.1483348473756023	2.2938906859503487	2.570181011598122	2.620179442981478	2.8277443434297784	3.0747988832055975
24	0.0	0.0	0.0	0.0	0.0	0.0	0.0	0.0	0.0	0.0	0.0	0.0	0.0	0.0	0.0	0.0	0.0	0.0	0.0	7.361205755144333	5.542570637969066	4.5486324349263185	3.9334873495177685	3.709654205744482	3.435519507738704	3.225345689115065	3.1132587348532277	2.8732795198666614	2.7037749525158215	2.578952519914101	2.236988204949044	2.1215449676891596	1.9822632645857836	1.7750035559279387	1.6581233385577554	1.4963074952757611	1.4208892788620333	1.3754327538501516	1.3508952039774358	1.4335887532191864	1.5348099514139908	1.6459218743350514	1.866354736253617	2.000823271124744	2.1763242447463518	2.3578406868901545	2.490148190529909	2.780258394961377	2.7960511482339263
25	0.0	0.0	0.0	0.0	0.0	0.0	0.0	0.0	0.0	0.0	0.0	0.0	0.0	0.0	0.0	0.0	0.0	0.0	7.816913382180909	6.130244761263322	5.006485828829609	4.041684066413538	3.5880205317371447	3.288502939615056	3.1048701119707194	2.9629803700761497	2.825077037854054	2.6958588275201536	2.6199730930809584	2.4548496303001675	2.255656356915758	2.091969652444545	1.8949785237784798	1.7083892342539433	1.617222828670895	1.5326059137241583	1.3764182498457251	1.341101620205945	1.3598576786003096	1.4562700438742735	1.5088635526479943	1.6588095846790032	1.7635451768211792	1.8781194069190188	2.0730402029135475	2.2154098825636495	2.2793820813132846	2.477018588741832	2.7631940359405323
26	0.0	0.0	0.0	0.0	0.0	0.0	0.0	0.0	0.0	0.0	0.0	0.0	0.0	0.0	0.0	0.0	9.540601583217196	8.128631457368083	6.692873155544129	5.6383434264243775	4.757889999119113	3.99250895618999	3.4328495224339863	3.148732859751419	2.941426002477542	2.774192168525792	2.649677046410448	2.594170396041123	2.4992252003299122	2.3536818144397684	2.2391561316659563	2.0345214853552496	1.847374173711248	1.7043193457899153	1.5848937621998256	1.4637247674316227	1.4012478290593156	1.3638400134587862	1.398835771245174	1.481837148062794	1.523941630575632	1.6468582997257042	1.7822679233903105	1.8394205235553103	1.9123876828651434	2.041840733829012	2.1391029675763593	2.3169719369111923	2.539917723486792
27	0.0	0.0	0.0	0.0	0.0	0.0	0.0	0.0	0.0	0.0	0.0	0.0	0.0	0.0	0.0	0.0	7.9251742007848645	6.6803252285834915	6.03548137047548	5.360484550388353	4.60979218928688	3.9716825626485517	3.4434922273910646	3.052042354573421	2.7945581818540517	2.583157028751032	2.4965543285964027	2.441869004423675	2.312458045346648	2.218529424613109	2.0851427893655488	1.985314494939796	1.834030905002129	1.6754391640412956	1.576261704203675	1.467990088880628	1.401638799998016	1.435875014608698	1.4486706194192265	1.502451367474738	1.5289788628817376	1.617349743931214	1.7158735007226729	1.7874046357399336	1.83913603465968	1.9449102830797362	2.08530947039486	2.1312466894931608	2.321881415967155
28	0.0	0.0	0.0	0.0	0.0	0.0	0.0	0.0	0.0	0.0	0.0	0.0	0.0	0.0	0.0	9.207316832938682	8.006704434425066	6.352117733785491	5.626989993244049	5.000086006927027	4.516528619628017	3.9283757375351693	3.5211861786424756	3.0854537859205995	2.7913333885040736	2.558795479200049	2.46976148418022	2.3924670157994883	2.284464917715019	2.1321353273698906	2.0249011382359243	1.9487285998773998	1.8051479474358936	1.697883496632485	1.6122649640273843	1.4884580660064937	1.4761151372744226	1.4533611843113143	1.4724577357731694	1.525319634642797	1.5414789454099425	1.654327598677741	1.6974845923143902	1.7471705763207663	1.8305368649587188	1.859969999188562	1.91494316536506	2.0627633912575774	2.1368197619308558
29	0.0	0.0	0.0	0.0	0.0	0.0	0.0	0.0	0.0	0.0	0.0	0.0	0.0	0.0	9.26493138834398	8.987784697183995	7.0788273126907875	6.168192903946943	5.41011814294335	4.770626220808895	4.276522386127207	3.836797142588782	3.542162584371916	3.184075089432494	2.8963160989253827	2.6383813673744583	2.4660791677395015	2.4115473666333984	2.2189907720979787	2.089658245365982	1.975123507022945	1.8684925924689026	1.7742695461870572	1.6884014784746904	1.6140551141651405	1.563592176484216	1.5115781319578185	1.492486751221096	1.4708696044612162	1.5239182024305076	1.5386329396621625	1.651697593642052	1.6646714812893424	1.6704200297152236	1.7557345105477027	1.8165068909042472	1.8663897917198171	1.948175296870024	2.0438866927906125
30	0.0	0.0	0.0	0.0	0.0	0.0	0.0	0.0	0.0	0.0	0.0	0.0	0.0	0.0	0.0	7.5289726699257535	6.659542977943509	5.767728067138938	5.07295168534535	4.62643850543915	4.075439402193025	3.731847512092625	3.4638015379353413	3.194883672074098	2.9004209441504814	2.69340875886833	2.505841397581571	2.344664569920082	2.211038926883599	2.0545082243754416	1.9222490652771387	1.8373176727734832	1.7252402135767153	1.6591534186234589	1.6164843240838898	1.5940132838667602	1.5872242140325983	1.5627238419452039	1.5376399116007167	1.549421572277034	1.5526060950645486	1.6331808578958689	1.6227303693802742	1.687638455689823	1.673448363297132	1.778362779261458	1.7856918391039085	1.9261360210864376	1.9598484400325478
31	0.0	0.0	0.0	0.0	0.0	0.0	0.0	0.0	0.0	0.0	0.0	0.0	0.0	0.0	7.770135998706445	7.751406753328226	6.490134116831809	5.3775255773146196	4.902160903961237	4.3815560338990185	4.007986302706938	3.7036999673020357	3.372564169743782	3.1772976939345168	2.9450475620444423	2.7716179623604753	2.5565379014894547	2.3608999904166965	2.2019099421306474	2.001336063367408	1.8747576050486354	1.7678316580894733	1.6739166643771468	1.6420541144852128	1.6197959659644758	1.6288035046871339	1.6238079259011386	1.5700290057482618	1.6005308542131487	1.5978352405348688	1.6209645826880998	1.605747373136309	1.6332988547510365	1.614371692542019	1.6467753517292611	1.6791844053393779	1.7194149354549375	1.7333648180492793	1.7921269652554348
32	0.0	0.0	0.0	0.0	0.0	0.0	0.0	0.0	0.0	0.0	0.0	0.0	0.0	7.50808913550676	7.924490526226927	6.499313909171146	5.756798405711873	5.09608483015502	4.759920023962655	4.239730793333193	3.8960293362195757	3.6150641271501756	3.37571880726427	3.176744191001721	3.0690648130058737	2.9013455909046386	2.627320766960375	2.3090245165373804	2.088299898336191	1.9102773047798753	1.8320747987532902	1.7478152314671038	1.609130240483783	1.6003726996413916	1.6329272188674513	1.66825584664246	1.6415983722829037	1.6502035409331328	1.6749386624232296	1.66340665187202	1.664087118619571	1.5830650306033518	1.6505834012282548	1.6133830982909019	1.6674568252328954	1.621618112417671	1.6288043975540787	1.6238279546886063	1.7144273863709842
33	0.0	0.0	0.0	0.0	0.0	0.0	0.0	0.0	0.0	0.0	0.0	0.0	0.0	7.976823285985908	6.2348678873943655	5.902175676317194	5.268352312966792	4.874560049216582	4.466072714038605	4.182425246774503	3.709278481647391	3.5023967818619783	3.2900897698356064	3.142681399797977	3.064408630307184	2.9460877625144506	2.644234561084478	2.2661322801515325	2.03017730779788	1.8744055083221212	1.7765557923284603	1.7024513284911822	1.5833557454176517	1.5714421700061538	1.6205202188367678	1.6195785360974582	1.641904024050684	1.6775612441273036	1.697711153258322	1.7089573257542212	1.6520815589061582	1.6353123491414325	1.6213928890009517	1.606408117998067	1.6048966314081823	1.5654042095310952	1.5697192423291724	1.5163128289059942	1.4972250952956991
34	0.0	0.0	0.0	0.0	0.0	0.0	0.0	0.0	0.0	0.0	0.0	9.761722266063636	8.252234720395704	6.75773816184353	5.79232350730889	5.302020274997812	4.964436784242933	4.533927849324556	4.238918884918833	4.005448095596874	3.677697756777501	3.4278239141383122	3.2903637035106814	3.161417463804693	3.0101388196747814	2.8897753431078557	2.6273979786076107	2.3166795284529598	2.0744489476133325	1.893354118389452	1.7850884971825232	1.7009255907321301	1.6102728047038801	1.5296757444555715	1.5455633383889578	1.5380795983136948	1.5798678951182992	1.6484083826309175	1.6546081244568014	1.7054866836309057	1.7093298108241437	1.6588210571974975	1.6452953673444184	1.5952817623363624	1.5540586028966765	1.5042424657588387	1.471641052790876	1.44757881917192	1.4473465687087255
35	0.0	0.0	0.0	0.0	0.0	0.0	0.0	0.0	0.0	0.0	0.0	9.27962354437438	6.979314473978739	5.9932527188215765	5.444121420854746	5.1714792768407385	4.641620750590015	4.437878256682996	4.0753388290607635	3.827698531970784	3.6552799540293743	3.4186696889021904	3.393802206195328	3.2570352575244343	3.062555443347837	2.905031488640897	2.645608823909243	2.3870850285970975	2.1986267305823257	1.9922524502945014	1.8515385608330255	1.759177661838358	1.6608423963147874	1.5937468973256732	1.5434024960829693	1.4933931914511471	1.4852406522559947	1.5512766193136458	1.59611130310279	1.6476050708132335	1.6420426821623804	1.6502488244506037	1.6192149411362853	1.5538098959097026	1.5248390480797247	1.451153097281955	1.4505638383637138	1.3910251203981736	1.374800590259102
36	0.0	0.0	0.0	0.0	0.0	0.0	0.0	0.0	0.0	0.0	9.387326349509049	7.424528741448681	6.582329677744799	5.620628862106669	5.3100756653148355	4.773510665707345	4.459702094100409	4.167263739764216	4.035936049689395	3.8185965937579422	3.699780118841957	3.5216729637564907	3.4502588745669676	3.3226587683282163	3.1466219433960165	2.8918961046644536	2.728854509537197	2.549713611020328	2.369235518493434	2.1819228543434934	2.032898247233908	1.9343538692120377	1.8046116135873391	1.6961547740194933	1.644187530115778	1.5122002705422486	1.434529619729847	1.3590699211139134	1.3519450970347333	1.4165497614265479	1.4799393012401985	1.513033849192556	1.5467354579711308	1.4991415759873559	1.4740840273474078	1.423963362175321	1.3944140408904846	1.3144304784591783	1.3485134672962338
37	0.0	0.0	0.0	0.0	0.0	0.0	0.0	0.0	0.0	8.454236919243234	7.700814925264439	6.266388951371688	5.537163206456885	4.988380770931579	4.658860743774746	4.3527291476378345	4.168086765232992	4.024783639959475	3.9059588558999496	3.789176526494255	3.649178423984336	3.586336139300664	3.467671610904039	3.3283487426368574	3.203869668116899	3.0287081889924496	2.7314207563728687	2.593263005502282	2.441119745019891	2.3147609411894314	2.2168941350401137	2.1204135845751435	1.9554429639430402	1.8711729527805363	1.76619087533255	1.5843587988141539	1.3873896743129879	1.1805622224545371	0.9949865426490754	0.9703294544725058	1.0572676331960316	1.2343953305144333	1.3975665952324872	1.4386553554528292	1.454101228277445	1.4245387203717494	1.3860368169851802	1.3547895343919776	1.3522396207590073
38	0.0	0.0	0.0	0.0	0.0	0.0	0.0	0.0	8.506114091063026	7.196752415621901	6.236873367030503	5.356801345239262	4.846278812766938	4.387519398352294	4.051133869846431	3.941941425907849	3.9218513651933535	3.8374942427286833	3.7664639330595846	3.782697852381793	3.6766788835027673	3.59039975070286	3.4851115984060805	3.3059028511865427	3.2131332232046383	2.986448344891602	2.80968007752111	2.630588606112615	2.519057498439539	2.4361451495427375	2.3552174343086567	2.2603587728525425	2.144265659824631	1.9846619948713795	1.872800191520033	1.7114183974122112	1.4999014780965205	1.1688618752985644	0.8518055317434903	0.6195098777332375	0.6481222924685239	0.9261285034696578	1.2462417610460101	1.410506459953511	1.4224242925149233	1.420141446222177	1.3565183037220643	1.310215207296992	1.2961108412448668
39	0.0	0.0	0.0	0.0	0.0	0.0	0.0	9.003732884515976	7.932369857104893	6.537294087481326	5.3585919239974995	4.784769398010464	4.393178007830617	3.952326309170625	3.661531237438283	3.6047047145656212	3.6330302020868497	3.6321821590931047	3.615949328725215	3.5827312940514475	3.6307637474914425	3.6125259115225083	3.429144065145865	3.2702048722618646	3.117858939431376	2.973596166370046	2.819159693074226	2.6902176991833895	2.5703255018167064	2.5050745997303054	2.4121276411855743	2.363913739262261	2.2496376116251517	2.1431413131230816	2.0250230573365573	1.8586201637901634	1.6926008728659867	1.4128465863397106	1.0352927513700307	0.6935566637128661	0.6333181596616133	0.9039436642152388	1.1987239813065949	1.3525093239986696	1.3846013250527283	1.3289836655813994	1.2699684209177158	1.2274998430720747	1.2704746837962158
40	0.0	0.0	0.0	0.0	0.0	0.0	0.0	8.275824447008898	6.700891660907278	5.683631298818062	4.8470873179835845	4.426373894478186	4.027720488228734	3.622097151973175	3.35414589354196	3.3238699247984376	3.359772540265578	3.391957726043952	3.3762023563626875	3.511446012842566	3.5140571768632127	3.513015885419033	3.3638528556942915	3.214098679737164	3.0799662114833963	2.9057691093480336	2.806930138102062	2.707877330715951	2.641436463189421	2.5653127760133176	2.521697329339885	2.427984824683611	2.374514017491237	2.2547972415440287	2.1837457160118183	2.035539740156809	1.8902421315614553	1.676309938542882	1.3519394675498533	1.0396428966451414	0.9593321577217124	1.0931701604542785	1.2198421145904699	1.2744407075475226	1.324880924689929	1.2410313996653914	1.1581306412103358	1.1883302386283714	1.2478627245603886
41	0.0	0.0	0.0	0.0	0.0	0.0	9.600626756438901	7.379898199216022	6.012936224417443	5.232230808257587	4.644517322675496	4.215545759487478	3.7967896089391027	3.4593040768246115	3.183792869615457	3.0992015216492956	3.1718937805471312	3.195235624286743	3.2333523809965556	3.29033069447707	3.382684463978595	3.3423263236991327	3.280518875986726	3.1606801119769368	3.047450011703121	2.937055359736062	2.8410916758161604	2.7409087929690696	2.6988001235253027	2.6121124992615603	2.5614417584460036	2.51800710684369	2.4773014331104153	2.395582111747174	2.2558556829211747	2.185328181374962	2.0556082082817952	1.8489374269478271	1.5902995327870353	1.3488832113759988	1.2110740434000973	1.201809528191243	1.1800636787203422	1.2250829375193315	1.2503416491836696	1.2105575901140928	1.1558410819354186	1.1824021769480901	1.2290445580712794
42	0.0	0.0	0.0	0.0	0.0	0.0	9.600626756438901	6.727731911951025	5.571740737471298	4.839204771955101	4.490760301654836	4.063368952499424	3.653713673028759	3.313751292039727	3.1116041314601346	3.023446278930168	3.042200577453159	3.0867301259485047	3.1094743317824247	3.1190388165724854	3.1930973064549417	3.237208246263584	3.195315124627195	3.119338745369095	3.0061911642811645	2.9474760260464943	2.897570809150548	2.8719882037650435	2.7697658972298975	2.7474944021655996	2.628438822561407	2.6016470254682047	2.5856681137838096	2.538400141518038	2.3932331702559	2.2995289384315156	2.122340384752198	1.9805104528022022	1.747854034985496	1.555755360590069	1.4133817952635925	1.324823377659793	1.260587258653541	1.2235901656957568	1.2207313888967533	1.1807535168719645	1.168266559533906	1.1805516934014908	1.2193321804859765
43	0.0	0.0	0.0	0.0	0.0	0.0	8.636429313060386	6.672984470289698	5.462439916368302	4.735234107143585	4.335820409873639	3.991188816676605	3.5991173671179513	3.2706794327534747	3.0793082645776937	3.006268153205418	3.0046343054284184	3.039574002688252	3.0257876534095955	3.0603875586384945	3.0398631989299907	3.1135974264060473	3.0696955954689735	3.0022382887513923	2.968629093338912	2.9739770605673486	3.002241458304074	2.9346119442378202	2.869116565839675	2.8013705141162233	2.781871142209192	2.6814343550574056	2.5941188684979974	2.543981846353945	2.474746678091788	2.3170620629492764	2.173787992034885	2.0252379101258655	1.8365433856702267	1.6970883933792513	1.5859962905298706	1.476941224811124	1.415878517357101	1.303285464461839	1.2393322135561289	1.1564913806784118	1.0900384908520153	1.114694188346482	1.1910213023369773
44	0.0	0.0	0.0	0.0	0.0	0.0	9.600626756438901	7.334550776945665	5.71307814247683	4.954759706621422	4.504328862654528	4.081335787362793	3.6222881930100095	3.3004434231223674	3.102498353627231	3.0117258051370057	2.9844314452496037	2.9473103995930168	2.9425100725358635	2.9377463593664577	2.943313971224169	2.9417604339427297	2.91623243528081	2.9566648305225525	2.9834510922885333	2.9367830708313662	2.936326001518513	2.9821724360647424	2.9347637455252964	2.885584530863817	2.8022704272953862	2.779489473851601	2.675812165590306	2.5998509951906184	2.4858633161916903	2.341973479437106	2.17315327483075	1.9954500142765377	1.8827043531445908	1.8204158671782555	1.80664984268271	1.764387762780292	1.6102802410041703	1.515140810809124	1.3557616045721486	1.1663370372990536	1.0713679719641784	1.0999526011378493	1.2289436827084903
45	0.0	0.0	0.0	0.0	0.0	0.0	0.0	8.836518360915822	6.96798996423103	5.583987000616629	4.911775420635099	4.430523207601119	3.856195685243208	3.450316711788045	3.216531091404937	3.1071308697369733	3.025367231711219	2.945303825462934	2.88340549762936	2.848726993621599	2.794627844900837	2.7763204677434454	2.799886966126086	2.815831005799295	2.9074007415382153	2.9773035842596474	2.9684174382687742	2.9516201017587513	2.9231650758619536	2.9029503933249274	2.8945882331405373	2.8644514466234443	2.803943376113646	2.637966724895882	2.4813528045620594	2.284971743631156	2.0904247674742744	1.947791530447867	1.9060722311585434	1.948399117953167	1.9968112149337354	1.9681392549875008	1.88270368078429	1.7044426956643934	1.5122957446981036	1.3111002020084919	1.1806082928320962	1.1736848031886704	1.2351443176684724
46	0.0	0.0	0.0	0.0	0.0	0.0	0.0	0.0	7.498923598137601	6.666452383823483	5.605241307358748	4.809889562837244	4.0826063618926955	3.5755359352097105	3.3722332197980234	3.236438608958713	3.0774350316728927	2.948606049879522	2.831560978274982	2.7019980260497127	2.636091100773163	2.633874567000928	2.6592427779902983	2.7524271082488068	2.8182017114100755	2.88922280402141	2.9969272198612527	2.97839126971385	2.935989194585457	2.924972836404176	2.9121460085793545	2.906355987361476	2.856391164747825	2.637151492507465	2.5190143998896235	2.280593965941542	2.085294799081154	1.9771036619190068	1.9562046602538428	2.0568118748128845	2.1130410672466495	2.0990211129766174	2.009148872326333	1.905578097285097	1.7358822874036526	1.5417812306276075	1.3863462178810333	1.3005229798240507	1.2673646637662102
47	0.0	0.0	0.0	0.0	0.0	0.0	0.0	0.0	0.0	7.968602812991897	6.401773326743964	5.07975589479407	4.233403260083872	3.68262142283939	3.4575111786665835	3.3178886127643064	3.153922924051534	2.993991594290185	2.822650134159893	2.605228003741511	2.4853717441102217	2.4645710919701	2.5405932051580478	2.5895532567098036	2.712382739867141	2.829328658679707	2.9378679997686867	2.9904953515748116	2.9742976325214827	2.9479786930475194	2.958319370251153	2.9807052140274855	2.86609845623309	2.728486388024549	2.5000013183801983	2.328454524331114	2.197286736343488	2.1528581025498377	2.1638079385619613	2.1983244903981496	2.2026171347843237	2.1582284408084953	2.1175940001251017	2.063115082940794	1.9527195353936606	1.758958567470993	1.5549166405611587	1.4062190163961952	1.311680089941302
48	0.0	0.0	0.0	0.0	0.0	0.0	0.0	0.0	0.0	9.1865942513229	7.428555589676764	5.670347704696793	4.6112589225750575	3.9495483679537737	3.601690177968577	3.478678081199672	3.2683042617857745	3.0638586936759435	2.78844665364489	2.5738739506121795	2.3980957698954772	2.365417443574748	2.398495176299708	2.5036376202560953	2.572874864470306	2.703806779124061	2.84033099284359	2.947598063387239	2.9493972112847424	2.9399627143202802	3.008917932256542	2.9259482017081306	2.8542739841434357	2.7368578653736546	2.4971529885300616	2.392407829265712	2.333656170211262	2.344422449110937	2.3819616014627	2.345993971905408	2.258752946645473	2.175347611881605	2.1244910077945423	2.1244102944370895	2.0411073793943255	1.8773278548370187	1.6919953522555509	1.5085718813736935	1.3635518408669243
49	0.0	0.0	0.0	0.0	0.0	0.0	0.0	0.0	0.0	0.0	0.0	6.782842746676124	5.350509787787059	4.527316293147983	3.940169986548278	3.5445168724344565	3.2097112390540974	2.9523093496644486	2.7721120888533277	2.548450481223774	2.409645818016815	2.353115856289046	2.390032896147716	2.4351505504657225	2.49647998869129	2.6123005159670094	2.776165841965495	2.871972798037181	2.9148508540621836	2.962223926652334	2.9819334186171633	2.950303971066742	2.8227891947237196	2.7013836611742623	2.5258326185866378	2.4801057208896027	2.4674795355520005	2.5255611473997353	2.5200862523162084	2.442401740097893	2.3318792394695183	2.264791314899808	2.230258090350094	2.1900395115400184	2.102927962935349	1.9778993200473125	1.7967840054383468	1.655750918657017	1.4556626947383022
50	0.0	0.0	0.0	0.0	0.0	0.0	0.0	0.0	0.0	0.0	0.0	8.747151136219292	7.1492597853128625	5.384842375690662	4.180914415202185	3.3742169614417183	2.946298290560527	2.7541865752956727	2.6555171883490085	2.5501385308007927	2.453685155447514	2.3877602998279737	2.3955981370275308	2.397416542610411	2.461776133170383	2.549093562854463	2.648399733154205	2.772309272203572	2.8469421079285326	2.91851598453852	2.9153532351130402	2.8224219738869567	2.7648961931922913	2.615233957597234	2.5663762402886445	2.518648990174572	2.5472005116824232	2.51891097864667	2.528141154642737	2.4505419824972274	2.382044017856473	2.400881303457848	2.3256110961833554	2.2738898208266805	2.1832885747210784	2.006571953860543	1.887215890517775	1.7254988440454881	1.51653494204426
51	0.0	0.0	0.0	0.0	0.0	0.0	0.0	0.0	0.0	0.0	0.0	0.0	7.784552277401444	5.992648786357055	4.300484740247748	3.2591234973684933	2.713770429063875	2.514180217459342	2.502748193547546	2.5348501718140883	2.4905998994331626	2.447961703009223	2.412129779380686	2.393433555863727	2.4126379983827984	2.442310512758844	2.473135585778962	2.6301817039383804	2.734175051265128	2.8335448907989718	2.8167768839072953	2.718584989194414	2.6519862241873526	2.5833361419235117	2.607505996956007	2.594275902882685	2.602448058917082	2.552720511608842	2.498485889310895	2.3880251897925926	2.403344232793127	2.44736553458431	2.424596945699452	2.3605808098581513	2.2052186294260854	2.061294083811139	1.8983894600493714	1.766079352279315	1.4867879881498003
52	0.0	0.0	0.0	0.0	0.0	0.0	0.0	0.0	0.0	0.0	0.0	0.0	0.0	6.518933665963525	4.712942638595948	3.4115854829084262	2.7209308827445873	2.4340586518561493	2.4695841721575715	2.5567239182590664	2.554664686441884	2.5248134146720873	2.4822304385553795	2.426326613074805	2.416227149257003	2.401858170463101	2.4330561488836175	2.453264911398032	2.532744266300733	2.5739305382863438	2.528373640573331	2.521536829690618	2.5669319027893622	2.610441048198673	2.680309117561967	2.707292547431503	2.6403682783817204	2.583307674878602	2.522938719547889	2.422311817071837	2.4020416225402204	2.4135455966943966	2.436848869291436	2.4105765553390968	2.258951834428363	2.084189353275488	1.8932505365321926	1.6884067421382416	1.4954800044858207
53	0.0	0.0	0.0	0.0	0.0	0.0	0.0	0.0	0.0	0.0	0.0	0.0	0.0	8.265935052974534	5.572115009703504	3.950667639201129	3.049491113040434	2.675266187047152	2.6871031125042335	2.768059986574873	2.7224062756372915	2.64323974148165	2.5680545247029563	2.5046269599874997	2.437049211794012	2.3737044229236877	2.320952839815867	2.319499008932159	2.330418914974088	2.2730867533973664	2.2183104893274845	2.2603894485098768	2.356818493196173	2.5757195695698436	2.7215962869437305	2.7476838378569117	2.7069407011786137	2.6167344820625638	2.4984754395096203	2.437143098900512	2.399602023789424	2.3807584086412352	2.3845264820930274	2.367955089957831	2.306275009246187	2.0950157121861452	1.8584597420786255	1.6684619244702472	1.449692749584774
54	0.0	0.0	0.0	0.0	0.0	0.0	0.0	0.0	0.0	0.0	0.0	0.0	0.0	0.0	6.985856790361767	5.099623150304112	3.979797624267681	3.501059124789777	3.3954664279235325	3.332588100861933	3.1265110728019265	2.9046919546491545	2.735334933082068	2.5770755910948338	2.470334054104994	2.389699399103503	2.299430128875646	2.1865298207570993	2.0685206352765246	1.9777510720651361	1.9329007899246275	2.0153763749876705	2.222395427730359	2.5127444363829574	2.733641609746686	2.7887773084495406	2.7617338769743376	2.6937828604509346	2.5599318157225226	2.470952547402336	2.4266794552588125	2.3899979179661837	2.3442424037784657	2.3093615386122823	2.2867112730120422	2.0544477090972406	1.8589351884826573	1.6406151832766462	1.3426089394384744
55	0.0	0.0	0.0	0.0	0.0	0.0	0.0	0.0	0.0	0.0	0.0	0.0	0.0	0.0	0.0	7.29667658821559	5.789376264750876	4.969450975645405	4.723861164694906	4.440459051598241	3.8706622908095745	3.391291923702512	3.028551304794975	2.7417819633786418	2.5534754363691925	2.4267697280440905	2.292330090378203	2.084389707770803	1.8451725147659768	1.7070734422064224	1.6828534668637425	1.7951931016380969	2.0579704036715856	2.412652807751415	2.66646411768541	2.775475570938849	2.7944070904057923	2.72247534154837	2.6347329192668574	2.545101551532056	2.506807660880901	2.4416389461729033	2.370815965583899	2.3185026070506978	2.240428339320132	2.1275211882257588	1.97311610455936	1.7118647806401364	1.3818232634946068
56	0.0	0.0	0.0	0.0	0.0	0.0	0.0	0.0	0.0	0.0	0.0	0.0	0.0	0.0	0.0	0.0	8.996811383721145	7.285568278103497	7.031662126070206	6.03667165900981	5.1005833475819315	4.083664615486088	3.417319152224873	2.950952786584875	2.6536151125908645	2.5216413705191267	2.362403917544197	2.0485963077505844	1.707554024139633	1.4942959326442584	1.4395755938419126	1.6053117350117518	1.9255639917511442	2.29845335489327	2.552109397916562	2.67507802504393	2.7372424107944036	2.7287304064446984	2.693109379676114	2.6032150790083937	2.540625387107793	2.4971912725065963	2.416663750456974	2.3576477221586623	2.2519231923349543	2.217778781435087	2.087420049669174	1.8518694456144948	1.5886989658827226
57	0.0	0.0	0.0	0.0	0.0	0.0	0.0	0.0	0.0	0.0	0.0	0.0	0.0	0.0	0.0	0.0	0.0	0.0	0.0	8.3001329624568	6.085494931020936	4.655568988347893	3.742435554235277	3.1484133832904404	2.8225017228718543	2.6303405192108165	2.4699371095389346	2.119084315229403	1.7024611202709967	1.3706149863540884	1.2733985081281438	1.4568810223369417	1.8356215276984753	2.1467952485452364	2.3553949911012437	2.527084023980232	2.6273345317773757	2.6920030041146163	2.6341440787839976	2.615977893344063	2.5743544271663024	2.535194553711445	2.4734712851423084	2.3408675648158668	2.2755348896401304	2.298367993408607	2.2137904117670106	2.0890878155566965	2.002387607961556
58	0.0	0.0	0.0	0.0	0.0	0.0	0.0	0.0	0.0	0.0	0.0	0.0	0.0	0.0	0.0	0.0	0.0	0.0	0.0	9.041914979803943	6.965559425292648	5.256088035001545	4.174633993515034	3.5245164574640637	3.0819787283879294	2.8129713291368197	2.6415860589312374	2.3400041619707195	1.877846958840515	1.462103856756101	1.2925152192842027	1.4442754684730796	1.722212791914243	1.9667784726005695	2.166651016222725	2.3182217604474062	2.491555929915837	2.565892925245135	2.598066264599883	2.5957174947109443	2.562635870797959	2.5456846516798914	2.4784802215176396	2.388529580455977	2.3861360942927132	2.34870883499678	2.334828661871827	2.32586905139572	2.437887914023794
59	0.0	0.0	0.0	0.0	0.0	0.0	0.0	0.0	0.0	0.0	0.0	0.0	0.0	0.0	0.0	0.0	0.0	0.0	0.0	0.0	7.994872710661959	6.290128721068347	5.069709596414137	4.273452502525959	3.67313153583815	3.236864309331638	2.9584469643382234	2.731858234704925	2.3124334510070708	1.8427659326841623	1.5961769394045038	1.5987267207238456	1.6525189248690908	1.7413288876865596	1.882228385411929	2.088525377720622	2.2692241851548594	2.3984203729274207	2.4846292445905243	2.558581682778868	2.5952759797858564	2.611545903079311	2.5057635390239965	2.417876890326014	2.423095115212822	2.477284509630436	2.4382268881797367	2.47071398067559	2.5687915264690093
60	0.0	0.0	0.0	0.0	0.0	0.0	0.0	0.0	0.0	0.0	0.0	0.0	0.0	0.0	0.0	0.0	0.0	0.0	0.0	0.0	0.0	8.186724683649336	6.622133329253979	5.564746141138528	4.570945007160301	3.932822693005838	3.4455065481830442	3.153734557462554	2.8719471136091497	2.5061860362599684	2.180034695978892	1.9022724287264947	1.6898801364660954	1.5777556816670724	1.6426906957660425	1.8492401537388106	2.072124411511472	2.2281295578126756	2.3673441988859047	2.479205941891578	2.577902487842786	2.6472608749610482	2.5048160459922504	2.4176971945209673	2.474246557568471	2.4761330675967073	2.4514079315348494	2.4527940275544995	2.5199584168890454
61	0.0	0.0	0.0	0.0	0.0	0.0	0.0	0.0	0.0	0.0	0.0	0.0	0.0	0.0	0.0	0.0	0.0	0.0	0.0	0.0	0.0	0.0	8.660445497389778	7.55535320911388	5.983520523734363	5.046555212521399	4.21252800413472	3.684101557628042	3.3861034346039633	3.088724317759009	2.723215485301352	2.3233385413153456	1.8942042310538523	1.5760612009956474	1.5170754332182397	1.6997617880870552	1.8965098422167999	2.05570649876625	2.1964212949129025	2.383401360728366	2.5487368840775013	2.629740988104744	2.51545671106131	2.4273500795111915	2.556029279896643	2.5331546166458314	2.512801674355584	2.5215164262232306	2.572555288868704
62	0.0	0.0	0.0	0.0	0.0	0.0	0.0	0.0	0.0	0.0	0.0	0.0	0.0	0.0	0.0	0.0	0.0	0.0	0.0	0.0	0.0	0.0	0.0	0.0	8.57600724091857	6.290682427215529	5.342891624629672	4.52113223400139	3.9207109697974194	3.4493237721820926	3.0316280167512883	2.7233633653121774	2.314943633357401	1.8249799126662647	1.6003115286336045	1.652896630581822	1.7680575971463504	1.8796425855142682	2.0159114532442666	2.19711366972763	2.3946011627129207	2.5026561127300933	2.447907897231931	2.4977317386890294	2.518499521397905	2.615847092956454	2.6970313661857443	2.763217823940677	2.6065900790175935
63	0.0	0.0	0.0	0.0	0.0	0.0	0.0	0.0	0.0	0.0	0.0	0.0	0.0	0.0	0.0	0.0	0.0	0.0	0.0	0.0	0.0	0.0	0.0	0.0	0.0	8.065764910348612	6.706786286950967	5.6359115986109245	4.706811657084474	3.807141993284047	3.2482768867636387	3.0115786166417737	2.8035556789194236	2.3237557433294618	1.9169112764756222	1.7267892928194049	1.6441478268781773	1.6504013587749857	1.763226235240802	1.9466736961677094	2.149457152627147	2.299773143471572	2.416720607032412	2.409301265527119	2.421802414318567	2.615311479878519	2.921756613295616	3.099824583669174	2.6052624871218826
64	0.0	0.0	0.0	0.0	0.0	0.0	0.0	0.0	0.0	0.0	0.0	0.0	0.0	0.0	0.0	0.0	0.0	0.0	0.0	0.0	0.0	0.0	0.0	0.0	0.0	0.0	0.0	7.328978244740181	5.63616286084239	4.291237943105399	3.5463117190707005	3.341691989343215	3.2663218552203284	2.933196564284677	2.37895534594051	1.89772966648744	1.5716652295026958	1.4079690065295947	1.4580210590929554	1.651897460187969	1.7924958233093284	1.96585133800551	2.111681132846099	2.178009750220857	2.295153299460275	2.5969074506048684	3.1873827611862695	3.4441516499377847	2.6275633382293715
65	0.0	0.0	0.0	0.0	0.0	0.0	0.0	0.0	0.0	0.0	0.0	0.0	0.0	0.0	0.0	0.0	0.0	0.0	0.0	0.0	0.0	0.0	0.0	0.0	0.0	0.0	0.0	0.0	6.943482216699655	5.258608527840254	4.30152969593923	3.886325848880364	3.8313964261413953	3.635409625820969	2.923168664721747	2.1455860347825317	1.5614605115275526	1.269439183572905	1.2678810043722444	1.3640829578556413	1.4157081254363644	1.550789880944898	1.7359936980075479	1.9111192400282007	2.193079371575832	2.6367330278555197	3.2614175775683685	3.5223556437944823	2.7283497358197777
66	0.0	0.0	0.0	0.0	0.0	0.0	0.0	0.0	0.0	0.0	0.0	0.0	0.0	0.0	0.0	0.0	0.0	0.0	0.0	0.0	0.0	0.0	0.0	0.0	0.0	0.0	0.0	0.0	0.0	7.3675483783643845	5.7654619526604804	4.810067099240452	4.674906984162151	4.431036054170551	3.5577168946173168	2.545998962932123	1.7743324092298143	1.3821942041405815	1.2930711344968393	1.169637690861253	1.0667446500543503	1.1312780992646965	1.3453530860709626	1.651527234912629	2.1299438099730073	2.7185135824979025	3.3682513188701306	3.4963077012719164	3.137772241333257
67	0.0	0.0	0.0	0.0	0.0	0.0	0.0	0.0	0.0	0.0	0.0	0.0	0.0	0.0	0.0	0.0	0.0	0.0	0.0	0.0	0.0	0.0	0.0	0.0	0.0	0.0	0.0	0.0	0.0	0.0	7.771320599002115	6.673854864943815	5.864553799202099	5.425647737325429	4.548471781329333	3.214694443283156	2.2782039092514155	1.7293228913779433	1.3858347742260855	0.9951712080679358	0.6997775539693287	0.6940966662736447	0.9511789912086699	1.5131662483838944	2.3493113306233266	3.192788335714025	3.6601088683966334	3.7424389752070666	3.910489470301164
68	0.0	0.0	0.0	0.0	0.0	0.0	0.0	0.0	0.0	0.0	0.0	0.0	0.0	0.0	0.0	0.0	0.0	0.0	0.0	0.0	0.0	0.0	0.0	0.0	0.0	0.0	0.0	0.0	0.0	0.0	0.0	0.0	8.850841941246088	7.000608151910711	5.766133617082287	4.266929188201825	2.9898839168432914	2.2079830241295917	1.554495168651996	0.8407077548805497	0.35030302700994476	0.2717787305810737	0.6231387474282504	1.547952822253436	3.0941935031238086	4.239979783210366	4.431252547831724	4.550890034206457	5.528258993803886
69	0.0	0.0	0.0	0.0	0.0	0.0	0.0	0.0	0.0	0.0	0.0	0.0	0.0	0.0	0.0	0.0	0.0	0.0	0.0	0.0	0.0	0.0	0.0	0.0	0.0	0.0	0.0	0.0	0.0	0.0	0.0	0.0	0.0	0.0	0.0	5.511107055199815	4.095012308087163	2.9451745048489015	1.9523558959212672	0.9208426622090315	0.15806883817840944	0.0	0.5306669955177452	1.947642993084171	4.429049101133442	5.568812656096604	6.031880081981262	6.553564737915234	7.426044201391083
70	0.0	0.0	0.0	0.0	0.0	0.0	0.0	0.0	0.0	0.0	0.0	0.0	0.0	0.0	0.0	0.0	0.0	0.0	0.0	0.0	0.0	0.0	0.0	0.0	0.0	0.0	0.0	0.0	0.0	0.0	0.0	0.0	0.0	0.0	0.0	7.647966527837928	5.957846423050974	4.177257039098672	2.7700933590021077	1.2959218539606376	0.2534243572469079	0.04988027931063943	0.8687510810330878	2.845250655519934	6.386922116245502	0.0	0.0	0.0	0.0
71	0.0	0.0	0.0	0.0	0.0	0.0	0.0	0.0	0.0	0.0	0.0	0.0	0.0	0.0	0.0	0.0	0.0	0.0	0.0	0.0	0.0	0.0	0.0	0.0	0.0	0.0	0.0	0.0	0.0	0.0	0.0	0.0	0.0	0.0	0.0	0.0	0.0	6.510786273029126	4.116173085256454	2.080208714508166	0.8303316772155491	0.7122033718611465	1.9066603403886622	4.672842479321263	0.0	0.0	0.0	0.0	0.0
72	0.0	0.0	0.0	0.0	0.0	0.0	0.0	0.0	0.0	0.0	0.0	0.0	0.0	0.0	0.0	0.0	0.0	0.0	0.0	0.0	0.0	0.0	0.0	0.0	0.0	0.0	0.0	0.0	0.0	0.0	0.0	0.0	0.0	0.0	0.0	0.0	0.0	7.373288691278834	5.623268921843826	3.521124120792186	2.273324017190722	2.3337650738693427	4.017966543871232	0.0	0.0	0.0	0.0	0.0	0.0
73	0.0	0.0	0.0	0.0	0.0	0.0	0.0	0.0	0.0	0.0	0.0	0.0	0.0	0.0	0.0	0.0	0.0	0.0	0.0	0.0	0.0	0.0	0.0	0.0	0.0	0.0	0.0	0.0	0.0	0.0	0.0	0.0	0.0	0.0	0.0	0.0	0.0	0.0	0.0	6.330910489669613	5.208666123674806	5.594821116079112	7.346965102314291	0.0	0.0	0.0	0.0	0.0	0.0
74	0.0	0.0	0.0	0.0	0.0	0.0	0.0	0.0	0.0	0.0	0.0	0.0	0.0	0.0	0.0	0.0	0.0	0.0	0.0	0.0	0.0	0.0	0.0	0.0	0.0	0.0	0.0	0.0	0.0	0.0	0.0	0.0	0.0	0.0	0.0	0.0	0.0	0.0	0.0	0.0	7.867961044384927	0.0	0.0	0.0	0.0	0.0	0.0	0.0	0.0
75	0.0	0.0	0.0	0.0	0.0	0.0	0.0	0.0	0.0	0.0	0.0	0.0	0.0	0.0	0.0	0.0	0.0	0.0	0.0	0.0	0.0	0.0	0.0	0.0	0.0	0.0	0.0	0.0	0.0	0.0	0.0	0.0	0.0	0.0	0.0	0.0	0.0	0.0	0.0	0.0	0.0	0.0	0.0	0.0	0.0	0.0	0.0	0.0	0.0
76	0.0	0.0	0.0	0.0	0.0	0.0	0.0	0.0	0.0	0.0	0.0	0.0	0.0	0.0	0.0	0.0	0.0	0.0	0.0	0.0	0.0	0.0	0.0	0.0	0.0	0.0	0.0	0.0	0.0	0.0	0.0	0.0	0.0	0.0	0.0	0.0	0.0	0.0	0.0	0.0	0.0	0.0	0.0	0.0	0.0	0.0	0.0	0.0	0.0
77	0.0	0.0	0.0	0.0	0.0	0.0	0.0	0.0	0.0	0.0	0.0	0.0	0.0	0.0	0.0	0.0	0.0	0.0	0.0	0.0	0.0	0.0	0.0	0.0	0.0	0.0	0.0	0.0	0.0	0.0	0.0	0.0	0.0	0.0	0.0	0.0	0.0	0.0	0.0	0.0	0.0	0.0	0.0	0.0	0.0	0.0	0.0	0.0	0.0
78	0.0	0.0	0.0	0.0	0.0	0.0	0.0	0.0	0.0	0.0	0.0	0.0	0.0	0.0	0.0	0.0	0.0	0.0	0.0	0.0	0.0	0.0	0.0	0.0	0.0	0.0	0.0	0.0	0.0	0.0	0.0	0.0	0.0	0.0	0.0	0.0	0.0	0.0	0.0	0.0	0.0	0.0	0.0	0.0	0.0	0.0	0.0	0.0	0.0
79	0.0	0.0	0.0	0.0	0.0	0.0	0.0	0.0	0.0	0.0	0.0	0.0	0.0	0.0	0.0	0.0	0.0	0.0	0.0	0.0	0.0	0.0	0.0	0.0	0.0	0.0	0.0	0.0	0.0	0.0	0.0	0.0	0.0	0.0	0.0	0.0	0.0	0.0	0.0	0.0	0.0	0.0	0.0	0.0	0.0	0.0	0.0	0.0	0.0
[truncated: 31 more columns]
