# Supplementary material for: Machine learning coarse-grained potentials of protein thermodynamics
Source: Nat Commun. 2023 Sep 15;14:5739. doi: 10.1038/s41467-023-41343-1 (PMC10504246; doi:10.1038/s41467-023-41343-1)
Supplement: Supplementary file 4 — Source Data [file 41467_2023_41343_MOESM4_ESM.zip › Source_data/Figure S2/figure_s2_q.csv]

	Time	RMSD
0	0.0	10.920614
1	0.0001	10.981995
2	0.0002	11.057392
3	0.00030000000000000003	11.133529
4	0.0004	11.210628
5	0.0005	11.212758
6	0.0006000000000000001	11.174574
7	0.0007	11.120184
8	0.0008	11.025041
9	0.0009000000000000001	10.936638
10	0.001	10.871229
11	0.0011	10.855885
12	0.0012000000000000001	10.852211
13	0.0013000000000000002	10.928153
14	0.0014	11.002277
15	0.0015	11.046414
16	0.0016	11.056628
17	0.0017000000000000001	11.078631
18	0.0018000000000000002	11.047326
19	0.0019	10.995969
20	0.002	10.996427
21	0.0021000000000000003	11.024583
22	0.0022	11.077163
23	0.0023	11.106455
24	0.0024000000000000002	11.148732
25	0.0025	11.233378
26	0.0026000000000000003	11.235512
27	0.0027	11.213301
28	0.0028	11.218139
29	0.0029000000000000002	11.237139
30	0.003	11.252965
31	0.0031000000000000003	11.195502
32	0.0032	11.1437235
33	0.0033	11.194449
34	0.0034000000000000002	11.193159
35	0.0035	11.229934
36	0.0036000000000000003	11.255611
37	0.0037	11.272616
38	0.0038	11.319955
39	0.0039000000000000003	11.404564
40	0.004	11.52632
41	0.0041	11.626651
42	0.004200000000000001	11.656949
43	0.0043	11.66881
44	0.0044	11.699244
45	0.0045000000000000005	11.731996
46	0.0046	11.781883
47	0.0047	11.8055935
48	0.0048000000000000004	11.812426
49	0.0049	11.816833
50	0.005	11.826789
51	0.0051	11.8238535
52	0.005200000000000001	11.7393875
53	0.0053	11.619799
54	0.0054	11.567594
55	0.0055000000000000005	11.524802
56	0.0056	11.514938
57	0.0057	11.489541
58	0.0058000000000000005	11.500598
59	0.0059	11.465169
60	0.006	11.431112
61	0.0061	11.434606
62	0.006200000000000001	11.527723
63	0.0063	11.585066
64	0.0064	11.594484
65	0.006500000000000001	11.6069975
66	0.0066	11.643304
67	0.0067	11.650289
68	0.0068000000000000005	11.641091
69	0.006900000000000001	11.635508
70	0.007	11.685856
71	0.0071	11.761929
72	0.007200000000000001	11.791353
73	0.0073	11.791003
74	0.0074	11.759946
75	0.007500000000000001	11.7353
76	0.0076	11.779016
77	0.0077	11.793333
78	0.0078000000000000005	11.79988
79	0.0079	11.806855
80	0.008	11.84149
81	0.0081	11.841336
82	0.0082	11.805218
83	0.0083	11.772758
84	0.008400000000000001	11.751732
85	0.0085	11.771584
86	0.0086	11.810637
87	0.008700000000000001	11.801373
88	0.0088	11.761093
89	0.0089	11.709158
90	0.009000000000000001	11.706835
91	0.0091	11.711201
92	0.0092	11.759772
93	0.009300000000000001	11.80099
94	0.0094	11.846387
95	0.0095	11.903777
96	0.009600000000000001	11.979333
97	0.0097	12.0083065
98	0.0098	12.024734
99	0.0099	12.04611
100	0.01	12.078898
101	0.010100000000000001	12.067701
102	0.0102	12.1177025
103	0.0103	12.204487
104	0.010400000000000001	12.276244
105	0.0105	12.304914
106	0.0106	12.336271
107	0.010700000000000001	12.389342
108	0.0108	12.4230585
109	0.0109	12.476495
110	0.011000000000000001	12.554511
111	0.0111	12.605721
112	0.0112	12.598382
113	0.011300000000000001	12.603829
114	0.0114	12.619255
115	0.0115	12.626003
116	0.011600000000000001	12.662729
117	0.0117	12.732809
118	0.0118	12.784001
119	0.0119	12.780412
120	0.012	12.757878
121	0.012100000000000001	12.782714
122	0.0122	12.753348
123	0.0123	12.715335
124	0.012400000000000001	12.677959
125	0.0125	12.651021
126	0.0126	12.600118
127	0.012700000000000001	12.56755
128	0.0128	12.58644
129	0.0129	12.577322
130	0.013000000000000001	12.561199
131	0.0131	12.5181675
132	0.0132	12.510783
133	0.013300000000000001	12.494381
134	0.0134	12.439703
135	0.0135	12.412788
136	0.013600000000000001	12.414502
137	0.0137	12.382274
138	0.013800000000000002	12.332634
139	0.013900000000000001	12.311818
140	0.014	12.33078
141	0.014100000000000001	12.370904
142	0.0142	12.399298
143	0.0143	12.355583
144	0.014400000000000001	12.283277
145	0.0145	12.245792
146	0.0146	12.208821
147	0.014700000000000001	12.208718
148	0.0148	12.211821
149	0.0149	12.190129
150	0.015000000000000001	12.184926
151	0.0151	12.198028
152	0.0152	12.186914
153	0.015300000000000001	12.171118
154	0.0154	12.133407
155	0.0155	12.105607
156	0.015600000000000001	12.12599
157	0.015700000000000002	12.094632
158	0.0158	12.108605
159	0.0159	12.114169
160	0.016	12.068379
161	0.0161	12.042746
162	0.0162	12.021415
163	0.016300000000000002	11.994735
164	0.0164	11.98859
165	0.0165	11.939072
166	0.0166	11.860444
167	0.0167	11.796937
168	0.016800000000000002	11.721908
169	0.016900000000000002	11.66984
170	0.017	11.590125
171	0.0171	11.513449
172	0.0172	11.471666
173	0.0173	11.38144
174	0.017400000000000002	11.301586
175	0.0175	11.318496
176	0.0176	11.362816
177	0.0177	11.319465
178	0.0178	11.236075
179	0.0179	11.247268
180	0.018000000000000002	11.285416
181	0.0181	11.286855
182	0.0182	11.262051
183	0.0183	11.234261
184	0.0184	11.231998
185	0.018500000000000003	11.238379
186	0.018600000000000002	11.184357
187	0.0187	11.0640745
188	0.0188	11.042977
189	0.0189	11.04283
190	0.019	11.011975
191	0.019100000000000002	10.999348
192	0.019200000000000002	11.030671
193	0.0193	11.082637
194	0.0194	11.067747
195	0.0195	11.044087
196	0.0196	11.044479
197	0.019700000000000002	11.0566635
198	0.0198	11.106632
199	0.0199	11.164058
200	0.02	11.1734085
201	0.0201	11.104097
202	0.020200000000000003	11.002956
203	0.020300000000000002	10.968842
204	0.0204	10.905771
205	0.0205	10.850426
206	0.0206	10.81416
207	0.0207	10.802804
208	0.020800000000000003	10.761653
209	0.020900000000000002	10.751567
210	0.021	10.7562065
211	0.0211	10.727444
212	0.0212	10.745871
213	0.0213	10.767363
214	0.021400000000000002	10.720383
215	0.021500000000000002	10.693856
216	0.0216	10.697299
217	0.0217	10.673193
218	0.0218	10.596528
219	0.0219	10.503956
220	0.022000000000000002	10.452455
221	0.0221	10.4230795
222	0.0222	10.429067
223	0.0223	10.427853
224	0.0224	10.415308
225	0.022500000000000003	10.390936
226	0.022600000000000002	10.385411
227	0.0227	10.390009
228	0.0228	10.419867
229	0.0229	10.449039
230	0.023	10.44689
231	0.023100000000000002	10.413837
232	0.023200000000000002	10.43115
233	0.0233	10.455017
234	0.0234	10.439666
235	0.0235	10.410903
236	0.0236	10.363682
237	0.023700000000000002	10.319647
238	0.0238	10.318859
239	0.0239	10.295808
240	0.024	10.267949
241	0.0241	10.267763
242	0.024200000000000003	10.281381
243	0.024300000000000002	10.261837
244	0.0244	10.273943
245	0.0245	10.297185
246	0.0246	10.265513
247	0.0247	10.214471
248	0.024800000000000003	10.182262
249	0.024900000000000002	10.090956
250	0.025	10.033082
251	0.0251	9.94867
252	0.0252	9.849104
253	0.0253	9.765104
254	0.025400000000000002	9.667863
255	0.025500000000000002	9.616717
256	0.0256	9.593378
257	0.0257	9.577434
258	0.0258	9.529083
259	0.025900000000000003	9.468036
260	0.026000000000000002	9.430884
261	0.0261	9.405074
262	0.0262	9.398017
263	0.0263	9.377197
264	0.0264	9.404963
265	0.026500000000000003	9.433288
266	0.026600000000000002	9.370817
267	0.0267	9.337971
268	0.0268	9.319951
269	0.0269	9.337781
270	0.027	9.38548
271	0.027100000000000003	9.384214
272	0.027200000000000002	9.36266
273	0.0273	9.357429
274	0.0274	9.393807
275	0.0275	9.396173
276	0.027600000000000003	9.3744545
277	0.027700000000000002	9.34743
278	0.027800000000000002	9.31712
279	0.0279	9.28841
280	0.028	9.275364
281	0.0281	9.243183
282	0.028200000000000003	9.2289715
283	0.028300000000000002	9.2176285
284	0.0284	9.1582775
285	0.0285	9.097458
286	0.0286	9.054371
287	0.0287	9.073665
288	0.028800000000000003	9.104389
289	0.028900000000000002	9.106891
290	0.029	9.1018505
291	0.0291	9.127536
292	0.0292	9.201557
293	0.029300000000000003	9.217842
294	0.029400000000000003	9.25327
295	0.029500000000000002	9.259926
296	0.0296	9.303935
297	0.0297	9.36634
298	0.0298	9.401342
299	0.029900000000000003	9.442693
300	0.030000000000000002	9.553987
301	0.030100000000000002	9.650393
302	0.0302	9.690721
303	0.0303	9.732948
304	0.0304	9.765987
305	0.030500000000000003	9.776752
306	0.030600000000000002	9.781783
307	0.0307	9.756896
308	0.0308	9.738368
309	0.0309	9.736012
310	0.031	9.717143
311	0.031100000000000003	9.72522
312	0.031200000000000002	9.730544
313	0.0313	9.755033
314	0.031400000000000004	9.8112
315	0.0315	9.868901
316	0.0316	9.924953
317	0.0317	9.951069
318	0.0318	9.958545
319	0.031900000000000005	9.991155
320	0.032	9.97142
321	0.032100000000000004	9.932109
322	0.0322	9.907999
323	0.0323	9.888047
324	0.0324	9.908143
325	0.0325	9.934534
326	0.032600000000000004	10.005242
327	0.0327	10.112682
328	0.0328	10.136905
329	0.0329	10.155372
330	0.033	10.192662
331	0.033100000000000004	10.208673
332	0.0332	10.209964
333	0.0333	10.218879
334	0.0334	10.186494
335	0.0335	10.1529875
336	0.033600000000000005	10.125271
337	0.0337	10.137482
338	0.033800000000000004	10.194323
339	0.0339	10.218975
340	0.034	10.233991
341	0.0341	10.1847925
342	0.0342	10.162671
343	0.034300000000000004	10.163233
344	0.0344	10.135535
345	0.0345	10.096021
346	0.0346	10.056245
347	0.0347	9.989296
348	0.034800000000000005	9.967504
349	0.0349	9.953069
350	0.035	9.940645
351	0.0351	9.907008
352	0.0352	9.914326
353	0.035300000000000005	9.937098
354	0.0354	9.95613
355	0.035500000000000004	9.956444
356	0.0356	9.901181
357	0.0357	9.887578
358	0.0358	9.9014635
359	0.0359	9.894506
360	0.036000000000000004	9.775226
361	0.0361	9.686151
362	0.0362	9.649467
363	0.0363	9.602355
364	0.0364	9.579646
365	0.036500000000000005	9.591963
366	0.0366	9.638766
367	0.0367	9.734247
368	0.0368	9.803035
369	0.0369	9.892854
370	0.037000000000000005	9.961376
371	0.0371	10.000273
372	0.037200000000000004	10.025521
373	0.0373	10.039229
374	0.0374	10.01999
375	0.0375	9.991835
376	0.0376	9.926124
377	0.037700000000000004	9.856122
378	0.0378	9.823945
379	0.0379	9.773013
380	0.038	9.689891
381	0.0381	9.632476
382	0.038200000000000005	9.5778885
383	0.0383	9.548418
384	0.038400000000000004	9.477678
385	0.0385	9.398132
386	0.0386	9.307857
387	0.038700000000000005	9.2944765
388	0.0388	9.274809
389	0.038900000000000004	9.264985
390	0.039	9.19885
391	0.0391	9.107205
392	0.0392	9.026754
393	0.0393	8.999479
394	0.039400000000000004	8.973948
395	0.0395	8.952339
396	0.0396	8.960302
397	0.0397	8.95743
398	0.0398	8.981558
399	0.039900000000000005	8.935255
400	0.04	8.966347
401	0.040100000000000004	8.980706
402	0.0402	8.98413
403	0.0403	9.020115
404	0.040400000000000005	9.048797
405	0.0405	9.020795
406	0.040600000000000004	9.028297
407	0.0407	9.078978
408	0.0408	9.134779
409	0.0409	9.154394
410	0.041	9.212908
411	0.041100000000000005	9.242313
412	0.0412	9.264992
413	0.0413	9.30712
414	0.0414	9.37267
415	0.0415	9.417368
416	0.041600000000000005	9.478674
417	0.0417	9.582123
418	0.041800000000000004	9.635026
419	0.0419	9.641178
420	0.042	9.617711
421	0.042100000000000005	9.522659
422	0.0422	9.434746
423	0.042300000000000004	9.358653
424	0.0424	9.359124
425	0.0425	9.393108
426	0.0426	9.46992
427	0.0427	9.5007715
428	0.042800000000000005	9.533754
429	0.0429	9.505162
430	0.043000000000000003	9.510613
431	0.0431	9.4442215
432	0.0432	9.413751
433	0.043300000000000005	9.398323
434	0.0434	9.378471
435	0.043500000000000004	9.400744
436	0.0436	9.405777
437	0.0437	9.401341
438	0.0438	9.3932705
439	0.0439	9.393475
440	0.044000000000000004	9.372393
441	0.0441	9.343133
442	0.0442	9.303825
443	0.0443	9.315717
444	0.0444	9.360129
445	0.044500000000000005	9.464843
446	0.0446	9.56597
447	0.044700000000000004	9.735793
448	0.0448	9.908626
449	0.0449	10.020262
450	0.045000000000000005	10.081384
451	0.0451	10.143152
452	0.045200000000000004	10.169379
453	0.0453	10.113694
454	0.0454	10.01285
455	0.0455	9.908167
456	0.0456	9.843943
457	0.045700000000000005	9.801611
458	0.0458	9.765238
459	0.0459	9.715082
460	0.046	9.625781
461	0.0461	9.576727
462	0.046200000000000005	9.542001
463	0.0463	9.499227
464	0.046400000000000004	9.455742
465	0.0465	9.4253435
466	0.0466	9.458208
467	0.046700000000000005	9.509031
468	0.0468	9.552458
469	0.046900000000000004	9.586524
470	0.047	9.580542
471	0.0471	9.544533
472	0.0472	9.518632
473	0.0473	9.503214
474	0.047400000000000005	9.472694
475	0.0475	9.485468
476	0.0476	9.443119
477	0.0477	9.389339
478	0.0478	9.362497
479	0.047900000000000005	9.329279
480	0.048	9.365383
481	0.048100000000000004	9.4003315
482	0.0482	9.401218
483	0.0483	9.408506
484	0.048400000000000006	9.3871
485	0.0485	9.362048
486	0.048600000000000004	9.2511635
487	0.0487	9.152156
488	0.0488	9.03107
489	0.0489	8.957851
490	0.049	8.911412
491	0.049100000000000005	8.892413
492	0.0492	8.898938
493	0.049300000000000004	8.926383
494	0.0494	8.961569
495	0.0495	9.021491
496	0.049600000000000005	9.105599
497	0.0497	9.190318
498	0.049800000000000004	9.246619
499	0.0499	9.321693
500	0.05	9.409448
501	0.050100000000000006	9.487117
502	0.0502	9.52613
503	0.050300000000000004	9.573326
504	0.0504	9.613092
505	0.0505	9.658288
506	0.0506	9.694485
507	0.0507	9.745148
508	0.050800000000000005	9.763717
509	0.0509	9.717422
510	0.051000000000000004	9.678469
511	0.0511	9.605865
512	0.0512	9.56192
513	0.051300000000000005	9.582673
514	0.0514	9.613561
515	0.051500000000000004	9.65469
516	0.0516	9.66908
517	0.0517	9.666061
518	0.051800000000000006	9.663434
519	0.0519	9.680223
520	0.052000000000000005	9.694538
521	0.0521	9.744483
522	0.0522	9.790631
523	0.0523	9.8615675
524	0.0524	9.915212
525	0.052500000000000005	9.989547
526	0.0526	10.072872
527	0.052700000000000004	10.121237
528	0.0528	10.144362
529	0.0529	10.167765
530	0.053000000000000005	10.218074
531	0.0531	10.2715025
532	0.053200000000000004	10.299334
533	0.0533	10.305092
534	0.0534	10.319848
535	0.053500000000000006	10.365133
536	0.0536	10.443827
537	0.053700000000000005	10.492984
538	0.0538	10.495887
539	0.0539	10.483828
540	0.054	10.490278
541	0.0541	10.505383
542	0.054200000000000005	10.533548
543	0.0543	10.551426
544	0.054400000000000004	10.62936
545	0.0545	10.690599
546	0.0546	10.714768
547	0.054700000000000006	10.751782
548	0.0548	10.819789
549	0.054900000000000004	10.889103
550	0.055	10.970564
551	0.0551	11.047521
552	0.055200000000000006	11.091716
553	0.0553	11.127516
554	0.055400000000000005	11.2186165
555	0.0555	11.300545
556	0.055600000000000004	11.33079
557	0.0557	11.331622
558	0.0558	11.330459
559	0.055900000000000005	11.324151
560	0.056	11.297244
561	0.056100000000000004	11.290423
562	0.0562	11.243226
563	0.0563	11.176741
564	0.056400000000000006	11.110262
565	0.0565	11.041952
566	0.056600000000000004	10.980656
567	0.0567	10.960288
568	0.0568	10.945015
569	0.056900000000000006	10.897721
570	0.057	10.828376
571	0.057100000000000005	10.763755
572	0.0572	10.696926
573	0.057300000000000004	10.6404505
574	0.0574	10.615103
575	0.0575	10.629957
576	0.057600000000000005	10.646126
577	0.0577	10.649435
578	0.057800000000000004	10.6651535
579	0.0579	10.674393
580	0.058	10.630146
581	0.058100000000000006	10.631015
582	0.0582	10.698885
583	0.058300000000000005	10.774825
584	0.0584	10.854342
585	0.0585	10.892255
586	0.058600000000000006	10.8553705
587	0.0587	10.812809
588	0.058800000000000005	10.793994
589	0.0589	10.793411
590	0.059000000000000004	10.809477
591	0.0591	10.801879
592	0.0592	10.800222
593	0.059300000000000005	10.789876
594	0.0594	10.82728
595	0.059500000000000004	10.89316
596	0.0596	10.985197
597	0.0597	11.051152
598	0.059800000000000006	11.177788
599	0.0599	11.275426
600	0.060000000000000005	11.404069
601	0.0601	11.522261
602	0.060200000000000004	11.591862
603	0.0603	11.678108
604	0.0604	11.750647
605	0.060500000000000005	11.784497
606	0.0606	11.792801
607	0.060700000000000004	11.798376
608	0.0608	11.79674
609	0.0609	11.780113
610	0.061000000000000006	11.778714
611	0.0611	11.787486
612	0.061200000000000004	11.821543
613	0.0613	11.865144
614	0.0614	11.938209
615	0.061500000000000006	12.00989
616	0.0616	12.023687
617	0.061700000000000005	12.009009
618	0.0618	11.985547
619	0.061900000000000004	11.971976
620	0.062	12.002909
621	0.0621	12.043173
622	0.062200000000000005	12.034945
623	0.0623	12.021464
624	0.062400000000000004	12.048718
625	0.0625	12.056557
626	0.0626	12.029786
627	0.0627	11.976594
628	0.06280000000000001	11.956202
629	0.0629	11.970053
630	0.063	11.960255
631	0.0631	11.964987
632	0.0632	12.015438
633	0.06330000000000001	12.014642
634	0.0634	11.991368
635	0.0635	11.965659
636	0.0636	12.000695
637	0.0637	12.046092
638	0.06380000000000001	12.103636
639	0.0639	12.164227
640	0.064	12.172741
641	0.0641	12.169277
642	0.06420000000000001	12.169672
643	0.06430000000000001	12.094835
644	0.0644	12.021579
645	0.0645	11.96232
646	0.0646	11.935541
647	0.06470000000000001	11.928236
648	0.0648	11.844678
649	0.0649	11.75935
650	0.065	11.684099
651	0.0651	11.626365
652	0.06520000000000001	11.573527
653	0.0653	11.511931
654	0.0654	11.44096
655	0.0655	11.365912
656	0.0656	11.352049
657	0.06570000000000001	11.333244
658	0.0658	11.261713
659	0.0659	11.178257
660	0.066	11.133143
661	0.0661	11.128813
662	0.06620000000000001	11.138393
663	0.0663	11.133773
664	0.0664	11.145
665	0.0665	11.141676
666	0.0666	11.178672
667	0.06670000000000001	11.229714
668	0.0668	11.32075
669	0.0669	11.439518
670	0.067	11.512059
671	0.0671	11.572004
672	0.06720000000000001	11.58447
673	0.0673	11.5591135
674	0.0674	11.49656
675	0.0675	11.4013
676	0.06760000000000001	11.271164
677	0.06770000000000001	11.19479
678	0.0678	11.23624
679	0.0679	11.282983
680	0.068	11.357731
681	0.06810000000000001	11.418072
682	0.0682	11.438363
683	0.0683	11.460456
684	0.0684	11.490768
685	0.0685	11.520859
686	0.06860000000000001	11.548186
687	0.0687	11.551891
688	0.0688	11.56951
689	0.0689	11.546927
690	0.069	11.494136
691	0.06910000000000001	11.456192
692	0.0692	11.445841
693	0.0693	11.451602
694	0.0694	11.403013
695	0.0695	11.356645
696	0.06960000000000001	11.316887
697	0.0697	11.323951
698	0.0698	11.390004
699	0.0699	11.45253
700	0.07	11.556021
701	0.07010000000000001	11.616505
702	0.0702	11.629836
703	0.0703	11.606663
704	0.0704	11.590087
705	0.07050000000000001	11.591542
706	0.07060000000000001	11.6277275
707	0.0707	11.633845
708	0.0708	11.626692
709	0.0709	11.601629
710	0.07100000000000001	11.597893
711	0.0711	11.573832
712	0.0712	11.595962
713	0.0713	11.611309
714	0.0714	11.597906
715	0.07150000000000001	11.650646
716	0.0716	11.677259
717	0.0717	11.742778
718	0.0718	11.806525
719	0.0719	11.871337
720	0.07200000000000001	11.892838
721	0.0721	11.901367
722	0.0722	11.91567
723	0.0723	11.952553
724	0.0724	12.014747
725	0.07250000000000001	12.028214
726	0.0726	12.054897
727	0.0727	12.030744
728	0.0728	12.007269
729	0.0729	11.9409485
730	0.07300000000000001	11.912764
731	0.0731	11.909688
732	0.0732	11.871568
733	0.0733	11.86298
734	0.0734	11.841193
735	0.07350000000000001	11.828302
736	0.0736	11.7924
737	0.0737	11.686365
738	0.0738	11.619569
739	0.07390000000000001	11.547863
740	0.07400000000000001	11.498318
741	0.0741	11.514525
742	0.0742	11.5321245
743	0.0743	11.50257
744	0.07440000000000001	11.479003
745	0.0745	11.505011
746	0.0746	11.571803
747	0.0747	11.618285
748	0.0748	11.671809
749	0.07490000000000001	11.662616
750	0.075	11.65574
751	0.0751	11.6103525
752	0.0752	11.534976
753	0.0753	11.466217
754	0.07540000000000001	11.446449
755	0.0755	11.431268
756	0.0756	11.424438
757	0.0757	11.4559355
758	0.0758	11.498743
759	0.07590000000000001	11.498902
760	0.076	11.53441
761	0.0761	11.564396
762	0.0762	11.570177
763	0.0763	11.587756
764	0.07640000000000001	11.619481
765	0.0765	11.653464
766	0.0766	11.6879015
767	0.0767	11.666047
768	0.07680000000000001	11.642285
769	0.07690000000000001	11.61749
770	0.077	11.619934
771	0.0771	11.683186
772	0.0772	11.716971
773	0.07730000000000001	11.715808
774	0.07740000000000001	11.667092
775	0.0775	11.629357
776	0.0776	11.574151
777	0.0777	11.505997
778	0.07780000000000001	11.435849
779	0.0779	11.392831
780	0.078	11.357271
781	0.0781	11.3003235
782	0.0782	11.256199
783	0.07830000000000001	11.2062235
784	0.0784	11.1683035
785	0.0785	11.191341
786	0.0786	11.278536
787	0.0787	11.397215
788	0.07880000000000001	11.490058
789	0.0789	11.576463
790	0.079	11.604558
791	0.0791	11.651277
792	0.0792	11.707674
793	0.07930000000000001	11.786193
794	0.0794	11.811444
795	0.0795	11.80779
796	0.0796	11.830261
797	0.07970000000000001	11.906657
798	0.07980000000000001	11.99618
799	0.0799	12.102616
800	0.08	12.181803
801	0.0801	12.237954
802	0.08020000000000001	12.276361
803	0.08030000000000001	12.332931
804	0.0804	12.371352
805	0.0805	12.430181
806	0.0806	12.487556
807	0.08070000000000001	12.55726
808	0.08080000000000001	12.668059
809	0.0809	12.748445
810	0.081	12.821053
811	0.0811	12.863019
812	0.08120000000000001	12.823063
813	0.0813	12.798873
814	0.0814	12.778396
815	0.0815	12.746964
816	0.0816	12.67742
817	0.08170000000000001	12.657151
818	0.0818	12.639711
819	0.0819	12.572285
820	0.082	12.449752
821	0.0821	12.417354
822	0.08220000000000001	12.446566
823	0.0823	12.490953
824	0.0824	12.528225
825	0.0825	12.5904875
826	0.0826	12.648563
827	0.08270000000000001	12.667899
828	0.0828	12.671268
829	0.0829	12.7234955
830	0.083	12.806279
831	0.08310000000000001	12.887875
832	0.08320000000000001	12.938466
833	0.0833	12.9374275
834	0.0834	12.9794235
835	0.0835	12.98054
836	0.08360000000000001	13.022963
837	0.08370000000000001	13.06809
838	0.0838	13.118009
839	0.0839	13.175965
840	0.084	13.27774
841	0.08410000000000001	13.351962
842	0.08420000000000001	13.393361
843	0.0843	13.401723
844	0.0844	13.447143
845	0.0845	13.4911375
846	0.08460000000000001	13.533464
847	0.0847	13.512266
848	0.0848	13.451858
849	0.0849	13.38951
850	0.085	13.322989
851	0.08510000000000001	13.238159
852	0.0852	13.175086
853	0.0853	13.16355
854	0.0854	13.175935
855	0.0855	13.184117
856	0.08560000000000001	13.168496
857	0.0857	13.147589
858	0.0858	13.139085
859	0.0859	13.041801
860	0.08600000000000001	12.940062
861	0.08610000000000001	12.923154
862	0.0862	12.975033
863	0.0863	12.998729
864	0.0864	12.986586
865	0.08650000000000001	12.948634
866	0.08660000000000001	12.885174
867	0.0867	12.847232
868	0.0868	12.819732
869	0.0869	12.802211
870	0.08700000000000001	12.791784
871	0.08710000000000001	12.695048
872	0.0872	12.597719
873	0.0873	12.530254
874	0.0874	12.487596
875	0.08750000000000001	12.507986
876	0.0876	12.521512
877	0.0877	12.537783
878	0.0878	12.621517
879	0.0879	12.740739
880	0.08800000000000001	12.781373
881	0.0881	12.833312
882	0.0882	12.870425
883	0.0883	12.854887
884	0.0884	12.840393
885	0.08850000000000001	12.8954
886	0.0886	12.898576
887	0.0887	12.879551
888	0.0888	12.860957
889	0.0889	12.862704
890	0.08900000000000001	12.8817005
891	0.0891	12.905386
892	0.0892	12.954752
893	0.0893	13.013224
894	0.08940000000000001	13.112359
895	0.08950000000000001	13.208318
896	0.0896	13.275185
897	0.0897	13.304812
898	0.0898	13.340585
899	0.08990000000000001	13.386212
900	0.09000000000000001	13.39997
901	0.0901	13.43143
902	0.0902	13.443206
903	0.0903	13.480707
904	0.09040000000000001	13.539384
905	0.09050000000000001	13.518159
906	0.0906	13.477579
907	0.0907	13.403682
908	0.0908	13.3742
909	0.09090000000000001	13.388543
910	0.091	13.426337
911	0.0911	13.453873
912	0.0912	13.483351
913	0.0913	13.534399
914	0.09140000000000001	13.600453
915	0.0915	13.696105
916	0.0916	13.803257
917	0.0917	13.864943
918	0.0918	13.923213
919	0.09190000000000001	13.948284
920	0.092	13.928086
921	0.0921	13.924017
922	0.0922	13.947355
923	0.09230000000000001	13.943308
924	0.09240000000000001	13.893033
925	0.0925	13.865599
926	0.0926	13.859835
927	0.0927	13.87332
928	0.09280000000000001	13.880279
929	0.09290000000000001	13.894834
930	0.093	13.881651
931	0.0931	13.8973255
932	0.0932	13.923528
933	0.09330000000000001	14.015415
934	0.09340000000000001	14.13721
935	0.0935	14.252444
936	0.0936	14.340002
937	0.0937	14.347908
938	0.09380000000000001	14.301622
939	0.09390000000000001	14.31626
940	0.094	14.327387
941	0.0941	14.337334
942	0.0942	14.334468
943	0.09430000000000001	14.31728
944	0.0944	14.369252
945	0.0945	14.389782
946	0.0946	14.343157
947	0.0947	14.309838
948	0.09480000000000001	14.259965
949	0.0949	14.17955
950	0.095	14.111569
951	0.0951	14.08269
952	0.0952	14.04277
953	0.09530000000000001	14.014692
954	0.0954	14.017855
955	0.0955	14.046324
956	0.0956	14.100031
957	0.09570000000000001	14.1095705
958	0.09580000000000001	14.091261
959	0.0959	14.125081
960	0.096	14.206046
961	0.0961	14.280735
962	0.09620000000000001	14.339614
963	0.09630000000000001	14.330117
964	0.0964	14.319836
965	0.0965	14.356177
966	0.0966	14.381896
967	0.09670000000000001	14.445343
968	0.09680000000000001	14.497785
969	0.0969	14.528473
970	0.097	14.586278
971	0.0971	14.658357
972	0.09720000000000001	14.744394
973	0.09730000000000001	14.818353
974	0.0974	14.884039
975	0.0975	14.895078
976	0.0976	14.871607
977	0.09770000000000001	14.784161
978	0.0978	14.690629
979	0.0979	14.660148
980	0.098	14.651311
981	0.0981	14.648921
982	0.09820000000000001	14.651201
983	0.0983	14.68539
984	0.0984	14.76099
985	0.0985	14.796199
986	0.09860000000000001	14.84248
987	0.09870000000000001	14.869989
988	0.0988	14.823646
989	0.0989	14.760211
990	0.099	14.6853
991	0.09910000000000001	14.67801
992	0.09920000000000001	14.73594
993	0.0993	14.751
994	0.0994	14.727552
995	0.0995	14.681495
996	0.09960000000000001	14.609786
997	0.09970000000000001	14.504966
998	0.0998	14.400167
999	0.0999	14.317536
1000	0.1	14.235272
1001	0.10010000000000001	14.114396
1002	0.10020000000000001	14.0379925
1003	0.1003	14.01082
1004	0.1004	13.977476
1005	0.1005	13.936524
1006	0.10060000000000001	13.912549
1007	0.10070000000000001	13.9337
1008	0.1008	13.952713
1009	0.1009	13.935973
1010	0.101	13.929847
1011	0.10110000000000001	13.918766
1012	0.1012	13.888133
1013	0.1013	13.89171
1014	0.1014	13.852402
1015	0.1015	13.779444
1016	0.10160000000000001	13.774392
1017	0.1017	13.77152
1018	0.1018	13.793582
1019	0.1019	13.832206
1020	0.10200000000000001	13.873267
1021	0.10210000000000001	13.876377
1022	0.1022	13.905013
1023	0.1023	13.913773
1024	0.1024	13.8706875
1025	0.10250000000000001	13.802564
1026	0.10260000000000001	13.7254715
1027	0.1027	13.669813
1028	0.1028	13.647632
1029	0.1029	13.599724
1030	0.10300000000000001	13.504226
1031	0.10310000000000001	13.45103
1032	0.1032	13.383264
1033	0.1033	13.3256445
1034	0.1034	13.267881
1035	0.10350000000000001	13.247439
1036	0.10360000000000001	13.244144
1037	0.1037	13.247012
1038	0.1038	13.278573
1039	0.1039	13.282643
1040	0.10400000000000001	13.276692
1041	0.1041	13.281498
1042	0.1042	13.321262
1043	0.1043	13.377756
1044	0.1044	13.416977
1045	0.10450000000000001	13.437777
1046	0.1046	13.500032
1047	0.1047	13.60178
1048	0.1048	13.713099
1049	0.10490000000000001	13.803305
1050	0.10500000000000001	13.876423
1051	0.1051	13.906528
1052	0.1052	13.934919
1053	0.1053	13.952127
1054	0.10540000000000001	13.959705
1055	0.10550000000000001	13.952464
1056	0.1056	13.938233
1057	0.1057	13.926033
1058	0.1058	13.986454
1059	0.10590000000000001	14.035186
1060	0.10600000000000001	14.074361
1061	0.1061	14.106426
1062	0.1062	14.119587
1063	0.1063	14.085098
1064	0.10640000000000001	14.037125
1065	0.10650000000000001	14.015699
1066	0.1066	14.024635
1067	0.1067	14.069398
1068	0.1068	14.170751
1069	0.10690000000000001	14.192951
1070	0.10700000000000001	14.143684
1071	0.1071	14.108464
1072	0.1072	14.101162
1073	0.1073	14.106606
1074	0.10740000000000001	14.109151
1075	0.1075	14.129525
1076	0.1076	14.145342
1077	0.1077	14.114659
1078	0.1078	14.074581
1079	0.10790000000000001	14.06563
1080	0.108	14.127264
1081	0.1081	14.232548
1082	0.1082	14.280853
1083	0.10830000000000001	14.35918
1084	0.10840000000000001	14.4275055
1085	0.1085	14.415068
1086	0.1086	14.417076
1087	0.1087	14.460181
1088	0.10880000000000001	14.495285
1089	0.10890000000000001	14.527644
1090	0.109	14.510968
1091	0.1091	14.516845
1092	0.1092	14.49064
1093	0.10930000000000001	14.423136
1094	0.10940000000000001	14.354413
1095	0.1095	14.289899
1096	0.1096	14.339567
1097	0.1097	14.406931
1098	0.10980000000000001	14.440518
1099	0.10990000000000001	14.428442
1100	0.11	14.440358
1101	0.1101	14.452618
1102	0.1102	14.483578
1103	0.11030000000000001	14.493654
1104	0.11040000000000001	14.513623
1105	0.1105	14.554369
1106	0.1106	14.58473
1107	0.1107	14.566465
1108	0.11080000000000001	14.515552
1109	0.1109	14.4880705
1110	0.111	14.522098
1111	0.1111	14.615038
1112	0.11120000000000001	14.698889
1113	0.11130000000000001	14.75754
1114	0.1114	14.73047
1115	0.1115	14.711182
1116	0.1116	14.764786
1117	0.11170000000000001	14.811818
1118	0.11180000000000001	14.751796
1119	0.1119	14.706123
1120	0.112	14.748097
1121	0.1121	14.755938
1122	0.11220000000000001	14.741244
1123	0.11230000000000001	14.740841
1124	0.1124	14.709344
1125	0.1125	14.675432
1126	0.1126	14.696509
1127	0.11270000000000001	14.710906
1128	0.11280000000000001	14.691312
1129	0.1129	14.648928
1130	0.113	14.608571
1131	0.1131	14.595923
1132	0.11320000000000001	14.603076
1133	0.11330000000000001	14.586582
1134	0.1134	14.593246
1135	0.1135	14.582788
1136	0.1136	14.577465
1137	0.11370000000000001	14.542444
1138	0.11380000000000001	14.528846
1139	0.1139	14.564327
1140	0.114	14.560665
1141	0.11410000000000001	14.507609
1142	0.11420000000000001	14.512637
1143	0.1143	14.52636
1144	0.1144	14.516933
1145	0.1145	14.51851
1146	0.11460000000000001	14.516666
1147	0.11470000000000001	14.557065
1148	0.1148	14.557301
1149	0.1149	14.547581
1150	0.115	14.542046
1151	0.11510000000000001	14.563603
1152	0.11520000000000001	14.57399
1153	0.1153	14.566358
1154	0.1154	14.484065
1155	0.1155	14.396525
1156	0.11560000000000001	14.340998
1157	0.11570000000000001	14.304787
1158	0.1158	14.190461
1159	0.1159	14.061713
1160	0.116	13.961044
1161	0.11610000000000001	13.844209
1162	0.11620000000000001	13.724786
1163	0.1163	13.630128
1164	0.1164	13.554474
1165	0.1165	13.504525
1166	0.11660000000000001	13.484795
1167	0.11670000000000001	13.494113
1168	0.1168	13.549818
1169	0.1169	13.556834
1170	0.117	13.584656
1171	0.11710000000000001	13.603098
1172	0.11720000000000001	13.638392
1173	0.1173	13.675748
1174	0.1174	13.700465
1175	0.11750000000000001	13.729233
1176	0.11760000000000001	13.816814
1177	0.1177	13.93068
1178	0.1178	14.028209
1179	0.1179	14.0781975
1180	0.11800000000000001	14.139512
1181	0.11810000000000001	14.193192
1182	0.1182	14.261056
1183	0.1183	14.255251
1184	0.1184	14.234256
1185	0.11850000000000001	14.2528105
1186	0.11860000000000001	14.271036
1187	0.1187	14.260374
1188	0.1188	14.290231
1189	0.1189	14.333158
1190	0.11900000000000001	14.357881
1191	0.11910000000000001	14.393468
1192	0.1192	14.409763
1193	0.1193	14.37979
1194	0.1194	14.314516
1195	0.11950000000000001	14.195201
1196	0.11960000000000001	14.139903
1197	0.1197	14.099814
1198	0.1198	14.046706
1199	0.1199	14.046519
1200	0.12000000000000001	14.087552
1201	0.12010000000000001	14.180539
1202	0.1202	14.241657
1203	0.1203	14.299101
1204	0.12040000000000001	14.3014
1205	0.12050000000000001	14.261928
1206	0.1206	14.183281
1207	0.1207	14.087073
1208	0.1208	14.023181
1209	0.12090000000000001	13.994626
1210	0.12100000000000001	13.940586
1211	0.1211	13.909873
1212	0.1212	13.859575
1213	0.1213	13.813494
1214	0.12140000000000001	13.79837
1215	0.12150000000000001	13.848134
1216	0.1216	13.882398
1217	0.1217	13.822307
1218	0.1218	13.744014
1219	0.12190000000000001	13.731282
1220	0.12200000000000001	13.755698
1221	0.1221	13.860516
1222	0.1222	13.956784
1223	0.1223	14.089711
1224	0.12240000000000001	14.17011
1225	0.12250000000000001	14.177353
1226	0.1226	14.16691
1227	0.1227	14.097863
1228	0.1228	14.036694
1229	0.12290000000000001	13.990559
1230	0.12300000000000001	13.940593
1231	0.1231	13.913077
1232	0.1232	13.855973
1233	0.1233	13.798918
1234	0.12340000000000001	13.771375
1235	0.12350000000000001	13.792804
1236	0.1236	13.85186
1237	0.1237	13.953301
1238	0.12380000000000001	14.05544
1239	0.12390000000000001	14.088568
1240	0.124	14.127112
1241	0.1241	14.21017
1242	0.1242	14.349118
1243	0.12430000000000001	14.471286
1244	0.12440000000000001	14.56772
1245	0.1245	14.672474
1246	0.1246	14.780213
1247	0.1247	14.839674
1248	0.12480000000000001	14.830414
1249	0.12490000000000001	14.760862
1250	0.125	14.758139
1251	0.12510000000000002	14.796546
1252	0.1252	14.836493
1253	0.1253	14.840085
1254	0.1254	14.870019
1255	0.1255	14.929411
1256	0.12560000000000002	15.006938
1257	0.1257	15.115432
1258	0.1258	15.161849
1259	0.1259	15.178973
1260	0.126	15.15798
1261	0.12610000000000002	15.133639
1262	0.1262	15.106329
1263	0.1263	15.050563
1264	0.1264	15.005289
1265	0.1265	14.983636
1266	0.12660000000000002	14.954936
1267	0.1267	14.961505
1268	0.1268	14.93477
1269	0.1269	14.914119
1270	0.127	14.890318
1271	0.12710000000000002	14.858789
1272	0.1272	14.822673
1273	0.1273	14.8058605
1274	0.1274	14.768331
1275	0.1275	14.772402
1276	0.12760000000000002	14.758173
1277	0.1277	14.777823
1278	0.1278	14.853768
1279	0.1279	14.939875
1280	0.128	15.010742
1281	0.12810000000000002	15.034589
1282	0.1282	14.989774
1283	0.1283	14.927838
1284	0.12840000000000001	14.844815
1285	0.1285	14.792125
1286	0.12860000000000002	14.753862
1287	0.1287	14.713948
1288	0.1288	14.682133
1289	0.12890000000000001	14.620876
1290	0.129	14.55172
1291	0.1291	14.458013
1292	0.1292	14.352779
1293	0.1293	14.2683525
1294	0.12940000000000002	14.213735
1295	0.1295	14.207875
1296	0.1296	14.227822
1297	0.1297	14.295907
1298	0.1298	14.388383
1299	0.12990000000000002	14.425385
1300	0.13	14.437909
1301	0.1301	14.467045
1302	0.1302	14.435942
1303	0.1303	14.4139805
1304	0.13040000000000002	14.419196
1305	0.1305	14.446907
1306	0.1306	14.407572
1307	0.1307	14.339452
1308	0.1308	14.259396
1309	0.13090000000000002	14.219687
1310	0.131	14.152013
1311	0.1311	14.073761
1312	0.1312	13.990727
1313	0.1313	13.9579115
1314	0.13140000000000002	13.969327
1315	0.1315	14.035454
1316	0.1316	14.118686
1317	0.1317	14.270216
1318	0.1318	14.403856
1319	0.13190000000000002	14.486608
1320	0.132	14.498278
1321	0.1321	14.518475
1322	0.1322	14.519495
1323	0.1323	14.4558735
1324	0.13240000000000002	14.397735
1325	0.1325	14.291284
1326	0.1326	14.233454
1327	0.1327	14.239076
1328	0.1328	14.276846
1329	0.13290000000000002	14.355132
1330	0.133	14.3913765
1331	0.1331	14.387062
1332	0.1332	14.366564
1333	0.1333	14.312149
1334	0.13340000000000002	14.258534
1335	0.1335	14.242105
1336	0.1336	14.236348
1337	0.1337	14.215539
1338	0.1338	14.183736
1339	0.13390000000000002	14.179016
1340	0.134	14.196187
1341	0.1341	14.20244
1342	0.1342	14.197922
1343	0.1343	14.204358
1344	0.13440000000000002	14.203655
1345	0.1345	14.180702
1346	0.1346	14.145948
1347	0.13470000000000001	14.126078
1348	0.1348	14.106712
1349	0.13490000000000002	14.092808
1350	0.135	14.072403
1351	0.1351	14.092808
1352	0.13520000000000001	14.097569
1353	0.1353	14.056096
1354	0.13540000000000002	13.940648
1355	0.1355	13.876852
1356	0.1356	13.827318
1357	0.13570000000000002	13.750918
1358	0.1358	13.683517
1359	0.1359	13.602316
1360	0.136	13.559706
1361	0.1361	13.509232
1362	0.13620000000000002	13.522229
1363	0.1363	13.587672
1364	0.1364	13.646459
1365	0.1365	13.675886
1366	0.1366	13.69291
1367	0.13670000000000002	13.704371
1368	0.1368	13.692724
1369	0.1369	13.681885
1370	0.137	13.7399845
1371	0.1371	13.884442
1372	0.13720000000000002	14.005827
1373	0.1373	14.08035
1374	0.1374	14.172895
1375	0.1375	14.272124
1376	0.1376	14.350903
1377	0.13770000000000002	14.388535
1378	0.1378	14.467492
1379	0.1379	14.552576
1380	0.138	14.578513
1381	0.1381	14.573506
1382	0.13820000000000002	14.574344
1383	0.1383	14.556918
1384	0.1384	14.612987
1385	0.1385	14.718778
1386	0.1386	14.818638
1387	0.13870000000000002	14.88829
1388	0.1388	14.9048
1389	0.1389	14.89377
1390	0.139	14.881838
1391	0.1391	14.87425
1392	0.13920000000000002	14.86762
1393	0.1393	14.881006
1394	0.1394	14.885252
1395	0.1395	14.901389
1396	0.1396	14.923749
1397	0.13970000000000002	14.912322
1398	0.1398	14.82148
1399	0.1399	14.737349
1400	0.14	14.699121
1401	0.1401	14.650984
1402	0.14020000000000002	14.5861025
1403	0.1403	14.493774
1404	0.1404	14.36151
1405	0.1405	14.242146
1406	0.1406	14.111211
1407	0.14070000000000002	13.944103
1408	0.1408	13.836496
1409	0.1409	13.854548
1410	0.14100000000000001	13.896533
1411	0.1411	13.844475
1412	0.14120000000000002	13.79575
1413	0.1413	13.791421
1414	0.1414	13.8071165
1415	0.14150000000000001	13.825568
1416	0.1416	13.819604
1417	0.14170000000000002	13.819716
1418	0.1418	13.857325
1419	0.1419	13.948117
1420	0.14200000000000002	14.011409
1421	0.1421	14.1092415
1422	0.1422	14.223966
1423	0.1423	14.223935
1424	0.1424	14.218519
1425	0.14250000000000002	14.200384
1426	0.1426	14.200133
1427	0.1427	14.132761
1428	0.1428	14.067631
1429	0.1429	13.994029
1430	0.14300000000000002	13.992129
1431	0.1431	14.022454
1432	0.1432	14.043908
1433	0.1433	14.0693035
1434	0.1434	14.109093
1435	0.14350000000000002	14.192517
1436	0.1436	14.261528
1437	0.1437	14.281093
1438	0.1438	14.264152
1439	0.1439	14.224797
1440	0.14400000000000002	14.206105
1441	0.1441	14.216061
1442	0.1442	14.200936
1443	0.1443	14.14411
1444	0.1444	14.045686
1445	0.14450000000000002	13.931207
1446	0.1446	13.836584
1447	0.1447	13.780111
1448	0.1448	13.696025
1449	0.1449	13.628461
1450	0.14500000000000002	13.610093
1451	0.1451	13.632982
1452	0.1452	13.657505
1453	0.1453	13.706934
1454	0.1454	13.766234
1455	0.14550000000000002	13.876302
1456	0.1456	14.004593
1457	0.1457	14.097805
1458	0.1458	14.155357
1459	0.1459	14.227053
1460	0.14600000000000002	14.318818
1461	0.1461	14.434978
1462	0.1462	14.542876
1463	0.1463	14.620127
1464	0.1464	14.6339655
1465	0.14650000000000002	14.700213
1466	0.1466	14.784107
1467	0.1467	14.847083
1468	0.1468	14.88898
1469	0.1469	14.897735
1470	0.14700000000000002	14.927681
1471	0.1471	14.974256
1472	0.1472	14.979201
1473	0.14730000000000001	14.9289055
1474	0.1474	14.855508
1475	0.14750000000000002	14.792536
1476	0.1476	14.745444
1477	0.1477	14.677308
1478	0.14780000000000001	14.625561
1479	0.1479	14.622567
1480	0.14800000000000002	14.635949
1481	0.1481	14.5884075
1482	0.1482	14.551505
1483	0.14830000000000002	14.491395
1484	0.1484	14.428059
1485	0.14850000000000002	14.400246
1486	0.1486	14.370703
1487	0.1487	14.384754
1488	0.14880000000000002	14.417758
1489	0.1489	14.477124
1490	0.149	14.509614
1491	0.1491	14.556911
1492	0.1492	14.605212
1493	0.14930000000000002	14.708337
1494	0.1494	14.796239
1495	0.1495	14.849107
1496	0.1496	14.86658
1497	0.1497	14.852003
1498	0.14980000000000002	14.823035
1499	0.1499	14.783116
1500	0.15	14.80851
1501	0.1501	14.83394
1502	0.1502	14.813462
1503	0.15030000000000002	14.75194
1504	0.1504	14.716776
1505	0.1505	14.665162
1506	0.1506	14.606399
1507	0.1507	14.605428
1508	0.15080000000000002	14.613371
1509	0.1509	14.5818205
1510	0.151	14.49478
1511	0.1511	14.444674
1512	0.1512	14.467399
1513	0.15130000000000002	14.540221
1514	0.1514	14.57085
1515	0.1515	14.600471
1516	0.1516	14.602277
1517	0.1517	14.59272
1518	0.15180000000000002	14.587364
1519	0.1519	14.617647
1520	0.152	14.646502
1521	0.1521	14.639338
1522	0.1522	14.626938
1523	0.15230000000000002	14.61312
1524	0.1524	14.572024
1525	0.1525	14.537195
1526	0.1526	14.495291
1527	0.1527	14.429229
1528	0.15280000000000002	14.376349
1529	0.1529	14.34456
1530	0.153	14.364074
1531	0.1531	14.345869
1532	0.1532	14.303837
1533	0.15330000000000002	14.284819
1534	0.1534	14.315164
1535	0.1535	14.328671
1536	0.15360000000000001	14.296189
1537	0.1537	14.22086
1538	0.15380000000000002	14.15905
1539	0.1539	14.126008
1540	0.154	14.081035
1541	0.15410000000000001	14.087998
1542	0.1542	14.025705
1543	0.15430000000000002	13.940591
1544	0.1544	13.912781
1545	0.1545	13.900403
1546	0.15460000000000002	13.923986
1547	0.1547	13.969601
1548	0.15480000000000002	14.045826
1549	0.1549	14.1018305
1550	0.155	14.171126
1551	0.15510000000000002	14.222722
1552	0.1552	14.234322
1553	0.1553	14.248122
1554	0.1554	14.211496
1555	0.1555	14.161059
1556	0.15560000000000002	14.136562
1557	0.1557	14.1501875
1558	0.1558	14.211072
1559	0.1559	14.226698
1560	0.156	14.229075
1561	0.15610000000000002	14.240039
1562	0.1562	14.303042
1563	0.1563	14.359354
1564	0.1564	14.362065
1565	0.1565	14.306443
1566	0.15660000000000002	14.307242
1567	0.1567	14.3385515
1568	0.1568	14.378376
1569	0.1569	14.469515
1570	0.157	14.614871
1571	0.15710000000000002	14.753948
1572	0.1572	14.818378
1573	0.1573	14.879443
1574	0.1574	14.919835
1575	0.1575	14.942847
1576	0.15760000000000002	14.989468
1577	0.1577	15.045447
1578	0.1578	15.058089
1579	0.1579	15.0977955
1580	0.158	15.147264
1581	0.15810000000000002	15.181865
1582	0.1582	15.164062
1583	0.1583	15.139548
1584	0.1584	15.109871
1585	0.1585	15.093831
1586	0.15860000000000002	15.085204
1587	0.1587	15.085626
1588	0.1588	15.082017
1589	0.1589	15.044015
1590	0.159	14.992755
1591	0.15910000000000002	14.847758
1592	0.1592	14.696459
1593	0.1593	14.62801
1594	0.15940000000000001	14.59827
1595	0.1595	14.622214
1596	0.15960000000000002	14.603706
1597	0.1597	14.54456
1598	0.1598	14.4448595
1599	0.15990000000000001	14.365353
1600	0.16	14.316243
1601	0.16010000000000002	14.265662
1602	0.1602	14.150142
1603	0.1603	13.9915285
1604	0.16040000000000001	13.8683815
1605	0.1605	13.823475
1606	0.16060000000000002	13.854206
1607	0.1607	13.914838
1608	0.1608	14.010352
1609	0.16090000000000002	14.061631
1610	0.161	14.122313
1611	0.16110000000000002	14.193345
1612	0.1612	14.216169
1613	0.1613	14.1901865
1614	0.16140000000000002	14.1006
1615	0.1615	14.02746
1616	0.16160000000000002	13.983718
1617	0.1617	13.988398
1618	0.1618	14.029396
1619	0.16190000000000002	14.049734
1620	0.162	14.047988
1621	0.1621	14.055348
1622	0.1622	14.027649
1623	0.1623	13.982245
1624	0.16240000000000002	13.939097
1625	0.1625	13.86412
1626	0.1626	13.762415
1627	0.1627	13.683078
1628	0.1628	13.651294
1629	0.16290000000000002	13.620182
1630	0.163	13.58381
1631	0.1631	13.506648
1632	0.1632	13.468697
1633	0.1633	13.43054
1634	0.16340000000000002	13.437834
1635	0.1635	13.435215
1636	0.1636	13.406921
1637	0.1637	13.374421
1638	0.1638	13.365246
1639	0.16390000000000002	13.387813
1640	0.164	13.423173
1641	0.1641	13.466061
1642	0.1642	13.484098
1643	0.1643	13.487371
1644	0.16440000000000002	13.53314
1645	0.1645	13.605234
1646	0.1646	13.638086
1647	0.1647	13.670405
1648	0.1648	13.726983
1649	0.16490000000000002	13.77052
1650	0.165	13.822106
1651	0.1651	13.801263
1652	0.1652	13.716923
1653	0.1653	13.690325
1654	0.16540000000000002	13.724527
1655	0.1655	13.773645
1656	0.1656	13.83362
1657	0.16570000000000001	13.918801
1658	0.1658	13.950345
1659	0.16590000000000002	13.936926
1660	0.166	13.973504
1661	0.1661	13.988443
1662	0.16620000000000001	14.03591
1663	0.1663	14.06738
1664	0.16640000000000002	14.123276
1665	0.1665	14.184122
1666	0.1666	14.256629
1667	0.16670000000000001	14.291108
1668	0.1668	14.313312
1669	0.16690000000000002	14.324348
1670	0.167	14.356315
1671	0.1671	14.355001
1672	0.16720000000000002	14.340104
1673	0.1673	14.322032
1674	0.16740000000000002	14.3240185
1675	0.1675	14.328029
1676	0.1676	14.318474
1677	0.16770000000000002	14.330822
1678	0.1678	14.285961
1679	0.16790000000000002	14.242966
1680	0.168	14.208182
1681	0.1681	14.20648
1682	0.16820000000000002	14.167469
1683	0.1683	14.0703945
1684	0.16840000000000002	14.01986
1685	0.1685	13.981505
1686	0.1686	13.985199
1687	0.16870000000000002	14.012572
1688	0.1688	14.076831
1689	0.1689	14.161037
1690	0.169	14.212425
1691	0.1691	14.265182
1692	0.16920000000000002	14.284664
1693	0.1693	14.263492
1694	0.1694	14.30537
1695	0.1695	14.381034
1696	0.1696	14.440579
1697	0.16970000000000002	14.495728
1698	0.1698	14.530506
1699	0.1699	14.5762205
1700	0.17	14.622301
1701	0.1701	14.645368
1702	0.17020000000000002	14.646195
1703	0.1703	14.641059
1704	0.1704	14.644737
1705	0.1705	14.664667
1706	0.1706	14.670348
1707	0.17070000000000002	14.671961
1708	0.1708	14.59518
1709	0.1709	14.498304
1710	0.171	14.451581
1711	0.1711	14.414376
1712	0.17120000000000002	14.38837
1713	0.1713	14.3787565
1714	0.1714	14.398801
1715	0.1715	14.411998
1716	0.1716	14.446759
1717	0.17170000000000002	14.450264
1718	0.1718	14.395744
1719	0.1719	14.301273
1720	0.17200000000000001	14.265182
1721	0.1721	14.302171
1722	0.17220000000000002	14.362666
1723	0.1723	14.442316
1724	0.1724	14.482707
1725	0.17250000000000001	14.498232
1726	0.1726	14.595093
1727	0.17270000000000002	14.705119
1728	0.1728	14.787386
1729	0.1729	14.83383
1730	0.17300000000000001	14.8884
1731	0.1731	14.935155
1732	0.17320000000000002	14.979151
1733	0.1733	14.992093
1734	0.1734	15.061294
1735	0.17350000000000002	15.15264
1736	0.1736	15.224807
1737	0.17370000000000002	15.326887
1738	0.1738	15.372489
1739	0.1739	15.373269
1740	0.17400000000000002	15.416626
1741	0.1741	15.457629
1742	0.17420000000000002	15.485654
1743	0.1743	15.494567
1744	0.1744	15.440264
1745	0.17450000000000002	15.361457
1746	0.1746	15.317429
1747	0.17470000000000002	15.325756
1748	0.1748	15.310953
1749	0.1749	15.287855
1750	0.17500000000000002	15.270728
1751	0.1751	15.2613325
1752	0.1752	15.255112
1753	0.1753	15.2162485
1754	0.1754	15.161427
1755	0.17550000000000002	15.131508
1756	0.1756	15.093705
1757	0.1757	15.0602
1758	0.1758	15.028418
1759	0.1759	14.984718
1760	0.17600000000000002	14.901308
1761	0.1761	14.806053
1762	0.1762	14.76814
1763	0.1763	14.744331
1764	0.1764	14.690303
1765	0.17650000000000002	14.563758
1766	0.1766	14.464492
1767	0.1767	14.446983
1768	0.1768	14.432508
1769	0.1769	14.40226
1770	0.17700000000000002	14.313237
1771	0.1771	14.247614
1772	0.1772	14.229412
1773	0.1773	14.270767
1774	0.1774	14.280684
1775	0.17750000000000002	14.270044
1776	0.1776	14.277642
1777	0.1777	14.303286
1778	0.1778	14.362003
1779	0.1779	14.420061
1780	0.17800000000000002	14.488344
1781	0.1781	14.547011
1782	0.1782	14.583444
1783	0.17830000000000001	14.610211
1784	0.1784	14.572217
1785	0.17850000000000002	14.495087
1786	0.1786	14.421499
1787	0.1787	14.4179535
1788	0.17880000000000001	14.459742
1789	0.1789	14.482752
1790	0.17900000000000002	14.465002
1791	0.1791	14.46176
1792	0.1792	14.467184
1793	0.17930000000000001	14.449606
1794	0.1794	14.484943
1795	0.17950000000000002	14.569011
1796	0.1796	14.64738
1797	0.1797	14.659254
1798	0.17980000000000002	14.642515
1799	0.1799	14.6955
1800	0.18000000000000002	14.760073
1801	0.1801	14.847096
1802	0.1802	14.872662
1803	0.18030000000000002	14.84363
1804	0.1804	14.7484045
1805	0.18050000000000002	14.648433
1806	0.1806	14.57684
1807	0.1807	14.520529
1808	0.18080000000000002	14.471045
1809	0.1809	14.387184
1810	0.18100000000000002	14.355156
1811	0.1811	14.349218
1812	0.1812	14.337215
1813	0.18130000000000002	14.2975855
1814	0.1814	14.285114
1815	0.18150000000000002	14.327083
1816	0.1816	14.360472
1817	0.1817	14.369221
1818	0.18180000000000002	14.389908
1819	0.1819	14.407925
1820	0.182	14.414643
1821	0.1821	14.400099
1822	0.1822	14.375065
1823	0.18230000000000002	14.397338
1824	0.1824	14.377971
1825	0.1825	14.394147
1826	0.1826	14.413009
1827	0.1827	14.48341
1828	0.18280000000000002	14.513805
1829	0.1829	14.545959
1830	0.183	14.55538
1831	0.1831	14.584854
1832	0.1832	14.612867
1833	0.18330000000000002	14.538359
1834	0.1834	14.457427
1835	0.1835	14.379477
1836	0.1836	14.3274145
1837	0.1837	14.259129
1838	0.18380000000000002	14.183149
1839	0.1839	14.0700035
1840	0.184	14.001283
1841	0.1841	13.933554
1842	0.1842	13.825359
1843	0.18430000000000002	13.697756
1844	0.1844	13.644338
1845	0.1845	13.587697
1846	0.18460000000000001	13.554356
1847	0.1847	13.552843
1848	0.18480000000000002	13.547238
1849	0.1849	13.53168
1850	0.185	13.47879
1851	0.18510000000000001	13.461043
1852	0.1852	13.462451
1853	0.18530000000000002	13.471492
1854	0.1854	13.375176
1855	0.1855	13.2598505
1856	0.18560000000000001	13.27331
1857	0.1857	13.32962
1858	0.18580000000000002	13.343135
1859	0.1859	13.28805
1860	0.186	13.253821
1861	0.18610000000000002	13.26286
1862	0.1862	13.369545
1863	0.18630000000000002	13.472679
1864	0.1864	13.54627
1865	0.1865	13.588571
1866	0.18660000000000002	13.60093
1867	0.1867	13.63938
1868	0.18680000000000002	13.696137
1869	0.1869	13.722648
1870	0.187	13.69985
1871	0.18710000000000002	13.704097
1872	0.1872	13.726981
1873	0.18730000000000002	13.807663
1874	0.1874	13.869601
1875	0.1875	13.898279
1876	0.18760000000000002	13.976338
1877	0.1877	14.09192
1878	0.18780000000000002	14.2066555
1879	0.1879	14.32444
1880	0.188	14.390121
1881	0.18810000000000002	14.418473
1882	0.1882	14.458811
1883	0.1883	14.517288
1884	0.1884	14.551321
1885	0.1885	14.589749
1886	0.18860000000000002	14.697959
1887	0.1887	14.781296
1888	0.1888	14.769254
1889	0.1889	14.785157
1890	0.189	14.81517
1891	0.18910000000000002	14.83606
1892	0.1892	14.827686
1893	0.1893	14.855714
1894	0.1894	14.886259
1895	0.1895	14.838169
1896	0.18960000000000002	14.778151
1897	0.1897	14.736563
1898	0.1898	14.755513
1899	0.1899	14.775463
1900	0.19	14.73574
1901	0.19010000000000002	14.655103
1902	0.1902	14.605219
1903	0.1903	14.6166115
1904	0.1904	14.641362
1905	0.1905	14.631108
1906	0.19060000000000002	14.589637
1907	0.1907	14.516804
1908	0.1908	14.518044
1909	0.19090000000000001	14.529535
1910	0.191	14.481491
1911	0.19110000000000002	14.396772
1912	0.1912	14.346143
1913	0.1913	14.379562
1914	0.19140000000000001	14.414512
1915	0.1915	14.4425335
1916	0.19160000000000002	14.404273
1917	0.1917	14.441287
1918	0.1918	14.515741
1919	0.19190000000000002	14.592143
1920	0.192	14.692373
1921	0.19210000000000002	14.750998
1922	0.1922	14.782523
1923	0.1923	14.7990465
1924	0.19240000000000002	14.851357
1925	0.1925	14.927413
1926	0.19260000000000002	15.012656
1927	0.1927	15.020966
1928	0.1928	14.99927
1929	0.19290000000000002	15.041257
1930	0.193	15.073769
1931	0.19310000000000002	15.059967
1932	0.1932	15.06789
1933	0.1933	15.062815
1934	0.19340000000000002	15.019057
1935	0.1935	14.988782
1936	0.19360000000000002	14.944506
1937	0.1937	14.905094
1938	0.1938	14.8824415
1939	0.19390000000000002	14.817418
1940	0.194	14.713347
1941	0.19410000000000002	14.661148
1942	0.1942	14.625684
1943	0.1943	14.534587
1944	0.19440000000000002	14.47556
1945	0.1945	14.493108
1946	0.19460000000000002	14.521376
1947	0.1947	14.513329
1948	0.1948	14.47301
1949	0.19490000000000002	14.407872
1950	0.195	14.34062
1951	0.1951	14.282055
1952	0.1952	14.279532
1953	0.1953	14.2703705
1954	0.19540000000000002	14.33161
1955	0.1955	14.426111
1956	0.1956	14.481089
1957	0.1957	14.551393
1958	0.1958	14.632425
1959	0.19590000000000002	14.684656
1960	0.196	14.723851
1961	0.1961	14.7791605
1962	0.1962	14.822891
1963	0.1963	14.843062
1964	0.19640000000000002	14.834873
1965	0.1965	14.7420845
1966	0.1966	14.691586
1967	0.1967	14.701935
1968	0.1968	14.7173
1969	0.19690000000000002	14.668979
1970	0.197	14.671182
1971	0.1971	14.702427
1972	0.19720000000000001	14.782862
1973	0.1973	14.9059
1974	0.19740000000000002	14.992751
1975	0.1975	15.002078
1976	0.1976	14.966856
1977	0.19770000000000001	14.9636135
1978	0.1978	14.969652
1979	0.19790000000000002	14.967882
1980	0.198	14.962131
1981	0.1981	14.951801
1982	0.19820000000000002	14.889338
1983	0.1983	14.858777
1984	0.19840000000000002	14.866839
1985	0.1985	14.863336
1986	0.1986	14.866052
1987	0.19870000000000002	14.919379
1988	0.1988	14.978823
1989	0.19890000000000002	15.006385
1990	0.199	14.996116
1991	0.1991	14.993797
1992	0.19920000000000002	14.978781
1993	0.1993	14.9424
1994	0.19940000000000002	14.908641
1995	0.1995	14.943826
1996	0.1996	14.955083
1997	0.19970000000000002	14.97326
1998	0.1998	14.970745
[truncated: 60,501 more rows]
