# Supplementary material for: Machine learning coarse-grained potentials of protein thermodynamics
Source: Nat Commun. 2023 Sep 15;14:5739. doi: 10.1038/s41467-023-41343-1 (PMC10504246; doi:10.1038/s41467-023-41343-1)
Supplement: Supplementary file 4 — Source Data [file 41467_2023_41343_MOESM4_ESM.zip › Source_data/Figure S1/a3d_ref_hist.csv]

	0	1	2	3	4	5	6	7	8	9	10	11	12	13	14	15	16	17	18	19	20	21	22	23	24	25	26	27	28	29	30	31	32	33	34	35	36	37	38	39	40	41	42	43	44	45	46	47	48
0	0.0	0.0	0.0	0.0	0.0	0.0	0.0	0.0	0.0	0.0	0.0	0.0	0.0	0.0	0.0	0.0	0.0	0.0	0.0	0.0	0.0	0.0	0.0	0.0	0.0	0.0	0.0	0.0	0.0	0.0	0.0	0.0	0.0	0.0	0.0	0.0	0.0	0.0	0.0	0.0	0.0	0.0	0.0	0.0	0.0	0.0	0.0	0.0	0.0
1	0.0	0.0	0.0	0.0	0.0	0.0	0.0	0.0	0.0	0.0	0.0	0.0	0.0	0.0	0.0	0.0	0.0	0.0	0.0	0.0	0.0	0.0	0.0	0.0	0.0	0.0	0.0	0.0	0.0	0.0	0.0	0.0	0.0	0.0	0.0	0.0	0.0	0.0	0.0	0.0	0.0	0.0	0.0	0.0	0.0	0.0	0.0	0.0	0.0
2	0.0	0.0	0.0	0.0	0.0	0.0	0.0	0.0	0.0	0.0	0.0	0.0	0.0	0.0	0.0	0.0	0.0	0.0	0.0	0.0	0.0	0.0	0.0	0.0	0.0	0.0	0.0	0.0	0.0	0.0	0.0	0.0	0.0	0.0	0.0	0.0	0.0	0.0	0.0	0.0	0.0	0.0	0.0	0.0	0.0	0.0	0.0	0.0	0.0
3	0.0	0.0	0.0	0.0	0.0	0.0	0.0	0.0	0.0	0.0	0.0	0.0	0.0	0.0	0.0	0.0	0.0	0.0	0.0	0.0	0.0	0.0	0.0	0.0	0.0	0.0	0.0	0.0	0.0	0.0	0.0	0.0	0.0	0.0	0.0	0.0	0.0	0.0	0.0	0.0	0.0	0.0	0.0	0.0	0.0	0.0	0.0	0.0	0.0
4	0.0	0.0	0.0	0.0	0.0	0.0	0.0	0.0	0.0	0.0	11.483901379120752	0.0	0.0	0.0	0.0	0.0	0.0	0.0	0.0	0.0	0.0	0.0	0.0	0.0	0.0	0.0	0.0	0.0	0.0	0.0	0.0	0.0	0.0	0.0	0.0	0.0	0.0	0.0	0.0	0.0	0.0	0.0	0.0	0.0	0.0	0.0	0.0	0.0	0.0
5	0.0	0.0	0.0	0.0	0.0	0.0	0.0	0.0	0.0	0.0	10.237694261908418	9.654480919399006	9.654480919399006	10.142664804809662	11.966000100810009	0.0	0.0	0.0	0.0	0.0	0.0	0.0	0.0	0.0	0.0	0.0	0.0	0.0	0.0	0.0	0.0	0.0	0.0	0.0	0.0	0.0	0.0	0.0	0.0	0.0	0.0	0.0	0.0	0.0	0.0	0.0	0.0	0.0	0.0
6	0.0	0.0	0.0	0.0	0.0	0.0	0.0	0.0	0.0	0.0	9.882404091031924	8.501132036960845	8.74214435635546	9.077032642682997	9.970784345634733	10.94275726898392	11.966000100810009	11.383639583547025	0.0	0.0	0.0	0.0	0.0	0.0	0.0	0.0	0.0	0.0	0.0	0.0	0.0	0.0	0.0	0.0	0.0	0.0	0.0	0.0	0.0	0.0	0.0	0.0	0.0	0.0	0.0	0.0	0.0	0.0	0.0
7	0.0	0.0	0.0	0.0	0.0	0.0	0.0	0.0	0.0	0.0	9.544312431269434	7.78513731346019	7.63066262700565	8.0345066382224	8.566792433125874	9.43513434494358	10.162254590836437	10.322763669045441	11.346244366176464	10.68455550003724	0.0	0.0	0.0	0.0	0.0	0.0	0.0	0.0	0.0	0.0	0.0	0.0	0.0	0.0	0.0	0.0	0.0	0.0	0.0	0.0	0.0	0.0	0.0	0.0	0.0	0.0	0.0	0.0	0.0
8	0.0	0.0	0.0	0.0	0.0	0.0	0.0	0.0	0.0	0.0	9.075739252817112	7.121868056589456	6.783253845545957	7.020247772931905	7.618063036076084	8.3431819011641	9.227389492638508	9.716294811362378	9.704142364074228	9.813439920352632	10.304540710231397	10.668096211516005	11.07697005634696	0.0	0.0	0.0	0.0	0.0	0.0	0.0	10.469597039631878	0.0	10.469597039631878	0.0	0.0	0.0	0.0	0.0	0.0	0.0	0.0	0.0	0.0	0.0	0.0	0.0	0.0	0.0	0.0
9	0.0	0.0	0.0	0.0	0.0	0.0	0.0	0.0	0.0	0.0	8.810968358435138	6.660481326891654	6.044457799699739	6.2303674058253815	6.826588097789228	7.481426221024687	8.163544576930262	8.99841774996163	8.94080154638976	9.151568556221545	9.7963972426044	10.491457592896861	11.633313373996879	0.0	0.0	0.0	0.0	10.276179026694596	9.884087397448862	9.987498317942622	0.0	0.0	0.0	10.469597039631878	0.0	0.0	0.0	0.0	0.0	0.0	0.0	0.0	0.0	0.0	0.0	0.0	0.0	0.0	0.0
10	0.0	0.0	0.0	0.0	0.0	0.0	0.0	0.0	0.0	11.966000100810009	8.503752537726301	6.217341294194414	5.421521271087633	5.48213471619237	6.017525153292901	6.641704573282931	7.320557426685271	7.906560539938395	8.169511346298412	8.533841723087214	8.78466147051712	9.378257437865429	9.329951817416744	9.96316125835529	9.785135110220086	9.51207063117152	8.259202498037466	8.486785371568105	8.704003972202266	9.064324032990129	9.270061599075985	9.705488644108799	10.469597039631878	0.0	0.0	0.0	0.0	0.0	0.0	0.0	0.0	0.0	0.0	0.0	0.0	0.0	0.0	0.0	0.0
11	0.0	0.0	0.0	0.0	0.0	0.0	0.0	0.0	0.0	0.0	8.254353246556303	5.9635244690245415	5.010491712235163	4.897956503204814	5.3214092602728	5.936869024555287	6.548895241287433	6.950481530324494	7.232091858329548	7.894877892134762	7.743650572802359	8.073721953971189	8.036776669958858	8.016115847375247	7.850607185669412	7.57998839273983	7.5270053103641175	7.6479511945584555	8.766981367622492	9.406592426547828	9.029308369764465	9.705488644108799	0.0	10.246594401326892	0.0	10.276179026694596	0.0	0.0	0.0	0.0	0.0	0.0	0.0	0.0	0.0	0.0	0.0	0.0	0.0
12	0.0	0.0	0.0	0.0	0.0	0.0	0.0	0.0	0.0	0.0	8.027770270591144	5.92890387091048	4.80719835709103	4.461643745120828	4.7204397140057175	5.254071908386445	5.808485463440787	6.259541062965969	6.5581596960472694	6.785433460559222	6.936211030206449	7.013425804966056	6.896120531728075	6.9475202595270655	7.154044717736564	7.402955224305659	7.159055814475995	7.3705061972627615	7.864269301766697	8.309815124051543	8.917034869022318	9.442597103270241	9.393441825655962	9.102110161195547	9.439082908088414	9.609411831905142	9.000387284114558	8.893172182074876	8.80029823625912	9.764495679637635	0.0	0.0	0.0	0.0	0.0	0.0	0.0	0.0	0.0
13	0.0	0.0	0.0	0.0	0.0	0.0	0.0	0.0	0.0	0.0	7.989776099238284	5.792509717122494	4.547344214638892	4.014219933340479	4.094801920335209	4.509446425894087	5.02785365365196	5.410610937724773	5.718467352962515	5.943657401156479	6.188714129455349	6.151606120302144	6.1994737915487	6.242979301925569	6.6767951338160305	7.056464131499116	7.120195022281756	7.201599457586802	7.513163076898104	7.5826144905752315	7.710554699229464	7.842616436789264	8.18790417313667	8.176209306468454	7.937411190783996	8.007392892561207	7.801799376008143	7.783938295005811	8.29536204294936	9.423177347342657	8.968302611357522	0.0	10.06919903477798	0.0	0.0	0.0	0.0	0.0	0.0
14	0.0	0.0	0.0	0.0	0.0	0.0	0.0	0.0	0.0	0.0	8.132084868167961	5.811824171292173	4.352213751678924	3.7002375724061483	3.6063454691829713	3.863709338173489	4.280288202492567	4.688316693766884	4.9915425468504075	5.279516614628685	5.5613156929847545	5.687017697111624	5.7567583887034015	5.971723334037774	6.262625254636044	6.664841029359765	6.7980636941465065	6.758283533551266	6.817773192295787	6.983588154732358	7.168495601637845	7.332183652375523	7.368100200320759	7.263604950160268	7.077396350463188	6.950167001329616	7.1470753963282085	7.245789403503364	7.428496274029962	8.155211527453666	8.41118038427588	8.643923215714485	9.105001591399468	8.949800468378411	10.06919903477798	0.0	0.0	8.578880204960448	8.626595574553495
15	0.0	0.0	0.0	0.0	0.0	0.0	0.0	0.0	0.0	10.536074258704549	7.475171323343131	5.884347360996884	4.302661073108036	3.4710895400693214	3.222479705468723	3.376147749119918	3.6856372635094368	4.065330037034034	4.4438249989830965	4.783996946793014	5.047927206122669	5.25340358217724	5.496868564895532	5.737222469797382	5.953880563518769	6.1039766627872805	6.230141141111652	6.358993977233098	6.45894879574173	6.534148177592954	6.683495218401918	6.917518203719396	6.839878561504678	6.860594482142414	6.662631482455602	6.605086754126345	6.585384409813969	6.677291381428555	7.141937239371755	7.4406851289574	7.933477037563053	7.783187394990257	7.956621627967017	7.675070606678428	7.903001059122843	8.13140069277468	8.187581667098053	7.461870294777709	7.357563480768315
16	0.0	0.0	0.0	0.0	0.0	0.0	0.0	0.0	0.0	0.0	7.486297019537938	5.931226139166094	4.327740014402485	3.327587685740752	2.941857340464844	2.9998908649378966	3.230669622888455	3.5626930090329245	3.9493245452456676	4.307333164533986	4.639400812594106	4.920807986175365	5.200727390651176	5.372113229909832	5.510965673092038	5.733083654120401	5.810138519827694	6.031062182579307	6.208279180616005	6.205588211209923	6.292781838503709	6.519418346766864	6.527529273570906	6.447117472901228	6.4192254367745	6.343759518003836	6.444376384658103	6.4835175932050255	6.802008369704749	6.824588404292067	6.657001585199602	6.886894365640259	6.9957791340530235	6.963643957846861	7.149826805286013	6.936612804830183	6.956704381305451	6.5124892534564385	6.538851763851277
17	0.0	0.0	0.0	0.0	0.0	0.0	0.0	0.0	0.0	0.0	8.790133540499308	6.239437335754159	4.480300653488252	3.332858871648957	2.823933198263155	2.747544475709374	2.888781830142053	3.1629739939119514	3.5059727048868194	3.9063559911835086	4.264327776792802	4.522466859529274	4.804845720495631	5.005552960595642	5.1832313555635885	5.324819763458363	5.420465371951538	5.620242432700348	5.752717176142546	5.852450873643544	5.916129463758203	6.094163284415103	6.1443398178829725	6.167235708598188	6.021644578711728	6.075959370350727	6.030038811296766	6.189074848621315	6.1600808120036685	6.080733891354361	6.011678123600296	6.2365514251476135	6.379243480563376	6.399066544671987	6.526752696245968	6.396538280323883	6.465926837669004	6.099440062432977	6.057807247642348
18	0.0	0.0	0.0	0.0	0.0	0.0	0.0	0.0	0.0	0.0	0.0	6.735144850079653	4.743948064189285	3.4398999130934933	2.784498251794775	2.58290391850482	2.6325368868201715	2.8451581791034193	3.1596328609268123	3.5347467577350504	3.8648830537488643	4.145719116820949	4.404778056050969	4.650870269328847	4.7938276922644505	4.88971926769559	5.011402298172541	5.229720021363011	5.414865432339825	5.5685101197415285	5.6377665117216385	5.736863595977942	5.814127364557207	5.763192724290031	5.722400204433034	5.691990002997805	5.640428426282938	5.608768027893651	5.660768799175294	5.634163699783631	5.6172902506236735	5.778613152935874	6.051659882425843	6.081892538631971	6.220647611619423	6.240308018992488	6.390514507052073	6.222162361723193	5.832709363637164
19	0.0	0.0	0.0	0.0	0.0	0.0	0.0	0.0	0.0	0.0	0.0	7.270547606634144	5.096223192925542	3.640972007903113	2.847623294981372	2.525999859007078	2.489169240093539	2.635500923467427	2.9049713704683096	3.2328945940558875	3.56399153562046	3.9096573934954013	4.196590350537047	4.454301158031408	4.576609462906076	4.695696145086966	4.838761997158114	4.978122839955603	5.19467854414432	5.355189455861817	5.4261510033006335	5.444969430175339	5.473171676266448	5.394549580952681	5.4028608933238385	5.389513841915242	5.34937767599213	5.412086193923333	5.477872309967282	5.4906702608281215	5.482756165099406	5.681794584223804	5.918546473673976	6.089389175666579	6.157838719428257	6.299311976846534	6.3372361018153605	6.1466371236117805	5.873949290546852
20	0.0	0.0	0.0	0.0	0.0	0.0	0.0	0.0	0.0	0.0	0.0	8.192968865793699	5.517679052254223	3.956743881129389	3.007529002295907	2.5537199356576843	2.419913562308183	2.5006503390367336	2.71369510802702	3.0065650042758656	3.336653906203034	3.677918793389335	4.0082188898203395	4.330722120863928	4.499933634756982	4.642843159261494	4.776760467646602	4.839643243905581	4.984419861322465	5.090133000308544	5.1379803718092205	5.194460995038844	5.148001930145467	5.124779241837313	5.087075058684496	5.099118236439686	5.199908708196942	5.297961798083453	5.3940578273882025	5.428550328963768	5.542766198000571	5.746215301339085	5.958261956192725	6.069538331660494	5.962876710600119	6.154722832572103	6.250303380550461	5.8188529684278905	5.743623492989995
21	0.0	0.0	0.0	0.0	0.0	0.0	0.0	0.0	0.0	0.0	0.0	9.104596860702593	5.976942510573236	4.3128545160316705	3.216465428191023	2.6336359163553156	2.405378147292718	2.4164534871514545	2.576009716779906	2.8251519684580377	3.131422131319693	3.451747376294223	3.7922022912267344	4.111634488869122	4.310254481523799	4.482970935365438	4.599921302892728	4.702962718449141	4.805971885022652	4.925140116495129	4.926995729949624	4.884890547051796	4.854602114284603	4.896694364346077	4.9142661296292225	5.013194497850476	5.0675558615053	5.158901586875871	5.209619341023808	5.353297728548041	5.568339830568588	5.744674547061443	5.9420419232654815	6.09847752296489	6.121314324240927	6.053000856193373	5.766497646508123	5.675370297063816	5.626390988390609
22	0.0	0.0	0.0	0.0	0.0	0.0	0.0	0.0	0.0	0.0	0.0	9.460500740378771	6.6458359745615	4.723689051705389	3.474596758012639	2.77775385053206	2.4502179969748297	2.3776353052287047	2.4623785283455413	2.6666056994036205	2.952645691921545	3.260212538794008	3.5476949317074564	3.8124695808656424	4.0010970041742	4.200717411992789	4.365359731577378	4.465118317552978	4.617917149164239	4.6961334136228	4.655842979132103	4.663541361789507	4.7232322626318215	4.848008585191334	4.9150588832215085	4.95157885611202	5.076723102791899	5.1078613098315095	5.187297882921392	5.243496069172464	5.429190350144978	5.675273771186443	5.638446815056184	5.8168772868501595	5.774655552860423	5.623030862744292	5.500630380077885	5.443409632480005	5.340778141594804
23	0.0	0.0	0.0	0.0	0.0	0.0	0.0	0.0	0.0	0.0	0.0	0.0	7.173848523832897	5.146619531078741	3.7647478770443814	2.95323734870845	2.524002649384703	2.3589367629151563	2.4009365136319425	2.56129703872714	2.8120281464278665	3.0939637957579484	3.3562674154915864	3.58057190991071	3.7971839374756002	3.9940663106444165	4.188542695878555	4.323433979170737	4.463101306677501	4.551077959333565	4.5175440392649815	4.576228998275479	4.6106255196843176	4.783054291089266	4.820103786020287	4.949813021965813	5.006374719787882	5.03620354549297	5.134957123846247	5.20050239553759	5.346809084487219	5.418120832627089	5.455917025987988	5.469756760968783	5.417260222084389	5.313300085306379	5.273718065256778	5.15171318828938	5.160644802419569
24	0.0	0.0	0.0	0.0	0.0	0.0	0.0	0.0	0.0	0.0	0.0	0.0	7.661021156923946	5.484291214131757	4.070372812090556	3.1611424172247076	2.635865299914172	2.387928871074523	2.377515021437491	2.48369028639561	2.692168477515081	2.9416946296839366	3.180932949999964	3.4099531056594716	3.608640598565405	3.8263608775997358	4.0140506437453904	4.212239462420156	4.3554209055236335	4.432266132935371	4.442884960873176	4.474605051346636	4.545726398719724	4.622114831432986	4.723972631842404	4.835123160376206	4.926942029112382	4.981146780587327	5.0337008600366815	5.049339757252735	5.134896326034106	5.217146223812499	5.2489762223886824	5.2499508997210995	5.1891696814878046	5.185256278162978	4.997934402788863	4.934888460211825	4.769493829178602
25	0.0	0.0	0.0	0.0	0.0	0.0	0.0	0.0	0.0	0.0	0.0	0.0	8.001888990893594	5.962822102687522	4.435180244125103	3.396612116839544	2.790093406108397	2.4708266224839286	2.383756523166485	2.437217227120216	2.575694929758796	2.7985628384183507	3.0247643621274105	3.2584604870187808	3.4584732384618264	3.64945490746276	3.8705217644670964	4.072202604109982	4.277031556323429	4.402838289023279	4.413334493295718	4.455498834887573	4.5177990251457185	4.617650842302385	4.721098153362531	4.797290061400297	4.893176342999558	4.931439125527342	4.912102276697066	4.915815741195283	4.97645035204798	4.954595547604692	4.9461676465699735	5.027284120710052	4.99685910840522	4.977776850442698	4.905516215572298	4.830283334175956	4.690039276166383
26	0.0	0.0	0.0	0.0	0.0	0.0	0.0	0.0	0.0	0.0	0.0	9.004291137639402	8.12848799962062	6.371112607665449	4.886840866766345	3.699498169732849	2.9883901747492287	2.58772567022621	2.4234244197012713	2.417982005896112	2.519616691189992	2.6982659094926977	2.901635350375536	3.1340031283489913	3.3462536907129983	3.552150817926812	3.7466255998649847	3.9795855901655686	4.211513800424932	4.317236969643565	4.365542648209134	4.434776760474257	4.531318442593475	4.647805668336517	4.712985804002642	4.7997382988066235	4.86202335758181	4.820266646401723	4.806677154019114	4.7536335095807924	4.7212197308358785	4.720580788269572	4.798644467361939	4.853743736677378	4.876959990564222	4.921785822586102	4.843778193354035	4.719460713904327	4.58944213413344
27	0.0	0.0	0.0	0.0	0.0	0.0	0.0	0.0	0.0	0.0	0.0	0.0	8.295520801041828	6.943177874492839	5.30575153154405	4.040965507005783	3.227406902544034	2.750821037981559	2.5140556778734875	2.4580420014131	2.4988538469982244	2.6172860477763105	2.8002322617674964	3.0322547639403497	3.2530472132792227	3.4759839286262735	3.6862784793031236	3.9482180585777864	4.174485710942005	4.261325543394353	4.357004073822631	4.400434335688027	4.460197739097104	4.603712524896549	4.747612512803446	4.788326851018143	4.846165056870506	4.78257635159348	4.761065754230705	4.731166362913507	4.647448947341738	4.67175558983465	4.721573767716793	4.748627591532301	4.764091975331446	4.714856205964837	4.783996946696931	4.7435168561360275	4.6450724663681235
28	0.0	0.0	0.0	0.0	0.0	0.0	0.0	0.0	0.0	0.0	0.0	9.706194755738318	8.94981721337322	7.870193195514613	5.761331510115117	4.366117014901281	3.520136907758165	2.986751206879576	2.678322490182438	2.5426394792628035	2.5200635673713685	2.596532526652385	2.7566604118003943	2.9607800098938024	3.1808133537067627	3.4354484462383934	3.670941124820367	3.9259248587237914	4.120101388463247	4.226657003716719	4.271248113396318	4.351460351390887	4.412173986687167	4.564293765239118	4.7249914476206065	4.8506165520015205	4.9003583727113575	4.890673630263505	4.853553054072966	4.744225033896262	4.77843715628914	4.743169233454008	4.746111845458293	4.764017289748214	4.7639190215666805	4.782439284050012	4.785991110529171	4.8382168939329	4.794149684850662
29	0.0	0.0	0.0	0.0	0.0	0.0	0.0	0.0	0.0	0.0	0.0	0.0	9.821492112972335	9.074414029658335	6.109939941616981	4.755775310136057	3.8457123384105283	3.2474358718520437	2.888281549295059	2.6562190629294826	2.5749536168925533	2.6237123530315904	2.754613440045762	2.9288509326187877	3.1633058397053593	3.400438206460081	3.6532256476229974	3.877231841089564	4.037733356390278	4.154641092538464	4.2633642131888525	4.392998263230307	4.474591936588613	4.577946746116101	4.743608056250412	4.798065574644696	4.903061601909753	4.9271315502793875	4.963180313998899	4.8767250414786165	4.897893625412856	4.915882614941809	4.892736253047996	4.941176431426994	4.994253181325114	5.0105044188215615	4.989732942632797	4.966127778178214	4.896598224078186
30	0.0	0.0	0.0	0.0	0.0	0.0	0.0	0.0	0.0	0.0	0.0	0.0	0.0	0.0	6.546743190047961	5.359066492767761	4.273831890311854	3.5788314237459917	3.113420432668477	2.8020949800171366	2.65689105088275	2.6607447569127936	2.759282750056203	2.919599258547501	3.1268972828804302	3.3704402712830555	3.6107299449484684	3.814327364153105	3.9828859269598147	4.18130079468426	4.284141064669624	4.366381096201184	4.501323101509174	4.623098767081906	4.760938974908532	4.819710206785691	4.915136911664412	4.940756961731223	4.984332638955639	4.953598419262416	4.9954203276843	4.981326912241297	5.009990736865518	5.110204356535084	5.16863467113888	5.152302212933648	5.161886157046643	5.005026845897062	4.9552879943507175
31	0.0	0.0	0.0	0.0	0.0	0.0	0.0	0.0	0.0	0.0	0.0	0.0	0.0	0.0	7.6577268227801785	6.030407803905497	4.7774164666659065	3.9726368812470825	3.3660796873840666	2.9823509944978492	2.7595914505957597	2.7256263124986444	2.799059349158593	2.946312800499219	3.117825831910596	3.3271990906597115	3.558281898228278	3.7786940874727413	3.9708663946676572	4.1216851621711665	4.265316897693177	4.362730643991101	4.486157338658952	4.6760921569437635	4.740515826307631	4.796662694448331	4.829278902354385	4.879651362783786	4.854586433407386	4.890856351293543	4.987846718876407	5.02660385103697	5.157559379671275	5.160591972983223	5.1454342183087505	5.160907325456742	4.973644806252901	4.869296983990042	4.706354641451345
32	0.0	0.0	0.0	0.0	0.0	0.0	0.0	0.0	0.0	0.0	0.0	0.0	0.0	0.0	8.453812736419438	6.571966675461983	5.350839782095225	4.439031318318731	3.6924438504979302	3.1890546185462214	2.903299449915663	2.8245660035832505	2.868782961366058	2.9748956888484854	3.130491844246159	3.3200723585922556	3.5435628694802124	3.740141570440621	3.9380943473191947	4.094881509560034	4.25816171725357	4.343671082831589	4.4593885500825845	4.6289221114028045	4.706132818485349	4.764947437093724	4.710590532063659	4.714467171851648	4.781153707346862	4.870624849026633	4.939029049192902	5.0864405350324535	5.134914087466614	5.099220315990667	5.000857604206791	4.858501459268139	4.728072382206854	4.652566605808614	4.4978966429843545
33	0.0	0.0	0.0	0.0	0.0	0.0	0.0	0.0	0.0	0.0	0.0	0.0	0.0	0.0	9.733703195467458	7.289281034882567	6.038509294554663	4.947088845657348	4.056483630607156	3.4627318226724104	3.081285238792335	2.9493370577257303	2.9365030995148547	3.0213438763701377	3.1495045618694335	3.3468884328781994	3.539574235972592	3.725371163547361	3.9116036797458578	4.113803407160159	4.237160144492902	4.390619560008277	4.48395016892052	4.608241020698323	4.7133475313690685	4.755066246541251	4.714644217509049	4.730741158544651	4.814726507359081	4.934108218833295	5.007629067451225	5.038526540526281	4.979230705315505	4.919113736594207	4.801590681570756	4.726240756465096	4.703576098653064	4.60667751731447	4.574481166170061
34	0.0	0.0	0.0	0.0	0.0	0.0	0.0	0.0	0.0	0.0	0.0	0.0	0.0	0.0	0.0	9.22656381196563	6.937339750200085	5.374172401115077	4.405476154653883	3.7312035409688833	3.2832139400432934	3.079274127259857	3.0402051623150377	3.090746541039032	3.1947336655113276	3.3603330589424334	3.5111501476814904	3.7091714819415578	3.8957323719286436	4.102071761307901	4.291731075547894	4.46252426276839	4.552390995943556	4.6530486711858075	4.709493270029247	4.78377970020836	4.758087746569526	4.884980433088243	4.962970767894102	5.052781989282522	5.04219165398465	4.974451937265508	4.936893071527514	4.874435088110889	4.837809534308118	4.787916854749723	4.796086261916605	4.807507440260077	4.9287208063898085
35	0.0	0.0	0.0	0.0	0.0	0.0	0.0	0.0	0.0	0.0	0.0	0.0	0.0	0.0	0.0	9.671779213371448	7.894827539188583	5.714360615448243	4.713272975501246	4.05577181829414	3.516669218729169	3.2465743670156946	3.164312715439858	3.174253650665022	3.2464618824238767	3.3926800706808513	3.561375390750793	3.7493168713673373	3.9649175400887846	4.154402874655318	4.339251969158001	4.435261526424572	4.513305937888525	4.621829983436031	4.776631138786909	4.868114323582473	4.898036538138914	4.97131541730108	5.069348352194659	5.094557887458583	5.076711020551242	5.000370324430154	5.00827245208006	4.97388339464594	4.9290417405215585	5.0041645625528695	5.015855157592894	5.1577316307739505	5.243726824204934
36	0.0	0.0	0.0	0.0	0.0	0.0	0.0	0.0	0.0	0.0	0.0	0.0	0.0	0.0	0.0	0.0	8.552777406556054	6.118760198269815	5.00576817564821	4.276705957000198	3.744814066608798	3.4599591166055688	3.30844467730016	3.277806995370112	3.3486164826167966	3.486497998784157	3.664723013767088	3.891351532540574	4.100340953654181	4.253026690932144	4.311101686875503	4.361851707220037	4.506657965976638	4.71065475657981	4.918040481756277	4.991935956452579	5.019639952414494	5.119776353077418	5.1784636118437515	5.195750750614357	5.131382483602339	5.04715721187698	5.066166127768037	5.1237276641414695	5.161468388856845	5.289852655280269	5.43839476071202	5.5146052606923845	5.473042439068468
37	0.0	0.0	0.0	0.0	0.0	0.0	0.0	0.0	0.0	0.0	0.0	0.0	0.0	0.0	0.0	0.0	9.226130105862152	6.692855327670291	5.3722249895221665	4.533087725734829	3.9834006922346235	3.6331768729033507	3.5116889006675893	3.443970126706543	3.464924995147236	3.593562208716446	3.7884543861480595	3.990033760316687	4.2299393386099755	4.3436660547633466	4.374372915631675	4.467675181144678	4.666392972664326	4.929586890392121	5.171105133054148	5.268471841796638	5.142419222878246	5.1806139356853524	5.220358551255252	5.193300029779902	5.180328607816138	5.1785276206154105	5.248645935411808	5.37959641039785	5.424832654150549	5.663113792645532	5.7682265614046475	5.908962534839082	5.800898874557353
38	0.0	0.0	0.0	0.0	0.0	0.0	0.0	0.0	0.0	0.0	0.0	0.0	0.0	0.0	0.0	0.0	8.88315030496633	7.257512707351875	5.950619164146264	4.899165882547919	4.191199531703788	3.8334468178562093	3.677227815467216	3.5953720125040616	3.5784413312193624	3.70190194441319	3.864509287531097	4.105430434753245	4.335840199205315	4.440180719356432	4.543333383577087	4.686462460078223	4.982460195876827	5.284148265111803	5.4587583325131845	5.434171732445105	5.266021441087521	5.435949151572705	5.383381543838958	5.3653209093053	5.391660098639765	5.487458544542951	5.543518744474023	5.669006140307999	5.749019112103417	5.828871375337162	5.915368928858426	6.191838173925939	6.5304342780149
39	0.0	0.0	0.0	0.0	0.0	0.0	0.0	0.0	0.0	0.0	0.0	0.0	0.0	0.0	0.0	0.0	9.523803532445992	7.685615643184013	6.399839097059505	5.247059283215908	4.471848191394447	4.06039122114464	3.8755730902006538	3.7510273557283083	3.676565583650684	3.7649833074404433	3.96654495495456	4.235254831329632	4.441293909674462	4.625564409049376	4.85673604367077	5.067605691494453	5.291709845667119	5.470484715528128	5.6533026969236335	5.645237585954657	5.529822271444058	5.651606514435729	5.757528095845201	5.63322167970043	5.693997584864148	5.948822374777134	6.062946827854725	5.9511507383229585	5.96927127741829	6.08293193204449	6.542832370565998	7.060024137062886	7.722365535393145
40	0.0	0.0	0.0	0.0	0.0	0.0	0.0	0.0	0.0	0.0	0.0	0.0	0.0	0.0	0.0	0.0	0.0	8.369939380394225	6.790438400683058	5.558717512418939	4.734367562189348	4.319767391929387	4.1607555819516	3.9254889529367794	3.8234073707815246	3.8913007744655057	4.135902112367688	4.393433445267705	4.618019734405509	4.807865897354544	5.056488209905229	5.29995342142225	5.434502245623898	5.576795779688032	5.666635267171747	5.799652051154096	5.777600919689334	5.949364981615009	6.128211900016083	6.143135498714754	6.178508679184901	6.327423115133607	6.455238230461546	6.392990165093002	6.467468249979177	6.778728958203569	7.543668278691886	8.369568394773164	9.751502499508295
41	0.0	0.0	0.0	0.0	0.0	0.0	0.0	0.0	0.0	0.0	0.0	0.0	0.0	0.0	0.0	0.0	0.0	8.797061741264743	7.173769546057898	5.889939163627922	4.956491200291216	4.646168308754591	4.450952206093765	4.227561195358836	4.047367274100846	4.1071080565825575	4.364877560462771	4.5484155409196205	4.720505857611007	4.936401245349911	5.168282443755107	5.352013654817599	5.5353932593121815	5.691627867721463	5.948184216211409	6.020166353972325	6.161543294042884	6.264058096013281	6.490879526343903	6.549177339280295	6.6323090434737	6.744229532781546	6.850912328148516	6.924947356245999	7.315011784972391	8.027521533834296	8.824278152601275	9.751502499508295	0.0
42	0.0	0.0	0.0	0.0	0.0	0.0	0.0	0.0	0.0	0.0	0.0	0.0	0.0	0.0	0.0	0.0	0.0	9.041704810756737	7.670223819051753	6.324917879281571	5.370006913543325	5.060255790670938	4.857575612785398	4.590328853178839	4.345809146597579	4.361615384846829	4.527856995702232	4.696057460256027	4.753691070049616	4.994477622516765	5.273814486474302	5.459355802861241	5.664654886263127	5.9399935082189455	6.136199185649323	6.168027362623828	6.377206965323415	6.741724367539078	6.839075547555057	6.997289064105212	6.767795749688098	7.119542417311662	7.462045918887856	7.931237478874145	8.296301473284982	8.834750334616379	9.751502499508295	0.0	0.0
43	0.0	0.0	0.0	0.0	0.0	0.0	0.0	0.0	0.0	0.0	0.0	0.0	0.0	0.0	0.0	0.0	0.0	0.0	8.78893321382083	7.005697583311292	6.029622716020837	5.600549238904069	5.234935480282571	4.835815415092611	4.637334127153823	4.583474699179673	4.622647613457023	4.723756981483016	4.809918459885244	5.10431471316428	5.297244468424722	5.56320494492115	5.720218930264808	6.021796450400069	6.270649389415583	6.588856001584823	6.760773479703525	7.118340537939163	7.469807057954924	7.481640166201771	7.3535021617996374	7.584779984605493	7.974327824068105	8.587751514995004	10.755084131185868	10.233601221197553	0.0	0.0	0.0
44	0.0	0.0	0.0	0.0	0.0	0.0	0.0	0.0	0.0	0.0	0.0	0.0	0.0	0.0	0.0	0.0	0.0	0.0	9.899766223887086	8.055485822167359	6.9298501875824705	6.065973341759721	5.554947657304243	5.113603623729611	4.897625387334594	4.673676112680077	4.618680654064711	4.7544629283138224	4.900731520834883	5.122146123477387	5.349356937221229	5.633977602906425	5.883186728233916	6.10207195165979	6.529448012931429	6.81553363283216	7.051578237000399	7.368548222966787	7.413533808979825	8.029894618739997	8.384956485835822	8.122797916751079	8.922222451057895	0.0	0.0	0.0	0.0	0.0	0.0
45	0.0	0.0	0.0	0.0	0.0	0.0	0.0	0.0	0.0	0.0	0.0	0.0	0.0	0.0	0.0	0.0	0.0	0.0	0.0	8.919072461643152	7.455548873511198	6.731572285486401	5.9673882317359634	5.35223720077804	5.083351039677078	4.8520038749365515	4.712420852045646	4.7930425253959985	4.954253619342175	5.169944991393882	5.420215852121519	5.691998566446728	5.940712656252197	6.187773909577782	6.7361040041997295	6.90607273796825	7.278828655653632	7.61852620638712	8.008359869622407	9.748079776463499	9.487501534282435	9.68633084658097	0.0	0.0	0.0	0.0	0.0	0.0	0.0
46	0.0	0.0	0.0	0.0	0.0	0.0	0.0	0.0	0.0	0.0	0.0	0.0	0.0	0.0	0.0	0.0	0.0	0.0	0.0	9.619499649018325	8.408660107251041	7.036987894333063	6.352976674223056	5.631093125853052	5.293869448385125	5.073896944030803	4.887997974837038	4.901925393694249	5.001868618230475	5.176002360109411	5.402599017527228	5.614470908692951	5.918672762201586	6.456562001525677	6.94162587681738	7.487374274019146	7.725028587069422	7.992083022094686	8.863527008602311	9.102082774523588	0.0	0.0	0.0	0.0	0.0	0.0	0.0	0.0	0.0
47	0.0	0.0	0.0	0.0	0.0	0.0	0.0	0.0	0.0	0.0	0.0	0.0	0.0	0.0	0.0	0.0	0.0	0.0	0.0	0.0	8.487871424018659	7.37874998173038	6.64414866114244	6.02994828285251	5.623841398516539	5.259756551366017	5.066279267630703	4.951006830322369	4.99714916623066	5.14983373816119	5.337002309244221	5.552502329338052	5.919608238064244	6.479061168761691	7.213780161293396	7.599359688159373	7.942160608122553	8.738870453802406	8.885545214228308	11.188590767918297	9.68633084658097	0.0	0.0	0.0	0.0	0.0	0.0	0.0	0.0
48	0.0	0.0	0.0	0.0	0.0	0.0	0.0	0.0	0.0	0.0	0.0	0.0	0.0	0.0	0.0	0.0	0.0	0.0	0.0	10.194227112769939	8.570395546092765	7.5330282217947335	6.82630782241022	6.344214063824637	5.800427255093966	5.4001077174831025	5.061452662542024	4.947889129978567	4.966956692542302	5.059570229899224	5.264583899487413	5.6721294807758955	6.2778166721090685	6.783779652422078	7.378714636872864	7.753043731096646	8.323791366472458	9.075426538966346	10.148955034848875	9.204232124891716	0.0	0.0	0.0	0.0	0.0	0.0	0.0	0.0	0.0
49	0.0	0.0	0.0	0.0	0.0	0.0	0.0	0.0	0.0	0.0	0.0	0.0	0.0	0.0	0.0	0.0	0.0	0.0	0.0	0.0	9.617410686851699	7.769248568217515	7.354699951999775	6.734827314200759	5.941042083800644	5.401956878406475	5.00297530410557	4.886406242959895	4.990925266106155	5.059735391416604	5.33474886395544	5.8564925854155945	6.605127058037725	7.162321754116833	7.653300730130972	8.16295579153758	8.802518177807766	9.863131706516594	10.404220036701144	0.0	0.0	0.0	0.0	0.0	0.0	0.0	0.0	0.0	0.0
50	0.0	0.0	0.0	0.0	0.0	0.0	0.0	0.0	0.0	0.0	0.0	0.0	0.0	0.0	0.0	0.0	0.0	0.0	0.0	0.0	9.475886123559382	8.220351759431129	7.484989776577185	6.799076905930223	6.146688836071069	5.472706508658272	5.048653682881083	4.935927549290065	4.990448047475047	5.196508600647091	5.555453197734469	6.301087827407246	6.9645068445192955	7.553910914266732	7.872572888394309	8.378024937450574	8.833023021210623	9.498663430426333	9.991124007197671	0.0	11.253234214574091	0.0	0.0	0.0	0.0	0.0	0.0	0.0	0.0
51	0.0	0.0	0.0	0.0	0.0	0.0	0.0	0.0	0.0	0.0	0.0	0.0	0.0	0.0	0.0	0.0	0.0	0.0	0.0	0.0	10.054165197288457	8.695222314003697	7.626273003889111	6.9812035147628055	6.353050330588964	5.639272445571448	5.1861944253689245	5.0432787311639355	5.1387445680422275	5.4891512953953825	6.1347331752414025	6.760977405803457	7.314674031755564	7.780093237208639	8.137038793693604	8.91831384485695	9.507119587237586	9.331598608742402	11.443142063822044	11.443142063822044	0.0	0.0	0.0	0.0	0.0	0.0	0.0	0.0	0.0
52	0.0	0.0	0.0	0.0	0.0	0.0	0.0	0.0	0.0	0.0	0.0	0.0	0.0	0.0	0.0	0.0	0.0	0.0	0.0	0.0	9.663945386829727	8.710863090578197	7.790386479785878	7.305620890146725	6.5932534160401275	5.856095595122884	5.347575182588296	5.205826335044916	5.432488919259358	5.885185558313465	6.636087268951647	7.172547994695146	7.581811031066927	8.03946108324087	8.413809155706911	8.813201261818223	9.170659619380794	9.126383469496657	10.027678536570122	11.692265522928086	0.0	0.0	0.0	0.0	0.0	0.0	0.0	0.0	0.0
53	0.0	0.0	0.0	0.0	0.0	0.0	0.0	0.0	0.0	0.0	0.0	0.0	0.0	0.0	0.0	0.0	0.0	0.0	0.0	0.0	10.759562770112272	8.86824676573096	8.152235237246309	7.464062906804587	6.845535586905092	6.127164686680171	5.617859349094717	5.45868687058746	5.72819760668056	6.227692821447967	6.732511730730415	7.337543149207265	7.646815970558931	8.016346682359368	8.327230340781286	8.523799461134184	9.245181822254482	9.766937994036144	11.074510239935583	12.278090840537027	0.0	0.0	0.0	0.0	0.0	0.0	0.0	0.0	0.0
54	0.0	0.0	0.0	0.0	0.0	0.0	0.0	0.0	0.0	0.0	0.0	0.0	0.0	0.0	0.0	0.0	0.0	0.0	0.0	0.0	10.570714428279192	8.927404249922407	8.542330248636969	7.794949425642896	7.179007337230596	6.465478685285731	6.015168929836596	5.842497915460804	6.010775236207802	6.378122969014539	6.962981634580169	7.359006043462497	7.581278445002919	7.888268168529345	8.217638074331465	8.549275831896104	9.43652043639692	10.015557445870188	11.115328418207364	12.278090840537027	11.443142063822044	0.0	0.0	0.0	0.0	0.0	0.0	0.0	0.0
55	0.0	0.0	0.0	0.0	0.0	0.0	0.0	0.0	0.0	0.0	0.0	0.0	0.0	0.0	0.0	0.0	0.0	0.0	0.0	0.0	10.145663826149669	9.436501762521484	8.69932763179964	7.962494993213111	7.482857926870764	6.7946006163165045	6.341802533247284	6.187819553704843	6.219320470357173	6.53963347134899	7.03542621647175	7.388747205671843	7.794470524558246	7.981742246081637	8.064974754392924	8.339969142433862	9.67121715777472	10.711402646095292	11.32848295491917	0.0	11.795992118847769	0.0	0.0	0.0	0.0	0.0	0.0	0.0	0.0
56	0.0	0.0	0.0	0.0	0.0	0.0	0.0	0.0	0.0	0.0	0.0	0.0	0.0	0.0	0.0	0.0	0.0	0.0	0.0	0.0	10.345752874005107	9.885378671137287	8.770228262698378	8.151704638072502	7.843378196635236	7.270856999666448	6.828788403900559	6.58484197712211	6.543935131321321	6.666812448638931	7.163432728471607	7.5611354878349335	7.8651278897312	7.8542020707012	7.996359775490898	8.716092542610019	9.875055751062144	11.404417942781244	11.795992118847769	0.0	0.0	0.0	0.0	0.0	0.0	0.0	0.0	0.0	0.0
57	0.0	0.0	0.0	0.0	0.0	0.0	0.0	0.0	0.0	0.0	0.0	0.0	0.0	0.0	0.0	0.0	0.0	0.0	0.0	0.0	0.0	9.669368282786875	9.210286454609928	8.35515868098481	7.979690303307548	7.600463007518449	7.264953287821134	7.180635726414684	6.904787264979358	6.932956267920044	7.273246547771013	7.655955529025833	7.900077865905821	7.762475988751948	8.249413159140028	9.248030179634759	10.240418279501041	11.057168808365477	0.0	0.0	0.0	0.0	0.0	0.0	0.0	0.0	0.0	0.0	0.0
58	0.0	0.0	0.0	0.0	0.0	0.0	0.0	0.0	0.0	0.0	0.0	0.0	0.0	0.0	0.0	0.0	0.0	0.0	0.0	0.0	0.0	11.45919268813419	9.518085430552455	8.80555347755411	8.213995227969491	7.9413383282651875	7.48546678107666	7.322932345132058	7.254081882418076	7.232484208952389	7.459523393882389	7.74657036708207	8.001680981855381	7.928954342818011	8.52783342994629	9.900796913316274	11.43692178874371	12.543522324534756	0.0	0.0	0.0	0.0	0.0	0.0	0.0	0.0	0.0	0.0	0.0
59	0.0	0.0	0.0	0.0	0.0	0.0	0.0	0.0	0.0	0.0	0.0	0.0	0.0	0.0	0.0	0.0	0.0	0.0	0.0	0.0	0.0	11.25174971350451	10.20908113806213	9.22894043126532	8.417009037945654	7.974394078689333	7.599098296371299	7.4638897929030925	7.384186570548545	7.427004361079401	7.559867474653393	7.841926171500436	8.052255679844194	8.05192222519117	8.77293051905747	10.316938796167356	11.255231494184205	12.336983998832396	0.0	0.0	0.0	0.0	0.0	0.0	0.0	0.0	0.0	0.0	0.0
60	0.0	0.0	0.0	0.0	0.0	0.0	0.0	0.0	0.0	0.0	0.0	0.0	0.0	0.0	0.0	0.0	0.0	0.0	0.0	0.0	0.0	12.338380386953462	10.656787499818396	9.52353998842492	8.784483746543978	8.181687843780526	7.742254711049252	7.57628242264683	7.465107807890796	7.5017318359999035	7.614848153271041	7.926151876513536	8.222024118371126	8.387461320326775	9.269608033532569	10.200894535099525	11.553468464146563	12.0965736300159	13.552562218989596	0.0	0.0	0.0	0.0	0.0	0.0	0.0	0.0	0.0	0.0
61	0.0	0.0	0.0	0.0	0.0	0.0	0.0	0.0	0.0	0.0	0.0	0.0	0.0	0.0	0.0	0.0	0.0	0.0	0.0	0.0	0.0	0.0	10.418799170477799	10.040018433547878	9.054835029691853	8.447968447386296	8.0003749974295	7.651825675983787	7.590817712977394	7.561378770805298	7.68335151422867	7.96528000107544	8.25628275325965	8.647136464825042	9.612243202111312	10.364288465884973	11.439891568316275	12.26465269525952	0.0	0.0	0.0	0.0	0.0	0.0	0.0	0.0	0.0	0.0	0.0
62	0.0	0.0	0.0	0.0	0.0	0.0	0.0	0.0	0.0	0.0	0.0	0.0	0.0	0.0	0.0	0.0	0.0	0.0	0.0	0.0	0.0	11.98462087284832	11.020423429469805	10.561869422567492	9.522643711821736	8.691205527855663	8.278613608969879	7.79376440372798	7.673263401301247	7.639159036591167	7.689937882378251	7.926059562123697	8.397477406432216	8.95194057742355	9.796426284897903	10.800819435083689	11.568950819582792	12.588364775611081	0.0	0.0	0.0	0.0	0.0	0.0	0.0	0.0	0.0	0.0	0.0
63	0.0	0.0	0.0	0.0	0.0	0.0	0.0	0.0	0.0	0.0	0.0	0.0	0.0	0.0	0.0	0.0	0.0	0.0	0.0	0.0	0.0	0.0	11.878202632577821	11.310849421187166	10.109226405320754	9.159347917027622	8.385445215130442	7.968605156246044	7.763317902038414	7.706835764192352	7.757627351007651	7.911668117977689	8.394631077241133	9.12455658901937	10.038653029889653	10.850689330270166	11.529688115141761	12.588364775611081	0.0	0.0	0.0	0.0	0.0	0.0	0.0	0.0	0.0	0.0	0.0
64	0.0	0.0	0.0	0.0	0.0	0.0	0.0	0.0	0.0	0.0	0.0	0.0	0.0	0.0	0.0	0.0	0.0	0.0	0.0	0.0	0.0	0.0	0.0	12.292444158443692	10.577933511666982	9.425687347985143	8.667742308124906	8.121595383216087	7.863583935031645	7.780154402277164	7.8250384053493125	7.996227786620089	8.513336944061583	9.471584873017015	10.446260361129621	10.925641953686391	11.515293072606163	13.070463497300342	0.0	0.0	0.0	0.0	0.0	0.0	0.0	0.0	0.0	0.0	0.0
65	0.0	0.0	0.0	0.0	0.0	0.0	0.0	0.0	0.0	0.0	0.0	0.0	0.0	0.0	0.0	0.0	0.0	0.0	0.0	0.0	0.0	0.0	0.0	13.322640094034263	10.87864097062989	9.743946671216387	8.880734413388987	8.3350886792712	7.984790335785064	7.887108203916409	7.992910777361207	8.170543558809747	8.811914200775842	9.745366337310621	10.511824113274061	11.089979434930976	12.455066707873565	13.552562218989596	0.0	0.0	0.0	0.0	0.0	0.0	0.0	0.0	0.0	0.0	0.0
66	0.0	0.0	0.0	0.0	0.0	0.0	0.0	0.0	0.0	0.0	0.0	0.0	0.0	0.0	0.0	0.0	0.0	0.0	0.0	0.0	0.0	0.0	0.0	0.0	11.676989006713269	10.273127407429284	9.173167971252653	8.529465285189096	8.105462553836084	8.04357962437436	8.036073136824117	8.341422542078512	9.031028767908587	9.942358135549313	10.721957459347172	11.281622245586117	13.307450473632812	0.0	0.0	0.0	0.0	0.0	0.0	0.0	0.0	0.0	0.0	0.0	0.0
67	0.0	0.0	0.0	0.0	0.0	0.0	0.0	0.0	0.0	0.0	0.0	0.0	0.0	0.0	0.0	0.0	0.0	0.0	0.0	0.0	0.0	0.0	0.0	0.0	11.79365438122524	10.351981517361482	9.505831127436556	8.783082658287045	8.386246957555906	8.19398315327773	8.30027694024723	8.668096637787885	9.337965963794039	10.147792816999125	10.781748098872297	12.106359726030627	0.0	0.0	0.0	0.0	0.0	0.0	0.0	0.0	0.0	0.0	0.0	0.0	0.0
68	0.0	0.0	0.0	0.0	0.0	0.0	0.0	0.0	0.0	0.0	0.0	0.0	0.0	0.0	0.0	0.0	0.0	0.0	0.0	0.0	0.0	0.0	0.0	0.0	12.449771583742356	10.749528966136001	9.817432280041526	9.036166029268319	8.568347252839915	8.396978576727685	8.49338819037876	8.857562688188324	9.569144660491235	10.418625774108808	11.187501476884242	12.598214486302913	0.0	0.0	0.0	0.0	0.0	0.0	0.0	0.0	0.0	0.0	0.0	0.0	0.0
69	0.0	0.0	0.0	0.0	0.0	0.0	0.0	0.0	0.0	0.0	0.0	0.0	0.0	0.0	0.0	0.0	0.0	0.0	0.0	0.0	0.0	0.0	0.0	0.0	0.0	11.27777965179313	10.422625766577447	9.51205651855694	8.851261367560065	8.683705225530003	8.752016243704942	9.124362888324825	9.90530551993922	10.840113044686953	12.159859420840947	13.607860315858971	0.0	0.0	0.0	0.0	0.0	0.0	0.0	0.0	0.0	0.0	0.0	0.0	0.0
70	0.0	0.0	0.0	0.0	0.0	0.0	0.0	0.0	0.0	0.0	0.0	0.0	0.0	0.0	0.0	0.0	0.0	0.0	0.0	0.0	0.0	0.0	0.0	0.0	0.0	12.421749531989231	11.077446933874414	10.005512098560656	9.211534581829433	8.923500990216255	8.93615781940738	9.394198718088733	10.25491737172111	11.588753010108492	12.539280280166702	0.0	0.0	0.0	0.0	0.0	0.0	0.0	0.0	0.0	0.0	0.0	0.0	0.0	0.0
71	0.0	0.0	0.0	0.0	0.0	0.0	0.0	0.0	0.0	0.0	0.0	0.0	0.0	0.0	0.0	0.0	0.0	0.0	0.0	0.0	0.0	0.0	0.0	0.0	0.0	13.98598954446075	12.440257949567636	10.52261266204163	9.751080369024697	9.325946370413748	9.164233129328313	9.771077659021294	10.85281707852068	12.13299796868943	13.98598954446075	0.0	0.0	0.0	0.0	0.0	0.0	0.0	0.0	0.0	0.0	0.0	0.0	0.0	0.0
72	0.0	0.0	0.0	0.0	0.0	0.0	0.0	0.0	0.0	0.0	0.0	0.0	0.0	0.0	0.0	0.0	0.0	0.0	0.0	0.0	0.0	0.0	0.0	0.0	0.0	0.0	13.503890822771496	11.734126392066905	10.403716998947006	9.850040797783725	9.694421795871621	10.421022143311042	11.98035626402053	14.426872063073995	0.0	0.0	0.0	0.0	0.0	0.0	0.0	0.0	0.0	0.0	0.0	0.0	0.0	0.0	0.0
73	0.0	0.0	0.0	0.0	0.0	0.0	0.0	0.0	0.0	0.0	0.0	0.0	0.0	0.0	0.0	0.0	0.0	0.0	0.0	0.0	0.0	0.0	0.0	0.0	0.0	0.0	0.0	13.126475911949841	11.567530186259974	10.66635002282909	10.524840296893743	11.580287489036985	0.0	0.0	0.0	0.0	0.0	0.0	0.0	0.0	0.0	0.0	0.0	0.0	0.0	0.0	0.0	0.0	0.0
74	0.0	0.0	0.0	0.0	0.0	0.0	0.0	0.0	0.0	0.0	0.0	0.0	0.0	0.0	0.0	0.0	0.0	0.0	0.0	0.0	0.0	0.0	0.0	0.0	0.0	0.0	0.0	0.0	12.378951639014216	11.942204938681158	11.934457828649323	12.811432994235028	0.0	0.0	0.0	0.0	0.0	0.0	0.0	0.0	0.0	0.0	0.0	0.0	0.0	0.0	0.0	0.0	0.0
75	0.0	0.0	0.0	0.0	0.0	0.0	0.0	0.0	0.0	0.0	0.0	0.0	0.0	0.0	0.0	0.0	0.0	0.0	0.0	0.0	0.0	0.0	0.0	0.0	0.0	0.0	0.0	0.0	0.0	13.662763667550918	13.662763667550918	0.0	0.0	0.0	0.0	0.0	0.0	0.0	0.0	0.0	0.0	0.0	0.0	0.0	0.0	0.0	0.0	0.0	0.0
76	0.0	0.0	0.0	0.0	0.0	0.0	0.0	0.0	0.0	0.0	0.0	0.0	0.0	0.0	0.0	0.0	0.0	0.0	0.0	0.0	0.0	0.0	0.0	0.0	0.0	0.0	0.0	0.0	0.0	0.0	0.0	0.0	0.0	0.0	0.0	0.0	0.0	0.0	0.0	0.0	0.0	0.0	0.0	0.0	0.0	0.0	0.0	0.0	0.0
77	0.0	0.0	0.0	0.0	0.0	0.0	0.0	0.0	0.0	0.0	0.0	0.0	0.0	0.0	0.0	0.0	0.0	0.0	0.0	0.0	0.0	0.0	0.0	0.0	0.0	0.0	0.0	0.0	0.0	0.0	0.0	0.0	0.0	0.0	0.0	0.0	0.0	0.0	0.0	0.0	0.0	0.0	0.0	0.0	0.0	0.0	0.0	0.0	0.0
78	0.0	0.0	0.0	0.0	0.0	0.0	0.0	0.0	0.0	0.0	0.0	0.0	0.0	0.0	0.0	0.0	0.0	0.0	0.0	0.0	0.0	0.0	0.0	0.0	0.0	0.0	0.0	0.0	0.0	0.0	0.0	0.0	0.0	0.0	0.0	0.0	0.0	0.0	0.0	0.0	0.0	0.0	0.0	0.0	0.0	0.0	0.0	0.0	0.0
79	0.0	0.0	0.0	0.0	0.0	0.0	0.0	0.0	0.0	0.0	0.0	0.0	0.0	0.0	0.0	0.0	0.0	0.0	0.0	0.0	0.0	0.0	0.0	0.0	0.0	0.0	0.0	0.0	0.0	0.0	0.0	0.0	0.0	0.0	0.0	0.0	0.0	0.0	0.0	0.0	0.0	0.0	0.0	0.0	0.0	0.0	0.0	0.0	0.0
[truncated: 31 more columns]
