# Supplementary material for: Machine learning coarse-grained potentials of protein thermodynamics
Source: Nat Commun. 2023 Sep 15;14:5739. doi: 10.1038/s41467-023-41343-1 (PMC10504246; doi:10.1038/s41467-023-41343-1)
Supplement: Supplementary file 4 — Source Data [file 41467_2023_41343_MOESM4_ESM.zip › Source_data/Figure S2/figure_s2_d.csv]

	Time	RMSD
0	0.0	3.4403772
1	0.0001	3.5386317
2	0.0002	3.6761022
3	0.00030000000000000003	3.714703
4	0.0004	3.616143
5	0.0005	3.6236095
6	0.0006000000000000001	3.648984
7	0.0007	3.6979127
8	0.0008	3.6979823
9	0.0009000000000000001	3.582746
10	0.001	3.4310474
11	0.0011	3.4093254
12	0.0012000000000000001	3.5395162
13	0.0013000000000000002	3.768579
14	0.0014	3.797031
15	0.0015	3.6400468
16	0.0016	3.5727758
17	0.0017000000000000001	3.5434926
18	0.0018000000000000002	3.4984505
19	0.0019	3.3916066
20	0.002	3.3737023
21	0.0021000000000000003	3.4771514
22	0.0022	3.576026
23	0.0023	3.6258748
24	0.0024000000000000002	3.6541092
25	0.0025	3.6449134
26	0.0026000000000000003	3.8313403
27	0.0027	4.1182957
28	0.0028	4.414464
29	0.0029000000000000002	4.6539946
30	0.003	4.830644
31	0.0031000000000000003	5.102338
32	0.0032	5.3139563
33	0.0033	5.467718
34	0.0034000000000000002	5.473297
35	0.0035	5.502451
36	0.0036000000000000003	5.3417068
37	0.0037	5.118003
38	0.0038	4.9797225
39	0.0039000000000000003	4.749935
40	0.004	4.3538284
41	0.0041	4.0949073
42	0.004200000000000001	3.9748023
43	0.0043	3.8785477
44	0.0044	3.7691243
45	0.0045000000000000005	3.645242
46	0.0046	3.493672
47	0.0047	3.4237432
48	0.0048000000000000004	3.3522625
49	0.0049	3.2280731
50	0.005	3.2078238
51	0.0051	3.3738735
52	0.005200000000000001	3.5685627
53	0.0053	3.6117687
54	0.0054	3.632336
55	0.0055000000000000005	3.687883
56	0.0056	3.6374977
57	0.0057	3.6197624
58	0.0058000000000000005	3.6638732
59	0.0059	3.5502586
60	0.006	3.3747709
61	0.0061	2.9969592
62	0.006200000000000001	2.7172542
63	0.0063	2.8954818
64	0.0064	3.078922
65	0.006500000000000001	3.0968003
66	0.0066	3.1338851
67	0.0067	3.235569
68	0.0068000000000000005	3.6454678
69	0.006900000000000001	4.0299835
70	0.007	4.3345146
71	0.0071	4.5090685
72	0.007200000000000001	4.7724237
73	0.0073	4.9472694
74	0.0074	5.1666336
75	0.007500000000000001	5.341827
76	0.0076	5.4975195
77	0.0077	5.597189
78	0.0078000000000000005	5.6479177
79	0.0079	5.661342
80	0.008	5.6814966
81	0.0081	5.648579
82	0.0082	5.6880527
83	0.0083	5.721178
84	0.008400000000000001	5.6162333
85	0.0085	5.490955
86	0.0086	5.433307
87	0.008700000000000001	5.437052
88	0.0088	5.425511
89	0.0089	5.475079
90	0.009000000000000001	5.433812
91	0.0091	5.3233247
92	0.0092	5.2128954
93	0.009300000000000001	5.2181544
94	0.0094	5.088516
95	0.0095	5.042054
96	0.009600000000000001	4.9392886
97	0.0097	4.9211617
98	0.0098	5.1318326
99	0.0099	5.327502
100	0.01	5.5307794
101	0.010100000000000001	5.7781105
102	0.0102	5.8150163
103	0.0103	5.8262863
104	0.010400000000000001	5.818865
105	0.0105	5.7636366
106	0.0106	5.938536
107	0.010700000000000001	6.015956
108	0.0108	5.9484973
109	0.0109	5.781678
110	0.011000000000000001	5.6684866
111	0.0111	5.5742693
112	0.0112	5.4496846
113	0.011300000000000001	5.431437
114	0.0114	5.3768992
115	0.0115	5.321256
116	0.011600000000000001	5.231969
117	0.0117	4.9700723
118	0.0118	4.749835
119	0.0119	4.6212163
120	0.012	4.457219
121	0.012100000000000001	4.2434287
122	0.0122	4.077081
123	0.0123	4.0216255
124	0.012400000000000001	4.0340667
125	0.0125	4.0450172
126	0.0126	3.9259546
127	0.012700000000000001	3.861411
128	0.0128	3.6622188
129	0.0129	3.534851
130	0.013000000000000001	3.4515302
131	0.0131	3.447611
132	0.0132	3.5479872
133	0.013300000000000001	3.6171727
134	0.0134	3.7056143
135	0.0135	3.768842
136	0.013600000000000001	3.7956517
137	0.0137	3.8031719
138	0.013800000000000002	3.9587452
139	0.013900000000000001	4.2726254
140	0.014	4.454035
141	0.014100000000000001	4.6006036
142	0.0142	4.7442956
143	0.0143	4.811654
144	0.014400000000000001	4.834058
145	0.0145	4.8673964
146	0.0146	4.99239
147	0.014700000000000001	4.987746
148	0.0148	5.0381174
149	0.0149	5.1246624
150	0.015000000000000001	5.1078067
151	0.0151	4.9092026
152	0.0152	4.87566
153	0.015300000000000001	4.735791
154	0.0154	4.559811
155	0.0155	4.6113944
156	0.015600000000000001	4.69184
157	0.015700000000000002	4.8406553
158	0.0158	5.0707226
159	0.0159	5.2139583
160	0.016	5.416727
161	0.0161	5.754497
162	0.0162	6.0560646
163	0.016300000000000002	6.2244954
164	0.0164	6.2884827
165	0.0165	6.2692494
166	0.0166	6.25718
167	0.0167	6.1793556
168	0.016800000000000002	6.173852
169	0.016900000000000002	6.0183225
170	0.017	5.967532
171	0.0171	5.8094864
172	0.0172	5.8470716
173	0.0173	5.825106
174	0.017400000000000002	5.706083
175	0.0175	5.6535244
176	0.0176	5.574062
177	0.0177	5.331467
178	0.0178	5.228987
179	0.0179	5.2055135
180	0.018000000000000002	5.1036134
181	0.0181	5.0369287
182	0.0182	5.010278
183	0.0183	4.9021425
184	0.0184	4.944185
185	0.018500000000000003	4.951536
186	0.018600000000000002	4.9503493
187	0.0187	4.865931
188	0.0188	4.786688
189	0.0189	4.9334364
190	0.019	5.119965
191	0.019100000000000002	5.2386303
192	0.019200000000000002	5.3003435
193	0.0193	5.381021
194	0.0194	5.354083
195	0.0195	5.342102
196	0.0196	5.2377815
197	0.019700000000000002	5.009253
198	0.0198	4.8993773
199	0.0199	4.8331532
200	0.02	4.6716647
201	0.0201	4.60812
202	0.020200000000000003	4.609594
203	0.020300000000000002	4.536277
204	0.0204	4.533741
205	0.0205	4.4175816
206	0.0206	4.279529
207	0.0207	4.341982
208	0.020800000000000003	4.520954
209	0.020900000000000002	4.5822573
210	0.021	4.54996
211	0.0211	4.5838537
212	0.0212	4.6651673
213	0.0213	4.7183347
214	0.021400000000000002	4.6473646
215	0.021500000000000002	4.392554
216	0.0216	4.1473546
217	0.0217	3.8985415
218	0.0218	3.7202013
219	0.0219	3.669182
220	0.022000000000000002	3.5808673
221	0.0221	3.4603415
222	0.0222	3.3847322
223	0.0223	3.2918608
224	0.0224	3.166103
225	0.022500000000000003	3.1366692
226	0.022600000000000002	3.2424185
227	0.0227	3.2128594
228	0.0228	3.0879934
229	0.0229	3.0546873
230	0.023	3.0767913
231	0.023100000000000002	3.1750362
232	0.023200000000000002	3.2436895
233	0.0233	3.4015906
234	0.0234	3.5173817
235	0.0235	3.5891497
236	0.0236	3.5842965
237	0.023700000000000002	3.6355383
238	0.0238	3.5151732
239	0.0239	3.4065268
240	0.024	3.3939
241	0.0241	3.2172146
242	0.024200000000000003	2.924474
243	0.024300000000000002	2.7548976
244	0.0244	2.5691915
245	0.0245	2.5786912
246	0.0246	2.6934102
247	0.0247	2.8346145
248	0.024800000000000003	3.1315427
249	0.024900000000000002	3.561896
250	0.025	3.8991067
251	0.0251	4.1831675
252	0.0252	4.5381827
253	0.0253	4.811932
254	0.025400000000000002	5.0786557
255	0.025500000000000002	5.390695
256	0.0256	5.6953025
257	0.0257	5.941686
258	0.0258	6.0648584
259	0.025900000000000003	6.106697
260	0.026000000000000002	6.039994
261	0.0261	6.006915
262	0.0262	5.987767
263	0.0263	5.9914403
264	0.0264	6.101387
265	0.026500000000000003	6.154523
266	0.026600000000000002	6.2190332
267	0.0267	6.291466
268	0.0268	6.269628
269	0.0269	6.2814136
270	0.027	6.380544
271	0.027100000000000003	6.35611
272	0.027200000000000002	6.2886157
273	0.0273	6.075054
274	0.0274	5.7607646
275	0.0275	5.6171455
276	0.027600000000000003	5.5520606
277	0.027700000000000002	5.599608
278	0.027800000000000002	5.6693754
279	0.0279	5.713655
280	0.028	5.814555
281	0.0281	5.9774094
282	0.028200000000000003	6.0327215
283	0.028300000000000002	5.9496427
284	0.0284	5.739995
285	0.0285	5.609589
286	0.0286	5.497595
287	0.0287	5.4547563
288	0.028800000000000003	5.369441
289	0.028900000000000002	5.211109
290	0.029	5.1011467
291	0.0291	4.9518657
292	0.0292	4.693897
293	0.029300000000000003	4.5581584
294	0.029400000000000003	4.515728
295	0.029500000000000002	4.458274
296	0.0296	4.426567
297	0.0297	4.3698125
298	0.0298	4.2860646
299	0.029900000000000003	4.176264
300	0.030000000000000002	4.067541
301	0.030100000000000002	4.0660434
302	0.0302	3.962882
303	0.0303	3.8887753
304	0.0304	3.8482401
305	0.030500000000000003	3.8157232
306	0.030600000000000002	3.7770393
307	0.0307	3.767152
308	0.0308	3.8358319
309	0.0309	3.8949466
310	0.031	3.9273107
311	0.031100000000000003	3.7594209
312	0.031200000000000002	3.5850325
313	0.0313	3.6270866
314	0.031400000000000004	3.631717
315	0.0315	3.6248443
316	0.0316	3.6689532
317	0.0317	3.6883323
318	0.0318	3.6893141
319	0.031900000000000005	3.6645505
320	0.032	3.6020994
321	0.032100000000000004	3.5854032
322	0.0322	3.610506
323	0.0323	3.7611296
324	0.0324	3.8823235
325	0.0325	3.9098175
326	0.032600000000000004	3.849551
327	0.0327	3.6700077
328	0.0328	3.4436545
329	0.0329	3.3231785
330	0.033	3.2068894
331	0.033100000000000004	3.1340399
332	0.0332	3.096385
333	0.0333	3.128567
334	0.0334	3.2532454
335	0.0335	3.2631817
336	0.033600000000000005	3.4087846
337	0.0337	3.4768014
338	0.033800000000000004	3.584964
339	0.0339	3.4904122
340	0.034	3.4431725
341	0.0341	3.3496075
342	0.0342	3.277334
343	0.034300000000000004	3.1871967
344	0.0344	3.101383
345	0.0345	3.2666745
346	0.0346	3.394545
347	0.0347	3.376168
348	0.034800000000000005	3.2183075
349	0.0349	3.062796
350	0.035	3.051355
351	0.0351	3.260242
352	0.0352	3.4026272
353	0.035300000000000005	3.4097342
354	0.0354	3.5098407
355	0.035500000000000004	3.642595
356	0.0356	3.8330092
357	0.0357	4.0904455
358	0.0358	4.376589
359	0.0359	4.7578354
360	0.036000000000000004	5.1255245
361	0.0361	5.527258
362	0.0362	5.8888187
363	0.0363	6.2390985
364	0.0364	6.559833
365	0.036500000000000005	6.8509817
366	0.0366	7.0304
367	0.0367	7.1720076
368	0.0368	7.3329363
369	0.0369	7.3970165
370	0.037000000000000005	7.521032
371	0.0371	7.6594505
372	0.037200000000000004	7.7061625
373	0.0373	7.731188
374	0.0374	7.6278176
375	0.0375	7.3889084
376	0.0376	7.1121864
377	0.037700000000000004	6.8611536
378	0.0378	6.756369
379	0.0379	6.807132
380	0.038	6.6101484
381	0.0381	6.167151
382	0.038200000000000005	5.7622285
383	0.0383	5.3977556
384	0.038400000000000004	5.0562286
385	0.0385	4.98452
386	0.0386	5.072571
387	0.038700000000000005	5.1475368
388	0.0388	5.306298
389	0.038900000000000004	5.4408793
390	0.039	5.6343665
391	0.0391	5.805061
392	0.0392	5.9476275
393	0.0393	6.1117268
394	0.039400000000000004	6.331235
395	0.0395	6.466727
396	0.0396	6.474918
397	0.0397	6.384177
398	0.0398	6.3457236
399	0.039900000000000005	6.3009706
400	0.04	6.336266
401	0.040100000000000004	6.3512454
402	0.0402	6.5114937
403	0.0403	6.5829325
404	0.040400000000000005	6.7004075
405	0.0405	6.8842
406	0.040600000000000004	7.21189
407	0.0407	7.2775702
408	0.0408	7.0738864
409	0.0409	6.897184
410	0.041	6.7889185
411	0.041100000000000005	6.5715237
412	0.0412	6.3620157
413	0.0413	6.1592045
414	0.0414	5.98161
415	0.0415	5.9157434
416	0.041600000000000005	5.969291
417	0.0417	6.0564866
418	0.041800000000000004	6.057952
419	0.0419	5.9682865
420	0.042	5.839455
421	0.042100000000000005	5.8456655
422	0.0422	5.961835
423	0.042300000000000004	6.054207
424	0.0424	6.1281037
425	0.0425	6.066052
426	0.0426	5.9784184
427	0.0427	5.958289
428	0.042800000000000005	5.941754
429	0.0429	6.0394635
430	0.043000000000000003	6.232645
431	0.0431	6.437925
432	0.0432	6.3953
433	0.043300000000000005	6.170307
434	0.0434	6.0289574
435	0.043500000000000004	5.9733152
436	0.0436	5.976824
437	0.0437	6.00602
438	0.0438	6.1339884
439	0.0439	6.2612762
440	0.044000000000000004	6.4612293
441	0.0441	6.3705363
442	0.0442	6.159476
443	0.0443	5.9949684
444	0.0444	5.906291
445	0.044500000000000005	5.8844404
446	0.0446	5.8555703
447	0.044700000000000004	5.593777
448	0.0448	5.505025
449	0.0449	5.643343
450	0.045000000000000005	5.6527777
451	0.0451	5.7629733
452	0.045200000000000004	5.715377
453	0.0453	5.6211276
454	0.0454	5.7044954
455	0.0455	5.7518086
456	0.0456	5.8427305
457	0.045700000000000005	6.060678
458	0.0458	6.2257357
459	0.0459	6.2463846
460	0.046	6.243744
461	0.0461	6.249129
462	0.046200000000000005	6.13442
463	0.0463	6.123338
464	0.046400000000000004	6.164195
465	0.0465	6.2578206
466	0.0466	6.3085737
467	0.046700000000000005	6.3219028
468	0.0468	6.1236825
469	0.046900000000000004	5.8359256
470	0.047	5.653685
471	0.0471	5.5638347
472	0.0472	5.353747
473	0.0473	5.1836977
474	0.047400000000000005	5.237808
475	0.0475	5.322666
476	0.0476	5.3887815
477	0.0477	5.2955346
478	0.0478	5.25163
479	0.047900000000000005	5.055893
480	0.048	4.8052044
481	0.048100000000000004	4.561445
482	0.0482	4.3817286
483	0.0483	4.2953343
484	0.048400000000000006	4.258066
485	0.0485	4.2337594
486	0.048600000000000004	4.1886454
487	0.0487	4.0982094
488	0.0488	3.9738288
489	0.0489	3.842923
490	0.049	3.8549407
491	0.049100000000000005	3.9826856
492	0.0492	3.9906762
493	0.049300000000000004	4.001593
494	0.0494	3.871439
495	0.0495	3.8435357
496	0.049600000000000005	3.967373
497	0.0497	4.0082593
498	0.049800000000000004	4.1103973
499	0.0499	4.1989856
500	0.05	4.2752466
501	0.050100000000000006	4.0862937
502	0.0502	4.0335326
503	0.050300000000000004	4.007269
504	0.0504	3.9907162
505	0.0505	3.9829016
506	0.0506	4.085328
507	0.0507	4.1903963
508	0.050800000000000005	4.2065425
509	0.0509	4.113147
510	0.051000000000000004	4.0930204
511	0.0511	4.231233
512	0.0512	4.1967535
513	0.051300000000000005	4.2501945
514	0.0514	4.393274
515	0.051500000000000004	4.4715567
516	0.0516	4.4685993
517	0.0517	4.303113
518	0.051800000000000006	4.2904677
519	0.0519	4.3649926
520	0.052000000000000005	4.22151
521	0.0521	4.2028646
522	0.0522	4.292602
523	0.0523	4.2651772
524	0.0524	4.2670827
525	0.052500000000000005	4.395975
526	0.0526	4.627822
527	0.052700000000000004	4.836667
528	0.0528	5.0277977
529	0.0529	5.1620884
530	0.053000000000000005	5.493918
531	0.0531	5.84933
532	0.053200000000000004	6.205665
533	0.0533	6.545563
534	0.0534	6.840033
535	0.053500000000000006	7.0714855
536	0.0536	7.269625
537	0.053700000000000005	7.221877
538	0.0538	7.017498
539	0.0539	6.97971
540	0.054	6.9892893
541	0.0541	7.01447
542	0.054200000000000005	6.968511
543	0.0543	6.9221325
544	0.054400000000000004	6.8347116
545	0.0545	6.777955
546	0.0546	6.766714
547	0.054700000000000006	6.6358676
548	0.0548	6.554014
549	0.054900000000000004	6.4707317
550	0.055	6.3592367
551	0.0551	6.2062874
552	0.055200000000000006	6.1070995
553	0.0553	6.024994
554	0.055400000000000005	5.989678
555	0.0555	6.060467
556	0.055600000000000004	6.0762305
557	0.0557	6.025863
558	0.0558	6.0581775
559	0.055900000000000005	6.0067024
560	0.056	5.861638
561	0.056100000000000004	5.6351786
562	0.0562	5.506889
563	0.0563	5.4661627
564	0.056400000000000006	5.2994447
565	0.0565	5.1834707
566	0.056600000000000004	5.2441077
567	0.0567	5.32936
568	0.0568	5.3476944
569	0.056900000000000006	5.3632708
570	0.057	5.51346
571	0.057100000000000005	5.669989
572	0.0572	5.792254
573	0.057300000000000004	5.8841286
574	0.0574	6.030322
575	0.0575	6.2292376
576	0.057600000000000005	6.320462
577	0.0577	6.539554
578	0.057800000000000004	6.5995946
579	0.0579	6.5532155
580	0.058	6.5075355
581	0.058100000000000006	6.372745
582	0.0582	6.127851
583	0.058300000000000005	5.9309525
584	0.0584	5.7932653
585	0.0585	5.772374
586	0.058600000000000006	5.7736454
587	0.0587	5.7446847
588	0.058800000000000005	5.758593
589	0.0589	5.726267
590	0.059000000000000004	5.7466373
591	0.0591	5.817712
592	0.0592	5.765604
593	0.059300000000000005	5.664329
594	0.0594	5.4582396
595	0.059500000000000004	5.3593197
596	0.0596	5.272433
597	0.0597	5.1858935
598	0.059800000000000006	5.137766
599	0.0599	5.188727
600	0.060000000000000005	5.2666583
601	0.0601	5.3592095
602	0.060200000000000004	5.5233564
603	0.0603	5.6683335
604	0.0604	5.6511674
605	0.060500000000000005	5.7553706
606	0.0606	5.9819865
607	0.060700000000000004	6.129472
608	0.0608	6.1117587
609	0.0609	6.070684
610	0.061000000000000006	5.948261
611	0.0611	5.752472
612	0.061200000000000004	5.6295257
613	0.0613	5.6771927
614	0.0614	5.6750703
615	0.061500000000000006	5.765378
616	0.0616	5.849122
617	0.061700000000000005	5.904918
618	0.0618	5.8878117
619	0.061900000000000004	5.904704
620	0.062	5.875027
621	0.0621	5.90855
622	0.062200000000000005	5.940423
623	0.0623	5.8903904
624	0.062400000000000004	5.8948183
625	0.0625	6.205592
626	0.0626	6.4270654
627	0.0627	6.57247
628	0.06280000000000001	6.782069
629	0.0629	7.1058483
630	0.063	7.2913494
631	0.0631	7.1309566
632	0.0632	7.157158
633	0.06330000000000001	7.1978874
634	0.0634	7.0688605
635	0.0635	6.934622
636	0.0636	6.9488482
637	0.0637	7.0374346
638	0.06380000000000001	6.9541616
639	0.0639	6.842668
640	0.064	6.7133207
641	0.0641	6.525202
642	0.06420000000000001	6.240862
643	0.06430000000000001	5.9668055
644	0.0644	5.692395
645	0.0645	5.557104
646	0.0646	5.34952
647	0.06470000000000001	5.208008
648	0.0648	5.1804013
649	0.0649	5.312586
650	0.065	5.1594653
651	0.0651	4.990861
652	0.06520000000000001	5.1059966
653	0.0653	5.1995115
654	0.0654	5.0783935
655	0.0655	5.0323677
656	0.0656	5.099155
657	0.06570000000000001	5.2089496
658	0.0658	5.297213
659	0.0659	5.4336863
660	0.066	5.6412587
661	0.0661	5.908487
662	0.06620000000000001	6.109259
663	0.0663	6.142585
664	0.0664	6.2535844
665	0.0665	6.284762
666	0.0666	6.400142
667	0.06670000000000001	6.6191797
668	0.0668	6.655651
669	0.0669	6.6911254
670	0.067	6.763871
671	0.0671	6.836111
672	0.06720000000000001	6.923652
673	0.0673	6.9978676
674	0.0674	7.110586
675	0.0675	7.2554054
676	0.06760000000000001	7.190193
677	0.06770000000000001	7.033528
678	0.0678	6.929671
679	0.0679	6.964817
680	0.068	6.8942175
681	0.06810000000000001	6.8898563
682	0.0682	6.807235
683	0.0683	6.729938
684	0.0684	6.6311274
685	0.0685	6.489107
686	0.06860000000000001	6.4238505
687	0.0687	6.431373
688	0.0688	6.330047
689	0.0689	6.0888867
690	0.069	5.835388
691	0.06910000000000001	5.721465
692	0.0692	5.662042
693	0.0693	5.5589533
694	0.0694	5.4025674
695	0.0695	5.180252
696	0.06960000000000001	4.8560815
697	0.0697	4.54089
698	0.0698	4.283267
699	0.0699	4.024176
700	0.07	3.798769
701	0.07010000000000001	3.636926
702	0.0702	3.5716977
703	0.0703	3.4630241
704	0.0704	3.245079
705	0.07050000000000001	3.0899484
706	0.07060000000000001	3.0319746
707	0.0707	3.094992
708	0.0708	3.2328224
709	0.0709	3.4644213
710	0.07100000000000001	3.6494615
711	0.0711	3.793692
712	0.0712	3.8727615
713	0.0713	4.0428095
714	0.0714	4.3035808
715	0.07150000000000001	4.231071
716	0.0716	4.1400714
717	0.0717	3.9989674
718	0.0718	3.908153
719	0.0719	3.8450882
720	0.07200000000000001	3.8895237
721	0.0721	4.0107102
722	0.0722	4.1116357
723	0.0723	4.065841
724	0.0724	3.9529822
725	0.07250000000000001	3.7773066
726	0.0726	3.551599
727	0.0727	3.4124944
728	0.0728	3.2898664
729	0.0729	3.1542375
730	0.07300000000000001	3.0575795
731	0.0731	3.0245605
732	0.0732	2.9740577
733	0.0733	2.985906
734	0.0734	3.0392554
735	0.07350000000000001	3.2078319
736	0.0736	3.4958901
737	0.0737	3.6726038
738	0.0738	3.7681158
739	0.07390000000000001	3.7811983
740	0.07400000000000001	3.6780722
741	0.0741	3.5808868
742	0.0742	3.4160478
743	0.0743	3.1683183
744	0.07440000000000001	3.0684574
745	0.0745	3.0213087
746	0.0746	2.9752538
747	0.0747	2.9162605
748	0.0748	2.796646
749	0.07490000000000001	2.8115175
750	0.075	3.038245
751	0.0751	3.3293886
752	0.0752	3.4990733
753	0.0753	3.6556807
754	0.07540000000000001	3.8958313
755	0.0755	4.1173215
756	0.0756	4.240351
757	0.0757	4.447214
758	0.0758	4.6259623
759	0.07590000000000001	4.72603
760	0.076	4.91713
761	0.0761	5.143451
762	0.0762	5.3622646
763	0.0763	5.418756
764	0.07640000000000001	5.4580846
765	0.0765	5.4985504
766	0.0766	5.532036
767	0.0767	5.4090896
768	0.07680000000000001	5.247132
769	0.07690000000000001	5.248784
770	0.077	5.334734
771	0.0771	5.2015905
772	0.0772	5.044502
773	0.07730000000000001	5.0960083
774	0.07740000000000001	5.145604
775	0.0775	5.0717607
776	0.0776	5.0463586
777	0.0777	5.059775
778	0.07780000000000001	4.985567
779	0.0779	4.814014
780	0.078	4.746073
781	0.0781	4.61755
782	0.0782	4.466748
783	0.07830000000000001	4.2614794
784	0.0784	4.1851473
785	0.0785	4.0092278
786	0.0786	3.8868313
787	0.0787	3.881458
788	0.07880000000000001	3.8002968
789	0.0789	3.7836342
790	0.079	3.7921145
791	0.0791	3.8266516
792	0.0792	3.692746
793	0.07930000000000001	3.546403
794	0.0794	3.4292533
795	0.0795	3.3585067
796	0.0796	3.3993225
797	0.07970000000000001	3.4176123
798	0.07980000000000001	3.4679837
799	0.0799	3.5358489
800	0.08	3.4105058
801	0.0801	3.221493
802	0.08020000000000001	3.1942585
803	0.08030000000000001	3.2441204
804	0.0804	3.2881196
805	0.0805	3.1693866
806	0.0806	3.0332882
807	0.08070000000000001	2.9775093
808	0.08080000000000001	2.9098227
809	0.0809	2.7598877
810	0.081	2.610444
811	0.0811	2.4742951
812	0.08120000000000001	2.3483634
813	0.0813	2.3225574
814	0.0814	2.4131112
815	0.0815	2.5091143
816	0.0816	2.6800272
817	0.08170000000000001	2.8838317
818	0.0818	3.0813227
819	0.0819	3.2746634
820	0.082	3.431234
821	0.0821	3.6827486
822	0.08220000000000001	3.9268262
823	0.0823	4.148609
824	0.0824	4.3308253
825	0.0825	4.428405
826	0.0826	4.584965
827	0.08270000000000001	4.8323855
828	0.0828	4.9605665
829	0.0829	5.0157886
830	0.083	5.2541842
831	0.08310000000000001	5.36979
832	0.08320000000000001	5.249644
833	0.0833	5.1367493
834	0.0834	5.050149
835	0.0835	4.98708
836	0.08360000000000001	4.7319803
837	0.08370000000000001	4.3889775
838	0.0838	4.079973
839	0.0839	3.8074641
840	0.084	3.5324087
841	0.08410000000000001	3.2777562
842	0.08420000000000001	3.008381
843	0.0843	2.7375126
844	0.0844	2.4327037
845	0.0845	2.1983294
846	0.08460000000000001	2.0566812
847	0.0847	2.0683656
848	0.0848	2.220736
849	0.0849	2.234311
850	0.085	2.2122207
851	0.08510000000000001	2.245861
852	0.0852	2.3840933
853	0.0853	2.4490576
854	0.0854	2.4037316
855	0.0855	2.2813601
856	0.08560000000000001	2.1622572
857	0.0857	2.2289476
858	0.0858	2.3033645
859	0.0859	2.3827827
860	0.08600000000000001	2.4613836
861	0.08610000000000001	2.500906
862	0.0862	2.508656
863	0.0863	2.5305018
864	0.0864	2.5076332
865	0.08650000000000001	2.43024
866	0.08660000000000001	2.3299952
867	0.0867	2.1412947
868	0.0868	2.0531986
869	0.0869	1.9935192
870	0.08700000000000001	2.1086571
871	0.08710000000000001	2.3409376
872	0.0872	2.621965
873	0.0873	2.808381
874	0.0874	2.8256648
875	0.08750000000000001	2.9012914
876	0.0876	2.8617995
877	0.0877	2.7826288
878	0.0878	2.593185
879	0.0879	2.54085
880	0.08800000000000001	2.4398007
881	0.0881	2.2845337
882	0.0882	2.083435
883	0.0883	1.7767012
884	0.0884	1.6278229
885	0.08850000000000001	1.6169786
886	0.0886	1.5020462
887	0.0887	1.1822301
888	0.0888	0.8172103
889	0.0889	0.6548559
890	0.08900000000000001	0.6089209
891	0.0891	0.65772545
892	0.0892	0.61805934
893	0.0893	0.56227726
894	0.08940000000000001	0.9071281
895	0.08950000000000001	1.0190058
896	0.0896	1.0347687
897	0.0897	0.95503086
898	0.0898	0.65809715
899	0.08990000000000001	0.46228236
900	0.09000000000000001	0.53607583
901	0.0901	0.69123644
902	0.0902	0.67675465
903	0.0903	0.5980362
904	0.09040000000000001	0.45063365
905	0.09050000000000001	0.52141654
906	0.0906	0.37212452
907	0.0907	0.44925535
908	0.0908	0.54581255
909	0.09090000000000001	0.6937387
910	0.091	0.57589954
911	0.0911	0.36723483
912	0.0912	0.36855614
913	0.0913	0.43486437
914	0.09140000000000001	0.40640643
915	0.0915	0.49272493
916	0.0916	0.52635294
917	0.0917	0.6347342
918	0.0918	0.7150089
919	0.09190000000000001	0.7306462
920	0.092	0.7187458
921	0.0921	0.7268271
922	0.0922	0.47924098
923	0.09230000000000001	0.3576784
924	0.09240000000000001	0.500247
925	0.0925	0.61863685
926	0.0926	0.615592
927	0.0927	0.73156726
928	0.09280000000000001	0.63277066
929	0.09290000000000001	0.572452
930	0.093	0.7175553
931	0.0931	0.7853931
932	0.0932	0.9208527
933	0.09330000000000001	1.017376
934	0.09340000000000001	1.0007414
935	0.0935	0.85886776
936	0.0936	0.721259
937	0.0937	0.47608614
938	0.09380000000000001	0.4779226
939	0.09390000000000001	0.5761319
940	0.094	0.5720489
941	0.0941	0.53219116
942	0.0942	0.59745646
943	0.09430000000000001	0.6468245
944	0.0944	0.6127787
945	0.0945	0.6508744
946	0.0946	0.7426182
947	0.0947	0.9522631
948	0.09480000000000001	1.0239503
949	0.0949	1.2282529
950	0.095	1.3293339
951	0.0951	1.4934552
952	0.0952	1.642005
953	0.09530000000000001	1.7805649
954	0.0954	1.6965835
955	0.0955	1.6576848
956	0.0956	1.7678372
957	0.09570000000000001	1.8734692
958	0.09580000000000001	1.8700296
959	0.0959	2.0845988
960	0.096	2.2681632
961	0.0961	2.4229014
962	0.09620000000000001	2.547306
963	0.09630000000000001	2.6695716
964	0.0964	2.8498006
965	0.0965	2.9618955
966	0.0966	2.9621062
967	0.09670000000000001	2.8416312
968	0.09680000000000001	2.7558064
969	0.0969	2.6438603
970	0.097	2.5101602
971	0.0971	2.2983131
972	0.09720000000000001	2.1812665
973	0.09730000000000001	2.1644416
974	0.0974	2.0194225
975	0.0975	1.7521363
976	0.0976	1.5513719
977	0.09770000000000001	1.5370222
978	0.0978	1.4877428
979	0.0979	1.6446725
980	0.098	1.898531
981	0.0981	2.0753722
982	0.09820000000000001	2.1989567
983	0.0983	2.3048947
984	0.0984	2.359801
985	0.0985	2.4232328
986	0.09860000000000001	2.4418502
987	0.09870000000000001	2.385626
988	0.0988	2.3247695
989	0.0989	2.0735896
990	0.099	1.8718624
991	0.09910000000000001	1.7756078
992	0.09920000000000001	1.8916103
993	0.0993	2.0512123
994	0.0994	2.2625911
995	0.0995	2.347532
996	0.09960000000000001	2.3777144
997	0.09970000000000001	2.3969545
998	0.0998	2.3890846
999	0.0999	2.367519
1000	0.1	2.3631258
1001	0.10010000000000001	2.4105608
1002	0.10020000000000001	2.549508
1003	0.1003	2.6700668
1004	0.1004	2.6953819
1005	0.1005	2.7420084
1006	0.10060000000000001	2.7335665
1007	0.10070000000000001	2.7352955
1008	0.1008	2.7618957
1009	0.1009	2.7970307
1010	0.101	2.7119691
1011	0.10110000000000001	2.5913627
1012	0.1012	2.496498
1013	0.1013	2.4864826
1014	0.1014	2.501445
1015	0.1015	2.5084634
1016	0.10160000000000001	2.3999777
1017	0.1017	2.2859852
1018	0.1018	2.173639
1019	0.1019	2.188962
1020	0.10200000000000001	2.2598965
1021	0.10210000000000001	2.2308717
1022	0.1022	2.1192086
1023	0.1023	2.1339977
1024	0.1024	2.2485483
1025	0.10250000000000001	2.4558828
1026	0.10260000000000001	2.5771518
1027	0.1027	2.6634903
1028	0.1028	2.6887224
1029	0.1029	2.63715
1030	0.10300000000000001	2.7005737
1031	0.10310000000000001	2.6885254
1032	0.1032	2.577062
1033	0.1033	2.4232821
1034	0.1034	2.2553258
1035	0.10350000000000001	2.1588151
1036	0.10360000000000001	2.0453722
1037	0.1037	2.1051176
1038	0.1038	2.1812654
1039	0.1039	2.2248943
1040	0.10400000000000001	2.252455
1041	0.1041	2.355064
1042	0.1042	2.3929858
1043	0.1043	2.307591
1044	0.1044	2.1980014
1045	0.10450000000000001	2.0256333
1046	0.1046	2.0837638
1047	0.1047	2.386646
1048	0.1048	2.5156767
1049	0.10490000000000001	2.5231636
1050	0.10500000000000001	2.5668151
1051	0.1051	2.4959598
1052	0.1052	2.316204
1053	0.1053	2.282116
1054	0.10540000000000001	2.3844244
1055	0.10550000000000001	2.370236
1056	0.1056	2.3503826
1057	0.1057	2.457717
1058	0.1058	2.567339
1059	0.10590000000000001	2.5845609
1060	0.10600000000000001	2.598886
1061	0.1061	2.6208596
1062	0.1062	2.402608
1063	0.1063	2.2776396
1064	0.10640000000000001	2.3012083
1065	0.10650000000000001	2.1053238
1066	0.1066	1.9611181
1067	0.1067	1.7461869
1068	0.1068	1.6659052
1069	0.10690000000000001	1.687133
1070	0.10700000000000001	1.6752979
1071	0.1071	1.6120664
1072	0.1072	1.3649095
1073	0.1073	1.1257447
1074	0.10740000000000001	0.87853503
1075	0.1075	0.57192624
1076	0.1076	0.5289862
1077	0.1077	0.6214628
1078	0.1078	0.7016421
1079	0.10790000000000001	0.61390674
1080	0.108	0.45500097
1081	0.1081	0.55799633
1082	0.1082	0.80315244
1083	0.10830000000000001	0.907967
1084	0.10840000000000001	0.82325697
1085	0.1085	0.6385484
1086	0.1086	0.6096518
1087	0.1087	0.65735626
1088	0.10880000000000001	0.7112571
1089	0.10890000000000001	0.8696371
1090	0.109	1.0237048
1091	0.1091	0.99297047
1092	0.1092	0.74202335
1093	0.10930000000000001	0.75978094
1094	0.10940000000000001	0.73907894
1095	0.1095	0.62095726
1096	0.1096	0.64827156
1097	0.1097	0.5951262
1098	0.10980000000000001	0.50601315
1099	0.10990000000000001	0.49478206
1100	0.11	0.41796148
1101	0.1101	0.44748375
1102	0.1102	0.6157414
1103	0.11030000000000001	0.8536642
1104	0.11040000000000001	0.89305675
1105	0.1105	0.82913685
1106	0.1106	0.77243525
1107	0.1107	0.66063344
1108	0.11080000000000001	0.72698534
1109	0.1109	0.69087136
1110	0.111	0.50504625
1111	0.1111	0.47666338
1112	0.11120000000000001	0.5233576
1113	0.11130000000000001	0.50546134
1114	0.1114	0.48614618
1115	0.1115	0.59999
1116	0.1116	0.6216026
1117	0.11170000000000001	0.60521823
1118	0.11180000000000001	0.38562122
1119	0.1119	0.48839724
1120	0.112	0.69969976
1121	0.1121	0.9248746
1122	0.11220000000000001	0.9795362
1123	0.11230000000000001	0.8469084
1124	0.1124	0.6098248
1125	0.1125	0.54873145
1126	0.1126	0.50951684
1127	0.11270000000000001	0.6802264
1128	0.11280000000000001	0.8083934
1129	0.1129	0.7921221
1130	0.113	0.6414709
1131	0.1131	0.38824508
1132	0.11320000000000001	0.42530745
1133	0.11330000000000001	0.46910846
1134	0.1134	0.65465367
1135	0.1135	0.6495144
1136	0.1136	0.6075908
1137	0.11370000000000001	0.49337387
1138	0.11380000000000001	0.32794082
1139	0.1139	0.37116057
1140	0.114	0.46711847
1141	0.11410000000000001	0.54609036
1142	0.11420000000000001	0.62288827
1143	0.1143	0.7122565
1144	0.1144	0.7804887
1145	0.1145	0.829019
1146	0.11460000000000001	0.7927778
1147	0.11470000000000001	0.83712107
1148	0.1148	0.7234491
1149	0.1149	0.44062254
1150	0.115	0.3077395
1151	0.11510000000000001	0.294639
1152	0.11520000000000001	0.37627533
1153	0.1153	0.4999196
1154	0.1154	0.60873437
1155	0.1155	0.634493
1156	0.11560000000000001	0.68419063
1157	0.11570000000000001	0.49830088
1158	0.1158	0.43729717
1159	0.1159	0.34421685
1160	0.116	0.39358684
1161	0.11610000000000001	0.5289077
1162	0.11620000000000001	0.58930373
1163	0.1163	0.54883045
1164	0.1164	0.45139697
1165	0.1165	0.42017314
1166	0.11660000000000001	0.38466078
1167	0.11670000000000001	0.44478208
1168	0.1168	0.5728666
1169	0.1169	0.6236876
1170	0.117	0.5901253
1171	0.11710000000000001	0.5229598
1172	0.11720000000000001	0.48006466
1173	0.1173	0.36881736
1174	0.1174	0.60207206
1175	0.11750000000000001	0.67123854
1176	0.11760000000000001	0.5436148
1177	0.1177	0.521521
1178	0.1178	0.5222415
1179	0.1179	0.70732135
1180	0.11800000000000001	0.74086386
1181	0.11810000000000001	0.7758929
1182	0.1182	0.992325
1183	0.1183	0.8676135
1184	0.1184	0.6064751
1185	0.11850000000000001	0.45390382
1186	0.11860000000000001	0.5341943
1187	0.1187	0.47395915
1188	0.1188	0.38317734
1189	0.1189	0.47907448
1190	0.11900000000000001	0.60749775
1191	0.11910000000000001	0.5826721
1192	0.1192	0.679077
1193	0.1193	0.78427523
1194	0.1194	0.82017994
1195	0.11950000000000001	0.8799203
1196	0.11960000000000001	0.88917613
1197	0.1197	0.79075944
1198	0.1198	0.5749923
1199	0.1199	0.56051666
1200	0.12000000000000001	0.6368603
1201	0.12010000000000001	0.6831442
1202	0.1202	0.77493614
1203	0.1203	0.5944204
1204	0.12040000000000001	0.37086245
1205	0.12050000000000001	0.32045725
1206	0.1206	0.3962545
1207	0.1207	0.5034178
1208	0.1208	0.5365751
1209	0.12090000000000001	0.69789594
1210	0.12100000000000001	0.8386966
1211	0.1211	0.8859141
1212	0.1212	0.881623
1213	0.1213	0.7314611
1214	0.12140000000000001	0.6208962
1215	0.12150000000000001	0.5586464
1216	0.1216	0.54140973
1217	0.1217	0.6470157
1218	0.1218	0.83943903
1219	0.12190000000000001	0.78225124
1220	0.12200000000000001	0.79030484
1221	0.1221	0.7899267
1222	0.1222	0.7665529
1223	0.1223	0.78029233
1224	0.12240000000000001	0.69231254
1225	0.12250000000000001	0.69275564
1226	0.1226	0.7378975
1227	0.1227	0.61897933
1228	0.1228	0.7501531
1229	0.12290000000000001	0.5568536
1230	0.12300000000000001	0.7466864
1231	0.1231	0.8634487
1232	0.1232	0.7417635
1233	0.1233	0.58176833
1234	0.12340000000000001	0.20272705
1235	0.12350000000000001	0.28847724
1236	0.1236	0.5820088
1237	0.1237	0.58999443
1238	0.12380000000000001	0.70420146
1239	0.12390000000000001	0.8998944
1240	0.124	0.8156236
1241	0.1241	0.7189874
1242	0.1242	0.61769974
1243	0.12430000000000001	0.46676832
1244	0.12440000000000001	0.62533164
1245	0.1245	0.5785201
1246	0.1246	0.46455467
1247	0.1247	0.46901208
1248	0.12480000000000001	0.56474346
1249	0.12490000000000001	0.6250112
1250	0.125	0.73347956
1251	0.12510000000000002	0.7285334
1252	0.1252	0.72891366
1253	0.1253	0.62926096
1254	0.1254	0.57983696
1255	0.1255	0.7320404
1256	0.12560000000000002	0.6694108
1257	0.1257	0.67421687
1258	0.1258	0.5792786
1259	0.1259	0.5582466
1260	0.126	0.62278086
1261	0.12610000000000002	0.8940865
1262	0.1262	0.916978
1263	0.1263	0.8877377
1264	0.1264	0.906722
1265	0.1265	0.9407438
1266	0.12660000000000002	0.7764735
1267	0.1267	0.5366276
1268	0.1268	0.55792755
1269	0.1269	0.5032025
1270	0.127	0.7031037
1271	0.12710000000000002	0.83584726
1272	0.1272	0.88070744
1273	0.1273	0.9054308
1274	0.1274	0.7987334
1275	0.1275	0.75356364
1276	0.12760000000000002	0.599367
1277	0.1277	0.5675628
1278	0.1278	0.60215634
1279	0.1279	0.47023422
1280	0.128	0.5295927
1281	0.12810000000000002	0.5044351
1282	0.1282	0.5606771
1283	0.1283	0.39348888
1284	0.12840000000000001	0.4555282
1285	0.1285	0.6202882
1286	0.12860000000000002	0.7055012
1287	0.1287	0.76505226
1288	0.1288	0.7349821
1289	0.12890000000000001	0.56389475
1290	0.129	0.5262171
1291	0.1291	0.4817632
1292	0.1292	0.3919943
1293	0.1293	0.4190095
1294	0.12940000000000002	0.3620276
1295	0.1295	0.39137173
1296	0.1296	0.4622213
1297	0.1297	0.4599823
1298	0.1298	0.6702757
1299	0.12990000000000002	0.85712445
1300	0.13	0.886469
1301	0.1301	0.84761345
1302	0.1302	0.8052306
1303	0.1303	0.6722397
1304	0.13040000000000002	0.49384588
1305	0.1305	0.50496954
1306	0.1306	0.61271745
1307	0.1307	0.5794565
1308	0.1308	0.36682612
1309	0.13090000000000002	0.39395344
1310	0.131	0.46605244
1311	0.1311	0.66167265
1312	0.1312	0.6650919
1313	0.1313	0.7006052
1314	0.13140000000000002	0.6473727
1315	0.1315	0.6481396
1316	0.1316	0.6243661
1317	0.1317	0.5092361
1318	0.1318	0.3650522
1319	0.13190000000000002	0.5078846
1320	0.132	0.6030541
1321	0.1321	0.4947963
1322	0.1322	0.380662
1323	0.1323	0.37002808
1324	0.13240000000000002	0.5304113
1325	0.1325	0.6175684
1326	0.1326	0.5989253
1327	0.1327	0.7182117
1328	0.1328	0.8512343
1329	0.13290000000000002	0.85630846
1330	0.133	0.82889664
1331	0.1331	0.7467299
1332	0.1332	0.50018376
1333	0.1333	0.4128746
1334	0.13340000000000002	0.48946455
1335	0.1335	0.364072
1336	0.1336	0.4691071
1337	0.1337	0.55798507
1338	0.1338	0.7153109
1339	0.13390000000000002	0.788541
1340	0.134	0.8750282
1341	0.1341	0.7992377
1342	0.1342	0.7521441
1343	0.1343	0.75561297
1344	0.13440000000000002	0.82374823
1345	0.1345	0.5155725
1346	0.1346	0.47575745
1347	0.13470000000000001	0.5557374
1348	0.1348	0.57627285
1349	0.13490000000000002	0.45090398
1350	0.135	0.4288922
1351	0.1351	0.6173407
1352	0.13520000000000001	0.801407
1353	0.1353	0.7349932
1354	0.13540000000000002	0.62086487
1355	0.1355	0.6448355
1356	0.1356	0.62212086
1357	0.13570000000000002	0.43941253
1358	0.1358	0.45758566
1359	0.1359	0.6322162
1360	0.136	0.57277083
1361	0.1361	0.45102507
1362	0.13620000000000002	0.43836942
1363	0.1363	0.6753954
1364	0.1364	0.7479005
1365	0.1365	0.9150457
1366	0.1366	0.9807165
1367	0.13670000000000002	0.96183413
1368	0.1368	0.889091
1369	0.1369	0.79685175
1370	0.137	0.66484076
1371	0.1371	0.6604719
1372	0.13720000000000002	0.5782127
1373	0.1373	0.6396543
1374	0.1374	0.54679346
1375	0.1375	0.40687835
1376	0.1376	0.39477015
1377	0.13770000000000002	0.40656742
1378	0.1378	0.50495356
1379	0.1379	0.6808606
1380	0.138	0.85644346
1381	0.1381	0.6496285
1382	0.13820000000000002	0.48812258
1383	0.1383	0.4607669
1384	0.1384	0.31011695
1385	0.1385	0.3757324
1386	0.1386	0.50080574
1387	0.13870000000000002	0.74220073
1388	0.1388	0.80904883
1389	0.1389	0.69853914
1390	0.139	0.5761129
1391	0.1391	0.64081377
1392	0.13920000000000002	0.5735253
1393	0.1393	0.63425356
1394	0.1394	0.7992427
1395	0.1395	0.60139304
1396	0.1396	0.44028923
1397	0.13970000000000002	0.25434485
1398	0.1398	0.374172
1399	0.1399	0.5234567
1400	0.14	0.7841077
1401	0.1401	0.9099039
1402	0.14020000000000002	0.8532196
1403	0.1403	0.83794916
1404	0.1404	0.81286097
1405	0.1405	0.75028646
1406	0.1406	0.5908073
1407	0.14070000000000002	0.3919067
1408	0.1408	0.44910845
1409	0.1409	0.5049248
1410	0.14100000000000001	0.69768906
1411	0.1411	0.7505023
1412	0.14120000000000002	0.81058276
1413	0.1413	0.8580802
1414	0.1414	0.8926425
1415	0.14150000000000001	0.77904224
1416	0.1416	0.54445326
1417	0.14170000000000002	0.5031756
1418	0.1418	0.4675963
1419	0.1419	0.5363115
1420	0.14200000000000002	0.66092813
1421	0.1421	0.80190533
1422	0.1422	0.9124725
1423	0.1423	0.82050043
1424	0.1424	0.7438067
1425	0.14250000000000002	0.68025565
1426	0.1426	0.7384269
1427	0.1427	0.72915965
1428	0.1428	0.6714276
1429	0.1429	0.43559575
1430	0.14300000000000002	0.3486393
1431	0.1431	0.2576763
1432	0.1432	0.40225646
1433	0.1433	0.5016384
1434	0.1434	0.588247
1435	0.14350000000000002	0.7418696
1436	0.1436	0.76966435
1437	0.1437	0.7473772
1438	0.1438	0.66320676
1439	0.1439	0.63908035
1440	0.14400000000000002	0.6322798
1441	0.1441	0.6224789
1442	0.1442	0.68640614
1443	0.1443	0.6074883
1444	0.1444	0.5838051
1445	0.14450000000000002	0.7053051
1446	0.1446	0.64799595
1447	0.1447	0.36985666
1448	0.1448	0.3198963
1449	0.1449	0.46057597
1450	0.14500000000000002	0.5715456
1451	0.1451	0.79670703
1452	0.1452	0.90094316
1453	0.1453	0.9189089
1454	0.1454	0.92833215
1455	0.14550000000000002	0.68212557
1456	0.1456	0.4301223
1457	0.1457	0.42181957
1458	0.1458	0.54598385
1459	0.1459	0.6483241
1460	0.14600000000000002	0.72269493
1461	0.1461	0.4891908
1462	0.1462	0.3886001
1463	0.1463	0.59146
1464	0.1464	0.7569528
1465	0.14650000000000002	0.681132
1466	0.1466	0.5235274
1467	0.1467	0.32594815
1468	0.1468	0.42659104
1469	0.1469	0.4567257
1470	0.14700000000000002	0.53807694
1471	0.1471	0.67867565
1472	0.1472	0.6982372
1473	0.14730000000000001	0.58926713
1474	0.1474	0.61642563
1475	0.14750000000000002	0.66356444
1476	0.1476	0.64645815
1477	0.1477	0.7441143
1478	0.14780000000000001	0.9283107
1479	0.1479	0.96594894
1480	0.14800000000000002	0.8417362
1481	0.1481	0.71784526
1482	0.1482	0.5108875
1483	0.14830000000000002	0.5184537
1484	0.1484	0.37759152
1485	0.14850000000000002	0.4116366
1486	0.1486	0.5416945
1487	0.1487	0.63843614
1488	0.14880000000000002	0.7115338
1489	0.1489	0.53873074
1490	0.149	0.583906
1491	0.1491	0.55335575
1492	0.1492	0.70100355
1493	0.14930000000000002	0.9313693
1494	0.1494	1.0192401
1495	0.1495	0.970631
1496	0.1496	0.8093477
1497	0.1497	0.7230403
1498	0.14980000000000002	0.39175168
1499	0.1499	0.36111534
1500	0.15	0.4820273
1501	0.1501	0.41456762
1502	0.1502	0.41128093
1503	0.15030000000000002	0.5793367
1504	0.1504	0.63424385
1505	0.1505	0.5812262
1506	0.1506	0.4940012
1507	0.1507	0.38839886
1508	0.15080000000000002	0.40659305
1509	0.1509	0.4459548
1510	0.151	0.33204836
1511	0.1511	0.41107884
1512	0.1512	0.5825056
1513	0.15130000000000002	0.6354011
1514	0.1514	0.6993558
1515	0.1515	0.60489935
1516	0.1516	0.42974076
1517	0.1517	0.2302588
1518	0.15180000000000002	0.3931683
1519	0.1519	0.49741018
1520	0.152	0.41865835
1521	0.1521	0.58916664
1522	0.1522	0.8510278
1523	0.15230000000000002	0.73007756
1524	0.1524	0.63128906
1525	0.1525	0.54599077
1526	0.1526	0.48448956
1527	0.1527	0.6160635
1528	0.15280000000000002	0.6914872
1529	0.1529	0.6215696
1530	0.153	0.5555357
1531	0.1531	0.7157785
1532	0.1532	0.85513616
1533	0.15330000000000002	0.6655124
1534	0.1534	0.39126775
1535	0.1535	0.7037349
1536	0.15360000000000001	1.0060953
1537	0.1537	1.01132
1538	0.15380000000000002	0.85706306
1539	0.1539	0.8073039
1540	0.154	0.68545973
1541	0.15410000000000001	0.27838737
1542	0.1542	0.344452
1543	0.15430000000000002	0.5423191
1544	0.1544	0.66907257
1545	0.1545	0.49261317
1546	0.15460000000000002	0.64338326
1547	0.1547	0.82482445
1548	0.15480000000000002	0.8419409
1549	0.1549	0.73279876
1550	0.155	0.7066792
1551	0.15510000000000002	0.6610589
1552	0.1552	0.5809807
1553	0.1553	0.5049977
1554	0.1554	0.6075149
1555	0.1555	0.7300431
1556	0.15560000000000002	0.66419303
1557	0.1557	0.48521456
1558	0.1558	0.40472782
1559	0.1559	0.55408686
1560	0.156	0.6088619
1561	0.15610000000000002	0.8440555
1562	0.1562	1.0278591
1563	0.1563	1.0175186
1564	0.1564	0.7734835
1565	0.1565	0.63595223
1566	0.15660000000000002	0.5181371
1567	0.1567	0.4616762
1568	0.1568	0.3038409
1569	0.1569	0.34453365
1570	0.157	0.5258917
1571	0.15710000000000002	0.6614937
1572	0.1572	0.48669857
1573	0.1573	0.46405625
1574	0.1574	0.5208036
1575	0.1575	0.48162428
1576	0.15760000000000002	0.37262762
1577	0.1577	0.33002037
1578	0.1578	0.43819723
1579	0.1579	0.5933096
1580	0.158	0.5235337
1581	0.15810000000000002	0.5517378
1582	0.1582	0.722713
1583	0.1583	0.7789209
1584	0.1584	0.7604918
1585	0.1585	0.7174669
1586	0.15860000000000002	0.6430197
1587	0.1587	0.6465132
1588	0.1588	0.53649056
1589	0.1589	0.45656574
1590	0.159	0.3245536
1591	0.15910000000000002	0.46537805
1592	0.1592	0.5143598
1593	0.1593	0.6580448
1594	0.15940000000000001	0.8103639
1595	0.1595	0.7350052
1596	0.15960000000000002	0.86340606
1597	0.1597	0.7608437
1598	0.1598	0.51183075
1599	0.15990000000000001	0.48075512
1600	0.16	0.33656913
1601	0.16010000000000002	0.5021441
1602	0.1602	0.5758145
1603	0.1603	0.7368522
1604	0.16040000000000001	0.8873144
1605	0.1605	0.89395654
1606	0.16060000000000002	0.8677433
1607	0.1607	0.7143535
1608	0.1608	0.6199644
1609	0.16090000000000002	0.596706
1610	0.161	0.44914043
1611	0.16110000000000002	0.5448811
1612	0.1612	0.73498565
1613	0.1613	0.91886497
1614	0.16140000000000002	0.9312054
1615	0.1615	0.818058
1616	0.16160000000000002	0.6267944
1617	0.1617	0.53312045
1618	0.1618	0.4435327
1619	0.16190000000000002	0.47413737
1620	0.162	0.4964648
1621	0.1621	0.70295084
1622	0.1622	0.6839453
1623	0.1623	0.6403028
1624	0.16240000000000002	0.48907796
1625	0.1625	0.2805972
1626	0.1626	0.47827467
1627	0.1627	0.54164124
1628	0.1628	0.47723657
1629	0.16290000000000002	0.5210975
1630	0.163	0.5555038
1631	0.1631	0.66078454
1632	0.1632	0.87300754
1633	0.1633	1.0623252
1634	0.16340000000000002	1.0543677
1635	0.1635	0.89161986
1636	0.1636	0.6569901
1637	0.1637	0.66606075
1638	0.1638	0.6369153
1639	0.16390000000000002	0.37423265
1640	0.164	0.30968845
1641	0.1641	0.41279778
1642	0.1642	0.595718
1643	0.1643	0.64863366
1644	0.16440000000000002	0.56825763
1645	0.1645	0.55199146
1646	0.1646	0.44765902
1647	0.1647	0.4097421
1648	0.1648	0.522259
1649	0.16490000000000002	0.5396958
1650	0.165	0.4873108
1651	0.1651	0.5593103
1652	0.1652	0.67000395
1653	0.1653	0.80919814
1654	0.16540000000000002	0.8210823
1655	0.1655	0.81839955
1656	0.1656	0.91045856
1657	0.16570000000000001	0.92937964
1658	0.1658	0.81547105
1659	0.16590000000000002	0.773254
1660	0.166	0.658872
1661	0.1661	0.54173493
1662	0.16620000000000001	0.5630637
1663	0.1663	0.6311564
1664	0.16640000000000002	0.6591549
1665	0.1665	0.7126543
1666	0.1666	0.6808443
1667	0.16670000000000001	0.62387204
1668	0.1668	0.5977407
1669	0.16690000000000002	0.5981131
1670	0.167	0.5004126
1671	0.1671	0.6057606
1672	0.16720000000000002	0.597989
1673	0.1673	0.637919
1674	0.16740000000000002	0.73417866
1675	0.1675	0.76227677
1676	0.1676	0.72670734
1677	0.16770000000000002	0.7381375
1678	0.1678	0.9230788
1679	0.16790000000000002	0.9716182
1680	0.168	0.9059776
1681	0.1681	0.68634325
1682	0.16820000000000002	0.3116782
1683	0.1683	0.37979078
1684	0.16840000000000002	0.5481413
1685	0.1685	0.6576444
1686	0.1686	0.8364053
1687	0.16870000000000002	0.81159234
1688	0.1688	0.80029243
1689	0.1689	0.749784
1690	0.169	0.60084146
1691	0.1691	0.526418
1692	0.16920000000000002	0.6705676
1693	0.1693	0.73824394
1694	0.1694	0.8116987
1695	0.1695	0.8452049
1696	0.1696	0.74967563
1697	0.16970000000000002	0.36858034
1698	0.1698	0.33879703
1699	0.1699	0.5287291
1700	0.17	0.71541893
1701	0.1701	0.83983713
1702	0.17020000000000002	0.9106061
1703	0.1703	0.97468424
1704	0.1704	0.9135688
1705	0.1705	0.7162314
1706	0.1706	0.43445837
1707	0.17070000000000002	0.5434022
1708	0.1708	0.48876908
1709	0.1709	0.62650514
1710	0.171	0.5673088
1711	0.1711	0.5739795
1712	0.17120000000000002	0.94142014
1713	0.1713	1.1436249
1714	0.1714	1.0338563
1715	0.1715	0.807656
1716	0.1716	0.5343631
1717	0.17170000000000002	0.32144406
1718	0.1718	0.34231412
1719	0.1719	0.4510449
1720	0.17200000000000001	0.42822704
1721	0.1721	0.5020633
1722	0.17220000000000002	0.5992244
1723	0.1723	0.73059773
1724	0.1724	0.81198573
1725	0.17250000000000001	0.7411462
1726	0.1726	0.71942186
1727	0.17270000000000002	0.657772
1728	0.1728	0.6401939
1729	0.1729	0.65176606
1730	0.17300000000000001	0.64724815
1731	0.1731	0.47852576
1732	0.17320000000000002	0.22644496
1733	0.1733	0.5520227
1734	0.1734	0.8587169
1735	0.17350000000000002	1.1564288
1736	0.1736	1.2579199
1737	0.17370000000000002	1.1762683
1738	0.1738	0.8877686
1739	0.1739	0.7733075
1740	0.17400000000000002	0.46403006
1741	0.1741	0.27851078
1742	0.17420000000000002	0.57804185
1743	0.1743	0.7820187
1744	0.1744	0.7507873
1745	0.17450000000000002	0.5877425
1746	0.1746	0.6739273
1747	0.17470000000000002	0.77220464
1748	0.1748	0.79703474
1749	0.1749	0.81663996
1750	0.17500000000000002	0.830028
1751	0.1751	0.7787859
1752	0.1752	0.843626
1753	0.1753	0.8337011
1754	0.1754	0.5111921
1755	0.17550000000000002	0.25432736
1756	0.1756	0.5279316
1757	0.1757	0.61803496
1758	0.1758	0.7485504
1759	0.1759	0.9972435
1760	0.17600000000000002	1.1727307
1761	0.1761	1.1806287
1762	0.1762	0.9433838
1763	0.1763	0.7578179
1764	0.1764	0.6151762
1765	0.17650000000000002	0.67359
1766	0.1766	0.63269573
1767	0.1767	0.42310077
1768	0.1768	0.78031236
1769	0.1769	0.8628027
1770	0.17700000000000002	0.8400841
1771	0.1771	0.5814657
1772	0.1772	0.38109437
1773	0.1773	0.57853764
1774	0.1774	0.75916046
1775	0.17750000000000002	0.8770945
1776	0.1776	1.0234591
1777	0.1777	0.90555453
1778	0.1778	0.84159267
1779	0.1779	0.8002804
1780	0.17800000000000002	0.6306081
1781	0.1781	0.31276816
1782	0.1782	0.41602966
1783	0.17830000000000001	0.4643871
1784	0.1784	0.552834
1785	0.17850000000000002	0.5908048
1786	0.1786	0.44742116
1787	0.1787	0.22785531
1788	0.17880000000000001	0.35606462
1789	0.1789	0.47621018
1790	0.17900000000000002	0.5016493
1791	0.1791	0.67691135
1792	0.1792	0.6330201
1793	0.17930000000000001	0.604441
1794	0.1794	0.6169639
1795	0.17950000000000002	0.69595194
1796	0.1796	0.76767325
1797	0.1797	0.5804978
1798	0.17980000000000002	0.41874808
1799	0.1799	0.3895675
1800	0.18000000000000002	0.37155432
1801	0.1801	0.49339345
1802	0.1802	0.724356
1803	0.18030000000000002	0.9266194
1804	0.1804	0.7322615
1805	0.18050000000000002	0.7414722
1806	0.1806	0.58855873
1807	0.1807	0.6876221
1808	0.18080000000000002	0.46620914
1809	0.1809	0.38270858
1810	0.18100000000000002	0.32896084
1811	0.1811	0.545806
1812	0.1812	0.55767286
1813	0.18130000000000002	0.61899394
1814	0.1814	0.6932687
1815	0.18150000000000002	0.80094385
1816	0.1816	0.9131372
1817	0.1817	0.8292176
1818	0.18180000000000002	0.7883348
1819	0.1819	0.6170549
1820	0.182	0.58413136
1821	0.1821	0.6484655
1822	0.1822	0.5807991
1823	0.18230000000000002	0.50085026
1824	0.1824	0.49718302
1825	0.1825	0.53440034
1826	0.1826	0.5869537
1827	0.1827	0.46987793
1828	0.18280000000000002	0.47982493
1829	0.1829	0.38067555
1830	0.183	0.47742525
1831	0.1831	0.4645011
1832	0.1832	0.43576595
1833	0.18330000000000002	0.72150356
1834	0.1834	0.9087636
1835	0.1835	1.1418518
1836	0.1836	1.2612847
1837	0.1837	1.1724539
1838	0.18380000000000002	1.0086064
1839	0.1839	0.7344559
1840	0.184	0.4955638
1841	0.1841	0.3571186
1842	0.1842	0.4808858
1843	0.18430000000000002	0.46408018
1844	0.1844	0.6959278
1845	0.1845	0.822928
1846	0.18460000000000001	0.7723558
1847	0.1847	0.6869244
1848	0.18480000000000002	0.6461027
1849	0.1849	0.6228592
1850	0.185	0.43188232
1851	0.18510000000000001	0.33652374
1852	0.1852	0.24760418
1853	0.18530000000000002	0.46205658
1854	0.1854	0.60342544
1855	0.1855	0.75728095
1856	0.18560000000000001	0.66634035
1857	0.1857	0.47954097
1858	0.18580000000000002	0.43097338
1859	0.1859	0.39114618
1860	0.186	0.49448058
1861	0.18610000000000002	0.5754468
1862	0.1862	0.6657041
1863	0.18630000000000002	0.67093045
1864	0.1864	0.72972053
1865	0.1865	0.7995007
1866	0.18660000000000002	1.0096672
1867	0.1867	1.058775
1868	0.18680000000000002	0.8999011
1869	0.1869	0.7569843
1870	0.187	0.42238915
1871	0.18710000000000002	0.29591402
1872	0.1872	0.47239077
1873	0.18730000000000002	0.46923083
1874	0.1874	0.3543559
1875	0.1875	0.5171935
1876	0.18760000000000002	0.76470065
1877	0.1877	1.1214049
1878	0.18780000000000002	1.2202287
1879	0.1879	1.1148223
1880	0.188	0.9212495
1881	0.18810000000000002	0.63303965
1882	0.1882	0.45985734
1883	0.1883	0.45088503
1884	0.1884	0.40047166
1885	0.1885	0.3544755
1886	0.18860000000000002	0.37627944
1887	0.1887	0.5131075
1888	0.1888	0.5861791
1889	0.1889	0.7166198
1890	0.189	0.70988077
1891	0.18910000000000002	0.5971089
1892	0.1892	0.53840846
1893	0.1893	0.4688658
1894	0.1894	0.54476947
1895	0.1895	0.6397891
1896	0.18960000000000002	0.70988625
1897	0.1897	0.57456416
1898	0.1898	0.43287784
1899	0.1899	0.44161066
1900	0.19	0.4945125
1901	0.19010000000000002	0.4267636
1902	0.1902	0.55845606
1903	0.1903	0.80245346
1904	0.1904	0.9693775
1905	0.1905	1.0984081
1906	0.19060000000000002	1.1559927
1907	0.1907	0.9892528
1908	0.1908	0.7374538
1909	0.19090000000000001	0.5202866
1910	0.191	0.3555826
1911	0.19110000000000002	0.45842883
1912	0.1912	0.39778954
1913	0.1913	0.67332184
1914	0.19140000000000001	0.8707416
1915	0.1915	0.7634531
1916	0.19160000000000002	0.42253518
1917	0.1917	0.42024493
1918	0.1918	0.79641545
1919	0.19190000000000002	0.84596807
1920	0.192	0.95093644
1921	0.19210000000000002	1.0969872
1922	0.1922	1.0926428
1923	0.1923	0.9081024
1924	0.19240000000000002	0.6365572
1925	0.1925	0.45196098
1926	0.19260000000000002	0.33925012
1927	0.1927	0.48419037
1928	0.1928	0.44236487
1929	0.19290000000000002	0.6025777
1930	0.193	0.8499607
1931	0.19310000000000002	0.96033275
1932	0.1932	0.8054746
1933	0.1933	0.7099468
1934	0.19340000000000002	0.5839537
1935	0.1935	0.47668216
1936	0.19360000000000002	0.51172745
1937	0.1937	0.57364357
1938	0.1938	0.6424881
1939	0.19390000000000002	0.53911006
1940	0.194	0.4558108
1941	0.19410000000000002	0.5619197
1942	0.1942	0.44443542
1943	0.1943	0.50231045
1944	0.19440000000000002	0.6589154
1945	0.1945	0.8103878
1946	0.19460000000000002	0.6289327
1947	0.1947	0.48365405
1948	0.1948	0.3505698
1949	0.19490000000000002	0.3232666
1950	0.195	0.4278848
1951	0.1951	0.4541643
1952	0.1952	0.6646799
1953	0.1953	0.6082506
1954	0.19540000000000002	0.53988135
1955	0.1955	0.53034514
1956	0.1956	0.48921323
1957	0.1957	0.45688945
1958	0.1958	0.48605934
1959	0.19590000000000002	0.44153157
1960	0.196	0.28774947
1961	0.1961	0.35096705
1962	0.1962	0.39170364
1963	0.1963	0.38926739
1964	0.19640000000000002	0.45988065
1965	0.1965	0.64278144
1966	0.1966	0.7377148
1967	0.1967	0.7517561
1968	0.1968	0.71643347
1969	0.19690000000000002	0.5234041
1970	0.197	0.37189072
1971	0.1971	0.3469484
1972	0.19720000000000001	0.34648928
1973	0.1973	0.5387507
1974	0.19740000000000002	0.68313515
1975	0.1975	0.81151414
1976	0.1976	0.9107567
1977	0.19770000000000001	0.85798764
1978	0.1978	0.93197167
1979	0.19790000000000002	0.907368
1980	0.198	0.954025
1981	0.1981	0.72004175
1982	0.19820000000000002	0.62786925
1983	0.1983	0.67123157
1984	0.19840000000000002	0.70742476
1985	0.1985	0.7984729
1986	0.1986	0.72264063
1987	0.19870000000000002	0.6008032
1988	0.1988	0.5545738
1989	0.19890000000000002	0.4963015
1990	0.199	0.43489712
1991	0.1991	0.6182526
1992	0.19920000000000002	0.71728593
1993	0.1993	0.784079
1994	0.19940000000000002	0.7795342
1995	0.1995	0.5718215
1996	0.1996	0.41016898
1997	0.19970000000000002	0.4486006
1998	0.1998	0.45975944
[truncated: 13,626 more rows]
