# Supplementary material for: Machine learning coarse-grained potentials of protein thermodynamics
Source: Nat Commun. 2023 Sep 15;14:5739. doi: 10.1038/s41467-023-41343-1 (PMC10504246; doi:10.1038/s41467-023-41343-1)
Supplement: Supplementary file 4 — Source Data [file 41467_2023_41343_MOESM4_ESM.zip › Source_data/FigureS9/FigureS9_rmsd.csv]

time [ns]	RMSD [A]
0.0	4.2889643
0.0001	4.362705
0.0002	4.4097533
0.00030000000000000003	4.4388576
0.0004	4.5270643
0.0005	4.653409
0.0006000000000000001	4.7599916
0.0007	4.881361
0.0008	4.977942
0.0009000000000000001	5.0452075
0.001	5.074125
0.0011	5.1297927
0.0012000000000000001	5.1778655
0.0013000000000000002	5.2027597
0.0014	5.1924877
0.0015	5.1989627
0.0016	5.131816
0.0017000000000000001	5.0728602
0.0018000000000000002	5.053897
0.0019	5.0305157
0.002	4.9716744
0.0021000000000000003	4.9636636
0.0022	4.952965
0.0023	4.947657
0.0024000000000000002	4.9276285
0.0025	4.801384
0.0026000000000000003	4.6846743
0.0027	4.5725937
0.0028	4.4734454
0.0029000000000000002	4.4198327
0.003	4.341271
0.0031000000000000003	4.25463
0.0032	4.1889715
0.0033	4.1174827
0.0034000000000000002	4.0538654
0.0035	4.039016
0.0036000000000000003	4.0733852
0.0037	4.0719175
0.0038	4.089417
0.0039000000000000003	4.1161833
0.004	4.115352
0.0041	4.1592026
0.004200000000000001	4.1628866
0.0043	4.1690235
0.0044	4.1626577
0.0045000000000000005	4.114363
0.0046	4.0998416
0.0047	4.076005
0.0048000000000000004	4.0848317
0.0049	4.132934
0.005	4.1325746
0.0051	4.193554
0.005200000000000001	4.212006
0.0053	4.23332
0.0054	4.2206936
0.0055000000000000005	4.2225847
0.0056	4.200627
0.0057	4.209391
0.0058000000000000005	4.2479644
0.0059	4.232983
0.006	4.238426
0.0061	4.252729
0.006200000000000001	4.2534027
0.0063	4.277328
0.0064	4.3177757
0.006500000000000001	4.3632236
0.0066	4.3790345
0.0067	4.413987
0.0068000000000000005	4.4313383
0.006900000000000001	4.4477797
0.007	4.420034
0.0071	4.344338
0.007200000000000001	4.2768936
0.0073	4.190978
0.0074	4.120981
0.007500000000000001	4.0357556
0.0076	3.8897483
0.0077	3.7314112
0.0078000000000000005	3.5979588
0.0079	3.4851172
0.008	3.4065979
0.0081	3.354876
0.0082	3.3309891
0.0083	3.3063283
0.008400000000000001	3.2814753
0.0085	3.1879776
0.0086	3.0902965
0.008700000000000001	2.9899542
0.0088	2.8645391
0.0089	2.7051985
0.009000000000000001	2.5692034
0.0091	2.4131293
0.0092	2.296551
0.009300000000000001	2.228418
0.0094	2.1833777
0.0095	2.2069874
0.009600000000000001	2.1931157
0.0097	2.196221
0.0098	2.24445
0.0099	2.323586
0.01	2.4027321
0.010100000000000001	2.5032935
0.0102	2.59507
0.0103	2.676693
0.010400000000000001	2.7036774
0.0105	2.678753
0.0106	2.6377428
0.010700000000000001	2.5854387
0.0108	2.600375
0.0109	2.6181796
0.011000000000000001	2.6566029
0.0111	2.6900353
0.0112	2.6629903
0.011300000000000001	2.6169236
0.0114	2.584135
0.0115	2.5678558
0.011600000000000001	2.554591
0.0117	2.5350416
0.0118	2.475566
0.0119	2.3957982
0.012	2.3382707
0.012100000000000001	2.328093
0.0122	2.325443
0.0123	2.3420694
0.012400000000000001	2.3778863
0.0125	2.4335613
0.0126	2.42175
0.012700000000000001	2.346517
0.0128	2.249431
0.0129	2.211565
0.013000000000000001	2.2125897
0.0131	2.2046785
0.0132	2.2024727
0.013300000000000001	2.2266533
0.0134	2.3095589
0.0135	2.3670187
0.013600000000000001	2.4161093
0.0137	2.4684212
0.013800000000000002	2.5143929
0.013900000000000001	2.5791337
0.014	2.6549337
0.014100000000000001	2.7357023
0.0142	2.7626605
0.0143	2.6965852
0.014400000000000001	2.57114
0.0145	2.4700856
0.0146	2.4175003
0.014700000000000001	2.3827384
0.0148	2.3303924
0.0149	2.3229413
0.015000000000000001	2.3088417
0.0151	2.2751534
0.0152	2.2984018
0.015300000000000001	2.31153
0.0154	2.3250294
0.0155	2.3073056
0.015600000000000001	2.2614224
0.015700000000000002	2.274661
0.0158	2.2293003
0.0159	2.2364807
0.016	2.1735559
0.0161	2.0905943
0.0162	1.9713147
0.016300000000000002	1.9095237
0.0164	1.9061408
0.0165	1.9076933
0.0166	1.9590194
0.0167	2.0191348
0.016800000000000002	2.0961444
0.016900000000000002	2.0907369
0.017	1.9996427
0.0171	1.9855962
0.0172	2.0148404
0.0173	2.0926526
0.017400000000000002	2.1360369
0.0175	2.2108595
0.0176	2.308805
0.0177	2.3646522
0.0178	2.4107156
0.0179	2.3940208
0.018000000000000002	2.384188
0.0181	2.3758092
0.0182	2.391549
0.0183	2.452993
0.0184	2.49537
0.018500000000000003	2.567271
0.018600000000000002	2.590746
0.0187	2.558826
0.0188	2.5502532
0.0189	2.542039
0.019	2.5154603
0.019100000000000002	2.492626
0.019200000000000002	2.4665473
0.0193	2.4688475
0.0194	2.4476125
0.0195	2.4038012
0.0196	2.3439286
0.019700000000000002	2.290084
0.0198	2.2403383
0.0199	2.2479825
0.02	2.2757127
0.0201	2.2861729
0.020200000000000003	2.298054
0.020300000000000002	2.3133292
0.0204	2.3110352
0.0205	2.3096924
0.0206	2.2978091
0.0207	2.2814255
0.020800000000000003	2.2871518
0.020900000000000002	2.277837
0.021	2.25918
0.0211	2.2802453
0.0212	2.3098822
0.0213	2.327359
0.021400000000000002	2.3416643
0.021500000000000002	2.3543878
0.0216	2.3857453
0.0217	2.4368846
0.0218	2.494358
0.0219	2.5284073
0.022000000000000002	2.5546327
0.0221	2.5300086
0.0222	2.4869123
0.0223	2.4890442
0.0224	2.542213
0.022500000000000003	2.5733042
0.022600000000000002	2.573235
0.0227	2.5632577
0.0228	2.558608
0.0229	2.5678787
0.023	2.5615225
0.023100000000000002	2.5315006
0.023200000000000002	2.4949472
0.0233	2.4867885
0.0234	2.442511
0.0235	2.4324193
0.0236	2.4440749
0.023700000000000002	2.4688716
0.0238	2.5066183
0.0239	2.5295713
0.024	2.581658
0.0241	2.6542542
0.024200000000000003	2.7397356
0.024300000000000002	2.841116
0.0244	2.9382544
0.0245	3.0029478
0.0246	3.0862715
0.0247	3.2255673
0.024800000000000003	3.3846087
0.024900000000000002	3.5182734
0.025	3.6142445
0.0251	3.7025309
0.0252	3.7381697
0.0253	3.7325525
0.025400000000000002	3.7212741
0.025500000000000002	3.6683433
0.0256	3.5886686
0.0257	3.514226
0.0258	3.4643452
0.025900000000000003	3.4458756
0.026000000000000002	3.3957868
0.0261	3.3965447
0.0262	3.341196
0.0263	3.2582297
0.0264	3.1942635
0.026500000000000003	3.18825
0.026600000000000002	3.1531882
0.0267	3.0980287
0.0268	3.0399199
0.0269	2.9766557
0.027	2.9145806
0.027100000000000003	2.8715384
0.027200000000000002	2.7942114
0.0273	2.7130687
0.0274	2.6335707
0.0275	2.5582268
0.027600000000000003	2.4486115
0.027700000000000002	2.3312473
0.027800000000000002	2.2507875
0.0279	2.2869337
0.028	2.3512583
0.0281	2.4185855
0.028200000000000003	2.3862116
0.028300000000000002	2.3176255
0.0284	2.2601597
0.0285	2.172506
0.0286	2.1976964
0.0287	2.3172398
0.028800000000000003	2.382927
0.028900000000000002	2.4654338
0.029	2.5200863
0.0291	2.5666597
0.0292	2.5660744
0.029300000000000003	2.6064246
0.029400000000000003	2.6662803
0.029500000000000002	2.739643
0.0296	2.7747447
0.0297	2.7644281
0.0298	2.8141327
0.029900000000000003	2.8618674
0.030000000000000002	2.9141707
0.030100000000000002	2.9197907
0.0302	2.9087527
0.0303	2.885626
0.0304	2.8848586
0.030500000000000003	2.887468
0.030600000000000002	2.9038532
0.0307	2.8859453
0.0308	2.87244
0.0309	2.8029635
0.031	2.6870954
0.031100000000000003	2.5721314
0.031200000000000002	2.457663
0.0313	2.325264
0.031400000000000004	2.191786
0.0315	2.1403272
0.0316	2.1570349
0.0317	2.213186
0.0318	2.2936764
0.031900000000000005	2.3789284
0.032	2.4316182
0.032100000000000004	2.4472623
0.0322	2.490867
0.0323	2.5418918
0.0324	2.5671737
0.0325	2.5506587
0.032600000000000004	2.531597
0.0327	2.4936473
0.0328	2.4339197
0.0329	2.3549938
0.033	2.2496593
0.033100000000000004	2.1869087
0.0332	2.16474
0.0333	2.2191553
0.0334	2.2516086
0.0335	2.190971
0.033600000000000005	2.1300976
0.0337	2.0504293
0.033800000000000004	1.9945557
0.0339	2.0849025
0.034	2.2689376
0.0341	2.4233463
0.0342	2.5430872
0.034300000000000004	2.670983
0.0344	2.7873409
0.0345	2.8907769
0.0346	3.0176928
0.0347	3.0489252
0.034800000000000005	3.0460916
0.0349	3.000825
0.035	2.9667878
0.0351	2.9547858
0.0352	2.9677517
0.035300000000000005	3.0327902
0.0354	3.1106284
0.035500000000000004	3.152968
0.0356	3.1935112
0.0357	3.1440086
0.0358	3.167892
0.0359	3.2002952
0.036000000000000004	3.2518091
0.0361	3.3037539
0.0362	3.3048365
0.0363	3.2958972
0.0364	3.293446
0.036500000000000005	3.2840917
0.0366	3.1807802
0.0367	3.0922918
0.0368	3.0001547
0.0369	2.8805695
0.037000000000000005	2.7505286
0.0371	2.5924265
0.037200000000000004	2.4464738
0.0373	2.319795
0.0374	2.218635
0.0375	2.0972013
0.0376	2.022375
0.037700000000000004	1.9522074
0.0378	1.9388944
0.0379	2.0052261
0.038	2.017617
0.0381	2.0382953
0.038200000000000005	1.9941691
0.0383	1.9453909
0.038400000000000004	1.9636577
0.0385	1.9243444
0.0386	1.8844463
0.038700000000000005	1.8984977
0.0388	1.914122
0.038900000000000004	1.9726423
0.039	2.099882
0.0391	2.2601414
0.0392	2.4055605
0.0393	2.489326
0.039400000000000004	2.481611
0.0395	2.4513943
0.0396	2.4060197
0.0397	2.332624
0.0398	2.258782
0.039900000000000005	2.2677097
0.04	2.286227
0.040100000000000004	2.2775395
0.0402	2.2359526
0.0403	2.2260923
0.040400000000000005	2.2301738
0.0405	2.263587
0.040600000000000004	2.219315
0.0407	2.1770885
0.0408	2.142543
0.0409	2.0579736
0.041	1.9399949
0.041100000000000005	1.8797308
0.0412	1.8366169
0.0413	1.7969491
0.0414	1.8319447
0.0415	1.9556943
0.041600000000000005	2.1051388
0.0417	2.2439659
0.041800000000000004	2.3685377
0.0419	2.441229
0.042	2.5388138
0.042100000000000005	2.6144052
0.0422	2.6398811
0.042300000000000004	2.616055
0.0424	2.5574598
0.0425	2.4721875
0.0426	2.374184
0.0427	2.3196318
0.042800000000000005	2.2801416
0.0429	2.2399213
0.043000000000000003	2.1968124
0.0431	2.2118654
0.0432	2.245719
0.043300000000000005	2.2603226
0.0434	2.2609136
0.043500000000000004	2.2771244
0.0436	2.3167362
0.0437	2.406423
0.0438	2.510198
0.0439	2.6295927
0.044000000000000004	2.6866035
0.0441	2.6982002
0.0442	2.6709483
0.0443	2.6511424
0.0444	2.6077256
0.044500000000000005	2.5754874
0.0446	2.540572
0.044700000000000004	2.543328
0.0448	2.590589
0.0449	2.6666253
0.045000000000000005	2.698963
0.0451	2.6064796
0.045200000000000004	2.4373763
0.0453	2.2596946
0.0454	2.1293547
0.0455	2.0351765
0.0456	1.9935954
0.045700000000000005	1.9660023
0.0458	1.9325107
0.0459	1.9333028
0.046	1.9490666
0.0461	1.9851373
0.046200000000000005	2.0540404
0.0463	2.0866168
0.046400000000000004	2.082357
0.0465	2.0258467
0.0466	2.1094642
0.046700000000000005	2.1980765
0.0468	2.281975
0.046900000000000004	2.427707
0.047	2.5715852
0.0471	2.6901755
0.0472	2.755355
0.0473	2.7217715
0.047400000000000005	2.7190788
0.0475	2.6992555
0.0476	2.6698656
0.0477	2.637699
0.0478	2.5389738
0.047900000000000005	2.4401252
0.048	2.3266861
0.048100000000000004	2.2691488
0.0482	2.2473822
0.0483	2.2290125
0.048400000000000006	2.2151139
0.0485	2.1738749
0.048600000000000004	2.2022533
0.0487	2.1950371
0.0488	2.1929803
0.0489	2.2447624
0.049	2.25282
0.049100000000000005	2.2632039
0.0492	2.28461
0.049300000000000004	2.2688968
0.0494	2.2470665
0.0495	2.2587898
0.049600000000000005	2.299747
0.0497	2.3238308
0.049800000000000004	2.3482406
0.0499	2.334458
0.05	2.3176153
0.050100000000000006	2.2674818
0.0502	2.1967182
0.050300000000000004	2.0840027
0.0504	1.9952127
0.0505	1.9310907
0.0506	1.9411068
0.0507	2.0148005
0.050800000000000005	2.0031302
0.0509	1.9887378
0.051000000000000004	2.0215833
0.0511	2.063934
0.0512	2.1360593
0.051300000000000005	2.2028813
0.0514	2.1974764
0.051500000000000004	2.1886907
0.0516	2.1820812
0.0517	2.2077336
0.051800000000000006	2.1807904
0.0519	2.1599357
0.052000000000000005	2.1261296
0.0521	2.1287596
0.0522	2.193918
0.0523	2.2551727
0.0524	2.3141036
0.052500000000000005	2.3855135
0.0526	2.5041094
0.052700000000000004	2.6130142
0.0528	2.7018247
0.0529	2.7150266
0.053000000000000005	2.6922472
0.0531	2.658474
0.053200000000000004	2.6061
0.0533	2.5895388
0.0534	2.5771518
0.053500000000000006	2.5870574
0.0536	2.572869
0.053700000000000005	2.5937493
0.0538	2.5770533
0.0539	2.507512
0.054	2.4179597
0.0541	2.3477566
0.054200000000000005	2.2881813
0.0543	2.235488
0.054400000000000004	2.1531959
0.0545	2.1114328
0.0546	2.0630665
0.054700000000000006	2.0732481
0.0548	2.0991833
0.054900000000000004	2.1032896
0.055	2.0937054
0.0551	2.1136405
0.055200000000000006	2.1891108
0.0553	2.3281186
0.055400000000000005	2.4543738
0.0555	2.5241394
0.055600000000000004	2.593758
0.0557	2.6358595
0.0558	2.6903074
0.055900000000000005	2.7023416
0.056	2.6754746
0.056100000000000004	2.6310267
0.0562	2.547223
0.0563	2.460077
0.056400000000000006	2.2962549
0.0565	2.1204805
0.056600000000000004	1.9847885
0.0567	1.8943232
0.0568	1.8897066
0.056900000000000006	1.9724579
0.057	2.0793443
0.057100000000000005	2.1119306
0.0572	2.1471388
0.057300000000000004	2.237014
0.0574	2.3726726
0.0575	2.4579701
0.057600000000000005	2.5246994
0.0577	2.5198767
0.057800000000000004	2.484598
0.0579	2.4787195
0.058	2.4730434
0.058100000000000006	2.4432986
0.0582	2.33887
0.058300000000000005	2.2387671
0.0584	2.1074643
0.0585	2.012626
0.058600000000000006	1.9687603
0.0587	2.009373
0.058800000000000005	2.0744882
0.0589	2.1410263
0.059000000000000004	2.1929903
0.0591	2.1562734
0.0592	2.0858855
0.059300000000000005	2.0284793
0.0594	1.9640948
0.059500000000000004	1.9460229
0.0596	1.9630312
0.0597	2.0149608
0.059800000000000006	2.0723722
0.0599	2.163499
0.060000000000000005	2.274864
0.0601	2.3375447
0.060200000000000004	2.3968458
0.0603	2.450136
0.0604	2.4987433
0.060500000000000005	2.514065
0.0606	2.4685903
0.060700000000000004	2.4172697
0.0608	2.3791077
0.0609	2.3541389
0.061000000000000006	2.3163264
0.0611	2.2968967
0.061200000000000004	2.3576393
0.0613	2.441675
0.0614	2.481903
0.061500000000000006	2.5150921
0.0616	2.5719666
0.061700000000000005	2.5786428
0.0618	2.5726476
0.061900000000000004	2.5121498
0.062	2.3907254
0.0621	2.3022308
0.062200000000000005	2.28066
0.0623	2.3123527
0.062400000000000004	2.2991257
0.0625	2.2903702
0.0626	2.265902
0.0627	2.2067313
0.06280000000000001	2.1945
0.0629	2.2209358
0.063	2.29317
0.0631	2.362194
0.0632	2.4540906
0.06330000000000001	2.5581045
0.0634	2.6280618
0.0635	2.556701
0.0636	2.433002
0.0637	2.250851
0.06380000000000001	2.0288174
0.0639	1.8285263
0.064	1.7548313
0.0641	1.820398
0.06420000000000001	1.957149
0.06430000000000001	2.1088476
0.0644	2.1707678
0.0645	2.2047215
0.0646	2.1472943
0.06470000000000001	2.0634964
0.0648	2.036668
0.0649	2.0692976
0.065	2.1197047
0.0651	2.1831117
0.06520000000000001	2.2492568
0.0653	2.304331
0.0654	2.3590841
0.0655	2.3951945
0.0656	2.405052
0.06570000000000001	2.3603423
0.0658	2.3204932
0.0659	2.2805593
0.066	2.2321196
0.0661	2.1904845
0.06620000000000001	2.1772215
0.0663	2.1591532
0.0664	2.1413805
0.0665	2.1646638
0.0666	2.15626
0.06670000000000001	2.1753957
0.0668	2.1824596
0.0669	2.2242038
0.067	2.2532225
0.0671	2.2878513
0.06720000000000001	2.2652707
0.0673	2.2572737
0.0674	2.2816072
0.0675	2.3302455
0.06760000000000001	2.3618345
0.06770000000000001	2.3732147
0.0678	2.3293731
0.0679	2.3047836
0.068	2.304461
0.06810000000000001	2.3151166
0.0682	2.329731
0.0683	2.335423
0.0684	2.3313951
0.0685	2.352558
0.06860000000000001	2.3563006
0.0687	2.3869998
0.0688	2.4114227
0.0689	2.4370296
0.069	2.4472876
0.06910000000000001	2.4482443
0.0692	2.3952312
0.0693	2.3491926
0.0694	2.2787201
0.0695	2.2333338
0.06960000000000001	2.2041333
0.0697	2.2032926
0.0698	2.2067804
0.0699	2.2149944
0.07	2.2635787
0.07010000000000001	2.2943685
0.0702	2.2976174
0.0703	2.255023
0.0704	2.1917753
0.07050000000000001	2.155897
0.07060000000000001	2.1257694
0.0707	2.14297
0.0708	2.1728184
0.0709	2.189912
0.07100000000000001	2.2308085
0.0711	2.2557018
0.0712	2.3106623
0.0713	2.3827941
0.0714	2.461902
0.07150000000000001	2.4985888
0.0716	2.5022151
0.0717	2.4294977
0.0718	2.3549862
0.0719	2.275082
0.07200000000000001	2.205602
0.0721	2.1388166
0.0722	2.1088407
0.0723	2.087431
0.0724	2.054116
0.07250000000000001	2.0194921
0.0726	2.0100505
0.0727	2.0145028
0.0728	2.0354471
0.0729	2.0567799
0.07300000000000001	2.110183
0.0731	2.1438131
0.0732	2.19386
0.0733	2.267468
0.0734	2.2675357
0.07350000000000001	2.2500672
0.0736	2.249621
0.0737	2.3201249
0.0738	2.391173
0.07390000000000001	2.442179
0.07400000000000001	2.4064958
0.0741	2.3409572
0.0742	2.2724416
0.0743	2.2324643
0.07440000000000001	2.2231705
0.0745	2.230153
0.0746	2.241121
0.0747	2.2338545
0.0748	2.2433543
0.07490000000000001	2.3538659
0.075	2.48566
0.0751	2.6385055
0.0752	2.7007658
0.0753	2.7464373
0.07540000000000001	2.8161986
0.0755	2.89178
0.0756	2.9132094
0.0757	2.8666036
0.0758	2.850808
0.07590000000000001	2.8376546
0.076	2.8039837
0.0761	2.7613356
0.0762	2.7142265
0.0763	2.6709046
0.07640000000000001	2.6373718
0.0765	2.617162
0.0766	2.5576823
0.0767	2.4589605
0.07680000000000001	2.3225226
0.07690000000000001	2.213027
0.077	2.132931
0.0771	2.1025407
0.0772	2.1623154
0.07730000000000001	2.2102268
0.07740000000000001	2.2602587
0.0775	2.3604612
0.0776	2.4575672
0.0777	2.5086622
0.07780000000000001	2.5419183
0.0779	2.5842786
0.078	2.5803554
0.0781	2.578706
0.0782	2.621948
0.07830000000000001	2.659062
0.0784	2.6738465
0.0785	2.689708
0.0786	2.691363
0.0787	2.6989877
0.07880000000000001	2.7654395
0.0789	2.7836964
0.079	2.713956
0.0791	2.6328933
0.0792	2.6176195
0.07930000000000001	2.6705134
0.0794	2.7323256
0.0795	2.7667904
0.0796	2.7302296
0.07970000000000001	2.6277044
0.07980000000000001	2.5310535
0.0799	2.4406157
0.08	2.3755805
0.0801	2.330356
0.08020000000000001	2.2534552
0.08030000000000001	2.1997235
0.0804	2.1457639
0.0805	2.0685048
0.0806	2.0462165
0.08070000000000001	2.063212
0.08080000000000001	2.031801
0.0809	1.9864265
0.081	1.9765038
0.0811	1.996204
0.08120000000000001	2.0571134
0.0813	2.1387768
0.0814	2.1501582
0.0815	2.139641
0.0816	2.1227493
0.08170000000000001	2.112129
0.0818	2.140027
0.0819	2.1940715
0.082	2.2629743
0.0821	2.3098063
0.08220000000000001	2.3564713
0.0823	2.3654733
0.0824	2.322174
0.0825	2.2262213
0.0826	2.18687
0.08270000000000001	2.1754553
0.0828	2.1826317
0.0829	2.215569
0.083	2.2377408
0.08310000000000001	2.259063
0.08320000000000001	2.3196738
0.0833	2.4311178
0.0834	2.4988482
0.0835	2.5138593
0.08360000000000001	2.4882987
0.08370000000000001	2.4887266
0.0838	2.4686322
0.0839	2.4027698
0.084	2.2882323
0.08410000000000001	2.2158623
0.08420000000000001	2.1662946
0.0843	2.1037464
0.0844	2.081048
0.0845	1.9947948
0.08460000000000001	1.854787
0.0847	1.7672542
0.0848	1.7507915
0.0849	1.8190534
0.085	1.9344857
0.08510000000000001	2.0146089
0.0852	2.0391028
0.0853	2.02469
0.0854	2.0283227
0.0855	2.006412
0.08560000000000001	2.0520015
0.0857	2.1141531
0.0858	2.057537
0.0859	2.0328867
0.08600000000000001	2.0410388
0.08610000000000001	2.0389829
0.0862	2.0854595
0.0863	2.1409378
0.0864	2.1664271
0.08650000000000001	2.2101264
0.08660000000000001	2.2487414
0.0867	2.2788746
0.0868	2.2822666
0.0869	2.3527026
0.08700000000000001	2.411986
0.08710000000000001	2.436899
0.0872	2.4832542
0.0873	2.4854572
0.0874	2.4810128
0.08750000000000001	2.474068
0.0876	2.4810054
0.0877	2.4834394
0.0878	2.468422
0.0879	2.4092848
0.08800000000000001	2.368966
0.0881	2.3379958
0.0882	2.2975097
0.0883	2.2438784
0.0884	2.1855628
0.08850000000000001	2.1269846
0.0886	2.0447137
0.0887	1.9764869
0.0888	1.9355459
0.0889	1.9561249
0.08900000000000001	2.0028477
0.0891	2.0307765
0.0892	1.981979
0.0893	1.9605336
0.08940000000000001	1.9931005
0.08950000000000001	1.9815522
0.0896	1.9399408
0.0897	1.8843968
0.0898	1.8549597
0.08990000000000001	1.915626
0.09000000000000001	2.0059788
0.0901	2.09286
0.0902	2.1300428
0.0903	2.1824362
0.09040000000000001	2.2233822
0.09050000000000001	2.2113347
0.0906	2.2445543
0.0907	2.2476552
0.0908	2.1847773
0.09090000000000001	2.1385229
0.091	2.1148279
0.0911	2.1060774
0.0912	2.0446398
0.0913	2.0925264
0.09140000000000001	2.0999966
0.0915	2.1217659
0.0916	2.0917737
0.0917	2.0370402
0.0918	2.0199754
0.09190000000000001	1.9969013
0.092	2.024474
0.0921	2.0565338
0.0922	2.0994742
0.09230000000000001	2.1424494
0.09240000000000001	2.1864817
0.0925	2.1995895
0.0926	2.2170486
0.0927	2.219907
0.09280000000000001	2.136566
0.09290000000000001	2.0217505
0.093	1.9186316
0.0931	1.8516582
0.0932	1.8123822
0.09330000000000001	1.7958857
0.09340000000000001	1.7472153
0.0935	1.7331009
0.0936	1.7586592
0.0937	1.8021083
0.09380000000000001	1.8453547
0.09390000000000001	1.8894576
0.094	1.9755895
0.0941	2.0375378
0.0942	2.1079147
0.09430000000000001	2.1513352
0.0944	2.1871703
0.0945	2.1730733
0.0946	2.110521
0.0947	2.0070624
0.09480000000000001	1.9175874
0.0949	1.8893172
0.095	1.9041998
0.0951	1.9723655
0.0952	2.082183
0.09530000000000001	2.224634
0.0954	2.3575647
0.0955	2.4636738
0.0956	2.5743058
0.09570000000000001	2.689458
0.09580000000000001	2.7072773
0.0959	2.6564682
0.096	2.557571
0.0961	2.466312
0.09620000000000001	2.3683453
0.09630000000000001	2.2860522
0.0964	2.1605437
0.0965	2.044695
0.0966	1.9329499
0.09670000000000001	1.8153523
0.09680000000000001	1.7526306
0.0969	1.7304968
0.097	1.755118
0.0971	1.7923696
0.09720000000000001	1.826077
0.09730000000000001	1.7929441
0.0974	1.8041987
0.0975	1.8129672
0.0976	1.8720592
0.09770000000000001	1.9037449
0.0978	1.9914273
0.0979	2.0491488
0.098	2.077089
0.0981	2.172056
0.09820000000000001	2.2754376
0.0983	2.3004973
0.0984	2.2904584
0.0985	2.2527676
0.09860000000000001	2.1988704
0.09870000000000001	2.1613476
0.0988	2.202139
0.0989	2.2709193
0.099	2.3268416
0.09910000000000001	2.3304276
0.09920000000000001	2.3044038
0.0993	2.228627
0.0994	2.1674943
0.0995	2.1287475
0.09960000000000001	2.0726328
0.09970000000000001	2.0494356
0.0998	2.0659487
0.0999	2.0861278
0.1	2.1602933
0.10010000000000001	2.251388
0.10020000000000001	2.284598
0.1003	2.3069565
0.1004	2.3577225
0.1005	2.437476
0.10060000000000001	2.5491314
0.10070000000000001	2.647028
0.1008	2.7488894
0.1009	2.852264
0.101	2.9404194
0.10110000000000001	2.9851506
0.1012	2.9493542
0.1013	2.8868823
0.1014	2.8499432
0.1015	2.8575997
0.10160000000000001	2.8637714
0.1017	2.8923852
0.1018	2.9308085
0.1019	2.9646719
0.10200000000000001	2.9876897
0.10210000000000001	3.0044274
0.1022	3.0396404
0.1023	3.04109
0.1024	3.04531
0.10250000000000001	3.020502
0.10260000000000001	3.0393548
0.1027	3.0100434
0.1028	2.9491725
0.1029	2.8235219
0.10300000000000001	2.7025576
0.10310000000000001	2.6259968
0.1032	2.5729134
0.1033	2.4797199
0.1034	2.3911886
0.10350000000000001	2.3529954
0.10360000000000001	2.3135805
0.1037	2.306334
0.1038	2.2915676
0.1039	2.3307304
0.10400000000000001	2.3855808
0.1041	2.4844513
0.1042	2.6151562
0.1043	2.6871095
0.1044	2.6917295
0.10450000000000001	2.7047346
0.1046	2.6776574
0.1047	2.6441104
0.1048	2.5998406
0.10490000000000001	2.545242
0.10500000000000001	2.5221646
0.1051	2.4823854
0.1052	2.463597
0.1053	2.431745
0.10540000000000001	2.3963757
0.10550000000000001	2.4631557
0.1056	2.496811
0.1057	2.5499997
0.1058	2.5874794
0.10590000000000001	2.593707
0.10600000000000001	2.5977347
0.1061	2.5977056
0.1062	2.6174424
0.1063	2.598269
0.10640000000000001	2.5766017
0.10650000000000001	2.530884
0.1066	2.4473982
0.1067	2.3370435
0.1068	2.2698247
0.10690000000000001	2.2295823
0.10700000000000001	2.1938558
0.1071	2.1415493
0.1072	2.1337585
0.1073	2.1469052
0.10740000000000001	2.1799486
0.1075	2.1962144
0.1076	2.2379928
0.1077	2.2662485
0.1078	2.2113912
0.10790000000000001	2.1328905
0.108	2.0809975
0.1081	2.0579557
0.1082	2.049363
0.10830000000000001	2.0591
0.10840000000000001	2.0478046
0.1085	2.0176897
0.1086	2.0274305
0.1087	2.0369053
0.10880000000000001	2.0724704
0.10890000000000001	2.1348443
0.109	2.2065701
0.1091	2.2420392
0.1092	2.2670975
0.10930000000000001	2.2279809
0.10940000000000001	2.1687226
0.1095	2.0676136
0.1096	1.937451
0.1097	1.837194
0.10980000000000001	1.8091016
0.10990000000000001	1.8252008
0.11	1.7903007
0.1101	1.7801791
0.1102	1.7911861
0.11030000000000001	1.7900985
0.11040000000000001	1.8129146
0.1105	1.8189121
0.1106	1.8348814
0.1107	1.9087198
0.11080000000000001	1.9860294
0.1109	2.0103977
0.111	2.0152657
0.1111	2.0569167
0.11120000000000001	2.0960298
0.11130000000000001	2.107493
0.1114	2.0851583
0.1115	2.0018413
0.1116	1.9813464
0.11170000000000001	1.9562403
0.11180000000000001	1.9238509
0.1119	1.9516093
0.112	2.0021636
0.1121	2.0244436
0.11220000000000001	2.0552938
0.11230000000000001	2.0155816
0.1124	1.9723808
0.1125	1.9472195
0.1126	1.9065796
0.11270000000000001	1.9230388
0.11280000000000001	1.9580067
0.1129	1.9713589
0.113	2.010865
0.1131	2.0072362
0.11320000000000001	1.9925888
0.11330000000000001	1.9989718
0.1134	1.9908279
0.1135	1.9863878
0.1136	2.0080578
0.11370000000000001	2.0366275
0.11380000000000001	2.0080714
0.1139	1.9230005
0.114	1.8423194
0.11410000000000001	1.7874179
0.11420000000000001	1.7314636
0.1143	1.7596372
0.1144	1.7765617
0.1145	1.8110483
0.11460000000000001	1.8802572
0.11470000000000001	1.8795183
0.1148	1.8542168
0.1149	1.8504336
0.115	1.8436644
0.11510000000000001	1.8886608
0.11520000000000001	1.9498742
0.1153	1.9978527
0.1154	2.0433497
0.1155	2.0552273
0.11560000000000001	2.0537338
0.11570000000000001	2.0304933
0.1158	1.9779772
0.1159	1.9601705
0.116	1.9643271
0.11610000000000001	2.0042667
0.11620000000000001	1.9833598
0.1163	1.9499973
0.1164	1.9424945
0.1165	1.9536496
0.11660000000000001	1.9688576
0.11670000000000001	1.9702471
0.1168	1.9952914
0.1169	2.0084903
0.117	2.0398736
0.11710000000000001	2.089732
0.11720000000000001	2.13228
0.1173	2.183964
0.1174	2.2463827
0.11750000000000001	2.3101208
0.11760000000000001	2.3362317
0.1177	2.301296
0.1178	2.2401662
0.1179	2.1750596
0.11800000000000001	2.0406983
0.11810000000000001	1.9406604
0.1182	1.8831244
0.1183	1.8422337
0.1184	1.8576885
0.11850000000000001	1.87326
0.11860000000000001	1.884794
0.1187	1.8323101
0.1188	1.7532196
0.1189	1.7317414
0.11900000000000001	1.767255
0.11910000000000001	1.8542478
0.1192	1.9131753
0.1193	1.9068613
0.1194	1.9169767
0.11950000000000001	1.9024731
0.11960000000000001	1.9064469
0.1197	1.9285718
0.1198	1.906699
0.1199	1.8845539
0.12000000000000001	1.8727424
0.12010000000000001	1.9014037
0.1202	1.8942918
0.1203	1.885648
0.12040000000000001	1.918145
0.12050000000000001	1.9728427
0.1206	1.9618707
0.1207	1.9672278
0.1208	1.9181349
0.12090000000000001	1.831809
0.12100000000000001	1.7188045
0.1211	1.6420752
0.1212	1.6720713
0.1213	1.8023523
0.12140000000000001	1.8992224
0.12150000000000001	1.9389589
0.1216	1.9154149
0.1217	1.8596766
0.1218	1.7913663
0.12190000000000001	1.7804849
0.12200000000000001	1.7894003
0.1221	1.8287417
0.1222	1.8477364
0.1223	1.8390236
0.12240000000000001	1.8264595
0.12250000000000001	1.819505
0.1226	1.8471642
0.1227	1.9185876
0.1228	2.0044956
0.12290000000000001	2.1142292
0.12300000000000001	2.1735947
0.1231	2.2034564
0.1232	2.2256186
0.1233	2.195527
0.12340000000000001	2.1040907
0.12350000000000001	1.9979339
0.1236	1.8763132
0.1237	1.8451381
0.12380000000000001	1.8125943
0.12390000000000001	1.8397105
0.124	1.9350588
0.1241	1.9772137
0.1242	2.0404081
0.12430000000000001	2.1223793
0.12440000000000001	2.1181967
0.1245	2.1178424
0.1246	2.0827477
0.1247	2.0473292
0.12480000000000001	1.9948133
0.12490000000000001	2.0104694
0.125	2.059413
0.12510000000000002	2.047186
0.1252	2.0815072
0.1253	2.1526628
0.1254	2.195113
0.1255	2.1958423
0.12560000000000002	2.1717362
0.1257	2.1309838
0.1258	2.0580568
0.1259	1.9820073
0.126	1.9802415
0.12610000000000002	1.9427671
0.1262	1.9346977
0.1263	1.9756454
0.1264	2.0769186
0.1265	2.1454473
0.12660000000000002	2.1757882
0.1267	2.204602
0.1268	2.2045484
0.1269	2.1987746
0.127	2.213251
0.12710000000000002	2.2144287
0.1272	2.2338583
0.1273	2.2951221
0.1274	2.3377879
0.1275	2.356891
0.12760000000000002	2.3076923
0.1277	2.2247393
0.1278	2.1555924
0.1279	2.116954
0.128	2.1377537
0.12810000000000002	2.1488695
0.1282	2.1260655
0.1283	2.0557942
0.12840000000000001	1.962491
0.1285	1.8231032
0.12860000000000002	1.7180119
0.1287	1.6360166
0.1288	1.4916841
0.12890000000000001	1.4034108
0.129	1.3974601
0.1291	1.4398847
0.1292	1.4724473
0.1293	1.4927919
0.12940000000000002	1.5134155
0.1295	1.563172
0.1296	1.648547
0.1297	1.6839218
0.1298	1.7172722
0.12990000000000002	1.8466414
0.13	1.9712794
0.1301	2.0921485
0.1302	2.2283287
0.1303	2.2820275
0.13040000000000002	2.3155215
0.1305	2.3029187
0.1306	2.2831173
0.1307	2.269429
0.1308	2.1861837
0.13090000000000002	2.0944989
0.131	2.0208297
0.1311	1.9616041
0.1312	1.9018774
0.1313	1.905136
0.13140000000000002	1.9571819
0.1315	1.9826754
0.1316	2.0102017
0.1317	2.0449252
0.1318	2.1079729
0.13190000000000002	2.1427965
0.132	2.21532
0.1321	2.267237
0.1322	2.2867603
0.1323	2.3357882
0.13240000000000002	2.3617404
0.1325	2.4175758
0.1326	2.4549463
0.1327	2.469457
0.1328	2.4184608
0.13290000000000002	2.4135032
0.133	2.4532986
0.1331	2.3667417
0.1332	2.3105576
0.1333	2.2577791
0.13340000000000002	2.2278705
0.1335	2.189893
0.1336	2.1512728
0.1337	2.1006663
0.1338	2.082625
0.13390000000000002	2.0461748
0.134	2.0153887
0.1341	1.9990442
0.1342	2.0012205
0.1343	1.9605513
0.13440000000000002	1.9042419
0.1345	1.9086034
0.1346	1.9413526
0.13470000000000001	2.0189795
0.1348	2.0789244
0.13490000000000002	2.1510763
0.135	2.2393265
0.1351	2.2946699
0.13520000000000001	2.377208
0.1353	2.4701853
0.13540000000000002	2.5368664
0.1355	2.5744135
0.1356	2.6228461
0.13570000000000002	2.6577265
0.1358	2.683334
0.1359	2.744475
0.136	2.8032975
0.1361	2.8592863
0.13620000000000002	2.8930948
0.1363	2.9090877
0.1364	2.9267926
0.1365	2.9172266
0.1366	2.8247812
0.13670000000000002	2.7276177
0.1368	2.610614
0.1369	2.464849
0.137	2.3650258
0.1371	2.2771187
0.13720000000000002	2.236322
0.1373	2.1898067
0.1374	2.1444716
0.1375	2.1425645
0.1376	2.1793303
0.13770000000000002	2.207306
0.1378	2.2001758
0.1379	2.1861377
0.138	2.2272363
0.1381	2.268992
0.13820000000000002	2.2708445
0.1383	2.3278089
0.1384	2.4511936
0.1385	2.5372133
0.1386	2.5984716
0.13870000000000002	2.6229196
0.1388	2.6016726
0.1389	2.49739
0.139	2.395064
0.1391	2.3559554
0.13920000000000002	2.341685
0.1393	2.3426998
0.1394	2.3941455
0.1395	2.4762967
0.1396	2.5076327
0.13970000000000002	2.514434
0.1398	2.457776
0.1399	2.4441974
0.14	2.414513
0.1401	2.3793418
0.14020000000000002	2.3469353
0.1403	2.3204346
0.1404	2.2568064
0.1405	2.202718
0.1406	2.1640399
0.14070000000000002	2.1469915
0.1408	2.0798192
0.1409	2.0759397
0.14100000000000001	2.1224096
0.1411	2.1388018
0.14120000000000002	2.1680002
0.1413	2.1750417
0.1414	2.1716495
0.14150000000000001	2.0971923
0.1416	2.0828345
0.14170000000000002	2.027601
0.1418	1.9553041
0.1419	1.8847004
0.14200000000000002	1.845914
0.1421	1.8516032
0.1422	1.8501222
0.1423	1.7579561
0.1424	1.7185194
0.14250000000000002	1.7621799
0.1426	1.8571081
0.1427	1.979362
0.1428	2.1145594
0.1429	2.2367523
0.14300000000000002	2.3337336
0.1431	2.4250422
0.1432	2.4946165
0.1433	2.5605676
0.1434	2.6245365
0.14350000000000002	2.6704576
0.1436	2.7138002
0.1437	2.7112055
0.1438	2.6499205
0.1439	2.5874527
0.14400000000000002	2.5574648
0.1441	2.557468
0.1442	2.469235
0.1443	2.3440268
0.1444	2.1840272
0.14450000000000002	2.0736206
0.1446	2.0468194
0.1447	2.1085546
0.1448	2.1852117
0.1449	2.2378235
0.14500000000000002	2.298029
0.1451	2.3130136
0.1452	2.289642
0.1453	2.2812078
0.1454	2.3042388
0.14550000000000002	2.2967296
0.1456	2.3156228
0.1457	2.3660676
0.1458	2.454966
0.1459	2.5185578
0.14600000000000002	2.5721965
0.1461	2.6320968
0.1462	2.6939213
0.1463	2.6870165
0.1464	2.6853065
0.14650000000000002	2.726516
0.1466	2.688867
0.1467	2.6256242
0.1468	2.5564137
0.1469	2.5530896
0.14700000000000002	2.5663483
0.1471	2.5514257
0.1472	2.4950812
0.14730000000000001	2.4174974
0.1474	2.3197148
0.14750000000000002	2.2300317
0.1476	2.170129
0.1477	2.077346
0.14780000000000001	2.0196917
0.1479	2.0392766
0.14800000000000002	2.0513906
0.1481	2.1017854
0.1482	2.1270602
0.14830000000000002	2.1720662
0.1484	2.1871216
0.14850000000000002	2.2021098
0.1486	2.2444367
0.1487	2.3153796
0.14880000000000002	2.4029906
0.1489	2.4272778
0.149	2.426038
0.1491	2.384742
0.1492	2.357843
0.14930000000000002	2.313108
0.1494	2.2718487
0.1495	2.2270312
0.1496	2.2732084
0.1497	2.3307352
0.14980000000000002	2.3841412
0.1499	2.3855047
0.15	2.3345857
0.1501	2.3252723
0.1502	2.3881757
0.15030000000000002	2.426773
0.1504	2.4678416
0.1505	2.4633389
0.1506	2.44803
0.1507	2.400361
0.15080000000000002	2.3186939
0.1509	2.2269042
0.151	2.1747127
0.1511	2.1788027
0.1512	2.1807172
0.15130000000000002	2.1639268
0.1514	2.1320074
0.1515	2.0440419
0.1516	1.9353948
0.1517	1.8517948
0.15180000000000002	1.8269122
0.1519	1.8429037
0.152	1.8884717
0.1521	1.9451474
0.1522	2.0166144
0.15230000000000002	2.0577905
0.1524	2.1024544
0.1525	2.1228938
0.1526	2.1521285
0.1527	2.1551812
0.15280000000000002	2.16013
0.1529	2.1642978
0.153	2.1177928
0.1531	2.0303946
0.1532	2.0242643
0.15330000000000002	2.1359413
0.1534	2.26854
0.1535	2.401849
0.15360000000000001	2.4909701
0.1537	2.5490189
0.15380000000000002	2.5834744
0.1539	2.5775514
0.154	2.5564554
0.15410000000000001	2.541483
0.1542	2.4526303
0.15430000000000002	2.3192441
0.1544	2.2280655
0.1545	2.1633239
0.15460000000000002	2.1223998
0.1547	2.1099634
0.15480000000000002	2.1152616
0.1549	2.10788
0.155	2.0980167
0.15510000000000002	2.0924184
0.1552	2.1090283
0.1553	2.0979903
0.1554	2.1016395
0.1555	2.1210144
0.15560000000000002	2.1916392
0.1557	2.31415
0.1558	2.4531732
0.1559	2.611393
0.156	2.745526
0.15610000000000002	2.8058777
0.1562	2.8063502
0.1563	2.805377
0.1564	2.7665088
0.1565	2.669329
0.15660000000000002	2.5809379
0.1567	2.5018523
0.1568	2.3983371
0.1569	2.2870553
0.157	2.2274277
0.15710000000000002	2.1736975
0.1572	2.1807206
0.1573	2.220145
0.1574	2.28064
0.1575	2.2890766
0.15760000000000002	2.2786818
0.1577	2.222706
0.1578	2.1724782
0.1579	2.1975965
0.158	2.2061114
0.15810000000000002	2.2089815
0.1582	2.1802897
0.1583	2.1070635
0.1584	2.0941353
0.1585	2.0567
0.15860000000000002	1.9786167
0.1587	1.9135481
0.1588	1.8752854
0.1589	1.8117379
0.159	1.7483104
0.15910000000000002	1.7388062
0.1592	1.7838962
0.1593	1.8258103
0.15940000000000001	1.8898308
0.1595	1.9623479
0.15960000000000002	2.0678763
0.1597	2.1385806
0.1598	2.1455736
0.15990000000000001	2.1512597
0.16	2.161179
0.16010000000000002	2.1682346
0.1602	2.2313786
0.1603	2.3044078
0.16040000000000001	2.3661852
0.1605	2.396529
0.16060000000000002	2.4290588
0.1607	2.4473944
0.1608	2.5048954
0.16090000000000002	2.5282183
0.161	2.5247242
0.16110000000000002	2.4721766
0.1612	2.3363464
0.1613	2.2579298
0.16140000000000002	2.220565
0.1615	2.2048542
0.16160000000000002	2.1916647
0.1617	2.2390444
0.1618	2.3277333
0.16190000000000002	2.3411818
0.162	2.3839335
0.1621	2.3994107
0.1622	2.4068975
0.1623	2.3650424
0.16240000000000002	2.2871027
0.1625	2.2480767
0.1626	2.2250962
0.1627	2.17809
0.1628	2.1690352
0.16290000000000002	2.19838
0.163	2.203074
0.1631	2.1195078
0.1632	2.057433
0.1633	1.9673301
0.16340000000000002	1.8528687
0.1635	1.8229699
0.1636	1.8051344
0.1637	1.8309402
0.1638	1.8338014
0.16390000000000002	1.8800459
0.164	1.9263123
0.1641	1.9662682
0.1642	2.0375218
0.1643	2.073925
0.16440000000000002	2.1738114
0.1645	2.2403433
0.1646	2.2732356
0.1647	2.2152088
0.1648	2.1732352
0.16490000000000002	2.1631663
0.165	2.1644602
0.1651	2.131467
0.1652	2.0353744
0.1653	1.9744114
0.16540000000000002	1.9519999
0.1655	1.953436
0.1656	1.9754925
0.16570000000000001	2.027619
0.1658	2.005707
0.16590000000000002	1.9883696
0.166	1.9671924
0.1661	1.9628525
0.16620000000000001	1.971753
0.1663	1.9562083
0.16640000000000002	1.8652449
0.1665	1.7722336
0.1666	1.7420839
0.16670000000000001	1.726188
0.1668	1.7847561
0.16690000000000002	1.8509353
0.167	1.87147
0.1671	1.7833252
0.16720000000000002	1.6718272
0.1673	1.6247835
0.16740000000000002	1.6296809
0.1675	1.665769
0.1676	1.6932774
0.16770000000000002	1.7422482
0.1678	1.7477162
0.16790000000000002	1.805651
0.168	1.850567
0.1681	1.8518388
0.16820000000000002	1.8080126
0.1683	1.7645266
0.16840000000000002	1.7463354
0.1685	1.7562193
0.1686	1.7709035
0.16870000000000002	1.7790549
0.1688	1.74676
0.1689	1.7187115
0.169	1.7283677
0.1691	1.7848415
0.16920000000000002	1.8431549
0.1693	1.9498565
0.1694	2.043176
0.1695	2.0903037
0.1696	2.10687
0.16970000000000002	2.103627
0.1698	2.0439515
0.1699	1.9911519
0.17	1.9834371
0.1701	1.9993287
0.17020000000000002	2.0695179
0.1703	2.1534584
0.1704	2.1764717
0.1705	2.2135427
0.1706	2.2496877
0.17070000000000002	2.2767668
0.1708	2.2849336
0.1709	2.2462566
0.171	2.1765716
0.1711	2.140179
0.17120000000000002	2.1077728
0.1713	2.1474679
0.1714	2.1984422
0.1715	2.2136664
0.1716	2.183756
0.17170000000000002	2.149625
0.1718	2.1276443
0.1719	2.0776901
0.17200000000000001	2.0210752
0.1721	1.9022126
0.17220000000000002	1.77117
0.1723	1.6546997
0.1724	1.5985999
0.17250000000000001	1.6397145
0.1726	1.7436112
0.17270000000000002	1.9101988
0.1728	2.0435176
0.1729	2.1083364
0.17300000000000001	2.1817994
0.1731	2.2158425
0.17320000000000002	2.2148626
0.1733	2.205027
0.1734	2.1658
0.17350000000000002	2.0883582
0.1736	2.0803428
0.17370000000000002	2.0936246
0.1738	2.1233969
0.1739	2.158423
0.17400000000000002	2.2414176
0.1741	2.2983727
0.17420000000000002	2.3551815
0.1743	2.405235
0.1744	2.4231951
0.17450000000000002	2.3929002
0.1746	2.390076
0.17470000000000002	2.3758504
0.1748	2.3362012
0.1749	2.3298728
0.17500000000000002	2.310438
0.1751	2.2828753
0.1752	2.240323
0.1753	2.2006521
0.1754	2.1453547
0.17550000000000002	2.0929036
0.1756	2.0674212
0.1757	2.0345542
0.1758	2.0518236
0.1759	2.10894
0.17600000000000002	2.1974654
0.1761	2.2166135
0.1762	2.2211695
0.1763	2.2277644
0.1764	2.2606812
0.17650000000000002	2.2593627
0.1766	2.3295577
0.1767	2.3612335
0.1768	2.354296
0.1769	2.346134
0.17700000000000002	2.3548338
0.1771	2.3008056
0.1772	2.2200165
0.1773	2.1147804
0.1774	1.9813787
0.17750000000000002	1.8258693
0.1776	1.6557356
0.1777	1.5487753
0.1778	1.484693
0.1779	1.4280938
0.17800000000000002	1.436263
0.1781	1.4774317
0.1782	1.5796862
0.17830000000000001	1.708711
0.1784	1.7903717
0.17850000000000002	1.7905138
0.1786	1.7886356
0.1787	1.8298544
0.17880000000000001	1.9497352
0.1789	2.0615332
0.17900000000000002	2.125952
0.1791	2.1727726
0.1792	2.2142072
0.17930000000000001	2.2012064
0.1794	2.171783
0.17950000000000002	2.1996894
0.1796	2.2254326
0.1797	2.2322295
0.17980000000000002	2.294313
0.1799	2.3498044
0.18000000000000002	2.3910484
0.1801	2.4433765
0.1802	2.4382071
0.18030000000000002	2.4637818
0.1804	2.4370072
0.18050000000000002	2.303796
0.1806	2.1531563
0.1807	2.0514436
0.18080000000000002	1.9901152
0.1809	1.9309591
0.18100000000000002	1.8436834
0.1811	1.7364312
0.1812	1.6252304
0.18130000000000002	1.5511607
0.1814	1.5533228
0.18150000000000002	1.5825478
0.1816	1.6023589
0.1817	1.6769894
0.18180000000000002	1.6981211
0.1819	1.7024072
0.182	1.6901197
0.1821	1.6647574
0.1822	1.6572387
0.18230000000000002	1.6994472
0.1824	1.7274851
0.1825	1.804283
0.1826	1.9085399
0.1827	1.9683435
0.18280000000000002	1.9935076
0.1829	2.0334866
0.183	2.0755389
0.1831	2.14078
0.1832	2.2178533
0.18330000000000002	2.2772207
0.1834	2.2937596
0.1835	2.2880187
0.1836	2.25788
0.1837	2.2054827
0.18380000000000002	2.155777
0.1839	2.0930603
0.184	2.0619445
0.1841	2.0369887
0.1842	1.9839386
0.18430000000000002	1.8942888
0.1844	1.8148457
0.1845	1.6907614
0.18460000000000001	1.5617558
0.1847	1.444126
0.18480000000000002	1.3757261
0.1849	1.3339344
0.185	1.3889773
0.18510000000000001	1.513772
0.1852	1.6256989
0.18530000000000002	1.7235019
0.1854	1.7665029
0.1855	1.8140862
0.18560000000000001	1.9036796
0.1857	1.9740472
0.18580000000000002	2.0456476
0.1859	2.0807805
0.186	2.0682762
0.18610000000000002	2.049666
0.1862	2.0893483
0.18630000000000002	2.1135495
0.1864	2.0865004
0.1865	2.0046115
0.18660000000000002	1.9270395
0.1867	1.9170629
0.18680000000000002	1.9494616
0.1869	2.025513
0.187	2.1184301
0.18710000000000002	2.0851707
0.1872	2.043968
0.18730000000000002	2.041967
0.1874	2.0153363
0.1875	1.9787757
0.18760000000000002	1.9514662
0.1877	1.9008819
0.18780000000000002	1.8288182
0.1879	1.7946562
0.188	1.7963707
0.18810000000000002	1.7874291
0.1882	1.7144774
0.1883	1.6271375
0.1884	1.655724
0.1885	1.7064836
0.18860000000000002	1.7843322
0.1887	1.947422
0.1888	2.066835
0.1889	2.069237
0.189	2.0600882
0.18910000000000002	2.0508287
0.1892	2.0267491
0.1893	1.9879494
0.1894	1.9714149
0.1895	1.8879138
0.18960000000000002	1.7778436
0.1897	1.7385685
0.1898	1.7902368
0.1899	1.845964
0.19	1.8866919
0.19010000000000002	1.9291222
0.1902	1.9416306
0.1903	1.9392524
0.1904	2.007911
0.1905	2.0881588
0.19060000000000002	2.13228
0.1907	2.1514814
0.1908	2.172263
0.19090000000000001	2.2172613
0.191	2.241742
0.19110000000000002	2.2498825
0.1912	2.2396016
0.1913	2.174146
0.19140000000000001	2.0876894
0.1915	1.9953854
0.19160000000000002	1.9208099
0.1917	1.8489678
0.1918	1.8261358
0.19190000000000002	1.8477333
0.192	1.8331164
0.19210000000000002	1.7835774
0.1922	1.7178019
0.1923	1.7245072
0.19240000000000002	1.761003
0.1925	1.911247
0.19260000000000002	2.112498
0.1927	2.3072731
0.1928	2.473856
0.19290000000000002	2.5680792
0.193	2.6251686
0.19310000000000002	2.6152613
0.1932	2.5377715
0.1933	2.4318817
0.19340000000000002	2.2784307
0.1935	2.0874436
0.19360000000000002	1.917471
0.1937	1.777296
0.1938	1.7406269
0.19390000000000002	1.7789811
0.194	1.8485442
0.19410000000000002	1.882393
0.1942	1.9173579
0.1943	1.9479426
0.19440000000000002	2.0295
0.1945	2.1135426
0.19460000000000002	2.1998477
0.1947	2.2695992
0.1948	2.3151603
0.19490000000000002	2.3439052
0.195	2.3687272
0.1951	2.4505475
0.1952	2.520486
0.1953	2.6140068
0.19540000000000002	2.6902494
0.1955	2.7632136
0.1956	2.8134043
0.1957	2.8113554
0.1958	2.7917767
0.19590000000000002	2.800711
0.196	2.772665
0.1961	2.7343853
0.1962	2.6996448
0.1963	2.643688
0.19640000000000002	2.5062242
0.1965	2.3488092
0.1966	2.1976478
0.1967	2.1116297
0.1968	2.0861712
0.19690000000000002	2.1332815
0.197	2.2297008
0.1971	2.335813
0.19720000000000001	2.4179292
0.1973	2.460221
0.19740000000000002	2.485768
0.1975	2.4412665
0.1976	2.3723505
0.19770000000000001	2.3269491
0.1978	2.2796063
0.19790000000000002	2.2196913
0.198	2.1305914
0.1981	2.018212
0.19820000000000002	1.978147
0.1983	1.907189
0.19840000000000002	1.759276
0.1985	1.6413503
0.1986	1.5693796
0.19870000000000002	1.5205954
0.1988	1.51118
0.19890000000000002	1.6135648
0.199	1.7568353
0.1991	1.8707374
0.19920000000000002	2.0008678
0.1993	2.064585
0.19940000000000002	2.103319
0.1995	2.1160522
0.1996	2.1379035
0.19970000000000002	2.133544
0.1998	2.1796331
[truncated: 123,001 more rows]
