# Supplementary material for: Machine learning coarse-grained potentials of protein thermodynamics
Source: Nat Commun. 2023 Sep 15;14:5739. doi: 10.1038/s41467-023-41343-1 (PMC10504246; doi:10.1038/s41467-023-41343-1)
Supplement: Supplementary file 4 — Source Data [file 41467_2023_41343_MOESM4_ESM.zip › Source_data/Figure S1/bba_ref_hist.csv]

	0	1	2	3	4	5	6	7	8	9	10	11	12	13	14	15	16	17	18	19	20	21	22	23	24	25	26	27	28	29	30	31	32	33	34	35	36	37	38	39	40	41	42	43	44	45	46	47	48
0	0.0	0.0	0.0	0.0	0.0	0.0	0.0	0.0	0.0	0.0	0.0	0.0	0.0	0.0	0.0	0.0	0.0	0.0	0.0	0.0	0.0	0.0	0.0	0.0	0.0	0.0	0.0	0.0	0.0	0.0	0.0	0.0	0.0	0.0	0.0	0.0	0.0	0.0	0.0	0.0	0.0	0.0	0.0	0.0	0.0	0.0	0.0	0.0	0.0
1	0.0	0.0	0.0	0.0	0.0	0.0	0.0	0.0	0.0	0.0	0.0	0.0	0.0	0.0	0.0	0.0	0.0	0.0	0.0	0.0	0.0	0.0	0.0	0.0	0.0	0.0	0.0	0.0	0.0	0.0	0.0	0.0	0.0	0.0	0.0	0.0	0.0	0.0	0.0	0.0	0.0	0.0	0.0	0.0	0.0	0.0	0.0	0.0	0.0
2	0.0	0.0	0.0	0.0	0.0	0.0	0.0	0.0	0.0	0.0	0.0	0.0	0.0	0.0	0.0	0.0	0.0	0.0	0.0	0.0	0.0	0.0	0.0	0.0	0.0	0.0	0.0	0.0	0.0	0.0	0.0	0.0	0.0	0.0	0.0	0.0	0.0	0.0	0.0	0.0	0.0	0.0	0.0	0.0	0.0	0.0	0.0	0.0	0.0
3	0.0	0.0	0.0	0.0	0.0	0.0	0.0	0.0	0.0	0.0	0.0	0.0	0.0	0.0	0.0	0.0	0.0	0.0	0.0	0.0	0.0	0.0	0.0	0.0	0.0	0.0	0.0	0.0	0.0	0.0	0.0	0.0	0.0	0.0	0.0	0.0	0.0	0.0	0.0	0.0	0.0	0.0	0.0	0.0	0.0	0.0	0.0	0.0	0.0
4	0.0	0.0	0.0	0.0	0.0	0.0	0.0	0.0	0.0	0.0	0.0	0.0	0.0	0.0	0.0	0.0	0.0	0.0	0.0	0.0	0.0	0.0	0.0	0.0	0.0	0.0	0.0	0.0	0.0	0.0	0.0	0.0	0.0	0.0	0.0	0.0	0.0	0.0	0.0	0.0	0.0	0.0	0.0	0.0	0.0	0.0	0.0	0.0	0.0
5	0.0	0.0	0.0	0.0	0.0	0.0	0.0	0.0	0.0	0.0	0.0	0.0	0.0	0.0	0.0	0.0	0.0	0.0	0.0	0.0	0.0	0.0	0.0	0.0	0.0	0.0	0.0	0.0	0.0	0.0	0.0	0.0	0.0	0.0	0.0	0.0	0.0	0.0	0.0	0.0	0.0	0.0	0.0	0.0	0.0	0.0	0.0	0.0	0.0
6	0.0	0.0	0.0	0.0	0.0	0.0	0.0	0.0	0.0	0.0	0.0	0.0	0.0	0.0	0.0	0.0	0.0	0.0	0.0	0.0	0.0	0.0	0.0	0.0	0.0	0.0	0.0	0.0	0.0	0.0	0.0	0.0	0.0	0.0	0.0	0.0	0.0	0.0	0.0	0.0	0.0	0.0	0.0	0.0	0.0	0.0	0.0	0.0	0.0
7	0.0	0.0	0.0	0.0	0.0	0.0	0.0	0.0	0.0	0.0	0.0	0.0	0.0	0.0	0.0	0.0	0.0	0.0	0.0	0.0	0.0	0.0	0.0	0.0	0.0	0.0	0.0	0.0	0.0	0.0	0.0	0.0	0.0	0.0	0.0	0.0	0.0	0.0	0.0	0.0	0.0	0.0	0.0	0.0	0.0	0.0	0.0	0.0	0.0
8	0.0	0.0	0.0	0.0	0.0	0.0	0.0	0.0	0.0	0.0	0.0	0.0	0.0	0.0	0.0	0.0	0.0	0.0	0.0	0.0	0.0	0.0	0.0	0.0	0.0	0.0	0.0	0.0	0.0	0.0	0.0	0.0	0.0	0.0	0.0	0.0	0.0	0.0	0.0	0.0	0.0	0.0	0.0	0.0	0.0	0.0	0.0	0.0	0.0
9	0.0	0.0	0.0	0.0	0.0	0.0	0.0	0.0	0.0	0.0	0.0	0.0	0.0	0.0	0.0	0.0	0.0	0.0	0.0	0.0	0.0	0.0	0.0	0.0	0.0	0.0	0.0	0.0	0.0	0.0	0.0	0.0	0.0	0.0	0.0	0.0	0.0	0.0	0.0	0.0	0.0	0.0	0.0	0.0	0.0	0.0	0.0	0.0	0.0
10	0.0	0.0	0.0	0.0	0.0	0.0	0.0	0.0	0.0	0.0	0.0	0.0	0.0	0.0	0.0	0.0	0.0	0.0	0.0	0.0	0.0	0.0	0.0	0.0	0.0	0.0	0.0	0.0	0.0	0.0	0.0	0.0	0.0	0.0	0.0	0.0	0.0	0.0	0.0	0.0	0.0	0.0	0.0	0.0	0.0	0.0	0.0	0.0	0.0
11	0.0	0.0	0.0	0.0	0.0	0.0	0.0	0.0	0.0	0.0	0.0	0.0	0.0	0.0	0.0	0.0	0.0	0.0	0.0	0.0	0.0	0.0	0.0	0.0	0.0	0.0	0.0	0.0	0.0	0.0	0.0	0.0	0.0	0.0	0.0	0.0	0.0	0.0	0.0	0.0	0.0	0.0	0.0	0.0	0.0	0.0	0.0	0.0	0.0
12	0.0	0.0	0.0	0.0	0.0	0.0	0.0	0.0	0.0	0.0	0.0	0.0	0.0	0.0	0.0	0.0	0.0	0.0	0.0	0.0	0.0	0.0	0.0	0.0	0.0	0.0	0.0	0.0	0.0	0.0	0.0	0.0	0.0	0.0	0.0	0.0	0.0	0.0	0.0	0.0	0.0	0.0	0.0	0.0	0.0	0.0	0.0	0.0	0.0
13	0.0	0.0	0.0	0.0	0.0	0.0	0.0	0.0	0.0	0.0	0.0	0.0	0.0	0.0	0.0	0.0	0.0	0.0	0.0	0.0	0.0	0.0	0.0	0.0	0.0	0.0	0.0	0.0	0.0	0.0	0.0	0.0	0.0	0.0	0.0	0.0	0.0	0.0	0.0	0.0	0.0	0.0	0.0	0.0	0.0	0.0	0.0	0.0	9.116689542875005
14	0.0	0.0	0.0	0.0	0.0	0.0	0.0	0.0	0.0	0.0	0.0	0.0	0.0	0.0	0.0	0.0	0.0	0.0	0.0	0.0	0.0	0.0	0.0	0.0	0.0	0.0	0.0	0.0	0.0	0.0	0.0	0.0	0.0	0.0	0.0	0.0	0.0	0.0	0.0	0.0	0.0	0.0	0.0	0.0	0.0	0.0	0.0	9.116689542875005	8.955357127024113
15	0.0	0.0	0.0	0.0	0.0	0.0	0.0	0.0	0.0	0.0	0.0	0.0	0.0	0.0	0.0	0.0	0.0	0.0	0.0	0.0	0.0	0.0	0.0	0.0	0.0	0.0	0.0	0.0	0.0	0.0	0.0	0.0	0.0	0.0	0.0	0.0	0.0	0.0	0.0	0.0	0.0	0.0	0.0	0.0	0.0	0.0	0.0	8.549257250805207	7.997290976475432
16	0.0	0.0	0.0	0.0	0.0	0.0	0.0	0.0	0.0	0.0	0.0	0.0	0.0	0.0	0.0	0.0	0.0	0.0	0.0	0.0	0.0	0.0	0.0	0.0	0.0	8.949402989017194	0.0	0.0	0.0	0.0	0.0	0.0	0.0	0.0	0.0	0.0	0.0	0.0	0.0	0.0	0.0	0.0	0.0	0.0	10.050757135972168	9.214889540097355	8.404751904367068	8.028121583827552	7.956063316662231
17	0.0	0.0	0.0	0.0	0.0	0.0	0.0	0.0	0.0	0.0	0.0	0.0	0.0	0.0	0.0	0.0	0.0	0.0	0.0	0.0	0.0	0.0	0.0	8.949402989017194	8.949402989017194	0.0	0.0	0.0	0.0	0.0	0.0	0.0	0.0	8.918897539479488	0.0	0.0	0.0	0.0	0.0	0.0	8.918897539479488	8.110073629790458	10.050757135972168	7.974517702626192	8.824490870888253	7.985081968589334	7.807741217054298	7.396810634672166	7.075714471611317
18	0.0	0.0	0.0	0.0	0.0	0.0	0.0	0.0	0.0	0.0	0.0	0.0	0.0	0.0	0.0	0.0	0.0	0.0	0.0	0.0	0.0	0.0	0.0	8.949402989017194	8.117349766118377	8.949402989017194	7.955745172716899	0.0	8.76273065758594	8.280631935896682	8.76273065758594	0.0	0.0	0.0	0.0	0.0	0.0	7.539700790310359	7.735169718181609	7.679509225645269	7.453160044347788	7.440771488383945	7.647258300985527	7.455057717063291	7.67455237509647	7.219685371238091	7.349368430866955	6.920720508900761	6.961084043124025
19	0.0	0.0	0.0	0.0	0.0	0.0	0.0	0.0	0.0	0.0	0.0	0.0	0.0	0.0	0.0	0.0	0.0	0.0	0.0	0.0	0.0	8.467304267327938	7.98520554563868	7.397792622787149	7.34948908611311	7.547922136750691	7.337206630817404	8.280631935896682	7.798533214207424	8.76273065758594	0.0	0.0	0.0	0.0	0.0	0.0	7.869385264266583	7.802431397554818	7.176634748843494	7.277029120481522	6.883005445641491	7.647258300985527	7.10835832743712	6.911443894295109	6.75032861814136	6.758015344586195	6.867207194252858	7.032775688942575	6.65052386853122
20	0.0	0.0	0.0	0.0	0.0	0.0	0.0	0.0	0.0	0.0	0.0	0.0	0.0	0.0	0.0	0.0	0.0	0.0	0.0	0.0	8.467304267327938	7.302839516749017	6.865806979239112	6.059809502855902	6.367552408556202	6.384245625516563	6.776007544964912	7.249697533465326	7.64333209118637	7.9986222620628595	8.280631935896682	0.0	7.869385264266583	7.0698599631973025	7.20309025159094	6.852642923652905	6.616858730650108	6.583273423722428	6.518652518584608	6.752823215044124	6.4904701382420065	6.835259631646007	6.303591983550595	6.374568587849181	6.369804070578359	6.544140520607881	6.948784740069886	6.84063225467836	6.896667599225207
21	0.0	0.0	0.0	0.0	0.0	0.0	0.0	0.0	0.0	0.0	0.0	0.0	0.0	0.0	0.0	0.0	0.0	0.0	0.0	0.0	7.70319587180486	6.1419743067128945	5.601426211632784	5.50787936871299	5.725194470843112	6.02644430452594	6.8354264132045905	8.76273065758594	7.516523540373605	8.280631935896682	8.76273065758594	7.285028198233974	7.271126601362106	6.799694491382272	6.229946296447876	5.8504975972807785	5.65686765149762	5.824618490740162	5.860083792486355	6.39764542584051	6.369824679034146	6.258998603763489	6.0249675573983	6.23551180749887	6.30809741335632	6.36623236576731	6.496713484891535	6.55548326458177	6.693746586640605
22	0.0	0.0	0.0	0.0	0.0	0.0	0.0	0.0	0.0	0.0	0.0	0.0	0.0	0.0	0.0	0.0	0.0	0.0	0.0	0.0	6.688890172897418	5.405458593640892	4.886204225421638	5.028003464070892	5.431750957067226	5.794552804792049	6.714833467593046	6.75243966972166	6.999639394967268	6.583059373592132	7.027247573291106	6.5718934500072255	6.473104532694105	5.8428610415055875	5.3046929716660145	5.455830123824358	5.4231272880151185	5.540621838650306	5.672266205522897	5.893946188961712	6.0182181853535095	5.953085618607062	6.044289126592135	5.948593406761056	6.0772663203942585	6.27466960429774	6.250915156646894	5.963149948989008	5.90063385154129
23	0.0	0.0	0.0	0.0	0.0	0.0	0.0	0.0	0.0	0.0	0.0	0.0	0.0	0.0	0.0	0.0	0.0	0.0	0.0	7.70319587180486	6.176338592718606	5.167542100680015	4.652532349030619	4.742944612955627	5.178683067360465	5.695576177769981	6.005538962886474	6.550816906129549	6.69216782190351	6.340705650607537	6.039707333167788	5.812814507260372	5.569157348388659	5.098316105805127	4.875290528219704	5.092942923311666	5.264753655615964	5.409032978781493	5.548745746417444	5.730517616644626	5.630611851670345	5.7137528626469685	5.834927997298951	5.7341355907215945	5.748830946753333	5.826197288248105	5.882981701711662	5.760446788923888	5.533450720240095
24	0.0	0.0	0.0	0.0	0.0	0.0	0.0	0.0	0.0	0.0	0.0	0.0	0.0	0.0	0.0	0.0	0.0	0.0	0.0	8.185294593494119	5.811121841658078	4.944422731120689	4.556579183346449	4.6793944084872745	5.152266922056539	5.426742738641018	5.899797432473216	6.071080954281911	5.96318595773649	5.6017983103438596	5.309270688308075	4.953303924001636	4.670588679721299	4.560669933196326	4.749978775804343	4.814081231314528	5.085205081739932	5.2232279029507005	5.533750930699798	5.533181373032086	5.456549507148841	5.4989614527413995	5.673168169603038	5.636883236970478	5.519943164491826	5.523057951240968	5.434593460171973	5.535587396873826	5.561436676657797
25	0.0	0.0	0.0	0.0	0.0	0.0	0.0	0.0	0.0	0.0	0.0	0.0	0.0	0.0	0.0	0.0	7.869632634883567	8.580376418983251	7.5923701311058025	6.452469982480178	5.4941394797422465	4.829403874387321	4.507738438968926	4.617516936665963	5.109325827350705	5.488221551115766	5.642522900810965	5.546970810029526	5.196282390785493	5.028535447584657	4.735991349335186	4.516989944597618	4.292386785345296	4.386109597724346	4.509603525814386	4.697804118105132	4.754578666038223	4.89435842536459	5.1704777376979205	5.151844094927311	5.457309382144722	5.4735783063935735	5.283183769876558	5.4399475996009095	5.400240470781174	5.54453637524111	5.249245081214367	5.343807613262792	5.293420083114583
26	0.0	0.0	0.0	0.0	0.0	0.0	0.0	0.0	0.0	0.0	0.0	0.0	0.0	0.0	0.0	0.0	0.0	8.098277697293993	6.755071724940148	5.8997187089832615	5.024487404193797	4.6754815451845575	4.528676706121634	4.579677958019554	4.946811819095688	5.31281248845271	5.171505390416156	5.046291700929283	4.770710416249648	4.551777567487031	4.399987129301949	4.18563740158229	4.029726878571018	4.16491163735642	4.236674436718124	4.435484969325426	4.50396225860038	4.674953616707401	4.892279162646197	4.893107712829872	5.098679217051341	5.0085900956524565	5.098589630345982	5.351103528709496	5.3079833190261105	5.17191803389343	5.042056071310617	5.131828916586404	5.281883720026183
27	0.0	0.0	0.0	0.0	0.0	0.0	0.0	0.0	0.0	0.0	0.0	0.0	0.0	0.0	0.0	8.580376418983251	7.83071239662077	6.730487641671083	6.00255125495417	5.457401991056523	4.872743724048705	4.4723190182445896	4.384841873984566	4.579598430115797	4.779533496430503	5.101274129520318	4.903319978411986	4.770121715965589	4.520346965250214	4.289499058997958	4.113453594693998	4.006692610502223	3.8468328706111112	3.9243825673990385	4.131442679232765	4.225545116787365	4.425256654290803	4.531140364849746	4.63562858689569	4.7200142853997376	4.863095876995807	5.006667736831767	5.058067722310771	4.925161232524534	5.000147692040011	5.047640662612686	4.9781193925269225	5.0858858942225424	5.14436402766022
28	0.0	0.0	0.0	0.0	0.0	0.0	0.0	0.0	0.0	0.0	0.0	0.0	0.0	0.0	0.0	6.820920400561786	6.7180708158478275	6.875943990952205	5.949078162949327	5.021359359432827	4.4232723395480615	4.222624095005745	4.264134186955038	4.396678692388299	4.714945215461188	4.702826554690017	4.477198288354774	4.23695185645482	4.184302120665205	4.020029989353759	3.9201689207941355	3.7648170145416673	3.7495833990072	3.8219959752516495	4.009336506261905	3.9879340910292784	4.15342085984094	4.3198248906967205	4.450985331908631	4.590916631872582	4.665272319461283	4.764419377836622	4.654949510925364	4.813182459999506	4.916401903118045	4.749098603094895	4.816517138244146	5.040424757948115	5.117874983391939
29	0.0	0.0	0.0	0.0	0.0	0.0	0.0	0.0	0.0	0.0	0.0	0.0	0.0	0.0	0.0	6.284043139371592	6.139143848220655	6.052198724098398	5.401712572420282	4.579646272933112	4.168785137842596	4.05962690529186	4.102427996950679	4.209040578890227	4.308768177407409	4.29594782383052	4.180109819788699	4.1327355975367945	3.9027077516037005	3.867365355732434	3.7272979872962315	3.6382632053839314	3.6444408176467675	3.7147636320492072	3.855506834639016	4.015163141789122	4.167317243946803	4.33905119788429	4.355965187391186	4.418766413426509	4.430962038719195	4.569020108515921	4.780978008441695	4.737621747418151	4.69401811828276	4.836811380699258	4.7310689832865975	4.952680609841137	5.015500533668678
30	0.0	0.0	0.0	0.0	0.0	0.0	0.0	0.0	0.0	0.0	0.0	0.0	7.585028796084863	7.554808216094029	5.915454129200038	5.535145899985922	5.286558548388589	5.222579574185117	4.876339869030655	4.322269918640145	3.881979506267591	3.7628265863619674	3.9092052213677206	4.026162446545175	3.9006591837177487	3.917201762483539	3.9178320381074174	3.9136217703186436	3.695993788098865	3.7230188969404567	3.613186168015413	3.595758599387916	3.593466542624692	3.723886907180007	3.8601194588340837	4.020228120573519	4.232543194257153	4.242149772140271	4.282886525732755	4.276577389941711	4.450259982633981	4.512817890081103	4.5022626322765795	4.643668068938005	4.710106240266984	4.661538545511184	4.78607083977257	4.839331580799568	4.991835585181729
31	0.0	0.0	0.0	0.0	0.0	0.0	0.0	0.0	0.0	0.0	0.0	0.0	6.197797479655671	5.834214544369493	5.538722506041358	5.017369890499237	4.961687370960243	4.825605127092194	4.56870891047838	4.214647476913824	3.793115627520856	3.6763510764491842	3.6625144160241305	3.740383863408975	3.696954320721632	3.6314218840422106	3.6449333700196043	3.6400628236924133	3.6148798091030274	3.540152489888442	3.516063715703133	3.5246210364992585	3.59016796497366	3.7144133301213635	3.912324897874811	3.982759858043397	4.133542842816224	4.199122301542594	4.259480785203786	4.290212405513839	4.245981488880081	4.413042996424041	4.518991196246492	4.522934956008794	4.573610511056056	4.6546325855823305	4.702813278101839	4.86756210864575	4.876565948038305
32	0.0	0.0	0.0	0.0	0.0	0.0	0.0	0.0	0.0	0.0	7.585028796084863	7.102930074395607	6.106707195168948	5.230485562757783	4.917110715295875	4.7195902102245535	4.50488150110391	4.519692554330005	4.224200434661068	3.9417590432743106	3.7862184298451114	3.5989818167531435	3.550259489531876	3.568983063215277	3.6087640675269492	3.468210940946012	3.4917246230188583	3.4815419561180816	3.5215208957487043	3.411957890368357	3.4768536162168386	3.4508033510288376	3.5749343942767267	3.706538074175268	3.933703398532794	4.034699130998767	4.0826663593914905	4.10177998232008	4.168023609319338	4.149548817713864	4.129691560248225	4.135499898642561	4.327231613452953	4.3773248144896	4.498084247870734	4.596690732625971	4.599083646881659	4.764706991333348	4.928317578217131
33	0.0	0.0	0.0	0.0	0.0	0.0	0.0	0.0	0.0	0.0	0.0	6.109776073131181	5.408776577086066	5.17493331014253	4.968776449988731	4.6900754962950035	4.286822680877253	4.080267667423881	3.883829015603257	3.7035608881243	3.5515899636011303	3.441834476315689	3.406810203436379	3.343098915748805	3.3757107580225076	3.344365976465184	3.323308261642846	3.364868274621748	3.3606498711533987	3.3040049686056605	3.292139171274732	3.3912321985336513	3.5127063901635065	3.719768295652556	3.7759043983886578	3.9513623842864813	4.00795746008398	4.125232696287548	4.067330900164592	4.007369228451263	4.030886197754543	4.113126342664538	4.172759141721461	4.229528417246909	4.311750883792673	4.415149575358254	4.615803705326704	4.802515681921308	4.857356098846301
34	0.0	0.0	0.0	0.0	0.0	0.0	0.0	0.0	0.0	0.0	0.0	6.168805690574462	5.393939952019547	5.111184855911381	4.66121078589871	4.336991739973168	3.8348025828556995	3.7570132582850277	3.6302198928405867	3.4240814593251825	3.244553779088883	3.2799605226119413	3.1802576649291634	3.1596851972852074	3.1571466455739365	3.112958697759783	3.167549469051683	3.1783646882833407	3.1037906228494734	3.1103063748321302	3.1610973038210455	3.3107286461402037	3.454796593841202	3.6342936971438533	3.821328436961898	3.913284526289324	3.9198167140096967	3.9524770631950688	3.9181841295875675	3.981695762186728	3.9433901893921863	4.0127425929130185	3.8709545333681277	4.091986955223626	4.159301681878898	4.402504974001757	4.565454947607032	4.743292178580928	4.918710940031371
35	0.0	0.0	0.0	0.0	0.0	0.0	0.0	0.0	0.0	0.0	0.0	6.508910562315938	5.851849941869958	4.992044807335123	4.48899476315218	3.9718380789306824	3.70926447996382	3.473248735661441	3.3266471967040365	3.1620436284414675	3.055772198552316	2.9864934113426544	2.943622795004334	2.9151282850499793	2.949356982888525	2.939914747264787	2.96359486815913	2.9487823779796996	2.923931632633847	3.001041846504206	3.062154689460126	3.2446932787768263	3.417562578169486	3.5606291757025126	3.6278575089609806	3.7329593695296612	3.807422350669471	3.901296679757152	3.917869008024188	3.9543712151859074	3.8528966873738026	3.8835667826918936	3.9221242071540345	4.046408562431489	4.2073355759569075	4.325099903005455	4.554576451418509	4.76329343943761	4.666570094174188
36	0.0	0.0	0.0	0.0	0.0	0.0	0.0	0.0	0.0	0.0	6.90910822663734	7.391206948326598	5.5700035742345975	4.968369269580888	4.134465629585577	3.7152015632900977	3.349029065196942	3.150676826973857	2.9952589355797876	2.8632772154420003	2.7537027664190736	2.6970096313273997	2.6869926504770074	2.688958068562057	2.7115476939586207	2.704856483789957	2.732238883161445	2.7396673864479855	2.76227533140887	2.8851622428452632	2.9797730091906676	3.1568242132550575	3.3390560741742465	3.5010486993839836	3.5244648550388167	3.6336534144989443	3.73364322810896	3.8381462243515587	3.878433381176288	3.939135351239469	3.862177970995532	3.963839367684109	4.016529219750124	4.163673818566251	4.242822980075306	4.356337526216577	4.52942933430316	4.571651963394789	4.618336765249564
37	0.0	0.0	0.0	0.0	0.0	0.0	0.0	0.0	0.0	0.0	0.0	0.0	5.578537926751201	4.738948142519503	4.117753736666876	3.484982650753177	3.1766626290374225	2.9270846508737742	2.7058392826641953	2.6169914374795766	2.5069937698623903	2.4494445686839734	2.496989747699777	2.466429086624248	2.4526164223468285	2.5083757784278724	2.5822508021650457	2.622506740711099	2.672376032452455	2.7880574223580386	2.9210978644328405	3.10991889550883	3.2884768428700593	3.3926475886881047	3.4710138216238047	3.5776925340596346	3.5969172630940056	3.774431022634369	3.740652634798721	3.8177800113286064	3.775928129611378	4.027360275105322	4.055644658975895	4.191746995858316	4.305196848854369	4.437509323407114	4.340818889155698	4.624619536580372	4.781211801228618
38	0.0	0.0	0.0	0.0	0.0	0.0	0.0	0.0	0.0	0.0	0.0	6.627098552803519	5.269658451335868	4.728048397041719	3.7951543504004466	3.359212624203458	2.9667027137879485	2.668306456607647	2.5012143734386516	2.3481905142794357	2.243592859814914	2.2365538522541355	2.2301133735557874	2.2383782559638323	2.30129565856413	2.378674658541815	2.4527266170487643	2.5261857085038635	2.5796254908626643	2.69280664338796	2.855788878764052	3.014345999729957	3.2082256167139356	3.1989490185634244	3.371715051412835	3.5865564277002484	3.570118984967798	3.6386397621267363	3.62110290793591	3.7527906396255553	3.7361611220679576	3.983858136452028	4.070491280363536	4.211556825390425	4.2828340331139785	4.4735878207796285	4.3203408049030125	4.59172859658204	4.64076119637563
39	0.0	0.0	0.0	0.0	0.0	0.0	0.0	0.0	0.0	0.0	7.43657892896684	6.183557196584653	5.337831356181587	4.43787548968878	3.6555043627278536	3.0132530833134696	2.745131271704669	2.4801751698690913	2.287216957822716	2.1539348833805088	2.072576782909426	2.0457246328045224	2.0612691615715297	2.0552680606453873	2.124349864483973	2.264108569605783	2.3247284023508206	2.366781189261485	2.5097280431866613	2.6068297908970672	2.8007683882752845	2.9397917866364516	3.07965503780523	3.181736903236482	3.3167002412122297	3.43363521630822	3.4679016610275974	3.602673335018432	3.565702726942259	3.6818754340229463	3.8121783136344263	4.005577519159031	4.120800321460306	4.2174139832849455	4.116798938505761	4.384822669169101	4.306132782088828	4.464469635625205	4.494069825324471
40	0.0	0.0	0.0	0.0	0.0	0.0	0.0	0.0	0.0	0.0	6.152345559054297	5.464686878029456	5.097298547335912	3.969346299024835	3.3368364022572523	2.890057170802713	2.523246691307527	2.2855410463240338	2.1159443571865095	1.9873661519590646	1.9545636288743014	1.9066466167063085	1.9224919464960335	1.9681333213588186	2.006767813077203	2.1099019731522874	2.2156732616556862	2.287694717029199	2.426838096565099	2.574747549426829	2.673270463488854	2.896494346233986	3.028367026793658	3.206964680089457	3.2699751682733202	3.4241833224755593	3.4750149618774753	3.5219064859505558	3.6314730139951275	3.628177109650573	3.8167221716030717	3.8391390117817057	4.092287181088024	4.1714239678347305	4.243605698160142	4.312820420820128	4.345473116607039	4.419453254856686	4.386308453082925
41	0.0	0.0	0.0	0.0	0.0	0.0	0.0	0.0	0.0	6.789645403764608	6.2675434591271255	5.659485470744045	4.715490854870417	3.7449642709306428	3.2500467132497617	2.7321431991119907	2.358068449307525	2.2022048357026147	2.022904461623763	1.8937704383972989	1.8347146104827479	1.829749075327177	1.8471472133113274	1.848864878482817	1.9541193469903702	2.0531168428029387	2.1878733054886865	2.2572736509146205	2.4036715737488255	2.5886487086605134	2.6982132438244113	2.9170240814955504	3.001189065543284	3.1125938008523937	3.2613144827847362	3.2900692771789526	3.4032111810687242	3.4659395769830432	3.5858668455703375	3.6208962036905135	3.714369465157506	3.7498550814765546	3.9161661018240395	3.9976003630418395	4.105567819439867	4.179013809327771	4.372395611877127	4.4385241559719635	4.417076356654251
42	0.0	0.0	0.0	0.0	0.0	0.0	0.0	0.0	0.0	0.0	5.743527334407711	5.344417921246791	4.436935518488689	3.7346415743808823	3.2215782658047925	2.670683239569673	2.36318092165041	2.131481027287162	1.9477264319766707	1.867141745839711	1.8013248257359473	1.7798713950050997	1.8014187899484115	1.8462402883549913	1.9125563853492586	2.0257990920102023	2.1532958823744126	2.274080382886856	2.413448608430487	2.536082684849669	2.690015420455399	2.8697992903532255	3.0444935721988475	3.113100625878909	3.2201019517301877	3.2757077235754517	3.3195630680947144	3.431492343452131	3.4893587295099806	3.607737987026373	3.641064711882531	3.773470720779377	3.9910844944096757	4.121679879237698	4.086799315485954	4.2139360542291815	4.211317617117139	4.413400130539461	4.461453366852664
43	0.0	0.0	0.0	0.0	0.0	0.0	0.0	0.0	0.0	6.789645403764608	6.50763572993079	5.347253539716647	4.416239144929845	3.7404869785411057	3.058266684026372	2.6283449725014716	2.374123784598093	2.1576810532333557	1.959512598786901	1.8378559746580594	1.7853288047370723	1.7779976896698217	1.7904016848878195	1.8394940710789296	1.9490884911893023	2.0345061056681937	2.1730058532170675	2.2652642763419424	2.436531725925205	2.568118447545289	2.694891558150858	2.847904414582592	2.982244788809788	3.0604181165415403	3.187613664226853	3.3458341885732166	3.3561546284957906	3.441350348184409	3.4546878953181412	3.62136238489831	3.636749668726469	3.7963328627094546	3.739102805333813	3.960079875611024	4.019809979085375	4.128701581456857	4.240106735514189	4.357625516536249	4.541474711467939
44	0.0	0.0	0.0	0.0	0.0	0.0	0.0	0.0	0.0	7.189244032001612	7.189244032001612	5.534573513684297	4.490195498322742	3.6351756721078745	3.092842308608846	2.682890216441522	2.417451117292626	2.2188782623656724	2.01824909197473	1.8431182254275278	1.7945715920009135	1.781647780583537	1.8240456168290535	1.8602401805821351	1.909051563424332	2.026684907339992	2.109040216432968	2.224604266713664	2.3613552664631188	2.55052513719699	2.6697166080493435	2.7795710433197325	2.9875890975246007	3.0895215363143826	3.1876096368639812	3.288478423902885	3.3881858135408534	3.399840802693366	3.5199234705178295	3.606566105650664	3.6048100386088757	3.7139859994626416	3.825098567739901	3.885346114118862	4.010482946374985	3.9340464375172557	4.258872126597253	4.2678768222946575	4.23208994900292
45	0.0	0.0	0.0	0.0	0.0	0.0	0.0	0.0	0.0	0.0	7.189244032001612	5.384327572388013	4.345771994854261	3.6297073312720816	3.077173905438591	2.666629992103532	2.4360715979720355	2.2130654371872183	1.99936876884008	1.8634600246328992	1.7822790628631155	1.74657955996613	1.7823390417955443	1.8317021898365038	1.9125475939569236	1.9701990195498045	2.0516515619908384	2.1740820578664284	2.3713882043438907	2.5398291992718223	2.6720814214952044	2.776149586640618	2.9722459038588287	3.025250310988759	3.19058643032149	3.266439078513317	3.305031842939929	3.4446551279254356	3.5582428782458964	3.566074699054396	3.5994503004449845	3.667022383077491	3.8027802736830285	3.90957310611224	3.9530903093273446	4.0231461584415165	4.08773886820688	4.165430075580415	4.172708564443224
46	0.0	0.0	0.0	0.0	0.0	0.0	0.0	0.0	0.0	0.0	6.715511867135271	5.614716978432318	4.2223517627848075	3.5672101471575175	3.0902128342095656	2.6563086109340244	2.408640383454844	2.1814563643874134	2.0205746841210495	1.861320059860721	1.7587898062325937	1.7350837032563122	1.758585594471489	1.788897269492291	1.880682521917965	1.934168799134147	2.030317087522433	2.186243441916883	2.344927725636425	2.516429555678876	2.6524342816305078	2.7507013043787447	2.8703016667818444	2.98394807666856	3.173564364236565	3.253687173958255	3.3271378212732685	3.4277273724840285	3.523669435775459	3.5907158922594453	3.699608301665031	3.8495407801033252	3.8206443784483914	3.9614695527965864	3.8976686898507937	3.920502964595003	4.092614300641376	4.072576643679997	4.2200778306744455
47	0.0	0.0	0.0	0.0	0.0	0.0	0.0	0.0	0.0	0.0	6.688161053327443	5.033823992519821	4.1428986853161325	3.4660499497472497	2.9798849142194053	2.6533076553294093	2.3525217951725317	2.1206330653022833	1.989159334597029	1.8192029603166926	1.7378416218151989	1.6807079397181468	1.6930765267390981	1.7546034797654588	1.8173925069612071	1.8917885446549692	1.993849188450973	2.1714308361109653	2.316276271986154	2.4739937357825976	2.6991790112204264	2.798570918303704	2.855154597852315	2.935420103787173	3.10629104249075	3.258245641074791	3.3633577126544827	3.361265689976226	3.4847365867931828	3.6409916445958252	3.6737616400740993	3.766383108561419	3.882785085304816	3.853015032159547	3.931506205120292	3.9123311204039277	3.9752818586112566	4.001591274001278	4.268643322988927
48	0.0	0.0	0.0	0.0	0.0	0.0	0.0	0.0	0.0	0.0	6.232708518630211	4.756264056197953	3.9414778631914427	3.34399410177401	2.7845292008617104	2.5073637354634926	2.2587472366181	2.054689674071338	1.9233906929472866	1.7374017446740915	1.6615130507859783	1.619092223410532	1.6254057614279525	1.694277585517023	1.7468777262791555	1.8225192204835903	1.9792730773286387	2.1323411959938605	2.3069354827514656	2.4583329753812295	2.6031568813721737	2.7022989003464897	2.8073849089330567	2.9612362911409704	3.061473592022433	3.2282796803457874	3.292821775338438	3.4739888038796938	3.471648812761771	3.5968694905015743	3.5799899708722656	3.6779267990240925	3.7604396106296267	3.8028989267568063	3.826282184344456	3.8622673058284382	4.027292390447818	3.8760781492417085	4.082466231710492
49	0.0	0.0	0.0	0.0	0.0	0.0	0.0	0.0	0.0	0.0	6.889824818526749	4.756111996584838	3.668522502838493	3.052005084967271	2.5673277931220175	2.319576341399631	2.136882418128624	1.945448838608919	1.79344963207285	1.6842731117915442	1.591261912161789	1.5721919944349914	1.5878628679008733	1.5978537100855386	1.6627889173421675	1.7425035791169918	1.922759494375489	2.076363574706167	2.2392642311164046	2.4179825978746896	2.596340991015767	2.694308503483634	2.8745184282975105	2.939769666297032	3.1048119539971486	3.1788051310892564	3.308105963711487	3.3308311107402266	3.370689458358293	3.535889713709407	3.503528308639961	3.5959673263235343	3.6595587605692304	3.745742230096674	3.7603518558643847	3.815935482668552	3.8565976081570366	3.8554968757327	4.030167193258781
50	0.0	0.0	0.0	0.0	0.0	0.0	0.0	0.0	0.0	6.361427706536407	5.367471275838229	4.408175647659835	3.3738116984178745	2.717865703874889	2.3743689441231837	2.145735112686266	1.9848062203531196	1.816744114369519	1.710544547829854	1.587214701738401	1.514441303619762	1.5082743530211138	1.4866812188473286	1.508977250741994	1.6019524439021042	1.7042027423076664	1.8465567005965626	1.9821261967569477	2.1673171492119083	2.37954848592764	2.5519705001508237	2.665414023645604	2.8337061689472574	2.9627878850304965	3.13568664216767	3.2484061155439727	3.2290229051398622	3.3476995776198244	3.4202638578806654	3.5610601755063405	3.503799990627166	3.5482192020081165	3.6660607821529245	3.761270079174399	3.6449190358232455	3.787055081992886	3.8765582353369403	3.905477146786434	3.83157376818577
51	0.0	0.0	0.0	0.0	0.0	0.0	0.0	0.0	0.0	8.253108580712206	5.310896949778996	4.056069219174796	3.1459694881589746	2.6063680184354725	2.2215431576623486	2.00411743532943	1.8616672190406902	1.7322555304204181	1.6248394923185403	1.512969549596317	1.4409038355732546	1.4389269712519335	1.432358161443113	1.4928863291688454	1.5496144444310689	1.6802605418943912	1.781113518801832	1.9554017195335742	2.0924518858944774	2.2795427483030792	2.4638495575731882	2.6626011695291334	2.8332029847257045	3.012313330831793	3.048644252816004	3.249086561615268	3.2146517307210667	3.3872418431605844	3.3988542707727776	3.443455868463028	3.4435358999906134	3.367020885002181	3.487969584225455	3.530680859516483	3.653965770873447	3.683603399571239	3.734156009920082	3.724953976271122	3.8197210329304614
52	0.0	0.0	0.0	0.0	0.0	0.0	0.0	0.0	0.0	0.0	5.041471800494497	3.8237075094657555	3.1231499764138277	2.536802205817854	2.239684481924175	2.0318516242972686	1.9530145896053623	1.7852530895996672	1.6393926837988326	1.509004602373989	1.44681928087123	1.4515273763899383	1.439291729860316	1.4770005327801998	1.5656904400859721	1.637315645745339	1.808781126692251	1.8623034459093954	2.120408651837053	2.2137993886742544	2.3808481710624383	2.5510306198228143	2.678690989930308	2.874669064484987	3.0402458836817736	3.1381032626748997	3.197336402775032	3.3393116897988273	3.3387919293491315	3.366157785219815	3.3035381765831424	3.352337621642839	3.423840115922463	3.4913689975003424	3.5243222239682357	3.58233860385638	3.631979581436492	3.6508676580556694	3.5239723873757773
53	0.0	0.0	0.0	0.0	0.0	0.0	0.0	0.0	0.0	6.6850240689741085	4.859175417714322	4.200696352721636	3.367616711524941	2.7734074913519695	2.5308419690208925	2.36202683962067	2.1873201900014516	1.9604458251320889	1.771215999064304	1.591049762581477	1.5309839138447545	1.4448120366157164	1.438255809473147	1.4686931597870387	1.552305143361461	1.6658827461685597	1.7934009985828325	1.8936079687875509	2.0440002465562532	2.211671079911672	2.3373633150275452	2.5128238702754437	2.676739533606475	2.840276656921307	2.9946584451129024	3.077551719846669	3.155095059435749	3.200892278958049	3.2039972075420904	3.35697158772257	3.3539717145440635	3.348005347719761	3.288254389135062	3.4132832372808712	3.376896150437358	3.3823022015598454	3.479253272047016	3.3908450843691114	3.408648306066442
54	0.0	0.0	0.0	0.0	0.0	0.0	0.0	0.0	6.6850240689741085	6.8890758398323815	5.484857080933201	4.7761579090443576	3.9573371943209557	3.344201404681101	3.067876483284353	2.8449465275550496	2.5076751659208742	2.24890859885035	1.9558635347250695	1.7516147360088778	1.604283080438071	1.516909113311021	1.5107014185504681	1.5345156241239701	1.5914991661620608	1.6741630524296207	1.8013285605910223	1.8681652308466248	2.033957763759828	2.19084705833179	2.3903415509324546	2.5565273570607854	2.7169413285241655	2.7886410901884453	2.908051376644133	3.0782878462237013	3.151364769950952	3.1564112056314464	3.3123930887493884	3.155593667744519	3.2381512858217274	3.269106741095963	3.223277188339746	3.315719737404385	3.3163170552300834	3.3141708447321507	3.277132765810925	3.3151947564245283	3.2086371338062927
55	0.0	0.0	0.0	0.0	0.0	0.0	0.0	0.0	0.0	0.0	6.8890758398323815	5.6364104692269485	4.648749832585648	4.048992788741779	3.5828175231276136	3.148688630835781	2.8310176194101873	2.4258721916250536	2.188608063008865	1.8667177840605262	1.7166936519645866	1.5883516855927624	1.570084045761666	1.588304211934929	1.6425477698015314	1.6930158634078474	1.7747842927507893	1.8601080809945794	2.0124060265995256	2.1428829387764177	2.2768242199314903	2.44129068157575	2.5901991330259992	2.7644500205609583	2.871798467704063	2.986834321077101	3.1300464693680663	3.113571393401539	3.2324870756843245	3.1113662729255163	3.2058780987672417	3.1325040597842797	3.1954385521826847	3.1935585571971092	3.182901108718819	3.1714602492804653	3.1082487309454665	3.106460629722222	3.05617006934639
56	0.0	0.0	0.0	0.0	0.0	0.0	0.0	0.0	0.0	0.0	0.0	6.182197682574712	5.869470169418806	4.242996189344562	3.593900910337479	3.0712153946275658	2.54542955615747	2.332251162012674	2.1418410077576224	1.9241588026007044	1.749998129265646	1.6499294523186405	1.567819186640249	1.5091333940871579	1.5495302723467024	1.6135744339387363	1.6753978609478244	1.7143386075671625	1.8414003096927427	1.9752598708690465	2.1694098142687057	2.351566485711703	2.535332982757187	2.682774382231214	2.777386756477914	2.939866898743163	3.052615515290589	3.1110791012074017	3.139411204184336	3.191830679336708	3.128954272058184	3.108324598528819	3.1742680936154883	3.1568061292605023	3.009883218898721	2.9841627522110636	2.9720099962286133	2.9274002280984135	2.9234053932492703
57	0.0	0.0	0.0	0.0	0.0	0.0	0.0	0.0	0.0	8.253108580712206	7.771009859022946	8.238711619687905	5.883836826383229	4.361634330235173	3.4761768169094864	2.8623471366750657	2.410075820871687	2.1888127680751195	1.956455133116596	1.7713359787591187	1.5857501894955277	1.4673748634740127	1.3710058902615545	1.2942205002711233	1.3224247249632297	1.3741054267294057	1.4840503725681087	1.5336988447153281	1.6551310306853777	1.8100819368506285	2.0337702344664725	2.2614875607096296	2.4484564115554743	2.6477097457564795	2.750095712336474	2.838089433732539	2.951267460395112	3.0749369904117305	3.059766486885893	3.0992874384363054	3.003175352427335	3.047391374673092	3.065654475526726	3.0151610104090736	3.073914513916778	2.9945899287044577	2.9994609233297194	2.92013640533197	2.905443782996554
58	0.0	0.0	0.0	0.0	0.0	0.0	0.0	0.0	0.0	0.0	7.484168010176228	0.0	6.065369418721236	4.336428132708132	3.344183284003467	2.722939549756613	2.2931261718057234	1.9078637770422606	1.7063082163120429	1.50244202184233	1.3400966223991828	1.1816930162851644	1.0830373459311469	1.0270738532723165	1.0377829432125925	1.1006813375571207	1.1929467256443322	1.3263642585293818	1.4536957101986445	1.657417599238162	1.8866126823975424	2.074345433477241	2.300514254813593	2.5086148647153195	2.5763612985622526	2.7232417621723455	2.7944918949108777	2.922209679670358	2.924648836448479	2.9964864421821655	2.9256086386270415	2.9974005718381234	2.925280833546698	2.8948727451859586	2.920032881973235	2.9561630155507777	2.81423939429709	2.9246738728544344	2.913812945162353
59	0.0	0.0	0.0	0.0	0.0	0.0	0.0	0.0	0.0	0.0	0.0	7.47561228863143	5.367227984180332	4.379200541897782	3.2542237141744152	2.4337623892691944	2.002260973687508	1.7414648281805203	1.3915614979331785	1.1345739177025553	1.021834666982092	0.8444551906169258	0.7519365543236329	0.7114294451179415	0.7659857914800257	0.8372123583328666	0.9348132797015634	1.0716639160608334	1.2539393445736735	1.4138301827356425	1.6070202849768584	1.9025827681065408	2.1004746644014425	2.247026626274498	2.4882946735755365	2.5955992761156867	2.6763494775042744	2.7095300014836114	2.841939137864796	2.948412916668909	2.7589664061769428	2.789878034082194	2.867944917037537	2.807763970689119	2.936961281138636	2.776317347743962	2.7368135643536915	2.6946840482817693	2.7706837601536245
60	0.0	0.0	0.0	0.0	0.0	0.0	0.0	0.0	7.7510234277190975	8.253108580712206	7.756612897998647	5.930137353685785	5.933763592633106	4.256606732812569	3.1951939557126856	2.2826295808494628	1.7948775903308194	1.455470209321974	1.1177409042177535	0.8794951180887018	0.7016720934210476	0.5588725154789187	0.4996519650270699	0.47340043127875076	0.5138648598177231	0.5941654854205742	0.7377998023729231	0.9255414739423484	1.0867566842353469	1.2697462752487567	1.4635274374865999	1.692632585981495	1.894287047140768	2.146175509543676	2.267116000640959	2.3552430666783044	2.4737447291478754	2.563485566679079	2.6248800067033518	2.6044130580910947	2.588033342744236	2.6009343803658096	2.5944644343993426	2.5110678259616046	2.518872015441798	2.5326953907527052	2.5404137681535897	2.516928143829462	2.5338511902442002
61	0.0	0.0	0.0	0.0	0.0	0.0	0.0	0.0	0.0	0.0	8.378984149208243	7.133764480301329	5.110381422539291	4.046144206860947	2.919929379537117	2.1247496381464517	1.5625813654040313	1.1900613283029946	0.9032155309586107	0.6756628665092141	0.5261301601888695	0.38085491980994135	0.323671930465419	0.3180852489945143	0.3640849799034349	0.47384577798436167	0.6351144201573429	0.7507523383411088	0.9565301025044732	1.167554252343181	1.3233612941720825	1.5509049622901507	1.765654020645754	1.9304434647474196	2.031887753859471	2.145237764898863	2.2478789479737458	2.341493042922986	2.36649538061316	2.3785437972936876	2.27822436668213	2.272139179356361	2.3018839074230053	2.2404656277226085	2.1857075886471344	2.1808857490225995	2.193874858043575	2.247204560089787	2.2044041894549826
62	0.0	0.0	0.0	0.0	0.0	0.0	0.0	0.0	0.0	0.0	8.378984149208243	6.130693415561913	5.546596072117662	3.8221250439782137	2.8107318376995316	1.9510928433376442	1.4759308974062932	1.1034074605628437	0.887518785734418	0.6728867642335032	0.488587859380905	0.36218783095265517	0.3106871757588583	0.3039210947982016	0.3345709603120297	0.44750266690167484	0.5557103162588257	0.7310479032441779	0.9115202993460407	1.0840530092292369	1.2681247228603638	1.4643702246634982	1.5951702870612747	1.7937074996976552	1.8595935958468495	1.9413288258042423	2.068616426834688	2.1171210386165553	2.1475651718555913	2.1378063942864225	2.0497311250840564	1.9489705090682934	1.878419163438518	1.8817778099963176	1.8467676710186058	1.8195810627365843	1.8167295880325467	1.7891715727551079	1.692634594475055
63	0.0	0.0	0.0	0.0	0.0	0.0	0.0	0.0	0.0	0.0	7.593903974549152	6.390085609971601	4.760709267864727	3.8372961569270574	2.7698594880468423	2.1687368424290057	1.7533613026751595	1.353400170550036	1.088764692794415	0.8561119116867788	0.6922689917318441	0.5548652169886727	0.45658525037965436	0.4395199632638671	0.4724913745295791	0.5571058120502843	0.6178463266236007	0.8038176705964863	0.951079802943215	1.1171577089879596	1.2474459936245177	1.4035302229556788	1.5431247412381106	1.6920681501639327	1.754354883746247	1.8364090628574257	1.913709533687876	1.905961516272578	1.9282536990745722	1.8599524957722195	1.7713300727998416	1.6656934880888148	1.5830606799270237	1.526042362406912	1.444291671619669	1.3940467060146942	1.3907420655574088	1.3689099932841966	1.3278445544086646
64	0.0	0.0	0.0	0.0	0.0	0.0	0.0	0.0	0.0	0.0	6.751528654638358	5.784414353515508	4.8574800497439075	4.037794114614641	3.049366977724161	2.5761102598124435	2.19412038520822	1.9209921152621856	1.5814297362400698	1.3436896816157953	1.144244828689219	0.9863586324463354	0.8798678614439917	0.8030480836578535	0.7882663791150151	0.8195280845118385	0.897531994589615	1.0021931127259132	1.0871765533081845	1.2317129383831817	1.314953750763193	1.4364692143577624	1.523662466870162	1.6171524186305088	1.6643280147496178	1.7392467330145802	1.8005430033609828	1.8037957075869588	1.8047238765824485	1.734496315217056	1.6051252557625189	1.4499811332049681	1.3165527514011632	1.2161228906568695	1.1482048448042255	1.130381855493388	1.115718270020734	1.0624519662940175	1.0096022371817428
65	0.0	0.0	0.0	0.0	0.0	0.0	0.0	0.0	0.0	7.533765589258897	7.072753183933768	5.688526627255882	4.9861175977336085	4.251635133789909	3.7813149407607973	3.2181146118303428	2.937946022470115	2.6441300226705318	2.374105082598528	2.04977677707765	1.8595269071632705	1.6827259775251626	1.5241829763301213	1.484500530682575	1.400862935504132	1.3758407957739287	1.3346624262727849	1.3768880864889477	1.4109458781127326	1.4426990562925592	1.5146416558644953	1.5487336602192787	1.6236647698430389	1.6618542720109275	1.643074008750089	1.7088926074996333	1.7472267929004053	1.8274026300904227	1.8465584473052257	1.7161646085522841	1.5738489987473407	1.4281355870929264	1.288009611632428	1.1681618156415228	1.0774861908433095	1.0286698250401631	0.9657675507299528	0.9487094515905818	0.8787721490067879
66	0.0	0.0	0.0	0.0	0.0	0.0	0.0	0.0	0.0	7.815775263092718	6.629805841902341	5.483743180792212	5.061065567440284	4.414234807193893	4.076000498294045	3.7662835849116494	3.4146526670690154	3.2869265156244536	3.129686700024677	2.9164756839428305	2.6800323956282126	2.532776017787442	2.400000778197394	2.327797023017756	2.2049220155518165	2.014345670727228	1.976786918360383	1.8152253070178643	1.7567349422397003	1.8048605949438716	1.8718964502391326	1.8769223711216734	1.8419061776549928	1.8001788077312098	1.7529261477098714	1.7726093187134664	1.8939539097546811	2.024049623453064	2.011059603167711	1.9205758943484446	1.7823649043201852	1.5958172222707718	1.444766566668183	1.3532997677606726	1.2410660369082338	1.1833919694581718	1.130845709233431	1.071008804184678	1.023460000609023
67	0.0	0.0	0.0	0.0	0.0	0.0	0.0	0.0	0.0	0.0	6.8731267613672955	5.478751734949332	5.200634439193175	5.141745416663399	4.723707706178821	4.397365977877812	4.060362942402045	4.057177016852984	3.9280164338867474	3.6905277622115076	3.595130062009601	3.660102990309084	3.5676452581710487	3.4469649458389426	3.2029154451847353	2.926698179080846	2.7111329674233327	2.4698663204468785	2.3939423996041436	2.3741465957810197	2.335043446470192	2.3310765264399986	2.2440532971709857	2.1552579743999987	2.0592807087336897	2.0425091880223114	2.1104949983974146	2.296687021345578	2.3517365940066037	2.3947326366053554	2.2577822597300576	2.0577723091904403	1.9227151771192679	1.8400665601292738	1.7752828499863913	1.7725791100029804	1.6737249936278706	1.6484676141016346	1.5261315146237786
68	0.0	0.0	0.0	0.0	0.0	0.0	0.0	0.0	0.0	0.0	7.178475418382405	6.099270008520932	6.182271112899171	6.020025521474889	5.907665648203793	5.4263580229259905	5.386888999671784	5.424961010753059	5.366396126420131	5.341212963260277	5.409196919178958	5.2986999183059975	5.5600898746483605	4.875514232524489	4.45712867092216	3.9601841891809206	3.7990360418537312	3.6455486007543954	3.3334123142331995	3.2924317501910805	3.3226098766562115	3.1159396807329927	2.995287656135293	2.8709993200059536	2.611270486051068	2.4720739250599406	2.576226384894036	2.765953867661903	2.9882447142523265	2.9951105399217814	2.9019165134550606	2.788280934078812	2.7142945988254645	2.7727383189022694	2.7883966938365576	2.8133497025217613	2.773942561672121	2.7719938514194027	2.580122487922811
69	0.0	0.0	0.0	0.0	0.0	0.0	0.0	0.0	0.0	0.0	0.0	0.0	8.297873984781976	8.657538551082471	7.741754747107423	8.250322397738493	7.779402202202622	7.387499397863616	8.193579237937026	7.974991319851222	8.160494583549125	0.0	6.363142777033097	6.605167307944647	6.866997589091087	5.5976572552548625	5.119522461339976	4.865107848379726	4.933237278597508	5.101268430486066	4.59857829727239	4.537115365711848	4.018901466692569	3.8836525245495146	3.697616773815204	3.435524195615784	3.412791375042529	3.6525056201385446	3.856652512418898	3.8457944331739657	3.7494242341870043	3.6318185247554995	3.7208884238927187	3.957742756481152	4.111470531183733	4.374262762621946	4.516563572698373	4.567466041287737	4.320793497149622
70	0.0	0.0	0.0	0.0	0.0	0.0	0.0	0.0	0.0	0.0	0.0	0.0	0.0	0.0	0.0	0.0	0.0	0.0	0.0	0.0	0.0	0.0	0.0	0.0	0.0	0.0	0.0	0.0	7.082029312149249	6.6975470248589115	6.047069664966038	6.125313333278099	5.665374287640123	5.2660722540222356	4.925827826514192	4.829330041496103	4.995801092737931	4.93665865098046	4.940125918662041	4.96189499865196	4.886228391021852	4.771626979650353	4.8838853385562455	5.179374313283633	5.88206113830946	6.116821937584129	6.395141524299513	0.0	6.410410545433194
71	0.0	0.0	0.0	0.0	0.0	0.0	0.0	0.0	0.0	0.0	0.0	0.0	0.0	0.0	0.0	0.0	0.0	0.0	0.0	0.0	0.0	0.0	0.0	0.0	0.0	0.0	0.0	0.0	0.0	0.0	0.0	8.37809991935579	7.245872047991064	6.973571920879522	6.645593252358177	6.420885526473837	6.612772978309485	6.804113664387316	6.762453117476618	6.667761321614483	6.577895485444653	6.490748612271412	6.579211273887514	7.088640812904588	7.859550951920909	9.632534059879038	0.0	0.0	0.0
72	0.0	0.0	0.0	0.0	0.0	0.0	0.0	0.0	0.0	0.0	0.0	0.0	0.0	0.0	0.0	0.0	0.0	0.0	0.0	0.0	0.0	0.0	0.0	0.0	0.0	0.0	0.0	0.0	0.0	0.0	9.661878878876731	0.0	0.0	9.07709773913593	8.82765976078277	8.824552818785294	9.008000358490571	9.26368019868383	9.192846117785225	9.643874580689333	9.242505574379745	8.73388462035067	9.269784986230105	0.0	0.0	0.0	0.0	0.0	0.0
73	0.0	0.0	0.0	0.0	0.0	0.0	0.0	0.0	0.0	0.0	0.0	0.0	0.0	0.0	0.0	0.0	0.0	0.0	0.0	0.0	0.0	0.0	0.0	0.0	0.0	0.0	0.0	0.0	0.0	0.0	0.0	0.0	0.0	0.0	0.0	0.0	0.0	0.0	0.0	0.0	0.0	0.0	0.0	0.0	0.0	0.0	0.0	0.0	0.0
74	0.0	0.0	0.0	0.0	0.0	0.0	0.0	0.0	0.0	0.0	0.0	0.0	0.0	0.0	0.0	0.0	0.0	0.0	0.0	0.0	0.0	0.0	0.0	0.0	0.0	0.0	0.0	0.0	0.0	0.0	0.0	0.0	0.0	0.0	0.0	0.0	0.0	0.0	0.0	0.0	0.0	0.0	0.0	0.0	0.0	0.0	0.0	0.0	0.0
75	0.0	0.0	0.0	0.0	0.0	0.0	0.0	0.0	0.0	0.0	0.0	0.0	0.0	0.0	0.0	0.0	0.0	0.0	0.0	0.0	0.0	0.0	0.0	0.0	0.0	0.0	0.0	0.0	0.0	0.0	0.0	0.0	0.0	0.0	0.0	0.0	0.0	0.0	0.0	0.0	0.0	0.0	0.0	0.0	0.0	0.0	0.0	0.0	0.0
76	0.0	0.0	0.0	0.0	0.0	0.0	0.0	0.0	0.0	0.0	0.0	0.0	0.0	0.0	0.0	0.0	0.0	0.0	0.0	0.0	0.0	0.0	0.0	0.0	0.0	0.0	0.0	0.0	0.0	0.0	0.0	0.0	0.0	0.0	0.0	0.0	0.0	0.0	0.0	0.0	0.0	0.0	0.0	0.0	0.0	0.0	0.0	0.0	0.0
77	0.0	0.0	0.0	0.0	0.0	0.0	0.0	0.0	0.0	0.0	0.0	0.0	0.0	0.0	0.0	0.0	0.0	0.0	0.0	0.0	0.0	0.0	0.0	0.0	0.0	0.0	0.0	0.0	0.0	0.0	0.0	0.0	0.0	0.0	0.0	0.0	0.0	0.0	0.0	0.0	0.0	0.0	0.0	0.0	0.0	0.0	0.0	0.0	0.0
78	0.0	0.0	0.0	0.0	0.0	0.0	0.0	0.0	0.0	0.0	0.0	0.0	0.0	0.0	0.0	0.0	0.0	0.0	0.0	0.0	0.0	0.0	0.0	0.0	0.0	0.0	0.0	0.0	0.0	0.0	0.0	0.0	0.0	0.0	0.0	0.0	0.0	0.0	0.0	0.0	0.0	0.0	0.0	0.0	0.0	0.0	0.0	0.0	0.0
79	0.0	0.0	0.0	0.0	0.0	0.0	0.0	0.0	0.0	0.0	0.0	0.0	0.0	0.0	0.0	0.0	0.0	0.0	0.0	0.0	0.0	0.0	0.0	0.0	0.0	0.0	0.0	0.0	0.0	0.0	0.0	0.0	0.0	0.0	0.0	0.0	0.0	0.0	0.0	0.0	0.0	0.0	0.0	0.0	0.0	0.0	0.0	0.0	0.0
[truncated: 31 more columns]
