# Supplementary material for: Machine learning coarse-grained potentials of protein thermodynamics
Source: Nat Commun. 2023 Sep 15;14:5739. doi: 10.1038/s41467-023-41343-1 (PMC10504246; doi:10.1038/s41467-023-41343-1)
Supplement: Supplementary file 4 — Source Data [file 41467_2023_41343_MOESM4_ESM.zip › Source_data/Figure S1/lambda_ref_hist.csv]

	0	1	2	3	4	5	6	7	8	9	10	11	12	13	14	15	16	17	18	19	20	21	22	23	24	25	26	27	28	29	30	31	32	33	34	35	36	37	38	39	40	41	42	43	44	45	46	47	48
0	0.0	0.0	0.0	0.0	0.0	0.0	0.0	0.0	0.0	0.0	0.0	0.0	0.0	0.0	0.0	0.0	0.0	0.0	0.0	0.0	0.0	0.0	0.0	0.0	0.0	0.0	0.0	0.0	0.0	0.0	0.0	0.0	0.0	0.0	0.0	0.0	0.0	0.0	0.0	0.0	0.0	0.0	0.0	0.0	0.0	0.0	0.0	0.0	0.0
1	0.0	0.0	0.0	0.0	0.0	0.0	0.0	0.0	0.0	0.0	0.0	0.0	0.0	0.0	0.0	0.0	0.0	0.0	0.0	0.0	0.0	0.0	0.0	0.0	0.0	0.0	0.0	0.0	0.0	0.0	0.0	0.0	0.0	0.0	0.0	0.0	0.0	0.0	0.0	0.0	0.0	0.0	0.0	0.0	0.0	0.0	0.0	0.0	0.0
2	0.0	0.0	0.0	0.0	0.0	0.0	0.0	0.0	0.0	0.0	0.0	0.0	0.0	0.0	0.0	0.0	0.0	0.0	0.0	0.0	0.0	0.0	0.0	0.0	0.0	0.0	0.0	0.0	0.0	0.0	0.0	0.0	0.0	0.0	0.0	0.0	0.0	0.0	0.0	0.0	0.0	0.0	0.0	0.0	0.0	0.0	0.0	0.0	0.0
3	0.0	0.0	0.0	0.0	0.0	0.0	0.0	0.0	0.0	0.0	0.0	0.0	0.0	0.0	0.0	0.0	0.0	0.0	0.0	0.0	0.0	0.0	0.0	0.0	0.0	0.0	0.0	0.0	0.0	0.0	0.0	0.0	0.0	0.0	0.0	0.0	0.0	0.0	0.0	0.0	0.0	0.0	0.0	0.0	0.0	0.0	0.0	0.0	0.0
4	0.0	0.0	0.0	0.0	0.0	0.0	0.0	0.0	0.0	0.0	0.0	0.0	0.0	0.0	0.0	0.0	0.0	0.0	0.0	0.0	0.0	0.0	0.0	0.0	0.0	0.0	0.0	0.0	0.0	0.0	0.0	0.0	0.0	0.0	0.0	0.0	0.0	0.0	0.0	0.0	0.0	0.0	0.0	0.0	0.0	0.0	0.0	0.0	0.0
5	0.0	0.0	0.0	0.0	0.0	0.0	0.0	0.0	0.0	9.48574202879439	9.48574202879439	0.0	0.0	9.261735651615744	0.0	0.0	0.0	0.0	0.0	0.0	0.0	0.0	0.0	0.0	0.0	0.0	0.0	0.0	0.0	0.0	0.0	0.0	0.0	0.0	0.0	0.0	0.0	0.0	0.0	0.0	0.0	0.0	0.0	0.0	0.0	0.0	0.0	0.0	0.0
6	0.0	0.0	0.0	0.0	0.0	0.0	0.0	0.0	0.0	8.03944586372662	7.602235066871744	8.521544585415874	7.946793650829848	8.007170817669758	8.347144254362163	8.56458730205598	9.48574202879439	8.68343668963794	0.0	0.0	0.0	0.0	0.0	0.0	0.0	0.0	0.0	0.0	0.0	0.0	0.0	0.0	0.0	0.0	0.0	0.0	0.0	0.0	0.0	0.0	0.0	0.0	0.0	0.0	0.0	0.0	0.0	0.0	0.0
7	0.0	0.0	0.0	0.0	0.0	0.0	0.0	0.0	0.0	8.239534911582055	6.515882148279948	6.456850131968524	6.117727884687017	6.299917166183686	6.292899650403445	6.6956529928666555	7.16947734344814	7.9290654591091805	7.461205325408711	8.039800237495554	0.0	8.65366517298614	8.68343668963794	8.65366517298614	6.82232007591454	7.300242953734122	7.909262193785997	0.0	0.0	0.0	0.0	0.0	0.0	0.0	0.0	0.0	0.0	0.0	0.0	0.0	0.0	0.0	0.0	0.0	0.0	0.0	0.0	0.0	0.0
8	0.0	0.0	0.0	0.0	0.0	0.0	0.0	0.0	9.003643307105134	8.132319809542375	6.248338797888973	5.547581916544273	5.1473028749826	5.067548799945145	5.3248466631131635	5.431347560021294	5.710952118825196	5.864020846721452	6.092336696114099	6.427700698607884	7.689467729607625	8.171566451296883	7.88955677746306	7.4074580557738035	6.024334621281939	6.222652908787893	6.930233595946474	8.171566451296883	0.0	0.0	0.0	0.0	0.0	0.0	0.0	0.0	0.0	0.0	0.0	0.0	0.0	0.0	0.0	0.0	0.0	0.0	0.0	0.0	0.0
9	0.0	0.0	0.0	0.0	0.0	0.0	0.0	0.0	0.0	7.3358557459886935	5.989956019908888	5.09423343206943	4.608354985386216	4.327045106895914	4.489024039657195	4.4638213041736385	4.595136498779723	4.636985666789213	4.7124681672670565	5.1223855158983636	5.5439147721363735	5.990811264956863	6.451760894242609	6.551509853661095	5.845224599282776	5.8421478279598915	6.536134558211044	7.689467729607625	0.0	0.0	0.0	0.0	0.0	0.0	0.0	0.0	0.0	0.0	0.0	0.0	0.0	0.0	0.0	0.0	0.0	0.0	0.0	0.0	0.0
10	0.0	0.0	0.0	0.0	0.0	0.0	0.0	0.0	0.0	7.498537329656848	6.181178892176131	5.065203719990132	4.450751322904679	3.965426403545416	3.955592963979957	3.902426110152931	3.8354276139967696	3.8500487990324985	3.845565615331877	4.140144571828612	4.470084411905887	4.7941899602887315	5.348603035496934	5.902575651362858	6.152006715189447	6.093700024011474	6.063399538603187	6.7937248185097765	8.65366517298614	0.0	0.0	0.0	0.0	0.0	0.0	0.0	0.0	0.0	0.0	0.0	0.0	0.0	0.0	0.0	0.0	0.0	0.0	0.0	0.0
11	0.0	0.0	0.0	0.0	0.0	0.0	0.0	0.0	9.48574202879439	8.09256881539162	6.684902307398518	5.406307615733956	4.521636109806893	3.9308754205632783	3.688829537948297	3.4398330048804096	3.1044792707081137	3.0634815715171553	3.2451789594778018	3.4925815492585133	3.8609757129486693	4.139328845790589	4.64018344892356	5.304516640529648	5.5191435481712166	5.518602573489503	5.989706166668432	6.808083791657493	6.431643577678715	7.319424741561788	8.851993570468212	8.851993570468212	0.0	0.0	0.0	0.0	0.0	0.0	0.0	0.0	0.0	0.0	0.0	0.0	0.0	0.0	0.0	0.0	0.0
12	0.0	0.0	0.0	0.0	0.0	0.0	0.0	0.0	0.0	0.0	7.295965427327914	6.010310169490927	4.827447470441273	4.115395131221597	3.5417225721510506	3.076202428826441	2.573873542306353	2.4399009706773476	2.59551088339154	2.9301428620451113	3.2832258183492526	3.685005575851543	4.051616954845137	4.276460211765066	4.41514521632943	4.557256248567656	5.080994298250452	5.358568262451609	5.091496413818188	5.059196902646118	5.638617176784686	6.6433640015433735	0.0	0.0	0.0	0.0	0.0	0.0	0.0	0.0	0.0	0.0	0.0	0.0	0.0	0.0	0.0	0.0	0.0
13	0.0	0.0	0.0	0.0	0.0	0.0	0.0	0.0	0.0	0.0	8.29753820823723	6.473435599961052	5.266544114590197	4.337181594680425	3.544760493838052	2.8524953370740582	2.3148489805892187	2.0753180371217996	2.136328048404024	2.380886393739123	2.678132119553332	2.945412747977467	3.202105432351337	3.3082085020734433	3.5112778362599495	3.7484844541439046	3.8877035360643	4.282770961868232	4.386864914171639	4.098356323062301	4.439926526451265	5.220256009058634	6.5349506669744954	7.212772784318805	7.412151818278263	0.0	0.0	0.0	0.0	0.0	0.0	0.0	0.0	0.0	0.0	0.0	0.0	0.0	0.0
14	0.0	0.0	0.0	0.0	0.0	0.0	0.0	0.0	0.0	0.0	0.0	7.042972402961501	5.215647608476715	4.223697835311144	3.514679879015438	2.741569654842611	2.170185973466771	1.8778585640031387	1.8105127166221968	1.908441446164153	2.085829189203975	2.280875105403673	2.428797798068406	2.576787493387959	2.8413744565834773	3.0512666702271143	3.3038403200554023	3.5078447126234518	3.712187216255742	3.6731370965160086	3.898632011422442	4.530380879915743	5.496546439942632	5.84487482014317	6.217289518313837	7.412151818278263	0.0	6.930053096589004	0.0	0.0	0.0	0.0	0.0	0.0	0.0	0.0	0.0	0.0	0.0
15	0.0	0.0	0.0	0.0	0.0	0.0	0.0	0.0	0.0	0.0	0.0	6.996130574091772	4.8115426483114	3.66958712427482	3.225647342918139	2.58660524405853	2.0265541604117447	1.672361706284653	1.5302532616776277	1.538972584599318	1.6284594947295257	1.7710656326788787	1.9145873638400395	2.0622858089021583	2.2561598488932026	2.498117171065355	2.7824308919891405	2.982873308394234	3.1836056596273568	3.2862096554665734	3.510876094653615	3.9624588952293993	4.341282829261736	5.02704460304507	5.273771426599357	5.098518833726889	5.230948801800999	5.812795083163028	0.0	7.186804059416918	0.0	0.0	0.0	0.0	0.0	0.0	0.0	0.0	0.0
16	0.0	0.0	0.0	0.0	0.0	0.0	0.0	0.0	0.0	0.0	0.0	6.38715469423356	4.797055573846604	3.4542977617527986	2.891347119701194	2.413491021323987	1.8878063082249859	1.519379451585539	1.3568131314140168	1.2947124350515815	1.3234874824874372	1.3937271090248218	1.4835525254134647	1.5933361889989048	1.8088236644341031	2.0025182200520963	2.269050513901379	2.493234228417371	2.6622312865844946	2.8452507877019113	3.0708450852748723	3.347757883019128	3.5492607943730055	3.730336677770667	4.070483639115391	4.105779053834372	4.376588392510959	4.65676265573499	5.22873821570561	6.149004053025232	6.49001221147261	6.42269566389384	6.7047053377276615	7.186804059416918	0.0	0.0	0.0	0.0	0.0
17	0.0	0.0	0.0	0.0	0.0	0.0	0.0	0.0	0.0	0.0	0.0	6.464628496327405	4.821987672515965	3.4606088706282185	2.662686220466188	2.2293173834834845	1.7842972044320953	1.3843168721764605	1.158059707617212	1.0398468374783643	1.01962244386061	1.0715345165723513	1.1422222653939094	1.2586328883152986	1.4151558529578865	1.6308384020161113	1.8472961576454163	2.0555883431928215	2.226320346352171	2.43644287459897	2.6147943612525775	2.7402819564986776	2.8612981068674013	3.003986494700341	3.244658652598375	3.482027558127982	3.727075105633292	4.064304461222351	4.382476768055252	4.862716807370189	4.969433140106295	4.8346855711606604	4.5908598271769545	4.894478872847685	5.189629320443231	6.349786214125997	7.186804059416918	0.0	0.0
18	0.0	0.0	0.0	0.0	0.0	0.0	0.0	0.0	0.0	0.0	0.0	7.235991744016632	5.099160796644515	3.5464734597561116	2.6740047818030432	2.1813865684779246	1.74375836211281	1.3075995639643279	1.0206279962642388	0.8687345335896777	0.8223133656436104	0.8352649650498782	0.8968178084554679	0.9846982883136524	1.1487896272692537	1.3408413980776985	1.4967398307255304	1.624661080892793	1.8228013695321184	1.974284637771801	2.0973461233730153	2.241985784352575	2.3843081494945984	2.5145342582034877	2.677126362892381	2.938860749801862	3.1647687389106536	3.609864139166945	3.7810281834638375	3.9823002354249613	4.3535426773214585	3.9799679164121167	3.912946182932265	4.012883483268057	4.276707715402182	4.502149620700328	4.769141153607203	5.2584091726598885	5.658999555342152
19	0.0	0.0	0.0	0.0	0.0	0.0	0.0	0.0	0.0	0.0	0.0	0.0	5.429431450869421	3.8204317890644295	2.866498880030775	2.249577351756361	1.7231587912965804	1.28073781305095	0.9604411446511123	0.7968156150865267	0.6940879239044153	0.6572164724531215	0.68716015051027	0.7519107800218099	0.8742380408691504	1.024316629012334	1.1467602980155056	1.2516019427157317	1.3939595176543143	1.542050402583674	1.7026550611145654	1.8536318842777084	1.9956763199749985	2.0104657676337845	2.149638386207146	2.3535060131789423	2.6738229257312693	2.944423818174655	3.223581124532808	3.409652490797462	3.3386625465049584	3.324717311146849	3.3077469898303913	3.36600308186488	3.568961525783973	3.6273938873473095	3.923904039086245	4.346819846411556	4.783960106234236
20	0.0	0.0	0.0	0.0	0.0	0.0	0.0	0.0	0.0	0.0	0.0	0.0	5.655397068049503	4.125672078347803	3.1580879403870488	2.3690059178270215	1.7791263219444446	1.3356134274322797	0.9926870052383312	0.7798106027579874	0.6455157739533823	0.54810169372533	0.5212415249390205	0.5731169424257412	0.6693243188245197	0.7558430404365013	0.8647769071893614	0.9755378713959337	1.0987732543607804	1.2247879932355414	1.402581037657233	1.5464710915440922	1.6132015125535806	1.6708835759941816	1.7513778957504518	1.9155076782044387	2.212981688023451	2.4276663701187275	2.535181247984036	2.624774929946646	2.6987629710382817	2.7532762364799646	2.776124866768049	2.9156366102058002	3.0843959163175803	3.135147724273646	3.395027725117339	3.693063512961913	3.816976232652293
21	0.0	0.0	0.0	0.0	0.0	0.0	0.0	0.0	0.0	0.0	0.0	0.0	6.819413593739707	4.8981290528775006	3.4802690309837545	2.5767819128667555	1.9043245416350278	1.4468736622677318	1.1040605503818264	0.8385994323759411	0.6405334805544194	0.5039822565199032	0.43331767802026144	0.42674404173197056	0.5009330863907091	0.5736115372998571	0.6715269747523211	0.7662832748921624	0.848908992165192	0.9646903443824413	1.0883183739871982	1.2408958382769941	1.3415113929040259	1.413429950034344	1.4577557917376747	1.603466807850181	1.787283588123913	1.9412120114497706	2.0298820721731263	2.114053290579925	2.217644024603533	2.3031897521784646	2.4937355594587873	2.5753471538201818	2.803726193829706	2.94809457129497	3.152943232136239	3.400566347378771	3.770044974250798
22	0.0	0.0	0.0	0.0	0.0	0.0	0.0	0.0	0.0	0.0	0.0	0.0	7.433503682604327	5.473726046164602	3.8037614130490245	2.882533329085503	2.170228061520304	1.6417587933434166	1.2489767791728652	0.9094394121848999	0.6633033235527557	0.4766901559744441	0.38869671852834076	0.3418904118412729	0.39352225910974736	0.4556896739035694	0.5049035454633297	0.5406315128696435	0.6338887981321251	0.7343558690212251	0.8495429432526316	0.928234875050507	1.041434082355416	1.118620068698212	1.1539544689519432	1.285569411886978	1.5003733023570534	1.5830020339264848	1.6910444844481565	1.766909438930719	1.9193465938339114	2.131436205349767	2.194450287554274	2.3786730764200485	2.464247369115093	2.734452814529622	2.8882942168428394	3.1811951829250167	3.5244703784420737
23	0.0	0.0	0.0	0.0	0.0	0.0	0.0	0.0	0.0	0.0	0.0	0.0	0.0	5.869030778522514	4.2836698970909435	3.2459104177597653	2.4925773583913613	1.8689535806193303	1.3853466125056948	0.9825520169021122	0.7112989524084266	0.5198304899744204	0.3795709035731538	0.31957240016820476	0.31159481714437165	0.3408705524528375	0.3536753537711994	0.3789549596309052	0.4584423728480371	0.5294040427526219	0.6216414593652604	0.7067954992819936	0.771906543180108	0.831099828747464	0.8933814681010825	0.9881872709248536	1.1435590421249215	1.2561064256068852	1.390653650628034	1.49755485983226	1.6074529897288206	1.7539713391639418	1.855781902345123	2.0271156761908586	2.1541465411723375	2.3642857799209405	2.5613305779862023	2.736082007866623	2.9949375065310995
24	0.0	0.0	0.0	0.0	0.0	0.0	0.0	0.0	0.0	0.0	0.0	0.0	0.0	6.551530281154442	4.904160886181428	3.7909644136724565	2.8003685940738268	2.1268173041014973	1.6309883651432906	1.1586002700121596	0.8371934112555004	0.5965971960490672	0.4244537125337877	0.31129396487342165	0.24352532424751283	0.24840096185019211	0.2550872090328471	0.26631769814963624	0.3081922081445039	0.38290401623131975	0.4776602490388755	0.5205554579954703	0.5678037278686685	0.6147346766518198	0.6596496448456972	0.7500584253739873	0.9113790618205688	1.0321744405312514	1.1307902446291185	1.2414928491686985	1.3237927826073395	1.4090368234553288	1.5077995502675354	1.6596942831667048	1.8058770280777137	1.9494256528295213	2.097664498353795	2.2502267095778143	2.402082234507278
25	0.0	0.0	0.0	0.0	0.0	0.0	0.0	0.0	0.0	0.0	0.0	0.0	0.0	7.203511439779334	5.645808313811887	4.188487680847956	3.2518876000782373	2.4950734414175	1.8669376245699811	1.3976073044436368	0.9947141392079053	0.7071509233269668	0.4797350957578659	0.32150222907728443	0.23534097548743071	0.20584366934341736	0.21110855328022327	0.19616618994554047	0.19590020732427904	0.26073612647678024	0.32769958886198003	0.3541492479727908	0.4081485891226584	0.47717145530854443	0.538562786897264	0.6110675045624983	0.7183807855170818	0.8530498057928066	0.9375137980877066	1.0383469509725098	1.1154487923451026	1.1963130739797863	1.2921003296400326	1.4198920839706397	1.5337568800999688	1.6306601893943564	1.7607797293299012	1.8624010498833692	1.9615270561208056
26	0.0	0.0	0.0	0.0	0.0	0.0	0.0	0.0	0.0	0.0	0.0	0.0	0.0	0.0	5.921082877641188	4.806509067143198	3.6988613665171335	2.8411376781891335	2.1708031158276593	1.606020082529041	1.1922291821541102	0.8354838308501482	0.5742367996618847	0.36270213351183367	0.23110894961905037	0.1840537572118479	0.1495926796133369	0.13095916147018505	0.127022261575235	0.15719842748685808	0.21473768135867077	0.2209535945565917	0.2833070130459334	0.3592947907727777	0.42174673177480626	0.5049713510777107	0.6240991247011674	0.7470630324070355	0.8530377629563728	0.869056186594444	0.9068916285665147	1.0128180507337157	1.1147239670934401	1.2211557722445003	1.2996586672122228	1.4014935516547715	1.4720394631208369	1.5542935434979026	1.6293202392970811
27	0.0	0.0	0.0	0.0	0.0	0.0	0.0	0.0	0.0	0.0	0.0	0.0	0.0	0.0	6.499109119128573	4.988597655058173	4.022124060101882	3.26413503439399	2.526798799467875	1.88810610661232	1.3862242623946144	0.976442067191122	0.6483837016125835	0.4219309786768428	0.2835415746690706	0.1967984328640413	0.1328738588532512	0.06450868367930962	0.058931751805483046	0.09464907536293543	0.13061783676149163	0.15226715749803033	0.20831968957852487	0.28026457973339847	0.36579768311988614	0.47323552862771967	0.5618042575309441	0.6561905355066338	0.7386502996155477	0.7911921256692573	0.8312738654539067	0.8660089100673605	0.9605685437974247	1.0399673644004221	1.1421531106309675	1.2276425187225253	1.2794100548191714	1.3294940312962225	1.4299934630237803
28	0.0	0.0	0.0	0.0	0.0	0.0	0.0	0.0	0.0	0.0	0.0	0.0	0.0	0.0	0.0	5.587770481879481	4.469650676848834	3.675377515733467	2.9649787341091094	2.162771318178088	1.5825435469348608	1.1410193650472347	0.812580196565007	0.5548869505945304	0.37625273934626113	0.2420816866304567	0.12430801309230644	0.033805176343811194	0.0	0.006388004641766365	0.06661860959704358	0.10924345232362365	0.16919948124544026	0.26587040139375917	0.34423560168720924	0.42582909217337717	0.5067058399452908	0.5476318255006638	0.6030440261065766	0.679542318649109	0.7397857409241619	0.7779291065091374	0.8600901220987507	0.9205860222197386	0.9712562695458034	1.020474131816559	1.1272282952474177	1.157777416813199	1.2265257746067104
29	0.0	0.0	0.0	0.0	0.0	0.0	0.0	0.0	0.0	0.0	0.0	0.0	0.0	0.0	0.0	6.194423957636948	5.100375171006213	4.1836369426442825	3.3023503043414073	2.4367897335443884	1.78405043891452	1.3007793633595512	0.9467566344736116	0.7001143583100133	0.5041047972773431	0.3427833068454915	0.17558501222765122	0.06580496676812997	0.0050807920605020485	0.014692739820598266	0.05230505330053736	0.07451830304801499	0.14139632790655332	0.22761775993723843	0.31291579010562787	0.36450542444549194	0.4098929562608853	0.4307663572063789	0.444845900678684	0.5307275527045099	0.5982717447835841	0.6282817229315945	0.6732082806911204	0.7435326574786276	0.786480737537048	0.8714595493486148	0.991694582647122	1.0532673540006274	1.0890102856805037
30	0.0	0.0	0.0	0.0	0.0	0.0	0.0	0.0	0.0	0.0	0.0	0.0	0.0	0.0	0.0	0.0	5.552690261156476	4.296416348852722	3.483820672019928	2.7488138926815586	2.099109371129242	1.6104989620594288	1.2805799808510936	0.9794900766038981	0.7066296749945677	0.4637431263403182	0.24510752430403082	0.11458124764153022	0.058019582991278185	0.045812643252912455	0.07250034713515552	0.09307253220829681	0.1304654376397676	0.19457828188397341	0.27709757901683174	0.2995383864399437	0.3580533877215042	0.35707941962135914	0.3518715618170565	0.41648218957236915	0.45912906935224074	0.463036259419773	0.5069037043001896	0.5869450926901583	0.667244116145786	0.7734694275024654	0.8986468115898512	0.998194161756198	1.0335701897911735
31	0.0	0.0	0.0	0.0	0.0	0.0	0.0	0.0	0.0	0.0	0.0	0.0	0.0	0.0	0.0	0.0	6.046314224223494	4.76887250603405	3.871564154399777	3.0715296284782467	2.527996683163621	2.0070532777579095	1.5654684780441888	1.209533298632239	0.9035217616614717	0.6009850433858053	0.35218101079334874	0.20263704715112363	0.13663595911128157	0.1288688271247902	0.12760664579613	0.12285538261948448	0.1534970695373601	0.17946375585009067	0.2426701607566808	0.28356858150488273	0.3255898402969053	0.33021252485866137	0.3537253045277349	0.38810814397852456	0.4182411360289007	0.4374043624058772	0.4352602346863459	0.47886045206125116	0.5859708833468233	0.7360700695284055	0.8654496052313898	0.965687202560956	1.0002306748323693
32	0.0	0.0	0.0	0.0	0.0	0.0	0.0	0.0	0.0	0.0	0.0	0.0	0.0	0.0	0.0	0.0	7.033221942568122	5.194987296661742	4.046434722501321	3.5033646442664774	3.042048829839938	2.325956048624118	1.8168060850536922	1.4030420790387015	1.0754166804966565	0.779896122569617	0.4907018178850344	0.3410165863635144	0.2589028707146013	0.22412152327124923	0.19811405094847023	0.15868911529482466	0.15273885839968715	0.18017073285656915	0.21471018168662104	0.2740749601707253	0.30712979820095	0.3459060924553703	0.37739124239595023	0.4154087592056217	0.4811713019787658	0.5128925136368649	0.5110249138664265	0.5483057404008371	0.6597649946767068	0.7386642490823809	0.839275424580737	0.948399603610365	1.001221966571927
33	0.0	0.0	0.0	0.0	0.0	0.0	0.0	0.0	0.0	0.0	0.0	0.0	0.0	0.0	0.0	0.0	0.0	6.198987917855307	4.3335714922837525	3.849265328115781	3.317197349928328	2.6323962078296597	2.0647292641620685	1.6216724151573598	1.281334129014438	0.96212667799723	0.6758127121761253	0.5086278127430242	0.40180967450021	0.3451440763834346	0.3121047869206497	0.2407734844711249	0.18706946882922582	0.21376014711859392	0.21630294617854018	0.27201989733033605	0.3503387044828634	0.4061805082334504	0.45495749653672357	0.5000735783835277	0.5674022701104797	0.6180294172561243	0.623883702763417	0.6632185996377369	0.7319282978946391	0.7849956625082526	0.8186633470468947	0.8909966618909126	0.9356983662909344
34	0.0	0.0	0.0	0.0	0.0	0.0	0.0	0.0	0.0	0.0	0.0	0.0	0.0	0.0	0.0	0.0	0.0	0.0	4.876801496103349	4.185888084883198	3.63758371587326	2.9225865503217014	2.1863336958022326	1.8519329304332852	1.527530694692143	1.1933380233256945	0.8917324162757949	0.6737363795181772	0.5603409329568145	0.5084825130980328	0.43554852931913723	0.39095225713439286	0.31959436634628835	0.30479932176816193	0.3159679174701773	0.3226091976051273	0.36698905101039214	0.44181198105573616	0.5160485396722083	0.5697429295285317	0.6630842859388486	0.7083674923125236	0.7120693153626099	0.7579237401405643	0.8007304928604069	0.8413207718573319	0.8276038211220711	0.8744518006423214	0.9081855485854189
35	0.0	0.0	0.0	0.0	0.0	0.0	0.0	0.0	0.0	0.0	0.0	0.0	0.0	0.0	0.0	0.0	0.0	6.663161592945199	6.663161592945199	4.289498729529075	3.640458008564861	3.1316455504214873	2.4182151513965846	2.0272688451908256	1.7166601515500175	1.451277979203709	1.1176378236474318	0.8942479168003525	0.7581075196417433	0.6588903293599908	0.5872404445048347	0.5366275724654002	0.46695826505793514	0.4202256728416285	0.41532741656515393	0.42240003587730035	0.43093184696538556	0.4618052486994677	0.5526139921720445	0.6116053723913315	0.6974713393254048	0.7710465265121598	0.8005267077686882	0.820306998521644	0.856637072424649	0.8845061889734569	0.8815330675578319	0.8933319197209273	0.8672163965140691
36	0.0	0.0	0.0	0.0	0.0	0.0	0.0	0.0	0.0	0.0	0.0	0.0	0.0	0.0	0.0	0.0	0.0	0.0	5.02765519088652	4.97533958802407	4.22371408909204	3.2393254740551174	2.667514011470471	2.240723419373865	1.9819156952039667	1.699472762717941	1.37488847638047	1.1122574245213142	0.9190972447855761	0.771657756491654	0.702291566362772	0.640414012423475	0.5767278102867919	0.5393266458727886	0.5200268277418636	0.5043751485147987	0.4711767429284115	0.5198215304726799	0.5938082044168245	0.6472447199306601	0.7387292216611558	0.8195225185196278	0.8837446030329521	0.8981695971702996	0.9197646613801775	0.9400578438429474	0.942109473235075	0.9145036985602348	0.8787998390408567
37	0.0	0.0	0.0	0.0	0.0	0.0	0.0	0.0	0.0	0.0	0.0	0.0	0.0	0.0	0.0	0.0	0.0	0.0	5.97782851460151	5.605183625318633	4.333050425625878	3.5902690252628315	2.832527973382222	2.4583019114554276	2.153661443253499	1.8648232245915533	1.6028941756237516	1.337424700479001	1.0864828883036028	0.927281609139524	0.7970123091386907	0.7206868601716034	0.6493940047164366	0.6398921585655777	0.6139144869330662	0.5701914482221473	0.5217400391451519	0.5521517490125256	0.6505064595198182	0.7522254530718349	0.812185180245288	0.885142049835784	0.9577785871482551	0.9735209265941296	1.0466842189154293	1.0524061141601888	1.011217492355223	0.9640798020604477	0.9122341565388319
38	0.0	0.0	0.0	0.0	0.0	0.0	0.0	0.0	0.0	0.0	0.0	0.0	0.0	0.0	0.0	0.0	0.0	0.0	5.6084523852224475	5.583807422075791	4.683965974736685	3.5956180778655003	3.0737811130379833	2.601656924752844	2.2526485905108706	2.0039530797662466	1.7670923350227672	1.4813217507282634	1.2487699181799639	1.0743238796698464	0.906719539218479	0.7999500213860506	0.71721187789429	0.6828505963213369	0.6951816878955133	0.6420281191754973	0.5924598785865327	0.6242975746530504	0.7375708926398183	0.8547115484686487	0.9547365280074618	1.0128140241303885	1.0510447061547903	1.0910475652114866	1.1870752167782652	1.1920552032202232	1.1154627978722487	1.094439842622426	1.0488950524981244
39	0.0	0.0	0.0	0.0	0.0	0.0	0.0	0.0	0.0	0.0	0.0	0.0	0.0	0.0	0.0	0.0	0.0	6.727850951622019	0.0	5.650979776906453	4.7359527705697015	3.7558025643721993	3.2015730347732423	2.728860989482935	2.336443478473608	2.0918467236099123	1.8417508310610704	1.645515659056724	1.3905562807967589	1.2000623926187841	1.0198805427656397	0.8694287008993453	0.7822803416233799	0.7650015237590622	0.729344565047128	0.6776714348347102	0.6702976074207734	0.7168889015899844	0.8504325861977855	0.9961133627826446	1.1220968574913344	1.1708669768729307	1.184552400419236	1.2480803497364268	1.2864694542559953	1.318304308945169	1.258956038989195	1.2452016965345343	1.1839402459846835
40	0.0	0.0	0.0	0.0	0.0	0.0	0.0	0.0	0.0	0.0	0.0	0.0	0.0	0.0	0.0	0.0	0.0	0.0	0.0	6.69703010069518	5.109970961210799	4.032979998479599	3.493890801443276	2.935948570130717	2.4655215066832503	2.1833952193291783	1.9507237122611003	1.7333314110547433	1.5509549526449198	1.3431104582784372	1.162743861010099	1.0203613476145352	0.9868999109780181	0.9175641908125569	0.8073391597619222	0.729760619542676	0.7491729825888203	0.8453802928557139	0.9946596446610152	1.1088499865587118	1.2379092311494078	1.315194817543491	1.3458293919014603	1.3526001549875164	1.4235942831049608	1.4261556128523227	1.397100944347764	1.3299938740814432	1.2790223824880225
41	0.0	0.0	0.0	0.0	0.0	0.0	0.0	0.0	0.0	0.0	0.0	0.0	0.0	0.0	0.0	0.0	0.0	0.0	0.0	6.785679019205849	5.205320940777133	4.335585053857281	3.6480876727984985	3.133437803427126	2.680832883483449	2.374012985831064	2.169942654231383	1.8863682216665434	1.730754449243849	1.545675424562614	1.3593122791226073	1.2105462383522876	1.1428755890363642	1.1315312773756427	1.027920338421358	0.9129924630772348	0.9010927903606007	0.9562834101586994	1.0735428633290112	1.2488942699921908	1.3692172468526675	1.3986548238119094	1.4254027921931711	1.460039616471486	1.5103175532384747	1.5146462547525101	1.4987809264251788	1.3823232072620342	1.3547536711960242
42	0.0	0.0	0.0	0.0	0.0	0.0	0.0	0.0	0.0	0.0	0.0	0.0	0.0	0.0	0.0	0.0	0.0	0.0	0.0	6.6519602686065245	5.156281804130888	4.417315467778183	3.7224334371270795	3.202930701539375	2.841612193890288	2.550371191546312	2.2941658456263663	2.1214485768483837	1.9446118378155792	1.6949560936806827	1.5023595106248426	1.3483092825520226	1.2658496288465009	1.2462440047676266	1.2060720930683728	1.1329219656881224	1.0571941707857575	1.07459292891351	1.184274985763992	1.2825315259827277	1.3722096655395233	1.4298515958152103	1.4924488976714474	1.5455437880397889	1.618672714458174	1.604742953287427	1.6053823099773648	1.579768165250902	1.6149385622784496
43	0.0	0.0	0.0	0.0	0.0	0.0	0.0	0.0	0.0	0.0	0.0	0.0	0.0	0.0	0.0	0.0	0.0	0.0	0.0	6.8413828051669725	5.450767427744307	4.444064231062777	3.769049606727813	3.16665701048819	2.8782790644490643	2.60579848214365	2.327677925787785	2.1935799510077136	2.0390753649128963	1.8594384291014454	1.6884019419545653	1.5497252648980955	1.45240732703031	1.413389862842544	1.3708132648420608	1.2996091956320988	1.241421663958112	1.2136494666789033	1.2220698915143413	1.2619041305891012	1.3353617502713937	1.4610517651040582	1.612445589637875	1.7205203961319309	1.8314694916820495	1.9067773718127579	1.9581059200293756	2.04713761305911	2.175509753579268
44	0.0	0.0	0.0	0.0	0.0	0.0	0.0	0.0	0.0	0.0	0.0	0.0	0.0	0.0	0.0	0.0	0.0	0.0	0.0	6.679796808553512	5.900930367364328	4.6625485770100585	3.919124867466492	3.2445683966157675	2.9273553802661003	2.675693385193964	2.4688017276003227	2.259846999670342	2.150929534553668	1.9848424568515841	1.9333023480078269	1.8211944108608171	1.708305673553078	1.610839981535833	1.5799062031874835	1.5379035743541327	1.4530251735777937	1.3754526231631883	1.3001247914763732	1.2849005439696861	1.35215202693005	1.4714404488033268	1.6914367742916538	1.9505043150103076	2.197105462171734	2.3386482254321517	2.4592278333957824	2.574081227540858	2.734333741850358
45	0.0	0.0	0.0	0.0	0.0	0.0	0.0	0.0	0.0	0.0	0.0	0.0	0.0	0.0	0.0	0.0	0.0	0.0	0.0	8.043651016315886	6.51722953243255	5.229572643414933	4.196743066859211	3.5276264142852356	3.0668527251564144	2.7909078641612495	2.504818663307835	2.349757474048005	2.242001572991089	2.1244206031911372	2.1146049776594036	2.0576653894263273	1.9615174911404414	1.8804734466775863	1.8360067656894317	1.7861327063970802	1.705200838030486	1.5787584529214427	1.3951407076477058	1.2906926565123356	1.2855911684184567	1.462069062172937	1.7909931626445688	2.174005709947964	2.583484351202841	2.929084795541653	3.037482648100983	3.081759094286751	3.253103455689929
46	0.0	0.0	0.0	0.0	0.0	0.0	0.0	0.0	0.0	0.0	0.0	0.0	0.0	0.0	0.0	0.0	0.0	0.0	9.51469537532761	9.032596653638354	7.730507749797223	5.777178164763143	4.44977465435991	3.618494472626334	3.305669893330268	2.9509242737995103	2.767531162612452	2.60370902755639	2.4840369635883666	2.3521722777338048	2.323465284413411	2.221073769996543	2.1826789319397446	2.1160460955652227	2.1110770643858134	2.068989914801412	1.9719662379979366	1.7954796744006596	1.5693016614436863	1.3458778935605893	1.2930724498122514	1.5932673097292835	1.9863867726759161	2.4665495144883773	3.015829337923909	3.4141952734182284	3.6062497937504197	3.626252998205264	3.684498855325153
47	0.0	0.0	0.0	0.0	0.0	0.0	0.0	0.0	0.0	0.0	0.0	0.0	0.0	0.0	0.0	0.0	0.0	0.0	0.0	9.51469537532761	8.251892008433016	5.715287348317338	4.700205428959066	3.8453315576175835	3.7201196240979173	3.312195659610641	3.0825265219820612	2.9685923116444646	2.796521946272342	2.6508368446143593	2.531291680105164	2.3962583066674035	2.324808351564324	2.321230120249137	2.299686247448468	2.350954634105476	2.3197341280271364	2.1002803161997954	1.8066408809915742	1.4700906206533744	1.386059479362864	1.7572657575321187	2.165517847989539	2.765388935010652	3.4307686468115546	3.9590836104706235	4.0121545006192605	3.965893208018126	3.9449461227445783
48	0.0	0.0	0.0	0.0	0.0	0.0	0.0	0.0	0.0	0.0	0.0	0.0	0.0	0.0	0.0	0.0	0.0	0.0	0.0	8.525749738005144	7.758481139277896	5.828777310966661	4.957329310098871	4.344394779408111	4.020313900368983	3.6237410027128365	3.3354808844279344	3.2458266824418716	3.0526042606047503	2.8598205524938938	2.7187822792064913	2.613010481404619	2.53978747775628	2.4794106522155768	2.503439928541036	2.587840070419617	2.5540665793395187	2.3911457369194964	2.0911669376842155	1.7914559140339974	1.6845932219464568	1.9734198592107464	2.3557965066164868	3.22888777002446	4.006867669194612	4.416766378040531	4.322199110613598	4.078629050558803	4.122600114147794
49	0.0	0.0	0.0	0.0	0.0	0.0	0.0	0.0	0.0	0.0	0.0	0.0	0.0	0.0	0.0	0.0	0.0	0.0	0.0	8.983950688060684	7.211250059389306	6.176057054503305	5.607259192340923	4.974929228147236	4.500300944743003	4.049301959916859	3.7021760092092735	3.503066640330601	3.2654883433466293	3.100670648776393	2.9691485996232836	2.8156166445342667	2.7410012696273784	2.6872864348597907	2.688310643326989	2.7873126352162214	2.7348007451229797	2.672940007330966	2.4554522898643962	2.3593057581790178	2.254628508397358	2.2160138184284457	2.6497765578665855	3.912433525571474	4.716866653934183	4.764568989979864	4.433846056051317	4.150712169509799	4.37110130503827
50	0.0	0.0	0.0	0.0	0.0	0.0	0.0	0.0	0.0	0.0	0.0	0.0	0.0	0.0	0.0	0.0	0.0	0.0	0.0	7.953292800862576	6.652679761305338	6.320682198685535	5.9389970997554595	5.4128453404129075	4.7639084989249625	4.311336568751491	3.925213042421785	3.6867620252941777	3.416289592393737	3.257280055510139	3.137486115896061	3.033537849083763	2.892641920248805	2.8129432452385923	2.856596785882101	2.934702819278096	2.967777786989791	2.987699059010883	2.8861414290501037	2.9804105934161043	2.9163299535931837	2.788119321697167	3.394913999145625	4.811133768067787	5.50197100360989	5.170877809301395	4.5523343334490285	4.3126769697670895	4.815822944953519
51	0.0	0.0	0.0	0.0	0.0	0.0	0.0	0.0	0.0	0.0	0.0	0.0	0.0	0.0	0.0	0.0	0.0	0.0	0.0	7.746759658144857	6.652888824638476	6.666736809558637	6.132573970383342	5.640094284099931	5.002906071206093	4.58328205385412	4.16734458290102	3.854933609752916	3.5610663219770253	3.4522199757844922	3.298472294085029	3.134849612126644	3.02527450161305	3.010174216018044	3.0945582112824153	3.20328770749371	3.3074584742882256	3.3631402835037236	3.5319826343524485	3.7111207416239247	3.8412446850595017	3.915727035380916	4.72315655604479	5.8933448128828445	6.276837333637447	5.758833187343946	4.992919777616153	4.904119447936443	5.676093070987504
52	0.0	0.0	0.0	0.0	0.0	0.0	0.0	0.0	0.0	0.0	0.0	0.0	0.0	0.0	0.0	0.0	0.0	0.0	10.57810730336057	9.006599176235536	7.3180170916781915	6.806266915589092	6.4125258789761865	5.75724548689748	5.254272586824415	4.757354164276814	4.322470836580635	4.008192390702215	3.7370992548590505	3.6239442458908546	3.5136890438203943	3.333024779481456	3.2231601998119523	3.202964167648806	3.306319019705635	3.4411361861207745	3.5289204484807946	3.644774714401017	3.884267382653212	4.445777060051592	5.063393414915229	5.132746713793443	6.501602904672611	7.673268219192856	7.446630126412764	6.9442279477091695	6.0637519697655495	5.971336819553908	7.037920670274136
53	0.0	0.0	0.0	0.0	0.0	0.0	0.0	0.0	0.0	0.0	0.0	0.0	0.0	0.0	0.0	0.0	0.0	0.0	11.542304746739084	8.971400122986271	7.65569557373043	7.100133159888655	6.625351052742824	6.115962332846832	5.481015809130017	5.14754559925205	4.720476707592418	4.326388333156967	3.984275980714465	3.846096311832309	3.7449264831652056	3.568957048402446	3.4099028995764464	3.3865211467903795	3.4720428331524666	3.573810012500642	3.7720803097565248	3.932518287554147	4.014963299170592	4.937573525087233	6.038078264970359	7.064499873234029	0.0	9.282000188672686	9.764098910361945	8.686038046008646	7.585074368593299	8.117345103512095	10.000852065434742
54	0.0	0.0	0.0	0.0	0.0	0.0	0.0	0.0	0.0	0.0	0.0	0.0	0.0	0.0	0.0	0.0	0.0	0.0	10.778196351216009	8.738722651874937	7.6545873395961355	7.030579375117755	6.812604728185162	6.149828915379084	5.587280209289567	5.199569008469254	4.828678683604046	4.613307953671072	4.271235562670631	4.146919502754324	3.9963705096693585	3.7799543784193417	3.651558450614368	3.5450890943918947	3.580738541345482	3.8019933643479376	4.138286658342112	4.186839325889114	4.363880145792816	5.388322266878198	7.2051934770037676	8.483227165740747	0.0	0.0	0.0	0.0	0.0	0.0	0.0
55	0.0	0.0	0.0	0.0	0.0	0.0	0.0	0.0	0.0	0.0	0.0	0.0	0.0	0.0	0.0	0.0	0.0	0.0	0.0	9.370061548307769	7.468851540714368	7.0386577215074215	6.925265816021181	6.397924404859964	5.60625702999376	5.085045689552173	4.934438914656736	4.72916810434252	4.535951585353459	4.390970208093394	4.17965564277347	3.9259005477545332	3.788075932227558	3.6634323188333613	3.734887976808501	4.133433333147623	4.655049672383514	4.716782669235954	5.003521008762149	6.158663853363711	8.483227165740747	0.0	0.0	0.0	0.0	0.0	0.0	0.0	0.0
56	0.0	0.0	0.0	0.0	0.0	0.0	0.0	0.0	0.0	0.0	0.0	0.0	0.0	0.0	0.0	0.0	0.0	0.0	0.0	9.573249234738213	8.046239001173747	7.363572470742401	7.1763271267625885	6.610764185827303	5.696339219774163	5.207616857421506	5.064563040928068	4.939834713409347	4.725103974074637	4.544167400433002	4.333783097989736	4.122239837427827	3.9833936306211712	3.8222688447546393	4.002624146621308	4.633427351783256	5.372806352429791	5.450715270059183	6.029741662277987	7.036931000672974	0.0	0.0	0.0	0.0	0.0	0.0	0.0	0.0	0.0
57	0.0	0.0	0.0	0.0	0.0	0.0	0.0	0.0	0.0	0.0	0.0	0.0	0.0	0.0	0.0	0.0	0.0	0.0	0.0	10.778196351216009	8.854053979932349	8.021589109028621	7.522589649006578	6.886946616627341	5.917224548480608	5.4349700519048945	5.328106995109962	5.128621620471035	4.925059870306132	4.719895023218816	4.499961907453708	4.349132742018547	4.268573203274798	4.092718094570364	4.271829928671556	5.196491480924562	6.078735979835519	6.157350065041678	6.435306741680968	7.519029722362232	8.483227165740747	0.0	0.0	0.0	0.0	0.0	0.0	0.0	0.0
58	0.0	0.0	0.0	0.0	0.0	0.0	0.0	0.0	0.0	0.0	0.0	0.0	0.0	0.0	0.0	0.0	0.0	0.0	0.0	0.0	9.576701963869457	8.43683467319594	7.923880766181622	7.3805213014532445	6.501671099088888	5.874676667311446	5.503112868763356	5.231696092944301	5.024163486130254	4.87552409249342	4.692096694880259	4.547775073009673	4.566033376231557	4.485192779777497	4.743580827263576	5.882640509891697	6.7635150834220426	6.450847794607018	6.512666555021616	8.483227165740747	0.0	0.0	0.0	0.0	0.0	0.0	0.0	0.0	0.0
59	0.0	0.0	0.0	0.0	0.0	0.0	0.0	0.0	0.0	0.0	0.0	0.0	0.0	0.0	0.0	0.0	0.0	0.0	0.0	0.0	10.899294846786379	9.513030483553766	8.387353537864914	7.780741592945439	6.933413904555314	6.178425206553829	5.670236241651294	5.3462178105413045	5.183140268371774	5.054871224272386	4.889004956150444	4.740363762334644	4.840850467021976	4.909178173286982	5.395480279461934	6.606903017853112	7.367464072508145	7.2272208826230315	8.483227165740747	0.0	0.0	0.0	0.0	0.0	0.0	0.0	0.0	0.0	0.0
60	0.0	0.0	0.0	0.0	0.0	0.0	0.0	0.0	0.0	0.0	0.0	0.0	0.0	0.0	0.0	0.0	0.0	0.0	0.0	0.0	11.680558157736884	9.95489378171529	8.833974035169387	8.04505038507932	7.106837849581183	6.37525720168926	5.91140024195415	5.622269319379011	5.463715850202195	5.365893496092358	5.16247144085909	4.984095338948579	5.124315281019156	5.3481639698580015	6.091973308734715	7.458583621488621	10.089732234247796	11.584238421666115	8.483227165740747	0.0	0.0	0.0	0.0	0.0	0.0	0.0	0.0	0.0	0.0
61	0.0	0.0	0.0	0.0	0.0	0.0	0.0	0.0	0.0	0.0	0.0	0.0	0.0	0.0	0.0	0.0	0.0	0.0	0.0	0.0	12.162656879426144	10.873350429274561	9.22258332463264	8.276337460049222	7.231052426444169	6.4690235122195645	6.034940216344191	5.8323846663874495	5.779303601730074	5.753733432881434	5.489324488650052	5.301284600356434	5.47563498518439	5.8565392284850315	6.812847937884667	8.715829097933252	11.275604315316562	0.0	0.0	0.0	0.0	0.0	0.0	0.0	0.0	0.0	0.0	0.0	0.0
62	0.0	0.0	0.0	0.0	0.0	0.0	0.0	0.0	0.0	0.0	0.0	0.0	0.0	0.0	0.0	0.0	0.0	0.0	0.0	0.0	0.0	11.201487739860331	9.756448152584241	8.419988950803058	7.216569641788393	6.515747546693232	6.144569804748256	5.9918409245322035	6.052910213529593	6.140740512222468	5.867805764172347	5.705552219663209	5.872005385909249	6.370302665569776	7.5597832344951605	9.996892293862153	0.0	0.0	0.0	0.0	0.0	0.0	0.0	0.0	0.0	0.0	0.0	0.0	0.0
63	0.0	0.0	0.0	0.0	0.0	0.0	0.0	0.0	0.0	0.0	0.0	0.0	0.0	0.0	0.0	0.0	0.0	0.0	0.0	0.0	0.0	12.82965093950536	10.162776345483119	8.624984759691385	7.259055450342334	6.625038926628541	6.336667560309612	6.26860859191831	6.4011691215530035	6.562934759258933	6.2195000136517855	6.092074723274299	6.430980353903415	6.993116151670291	8.384421696870913	10.685357231646446	0.0	0.0	0.0	0.0	0.0	0.0	0.0	0.0	0.0	0.0	0.0	0.0	0.0
64	0.0	0.0	0.0	0.0	0.0	0.0	0.0	0.0	0.0	0.0	0.0	0.0	0.0	0.0	0.0	0.0	0.0	0.0	0.0	0.0	0.0	12.659888070362385	10.597437673476366	8.728122901702777	7.339070360543216	6.84975136135146	6.618994435817262	6.5717637400437265	6.7791678969076425	7.0326254860630595	6.678517657462233	6.422483137222985	7.132287712675195	7.881625222139464	9.714141043554035	0.0	0.0	0.0	0.0	0.0	0.0	0.0	0.0	0.0	0.0	0.0	0.0	0.0	0.0
65	0.0	0.0	0.0	0.0	0.0	0.0	0.0	0.0	0.0	0.0	0.0	0.0	0.0	0.0	0.0	0.0	0.0	0.0	0.0	0.0	0.0	0.0	10.699574601073676	8.65976169930811	7.323813306267171	7.015810323923914	6.854499482515335	6.889362651165904	7.303076145118142	7.724795145078854	7.31700240624213	6.8321058684986	8.001112947725197	9.400724790608098	11.669410356634021	0.0	0.0	0.0	0.0	0.0	0.0	0.0	0.0	0.0	0.0	0.0	0.0	0.0	0.0
66	0.0	0.0	0.0	0.0	0.0	0.0	0.0	0.0	0.0	0.0	0.0	0.0	0.0	0.0	0.0	0.0	0.0	0.0	0.0	0.0	0.0	0.0	11.315194608807262	8.632040890803072	7.541852936816184	7.281305860715854	7.023154709146638	7.252008002993053	7.870588755654023	8.465566134254008	8.248576792383588	7.732738274736416	9.442562847855463	11.804755798046015	0.0	0.0	0.0	0.0	0.0	0.0	0.0	0.0	0.0	0.0	0.0	0.0	0.0	0.0	0.0
67	0.0	0.0	0.0	0.0	0.0	0.0	0.0	0.0	0.0	0.0	0.0	0.0	0.0	0.0	0.0	0.0	0.0	0.0	0.0	0.0	0.0	0.0	13.054708254169658	9.008738971789803	7.969385223195394	7.577117311301114	7.2686530862486745	7.655524304467898	8.76368298860723	9.572416937373688	9.988258707229239	9.471940106552116	12.483210292257588	0.0	0.0	0.0	0.0	0.0	0.0	0.0	0.0	0.0	0.0	0.0	0.0	0.0	0.0	0.0	0.0
68	0.0	0.0	0.0	0.0	0.0	0.0	0.0	0.0	0.0	0.0	0.0	0.0	0.0	0.0	0.0	0.0	0.0	0.0	0.0	0.0	0.0	0.0	0.0	10.155124268891536	8.604158142960454	7.6652882829067615	7.427403746506366	8.2037504015559	9.724087373471827	11.427889202433017	0.0	11.893896468528652	0.0	0.0	0.0	0.0	0.0	0.0	0.0	0.0	0.0	0.0	0.0	0.0	0.0	0.0	0.0	0.0	0.0
69	0.0	0.0	0.0	0.0	0.0	0.0	0.0	0.0	0.0	0.0	0.0	0.0	0.0	0.0	0.0	0.0	0.0	0.0	0.0	0.0	0.0	0.0	0.0	12.096090442956765	9.141381242425371	7.6874056097024805	7.4621677311800365	8.77183650169753	10.89403079437962	12.427231162220963	0.0	0.0	0.0	0.0	0.0	0.0	0.0	0.0	0.0	0.0	0.0	0.0	0.0	0.0	0.0	0.0	0.0	0.0	0.0
70	0.0	0.0	0.0	0.0	0.0	0.0	0.0	0.0	0.0	0.0	0.0	0.0	0.0	0.0	0.0	0.0	0.0	0.0	0.0	0.0	0.0	0.0	0.0	13.387102778851265	9.571072210344461	7.710443748051356	7.646865632965023	9.36839115520799	12.905004057162007	0.0	0.0	0.0	0.0	0.0	0.0	0.0	0.0	0.0	0.0	0.0	0.0	0.0	0.0	0.0	0.0	0.0	0.0	0.0	0.0
71	0.0	0.0	0.0	0.0	0.0	0.0	0.0	0.0	0.0	0.0	0.0	0.0	0.0	0.0	0.0	0.0	0.0	0.0	0.0	0.0	0.0	0.0	0.0	0.0	10.031694744446485	7.767567178377998	7.853418920344678	10.261693730677221	0.0	0.0	0.0	0.0	0.0	0.0	0.0	0.0	0.0	0.0	0.0	0.0	0.0	0.0	0.0	0.0	0.0	0.0	0.0	0.0	0.0
72	0.0	0.0	0.0	0.0	0.0	0.0	0.0	0.0	0.0	0.0	0.0	0.0	0.0	0.0	0.0	0.0	0.0	0.0	0.0	0.0	0.0	0.0	0.0	0.0	11.269572164076173	8.435524999948585	8.566455254973997	11.821281076480743	0.0	0.0	0.0	0.0	0.0	0.0	0.0	0.0	0.0	0.0	0.0	0.0	0.0	0.0	0.0	0.0	0.0	0.0	0.0	0.0	0.0
73	0.0	0.0	0.0	0.0	0.0	0.0	0.0	0.0	0.0	0.0	0.0	0.0	0.0	0.0	0.0	0.0	0.0	0.0	0.0	0.0	0.0	0.0	0.0	0.0	0.0	10.442190946830948	10.499965546758375	13.869201500540523	0.0	0.0	0.0	0.0	0.0	0.0	0.0	0.0	0.0	0.0	0.0	0.0	0.0	0.0	0.0	0.0	0.0	0.0	0.0	0.0	0.0
74	0.0	0.0	0.0	0.0	0.0	0.0	0.0	0.0	0.0	0.0	0.0	0.0	0.0	0.0	0.0	0.0	0.0	0.0	0.0	0.0	0.0	0.0	0.0	0.0	0.0	13.387102778851265	0.0	0.0	0.0	0.0	0.0	0.0	0.0	0.0	0.0	0.0	0.0	0.0	0.0	0.0	0.0	0.0	0.0	0.0	0.0	0.0	0.0	0.0	0.0
75	0.0	0.0	0.0	0.0	0.0	0.0	0.0	0.0	0.0	0.0	0.0	0.0	0.0	0.0	0.0	0.0	0.0	0.0	0.0	0.0	0.0	0.0	0.0	0.0	0.0	0.0	0.0	0.0	0.0	0.0	0.0	0.0	0.0	0.0	0.0	0.0	0.0	0.0	0.0	0.0	0.0	0.0	0.0	0.0	0.0	0.0	0.0	0.0	0.0
76	0.0	0.0	0.0	0.0	0.0	0.0	0.0	0.0	0.0	0.0	0.0	0.0	0.0	0.0	0.0	0.0	0.0	0.0	0.0	0.0	0.0	0.0	0.0	0.0	0.0	0.0	0.0	0.0	0.0	0.0	0.0	0.0	0.0	0.0	0.0	0.0	0.0	0.0	0.0	0.0	0.0	0.0	0.0	0.0	0.0	0.0	0.0	0.0	0.0
77	0.0	0.0	0.0	0.0	0.0	0.0	0.0	0.0	0.0	0.0	0.0	0.0	0.0	0.0	0.0	0.0	0.0	0.0	0.0	0.0	0.0	0.0	0.0	0.0	0.0	0.0	0.0	0.0	0.0	0.0	0.0	0.0	0.0	0.0	0.0	0.0	0.0	0.0	0.0	0.0	0.0	0.0	0.0	0.0	0.0	0.0	0.0	0.0	0.0
78	0.0	0.0	0.0	0.0	0.0	0.0	0.0	0.0	0.0	0.0	0.0	0.0	0.0	0.0	0.0	0.0	0.0	0.0	0.0	0.0	0.0	0.0	0.0	0.0	0.0	0.0	0.0	0.0	0.0	0.0	0.0	0.0	0.0	0.0	0.0	0.0	0.0	0.0	0.0	0.0	0.0	0.0	0.0	0.0	0.0	0.0	0.0	0.0	0.0
79	0.0	0.0	0.0	0.0	0.0	0.0	0.0	0.0	0.0	0.0	0.0	0.0	0.0	0.0	0.0	0.0	0.0	0.0	0.0	0.0	0.0	0.0	0.0	0.0	0.0	0.0	0.0	0.0	0.0	0.0	0.0	0.0	0.0	0.0	0.0	0.0	0.0	0.0	0.0	0.0	0.0	0.0	0.0	0.0	0.0	0.0	0.0	0.0	0.0
[truncated: 31 more columns]
