# Supplementary material for: Machine learning coarse-grained potentials of protein thermodynamics
Source: Nat Commun. 2023 Sep 15;14:5739. doi: 10.1038/s41467-023-41343-1 (PMC10504246; doi:10.1038/s41467-023-41343-1)
Supplement: Supplementary file 4 — Source Data [file 41467_2023_41343_MOESM4_ESM.zip › Source_data/Figure S1/chignolin_ref_hist.csv]

	0	1	2	3	4	5	6	7	8	9	10	11	12	13	14	15	16	17	18	19	20	21	22	23	24	25	26	27	28	29	30	31	32	33	34	35	36	37	38	39	40	41	42	43	44	45	46	47	48
0	0.0	0.0	0.0	0.0	0.0	0.0	0.0	0.0	0.0	0.0	0.0	0.0	0.0	0.0	0.0	0.0	0.0	0.0	0.0	0.0	0.0	0.0	0.0	0.0	0.0	0.0	0.0	0.0	0.0	0.0	0.0	0.0	0.0	0.0	0.0	0.0	0.0	0.0	0.0	0.0	0.0	0.0	0.0	0.0	0.0	0.0	0.0	0.0	0.0
1	0.0	0.0	0.0	0.0	0.0	0.0	0.0	0.0	0.0	0.0	0.0	0.0	0.0	0.0	0.0	0.0	0.0	0.0	0.0	0.0	0.0	0.0	0.0	0.0	0.0	0.0	0.0	0.0	0.0	0.0	0.0	0.0	0.0	0.0	0.0	0.0	0.0	0.0	0.0	0.0	0.0	0.0	0.0	0.0	0.0	0.0	0.0	0.0	0.0
2	0.0	0.0	0.0	0.0	0.0	0.0	0.0	0.0	0.0	0.0	0.0	0.0	0.0	0.0	0.0	0.0	0.0	0.0	0.0	0.0	0.0	0.0	0.0	0.0	0.0	0.0	0.0	0.0	0.0	0.0	0.0	0.0	0.0	0.0	0.0	0.0	0.0	0.0	0.0	0.0	0.0	0.0	0.0	0.0	0.0	0.0	0.0	0.0	0.0
3	0.0	0.0	0.0	0.0	0.0	0.0	0.0	0.0	0.0	0.0	0.0	0.0	0.0	0.0	0.0	0.0	0.0	0.0	0.0	0.0	0.0	0.0	0.0	0.0	0.0	0.0	0.0	0.0	0.0	0.0	0.0	0.0	0.0	0.0	0.0	0.0	0.0	0.0	0.0	0.0	0.0	0.0	0.0	0.0	0.0	0.0	0.0	0.0	0.0
4	0.0	0.0	0.0	0.0	0.0	0.0	0.0	0.0	0.0	0.0	0.0	0.0	0.0	0.0	0.0	0.0	0.0	0.0	0.0	0.0	0.0	0.0	0.0	0.0	0.0	0.0	0.0	0.0	0.0	0.0	0.0	0.0	0.0	0.0	0.0	0.0	0.0	0.0	0.0	0.0	0.0	0.0	0.0	0.0	0.0	0.0	0.0	0.0	0.0
5	0.0	0.0	0.0	0.0	0.0	0.0	0.0	0.0	0.0	0.0	0.0	0.0	0.0	0.0	0.0	0.0	0.0	0.0	0.0	0.0	0.0	0.0	0.0	0.0	0.0	0.0	0.0	0.0	0.0	0.0	0.0	0.0	0.0	0.0	0.0	0.0	0.0	0.0	0.0	0.0	0.0	0.0	0.0	0.0	0.0	0.0	0.0	0.0	0.0
6	0.0	0.0	0.0	0.0	0.0	0.0	0.0	0.0	0.0	0.0	0.0	0.0	0.0	0.0	0.0	0.0	7.928537570683515	0.0	0.0	0.0	0.0	0.0	0.0	0.0	0.0	0.0	0.0	0.0	0.0	0.0	0.0	0.0	0.0	0.0	0.0	0.0	0.0	0.0	0.0	0.0	0.0	0.0	0.0	0.0	0.0	0.0	0.0	0.0	0.0
7	0.0	0.0	0.0	0.0	0.0	0.0	0.0	0.0	0.0	0.0	0.0	0.0	0.0	0.0	0.0	0.0	0.0	0.0	0.0	0.0	0.0	0.0	0.0	0.0	0.0	0.0	0.0	0.0	7.803755481584872	0.0	0.0	7.737665852363426	0.0	0.0	0.0	0.0	0.0	0.0	0.0	0.0	0.0	0.0	7.84342618332184	0.0	0.0	0.0	0.0	0.0	0.0
8	0.0	0.0	0.0	0.0	0.0	0.0	0.0	0.0	0.0	0.0	0.0	0.0	0.0	0.0	0.0	0.0	7.928537570683515	0.0	0.0	7.928537570683515	0.0	0.0	0.0	0.0	0.0	0.0	0.0	7.866433842196271	0.0	0.0	7.737665852363426	7.866433842196271	0.0	0.0	0.0	0.0	0.0	0.0	0.0	0.0	7.84342618332184	0.0	0.0	0.0	0.0	0.0	7.361327461632582	0.0	8.302377755789479
9	0.0	0.0	0.0	0.0	0.0	0.0	0.0	0.0	0.0	0.0	0.0	0.0	0.0	0.0	0.0	0.0	7.928537570683515	7.928537570683515	0.0	0.0	0.0	0.0	0.0	0.0	0.0	0.0	7.866433842196271	0.0	7.095871271848038	7.733430403853632	0.0	0.0	7.994598455182144	7.306439002880413	0.0	7.84342618332184	7.84342618332184	7.8944081876952	0.0	8.06633012465805	0.0	0.0	0.0	7.84342618332184	0.0	8.302377755789479	7.257122621633284	7.1896390541258555	8.302377755789479
10	0.0	0.0	0.0	0.0	0.0	0.0	0.0	0.0	0.0	0.0	0.0	0.0	0.0	0.0	0.0	0.0	7.928537570683515	0.0	7.446438848994259	0.0	0.0	7.24312774734082	7.78479213964512	0.0	0.0	0.0	7.3843351205070125	0.0	7.233759512436404	7.369728493273987	7.25344618239995	7.388014648175945	7.373413242343794	7.304157373614361	6.398956754248166	7.92533640294843	7.429366634470323	6.966078864952085	0.0	8.302377755789479	7.463887726671496	0.0	8.06633012465805	8.302377755789479	8.031302128807683	7.553614885495746	7.538269360266401	7.4357192464751645	7.338180312410964
11	0.0	0.0	0.0	0.0	0.0	0.0	0.0	0.0	0.0	0.0	0.0	0.0	0.0	0.0	0.0	0.0	0.0	0.0	0.0	7.446438848994259	7.928537570683515	7.106468568096869	7.78479213964512	0.0	7.04361536225486	7.903612013625816	0.0	7.314658979689462	7.312461806343478	0.0	7.015406675850569	7.431269011314091	6.525731625232009	6.216457118086549	6.547435964107793	6.185141397703658	6.752453580298095	6.244057123269574	6.598874708174579	7.281661710704784	6.7826506017020165	7.463887726671496	6.86755887682045	6.572826995165656	6.672857126519215	6.67913747937008	7.119653922839797	6.617135420117085	6.74013006654137
12	0.0	0.0	0.0	0.0	0.0	0.0	0.0	0.0	0.0	0.0	0.0	0.0	0.0	0.0	0.0	0.0	7.788321013171565	7.07614030773982	6.916576928395537	7.361214031363383	6.290184076051657	6.1326136427145155	6.663447425759081	6.504639777576315	5.9679206959878375	6.278377852846756	6.019966734996254	6.295619035058062	6.743271534998559	6.055916805359413	6.498511405149449	6.040705576178572	5.964925095820645	6.124233390322866	6.546631756696181	6.005081223083858	6.368885183524132	6.172896708189915	6.126142250223303	5.9415688334315035	6.499453069986949	6.204203869884029	6.3913449578245665	6.20693934248818	6.25584226042321	6.319639905895924	6.410015277391107	6.314602453990874	6.123246986417778
13	0.0	0.0	0.0	0.0	0.0	0.0	0.0	0.0	0.0	0.0	0.0	0.0	0.0	0.0	0.0	0.0	6.51872240021399	6.179652201407244	5.964257344603611	5.776769801285052	5.350432887728638	5.5146081416082655	5.180344298577113	5.160749330729829	5.197712883433101	5.156365185331209	5.3434586022845325	5.293535448742611	5.463023943507858	5.496623687312278	5.374039718815218	5.6680122108049265	5.633446381494625	5.559377454459023	5.336938122549906	5.553858041052509	5.707597180715432	5.380211987775681	5.54305954539336	5.5425778293479375	5.739099493957173	5.788877704669938	5.460214019945526	5.9672967790365075	5.749380504677024	5.7546521421445735	5.61806767823024	5.873309930607565	5.887341659858857
14	0.0	0.0	0.0	0.0	0.0	0.0	0.0	0.0	0.0	0.0	0.0	0.0	0.0	7.928537570683515	7.258639353142936	7.223381750170596	6.347736201947519	5.53327776359709	5.137467512348609	4.77744424393935	4.483803633049775	4.386002639626843	4.2565317281885	4.334910010268031	4.214798784152112	4.280868012125206	4.138626871047723	4.319686825844758	4.447601108143851	4.565356888478759	4.638183036446155	4.635337479872828	4.728212529367494	4.907351227853486	5.197767607213215	4.786317046176128	4.999082908215448	4.936005466053633	5.043328146260001	5.054937682713635	4.962486205038365	5.046527424126787	5.077031576314602	4.913983754033865	5.068334828437544	5.2341889197905545	5.568684558761582	5.511715268415495	5.4624498901121905
15	0.0	0.0	0.0	0.0	0.0	0.0	0.0	0.0	0.0	0.0	0.0	7.7733266963566425	7.7733266963566425	6.630615447442434	5.9921130518424395	5.767418021699955	5.282045623420089	4.965765016387714	4.498001977029459	4.2301172692870885	3.9431401072284133	3.567788299525504	3.5325438505798923	3.4498034653230274	3.3983981633598352	3.4215585640260153	3.396533226733186	3.4291274776438163	3.459528904326243	3.6243760087308248	3.7835100140934017	3.8972689882312475	4.147008616727854	4.29730107051581	4.38910216090409	4.530111414909779	4.674917623075519	4.610813952138623	4.577733585530434	4.480156697675537	4.565809078234864	4.407272928982167	4.306518521236054	4.294302756772111	4.688252709514764	4.899541367010123	4.981590895077886	5.251529119725865	5.38243675612537
16	0.0	0.0	0.0	0.0	0.0	0.0	0.0	0.0	0.0	0.0	0.0	7.2647730031039845	7.746637654952579	6.645803989046575	5.656922104963417	4.910011301110536	4.567090321194971	4.0598259119105045	3.705721682488197	3.4934177311179386	3.1998579044308277	2.958843448807036	2.8140045567358003	2.7351612744758063	2.7294529282984383	2.7395311156261446	2.740053720431625	2.814034579553283	2.8385915666442463	2.973005381224362	3.106082274556374	3.315368832757941	3.533070184313302	3.662379791715698	3.8953790055979267	4.00985635450394	4.227243726810665	4.26636690125963	4.180235072691084	4.202327230875637	4.201420296485489	4.089650877477452	3.9607538949417114	4.0173893060809975	4.318590792166348	4.479528487981401	4.8491499052655165	5.067824506622796	5.042663724178598
17	0.0	0.0	0.0	0.0	0.0	0.0	0.0	0.0	0.0	7.7733266963566425	7.736336457476199	7.004935703499388	6.642257944903541	5.73883064470524	4.822996255454085	4.2490577612519305	3.6613719649943217	3.2795493777609384	2.9661992000982353	2.7585313890535215	2.5950392346428943	2.392259324764324	2.351659222892245	2.2687925000578204	2.254675935899547	2.2783491194430745	2.293134015359586	2.373788170593598	2.451837132822556	2.5648941901358935	2.643822058946933	2.856416518917805	2.999575026344904	3.216171979345545	3.4008346600990746	3.630928379369574	3.7072274482006513	3.8442279494585305	3.881668253887862	3.802983230981811	3.8689482860544846	3.8516907198684	3.8757395615970083	4.019983828618762	4.0978514771746966	4.452510965484893	4.608967638798433	4.6979094115075615	4.924212728561978
18	0.0	0.0	0.0	0.0	0.0	0.0	0.0	0.0	0.0	0.0	7.288532946401292	7.739135671171292	5.814573866889827	4.96481896049045	4.157300167451203	3.5446555204627206	3.0085049110838753	2.6391403976833194	2.4134982206976217	2.2477449365339988	2.1273414158272397	2.0487789943380017	1.9484316504763761	1.924901937240044	1.9036506482969573	1.980243408377774	2.0149727503595045	2.0716171235998253	2.179822869026542	2.263132507587189	2.3951200089894824	2.5644141951090056	2.7594731209002124	2.923915121990138	3.084585659567713	3.2918507004938657	3.467589847569415	3.5704320840247963	3.6226933450605374	3.6079751891192817	3.614477108979302	3.6783671315780895	3.8246662457764735	3.9007919754585796	4.192380881582303	4.350535275470558	4.486135594971074	4.52444431449201	4.553217875119027
19	0.0	0.0	0.0	0.0	0.0	0.0	0.0	0.0	0.0	0.0	0.0	6.793856494286144	5.391193694309729	4.4127880755964455	3.682927409151848	3.0482634004217033	2.5660105600021224	2.275735728292892	2.082574306671618	1.9369794020865339	1.8243945289853993	1.7351678011753888	1.684553744298559	1.6754978994340295	1.6810597662689268	1.7242708527369048	1.7831099150657224	1.8798811736309435	1.980964257907293	2.0767817543110576	2.2235902198007587	2.360676030450475	2.543783557783831	2.723809766977433	2.9017864823541686	3.060166923445319	3.2047412986579715	3.2667568403947387	3.282206949812691	3.3461747814074476	3.4036285088922744	3.518378503801592	3.7277761612113194	3.7899225762730016	3.981460351643669	4.216937376596694	4.253709368732463	4.302320635977262	4.422129314582894
20	0.0	0.0	0.0	0.0	0.0	0.0	0.0	0.0	0.0	0.0	7.283911102912763	6.6416832111710935	5.218687121347552	4.222948686348231	3.502742385815181	2.8836835223265167	2.3543883268904597	2.0885207407374677	1.8806344955693746	1.759052126957176	1.6589062902711698	1.5610658127842427	1.518432628957119	1.4959281873903296	1.5187038993149962	1.576302810646582	1.6500949759712737	1.7393959904989726	1.8622522993054504	1.9563991280837367	2.0696473634824786	2.216425260063655	2.3960635887711064	2.571355028496895	2.7357194674317	2.867499756480827	2.982893178765547	3.1225148378877305	3.1933965932669004	3.229208014464893	3.2682923667072465	3.3900587807938614	3.5171513655129205	3.7392124111306586	3.8465392000801257	3.9021922820098576	3.95365638028421	3.944029164612557	4.0845389562741286
21	0.0	0.0	0.0	0.0	0.0	0.0	0.0	0.0	0.0	0.0	7.739135671171292	6.1542559950217	5.461689968835147	4.259131154141734	3.439219099079045	2.8585566329236265	2.3730829409713188	2.0725946884266913	1.8677371311688384	1.7192858374551419	1.5870031827208102	1.479082827137716	1.4356156131751496	1.4271215853555277	1.4349702262683492	1.49220431583994	1.554029063473104	1.6370558939387987	1.7540302546551523	1.8675585487225632	1.9730479303677315	2.099419652177694	2.2563120925067484	2.418770110523621	2.5646160186376497	2.7541811100430813	2.835883992431384	2.9566301194144975	3.081446536747465	3.04779095762808	3.1699530351690672	3.2450040637024484	3.349714226559203	3.532196792646432	3.6073899504958424	3.6804366148687446	3.6623224601013487	3.70470830586242	3.814692350710983
22	0.0	0.0	0.0	0.0	0.0	0.0	0.0	0.0	0.0	7.739135671171292	7.283911102912763	6.1544507424027675	5.3618331389807805	4.306660192879749	3.533750538445574	2.9239843129260743	2.4952419696692054	2.1883165636871276	1.9802198479129816	1.7584523137641055	1.621175494716658	1.5075539320907465	1.45087430166729	1.4269675986162857	1.437619300920442	1.4643811191837557	1.5376247663354352	1.596815312324133	1.7025538270033316	1.807807781987628	1.8926274694068805	2.0278311158146334	2.185640483274889	2.3426816056868747	2.481698242929295	2.645025894002985	2.729612081179198	2.843638981047601	2.9029279421889775	2.9737651826553675	3.039350321156955	3.1256592220824366	3.265216196786021	3.310449699100113	3.4493340958926533	3.460677470823204	3.5154773371840644	3.5783673586672	3.6949685517635356
23	0.0	0.0	0.0	0.0	0.0	0.0	0.0	0.0	0.0	0.0	0.0	6.987090487928343	5.415227405588555	4.615094075224201	3.813108393507746	3.163326350326554	2.7101626300333184	2.3929762317881718	2.121917512161037	1.8666750848217903	1.7203659396101676	1.6107870308129169	1.5522766812597766	1.5199939832605986	1.5117438580359144	1.5483704516735308	1.5671996962865773	1.6299495120478191	1.7110707210511933	1.7905263203635773	1.8875074014421243	2.0088435709522994	2.137612718070951	2.2531803867828675	2.4027824073281128	2.5684151933153876	2.6648913616225505	2.7380053448500243	2.8332596371488394	2.856000717445913	2.9268510544635866	3.0032075339630904	3.121520656275208	3.202787210820704	3.257093141138702	3.3438373850185164	3.3904815198980245	3.551881500464348	3.7344113884847534
24	0.0	0.0	0.0	0.0	0.0	0.0	0.0	0.0	0.0	0.0	7.274327235918582	6.49769801033419	5.638203300671073	4.837347477895476	4.080550297884657	3.4459851205559495	2.9756873096070384	2.5874248313463903	2.2804235153629886	2.0649275947332812	1.869962811186694	1.742024673711815	1.690284585094247	1.6511296097371044	1.6493092698896028	1.6294790072230292	1.6666704477219563	1.6841200689032192	1.7563660777728254	1.8593902087444532	1.9445815175246146	2.0588424536406515	2.183954244362079	2.3032756128934446	2.3967378585094803	2.5304890714364543	2.5938902046699317	2.687942253922267	2.7792435994651	2.831960010681982	2.876412116015862	2.9717036996182555	2.99663792724588	3.0625966883072984	3.135831266511306	3.193069209604599	3.350044267645737	3.4696814377605207	3.565038566306968
25	0.0	0.0	0.0	0.0	0.0	0.0	0.0	0.0	0.0	7.768902578174277	7.3052022206484395	6.662560205279032	5.626356307469795	4.946788593323893	4.329045234080736	3.6701388589462276	3.192348241243451	2.834841053647285	2.470240368059396	2.256042666792392	2.0574524229040065	1.9248362020591951	1.8762201777857186	1.8359527718021447	1.7959986724686496	1.7725736478251743	1.7812615968821568	1.8089690448312918	1.8699541276939637	1.9683433785850557	2.0796940589646367	2.157685178536089	2.2469273143503576	2.335084678262999	2.445276942299774	2.5290483878389702	2.6072608625845692	2.6799258689363183	2.7476316124362956	2.821595300465275	2.9067269358158017	2.972369740115523	2.95061322405878	2.950656069372899	2.993892081126024	3.08020048891325	3.2502268613330214	3.4167675110577154	3.4927618995267693
26	0.0	0.0	0.0	0.0	0.0	0.0	0.0	0.0	0.0	7.835182318822369	7.269100368410939	6.535314682459017	6.003966769551964	5.588304499455676	4.634236654075683	3.8967855697214278	3.510287982919426	3.117378598231473	2.805094744928269	2.518239999369622	2.3303501173483907	2.1550597480282008	2.0773152682921587	2.0289278888777	1.981152689862287	1.9428526072313526	1.9325513758172281	1.949403526119906	2.031341162436174	2.0987383190115656	2.1803697045867176	2.2856759164242204	2.3767065451390987	2.445879818227617	2.566089476776509	2.6004738487861827	2.669578884295726	2.7470795763397087	2.819691571907125	2.85362421969422	2.97415864676958	2.97334985172066	2.991479857637514	2.920638571554364	2.9155048242881785	3.009682461814216	3.130071114405448	3.3060922773783847	3.4188827683275944
27	0.0	0.0	0.0	0.0	0.0	0.0	0.0	0.0	0.0	7.269100368410939	0.0	6.816055818357464	6.257336295374737	5.8856970806776285	4.702773017375978	4.335968170701646	3.8296015917772	3.408917142694058	3.1124480469190914	2.8417039704352067	2.5994653354135338	2.4521018845742537	2.3272957602765176	2.2015198825445026	2.1487623874527646	2.1063672173016004	2.098493261899373	2.116288204557259	2.1841984038279865	2.2724488190478187	2.3332018600101696	2.4346723627339655	2.50209262642982	2.5787772209909043	2.6664178486704664	2.736105735423558	2.7756950839548233	2.8345761693617506	2.9132045268890634	2.9564102383537705	3.0126727550158154	2.986032942827375	2.979642916551362	2.940795394424481	2.931142971624565	3.0310048586700375	3.133972167355446	3.238635031062337	3.389486265043014
28	0.0	0.0	0.0	0.0	0.0	0.0	0.0	0.0	7.353083597133111	7.835182318822369	7.835182318822369	6.675905324859885	6.56217913356198	6.180058547426539	5.182944710784582	4.665500921024081	4.308924359594915	3.7894796808896096	3.495459630877206	3.1818519411610193	2.9741941059065082	2.710778584280974	2.575531616325126	2.427273116618622	2.339722218492877	2.297055003725063	2.2777502110176107	2.302076616265425	2.3586995518747313	2.438958955841973	2.5114334049182414	2.5867227282226004	2.662421277383019	2.7324600613554066	2.7489920020044583	2.861708738486894	2.8872874168931677	2.9844679053144016	3.040973472182003	3.0550211831904504	3.0600679779425963	3.066456730962183	3.008836307190072	2.9477042408737963	2.986540585118009	3.0886699574316294	3.2073194493284642	3.289307413975841	3.4358547587502093
29	0.0	0.0	0.0	0.0	0.0	0.0	0.0	0.0	0.0	0.0	7.835182318822369	7.005826032723686	6.5523937887064925	6.16536905814681	5.985311764217757	5.190321675762542	4.686503243585551	4.262803368840275	3.9894188075536787	3.58198061481742	3.291934374277851	3.097133991938941	2.8221874860736635	2.7147101826214843	2.563402505343748	2.4903274511188505	2.463164828331986	2.5095813679077086	2.5368834841979373	2.604355103345652	2.699405817103255	2.7801426402975435	2.8177475614297354	2.9358978355859433	2.9510832927099395	3.0298403711449344	3.101376087423686	3.139293192185634	3.1424323505032588	3.1145500405656037	3.1420420387380235	3.1373059815781357	3.085840111492094	3.05806705276178	3.0579184027013797	3.123958116085025	3.240337780002479	3.3683008011520137	3.582157900946724
30	0.0	0.0	0.0	0.0	0.0	0.0	0.0	0.0	0.0	7.835182318822369	7.353083597133111	7.294180265649736	6.991635589871777	6.973915802846252	5.834838776996657	5.227117887693332	4.965709938651182	4.6281630487225325	4.404634954085395	3.958982954106898	3.7274160279485518	3.404713783292334	3.1258132181160603	2.9618282360353314	2.799101154520777	2.7444017255915387	2.7238236128079	2.7064129575791327	2.75874947978543	2.843205009879018	2.8532408966708784	2.945301578673228	2.9805929552566806	3.06594255486306	3.156495313129196	3.178377395172892	3.1768273364089747	3.239845282950638	3.3346191066032445	3.2812923015071034	3.3061891022358987	3.28615515071406	3.2345635522469056	3.197354210363729	3.2005619315933487	3.2542999286778036	3.394901094521627	3.5205094127226646	3.667964247598202
31	0.0	0.0	0.0	0.0	0.0	0.0	0.0	0.0	0.0	0.0	0.0	0.0	6.996350299864114	6.641580988116928	6.047434795237905	5.6197626920502035	5.341311735702305	4.966443154703601	4.73775051113781	4.359057823455375	3.920225646412548	3.7475461805914057	3.453020553503956	3.2534807028424915	3.119529487969271	3.007618922710356	2.947756738562548	2.943810986925693	2.9646388768822396	3.0136150148131575	3.065427770989392	3.16402194157477	3.1798153859971343	3.2341361980522123	3.256551996367211	3.292858710488341	3.389669981900547	3.3525518168421202	3.4437456760333216	3.4564771312925453	3.469133675125615	3.436225256211517	3.419301525914266	3.354002572754906	3.3301312309051614	3.4280898953462167	3.571662121555968	3.693636704568516	3.9089553100841687
32	0.0	0.0	0.0	0.0	0.0	0.0	0.0	0.0	0.0	0.0	7.73822088678404	7.7126876288297055	0.0	6.796879736703067	6.444039096070828	6.167646358736542	5.345200260951837	5.162963768590147	5.081338526385135	4.711069958704688	4.23982076402914	4.033591203780387	3.7955905393111378	3.5459834702074593	3.441312514614525	3.272349281664826	3.231923400988122	3.1677466689057887	3.1680968035404424	3.206579834435721	3.353200158703059	3.323954560412547	3.3945047892229265	3.4009297805579015	3.43578638758508	3.5129235748406034	3.525696497005221	3.5794276558519593	3.5832703917359296	3.6275454422563413	3.7153961145598364	3.6704220180771774	3.6174508036675705	3.608072071062166	3.614372462756391	3.6557907153552955	3.757769012311819	3.952974949183189	4.078306143656134
33	0.0	0.0	0.0	0.0	0.0	0.0	0.0	0.0	0.0	0.0	0.0	0.0	7.006667094642866	6.417041292434234	6.245160994811931	5.518203622745499	5.611592529700335	5.504652071693325	5.264535229216944	4.830872484390291	4.557655757810701	4.3410321926663045	4.1916035645028735	3.9088780071672344	3.712121128505821	3.5837426838180866	3.446754389299252	3.3929037730561786	3.4518095889832834	3.438299870151446	3.503782771843091	3.5659717466218064	3.529816505410328	3.544401037965377	3.5904521264773432	3.560764215037379	3.7167707606805065	3.7078194265874718	3.699840401323984	3.757820510900376	3.8416676629548716	3.866533630061486	3.825602589494629	3.8139666498896823	3.839896398982356	3.829773522841342	3.976040927486223	4.0952366665295195	4.248326833308129
34	0.0	0.0	0.0	0.0	0.0	0.0	0.0	0.0	0.0	0.0	0.0	7.73822088678404	0.0	7.791854483770754	6.18284287696309	5.781758638614216	5.698676950270137	5.763926017112492	5.435909855486516	5.270602049652067	4.780776410552489	4.673213304602867	4.452828544405958	4.314826752871381	4.022695354472479	3.9260912277331155	3.7322357252829796	3.6295881459139743	3.6037613272738236	3.652954558681217	3.6946449716642524	3.688604247370514	3.732540050257974	3.7535206826813594	3.6798628365634167	3.6397334247201076	3.7606902185025133	3.7510037635694715	3.905231569577473	3.9495799306443473	3.996185790580582	4.091279400859408	4.064021329157505	4.165796275229258	4.135229934517769	4.210024725997168	4.249771374436947	4.3992546463776065	4.464430623796193
35	0.0	0.0	0.0	0.0	0.0	0.0	0.0	0.0	0.0	0.0	7.282422112102834	7.76047081519652	7.313003990241112	7.791854483770754	6.456215199654132	6.181956149844289	5.798656694465215	5.862514926696656	5.706719975669284	5.379276509134764	5.240854370697289	4.911372722238151	4.792722277712515	4.46759884879203	4.303694858487614	4.0746390866085	3.889143039669607	3.8330573853108403	3.9321031076806516	3.876125810094469	3.82349243778384	3.937156738068439	3.924583634631724	3.851606305803518	3.893652065852197	3.930950248618399	3.847935095963253	3.911358935976523	3.894673564371659	4.1502110631816125	4.0959939168103014	4.142814120576699	4.397066378558392	4.438793972400396	4.405072214267288	4.461556387254255	4.481097594918392	4.582141080988768	4.737844376219864
36	0.0	0.0	0.0	0.0	0.0	0.0	0.0	0.0	0.0	0.0	0.0	0.0	0.0	7.282422112102834	6.146879016263275	6.015840780110208	5.903334056206456	6.104780142403044	5.614473534437561	5.513726518816998	5.167742649583197	5.06594080586614	4.92296551466524	4.8737442442199574	4.505063296366467	4.258251617188761	4.058954674713671	3.99020107782239	4.0540912182018385	4.069468622540635	4.0566439664885126	4.158994538392463	4.0915382141111625	4.077607283507462	4.159746033340442	3.9918632289459994	3.9603409497351807	4.012726933375238	4.090087108274485	4.168079182521905	4.322968580133013	4.452916831885974	4.670141056161604	4.640740700835169	4.699380442721554	4.82072833505835	4.851334539874813	4.899669288914518	4.930135001039548
37	0.0	0.0	0.0	0.0	0.0	0.0	0.0	0.0	0.0	0.0	0.0	0.0	7.73822088678404	7.806875086013045	7.027747518173301	6.561261486645057	6.311256150677304	5.905314948674267	5.975817536354581	6.261655428521658	5.6721502361899745	5.576006088481373	5.248419815024693	5.064380797701532	4.825122455927102	4.425686103963738	4.204196215728371	4.275091672202846	4.269447688300696	4.151944153483855	4.3557750641125415	4.302731919128637	4.224362564664885	4.159830532341186	4.1524410962744565	4.0925010800774375	4.225340470276098	4.18742613150602	4.224512626617828	4.391344247716532	4.546565915273489	4.642387696401815	4.777832602998957	4.81316482288312	5.058989281860003	5.0647378608538185	4.950956737322461	5.205442441549879	5.107206305303572
38	0.0	0.0	0.0	0.0	0.0	0.0	0.0	0.0	0.0	0.0	0.0	0.0	0.0	0.0	7.323747172220203	6.811296882573446	6.333395196452663	6.866900133278886	6.144320369216063	5.88668852475476	5.927881293319688	5.558766614372338	5.685903573880138	5.3701185892528365	5.099970953985147	4.718884436810483	4.535014827373174	4.37768579951316	4.434718631323439	4.378481484878515	4.363096444278645	4.344022549275252	4.388926720189845	4.355999733914376	4.337231563963505	4.324101982007624	4.38906919933355	4.277899214925337	4.3634787508677455	4.462400277975015	4.583345405545715	4.871846981316983	4.946270356863555	5.028923673959793	5.045840762591899	5.190472439096189	5.197296082406898	5.303060718458808	5.387908046904042
39	0.0	0.0	0.0	0.0	0.0	0.0	0.0	0.0	0.0	0.0	0.0	0.0	0.0	7.668161660785165	6.986677501671245	7.668161660785165	6.178002274678219	6.249807316032674	6.857955612838214	6.216278165916242	5.820653396799241	5.657170398191994	5.934270288754647	5.5023878586333765	5.266273361479246	5.137386519393954	4.663815100059776	4.743595763483172	4.644034381225202	4.546948287889564	4.435848179336342	4.5128296852677865	4.436622250275264	4.331897999276339	4.369391950187653	4.4167538849667825	4.4324049826422645	4.468563519456198	4.620949522492134	4.639141344468085	4.817333138232038	5.154510180166799	5.116987616422063	5.316408859971428	5.202985375345031	5.25530892397028	5.2503354756266685	5.385011268619217	5.635233195788645
40	0.0	0.0	0.0	0.0	0.0	0.0	0.0	0.0	0.0	0.0	0.0	0.0	7.791860874261069	0.0	0.0	0.0	6.8987286489220985	6.720763026661022	6.690534895571645	7.040970399187334	6.334153728792952	5.982203157383898	6.127097365501482	5.780756295830965	5.656466358697342	5.111323685127409	5.002040360580872	4.880752688576847	4.729580570696864	4.646120541324473	4.562735505290488	4.563231108355322	4.532657965292095	4.502939519996164	4.554685379828326	4.5672896482147936	4.550906343936547	4.631061964008364	4.625549462053456	4.790915365026851	4.942935161029051	5.075002889216723	5.124237197116509	5.23722401265172	5.276218687915561	5.493198173049472	5.332224184959372	5.330533969042043	5.482810600724285
41	0.0	0.0	0.0	0.0	0.0	0.0	0.0	0.0	0.0	0.0	0.0	0.0	0.0	0.0	0.0	7.324776364323787	7.309760051867196	6.869437376304347	6.663253883383893	7.090806934723602	6.248069820354933	6.896757863114711	6.806909865035289	6.60131113590262	6.104880035546163	5.628180156422925	5.1969860962798835	4.928043355663275	4.825589618229603	4.825158615945328	4.770470705299462	4.713524411540701	4.600693856634347	4.515148443936454	4.571202151959386	4.75662047485777	4.822628179196362	4.7382099268953235	4.926077282986196	4.8893832928759595	5.024073035627921	5.073742727186132	5.085107787869168	5.421160931161665	5.36551060860429	5.494247499084747	5.388876149579881	5.404847416592572	5.909446409094047
42	0.0	0.0	0.0	0.0	0.0	0.0	0.0	0.0	0.0	0.0	0.0	0.0	0.0	0.0	0.0	0.0	7.699765075830609	7.806875086013045	6.885744536100967	6.86788630577561	6.394286663591256	6.655083492647158	6.600509415898484	6.9703957795639955	6.2598119235508936	6.328209413374392	5.339076377473213	5.343804052662019	5.073269611973296	4.963622299366678	5.049949097491129	4.719605282920799	4.757632640768491	4.592321076304637	4.757922906868509	4.82345213424384	4.802559883576522	4.935647468289545	4.951583299279137	5.023381815650394	5.118963678432241	5.515761678412776	5.414932854649157	5.663402089127725	5.5706274817683905	5.653958119405631	5.564921708083661	5.574110163458673	5.891747877722807
43	0.0	0.0	0.0	0.0	0.0	0.0	0.0	0.0	0.0	0.0	0.0	0.0	0.0	0.0	0.0	0.0	0.0	6.988693975314215	7.2621910351866	7.791860874261069	6.86726700126421	7.418551628157569	6.785818628314466	6.936452906468313	6.541437296757472	6.180641578662771	5.6187259315042635	5.548893137867328	5.049380315045907	5.033277984614765	5.119257816194041	5.044732726005261	4.836523694320344	4.879677151602988	4.9074671744077065	4.989582221257368	5.307981895301999	4.978771007676502	5.10211619236483	5.1741304156473	5.2693661580295625	5.3195778821651505	5.406021105976047	5.701929582580762	5.644914432582075	5.683749029298351	5.607630708897913	5.733247535312183	5.79277384790398
44	0.0	0.0	0.0	0.0	0.0	0.0	0.0	0.0	0.0	0.0	0.0	0.0	0.0	0.0	0.0	0.0	0.0	0.0	0.0	8.08257401181772	0.0	7.269161531371376	7.154284928946131	7.818903918756323	6.5598055949980445	6.469416839599676	5.94904592606572	5.567714083721814	5.515103872903584	5.740332825139173	5.4668821967334775	5.09965389494015	4.883369933727819	4.944738246068874	4.968568480703631	4.8243472505822895	5.1503284388430925	5.173304850039849	5.177198557846382	5.231950644885291	5.259473599610693	5.6307414343883035	5.5827601371068045	5.510677211286403	5.637582196969298	5.634250618441099	5.806660846795735	5.932563958275772	5.857831680693822
45	0.0	0.0	0.0	0.0	0.0	0.0	0.0	0.0	0.0	0.0	0.0	0.0	0.0	0.0	0.0	7.699765075830609	0.0	0.0	0.0	0.0	7.21766635414135	7.269161531371376	7.041440916839866	6.647671798749428	6.936452906468313	7.6494593941299875	6.722828957591659	5.801475330598786	5.717300994731943	5.896215450163419	5.303018129786616	5.18794056160935	5.135747232201478	5.287883891029053	5.326341307533398	5.165985189450768	5.152025710230216	5.081943173247145	5.244029727432969	5.428718428031791	5.329606829527494	5.373882033157656	5.421921749110513	5.626650274795745	5.582945487822768	5.698351536385498	5.753099606435811	5.757915092697923	5.852687378399752
46	0.0	0.0	0.0	0.0	0.0	0.0	0.0	0.0	0.0	0.0	0.0	0.0	0.0	0.0	0.0	0.0	0.0	0.0	0.0	7.041440916839866	0.0	7.192972184442693	8.121044408673095	7.418551628157569	6.965063277358242	7.39843194934385	6.668898375753159	6.161970826063817	6.280350800435599	5.62186541351374	5.572924018192577	5.645240763373515	5.4985314462123265	5.42911432274589	5.334499122398209	5.151625055342671	5.343630416344452	5.3648664558277	5.264890645205157	5.44049038422096	5.424379077090851	5.6624606538956925	5.683691732831894	5.479959241928847	5.613574783832121	5.545737340701404	5.60420283744129	5.533049313613228	5.658905997201723
47	0.0	0.0	0.0	0.0	0.0	0.0	0.0	0.0	0.0	0.0	0.0	0.0	0.0	0.0	0.0	0.0	0.0	0.0	8.184255215766582	0.0	7.295291760865835	7.699765075830609	0.0	7.651223513087377	7.202539434768871	6.768486084865186	7.1783674163240025	6.686458505162381	6.412121274442432	6.177363557965675	6.182600462551221	5.963523374080468	5.818010964631446	5.6467059644090245	5.446498908021573	5.376563603223284	5.590972925056567	5.561731496385347	5.3013545831674165	5.239252835639718	5.397008869726082	5.5031654261817184	5.537430039935822	5.592273230035772	5.515557671544931	5.451416207651699	5.537458211705609	5.621583924700817	5.70015261402685
48	0.0	0.0	0.0	0.0	0.0	0.0	0.0	0.0	0.0	0.0	0.0	0.0	0.0	0.0	0.0	0.0	0.0	7.651223513087377	0.0	0.0	0.0	8.121044408673095	0.0	0.0	0.0	6.625457650283916	0.0	0.0	7.651223513087377	6.351686218069643	6.405858997112075	6.377652678967451	6.0288916579708935	5.7189037621885035	5.658205138988562	6.004525229334172	5.495756218914417	5.370877164613429	5.496143633909216	5.283928478688326	5.548442849297317	5.385452946616268	5.623408249474441	5.7407998543135825	5.724067327454071	5.454010957352399	5.733633403581019	5.56629595421119	5.5676369688118506
49	0.0	0.0	0.0	0.0	0.0	0.0	0.0	0.0	0.0	0.0	0.0	0.0	0.0	0.0	0.0	0.0	0.0	0.0	0.0	0.0	0.0	0.0	0.0	0.0	0.0	0.0	0.0	0.0	7.876162273041741	6.723294029212161	7.162958786611826	6.584295627542273	6.471567565140546	5.787224891423486	6.196775200866098	6.143504095411476	5.568475294799949	5.403679327462029	5.4230131062979625	5.517363979541809	5.5690650967588144	5.617593043130018	5.535159931615777	5.585845691959717	5.38253983866758	5.5639765204707565	5.5117870473769415	5.5897827730941785	5.539983129170295
50	0.0	0.0	0.0	0.0	0.0	0.0	0.0	0.0	0.0	0.0	0.0	0.0	0.0	0.0	0.0	0.0	0.0	0.0	0.0	0.0	0.0	0.0	0.0	0.0	0.0	8.121044408673095	0.0	0.0	7.365097101673184	7.365097101673184	8.121044408673095	6.650649476104411	6.309621278618488	6.406691092020651	6.177714874970093	5.693621851762119	5.915045285131789	5.674684399431333	5.604292249434073	5.313595466583603	5.65634978411933	5.825384855237306	5.9518370048868015	5.626016699510448	5.578600587811858	5.2859675128162795	5.404363168758169	5.498932024530532	5.406091317159001
51	0.0	0.0	0.0	0.0	0.0	0.0	0.0	0.0	0.0	0.0	0.0	0.0	0.0	0.0	0.0	0.0	0.0	0.0	0.0	0.0	0.0	0.0	0.0	7.651223513087377	0.0	8.121044408673095	8.121044408673095	0.0	8.121044408673095	8.72105884479912	7.1652362331421795	6.969114777058364	6.466080476350205	6.732314207964688	6.473643029536561	6.267283243510706	6.034783491090847	5.77123928868477	5.625800376167408	5.719269003925218	5.797651907652925	5.813310525159363	5.759350919908966	5.59779852434297	5.27647211558819	5.240474623019432	5.332251574942925	5.343250762134636	5.521569568392387
52	0.0	0.0	0.0	0.0	0.0	0.0	0.0	0.0	0.0	0.0	0.0	0.0	0.0	0.0	0.0	0.0	0.0	0.0	0.0	0.0	0.0	0.0	0.0	0.0	0.0	0.0	0.0	0.0	0.0	7.876162273041741	8.121044408673095	8.72105884479912	7.021296590741656	7.874128855101581	6.389848772562393	6.007864964915278	5.9939399713644335	5.818037613762108	5.517807904609722	5.672540837635131	5.877328840741818	5.874754517646924	5.619198958074893	5.480319320346631	5.348694597366854	5.314596754149033	5.160828973206152	5.236479979567262	5.257892574972411
53	0.0	0.0	0.0	0.0	0.0	0.0	0.0	0.0	0.0	0.0	0.0	0.0	0.0	0.0	0.0	0.0	0.0	0.0	0.0	0.0	0.0	0.0	0.0	0.0	0.0	0.0	0.0	0.0	0.0	0.0	0.0	8.72105884479912	7.182248869035018	8.238960123109862	6.527836288106469	6.498748224043702	6.072362465485593	6.0220744555352255	5.799459170522574	5.610776468577265	5.88172827461352	5.730771963434618	5.657045561006646	5.423073406948495	5.174387527921359	5.01825644651551	5.118180178127229	5.211539269434043	5.173894562043586
54	0.0	0.0	0.0	0.0	0.0	0.0	0.0	0.0	0.0	0.0	0.0	0.0	0.0	0.0	0.0	0.0	0.0	0.0	0.0	0.0	0.0	0.0	0.0	0.0	0.0	0.0	0.0	0.0	0.0	0.0	0.0	0.0	8.238960123109862	7.330927863290633	6.582146009285188	6.539197869052398	6.942621009948308	5.870946077310252	5.803424907273104	5.598793023079997	5.589041853434116	5.615037586070205	5.463110957664874	5.254364366641733	5.069443408316521	4.955470637100468	4.8864782016275035	4.917021653039174	4.890914531181228
55	0.0	0.0	0.0	0.0	0.0	0.0	0.0	0.0	0.0	0.0	0.0	0.0	0.0	0.0	0.0	0.0	0.0	0.0	0.0	0.0	0.0	0.0	0.0	0.0	0.0	0.0	0.0	0.0	0.0	0.0	0.0	8.118154611463986	0.0	7.021296590741656	7.021296590741656	7.021296590741656	6.1499730931788985	6.062850302635448	5.881304679969793	5.9096885712656775	5.758440092074297	5.834236667536745	5.415630310728204	5.189194915527023	4.865799592227964	4.852277921281849	4.676059512687441	4.673189979784927	4.611220686390524
56	0.0	0.0	0.0	0.0	0.0	0.0	0.0	0.0	0.0	0.0	0.0	0.0	0.0	0.0	0.0	0.0	0.0	0.0	0.0	0.0	0.0	0.0	0.0	0.0	0.0	0.0	0.0	0.0	0.0	0.0	0.0	8.72105884479912	7.262856619566779	8.238960123109862	7.084468778252724	6.636246803481669	6.71473959575756	6.545124851172712	6.094982389004761	6.555347464503505	5.882508623231381	5.625207561880217	5.366251930154681	5.035342027860968	4.889236918917788	4.627124732256833	4.5423810199481105	4.450456718008921	4.353586316568579
57	0.0	0.0	0.0	0.0	0.0	0.0	0.0	0.0	0.0	0.0	0.0	0.0	0.0	0.0	0.0	0.0	0.0	0.0	0.0	0.0	0.0	0.0	0.0	0.0	0.0	0.0	0.0	0.0	0.0	0.0	0.0	0.0	8.72105884479912	7.6360558897747275	7.182248869035018	6.927595584873769	6.167853276020873	6.364859863793807	6.501575018630637	6.143370318141995	5.874849946509839	5.50067155641006	5.161554417993118	4.811702885829721	4.650518798504774	4.412029366664782	4.3297734219935995	4.129586249112126	4.079678921317668
58	0.0	0.0	0.0	0.0	0.0	0.0	0.0	0.0	0.0	0.0	0.0	0.0	0.0	0.0	0.0	0.0	0.0	0.0	0.0	0.0	0.0	0.0	0.0	0.0	0.0	0.0	0.0	0.0	0.0	0.0	0.0	0.0	0.0	8.118154611463986	7.644010516234632	7.23654935292593	7.012407612909605	6.768981184435706	6.6284370337264935	6.143370318141995	5.932514467090746	5.426618215767408	5.141795391890353	4.747003153186943	4.545917156752957	4.2376041569415275	3.9518729728129554	3.830904443145343	3.8245852534705493
59	0.0	0.0	0.0	0.0	0.0	0.0	0.0	0.0	0.0	0.0	0.0	0.0	0.0	0.0	0.0	0.0	0.0	0.0	0.0	0.0	0.0	0.0	0.0	0.0	0.0	0.0	0.0	0.0	0.0	0.0	0.0	0.0	0.0	0.0	8.548469739348013	8.054635952091648	8.043095603608366	7.4290711729484435	6.660244964977153	6.158614493679703	5.801913422255593	5.393398267009834	5.048266279191297	4.629141303259939	4.27646069009529	3.9150940620882304	3.6537639150713384	3.5499626812497915	3.5995332990788063
60	0.0	0.0	0.0	0.0	0.0	0.0	0.0	0.0	0.0	0.0	0.0	0.0	0.0	0.0	0.0	0.0	0.0	0.0	0.0	0.0	0.0	0.0	0.0	0.0	0.0	0.0	0.0	0.0	0.0	0.0	0.0	0.0	8.525194325297623	8.525194325297623	0.0	7.776516008432681	7.294417286743425	6.872127999224972	6.3900292775357155	6.196717459319135	5.832150594961215	5.2236271396008815	4.879248793006065	4.445163046725972	4.075067886719182	3.6047400882433243	3.400054184330922	3.318646245184387	3.417223382958185
61	0.0	0.0	0.0	0.0	0.0	0.0	0.0	0.0	0.0	0.0	0.0	0.0	0.0	0.0	0.0	0.0	0.0	0.0	0.0	0.0	0.0	0.0	0.0	0.0	0.0	0.0	0.0	0.0	0.0	0.0	0.0	0.0	0.0	0.0	8.548469739348013	7.761085929774545	7.278987208085287	7.761085929774545	7.181652063561181	6.146954232523582	5.849717100089377	5.197107171146702	4.825615713976192	4.312074316829518	3.7371476474431917	3.3253617830492157	3.123726924904398	3.0984547328656706	3.320740925434067
62	0.0	0.0	0.0	0.0	0.0	0.0	0.0	0.0	0.0	0.0	0.0	0.0	0.0	0.0	0.0	0.0	0.0	0.0	0.0	0.0	0.0	0.0	0.0	0.0	0.0	0.0	0.0	0.0	0.0	0.0	0.0	0.0	0.0	0.0	0.0	0.0	8.525194325297623	7.761085929774545	7.013741801405143	5.99458231839721	5.792275543400969	5.216022294920485	4.760157939511894	4.118119859447366	3.5308172545929075	3.1323276159889772	2.9133922443403435	2.9995914471172087	3.2911281677051143
63	0.0	0.0	0.0	0.0	0.0	0.0	0.0	0.0	0.0	0.0	0.0	0.0	0.0	0.0	0.0	0.0	0.0	0.0	0.0	0.0	0.0	0.0	0.0	0.0	0.0	0.0	0.0	0.0	0.0	0.0	0.0	0.0	0.0	0.0	0.0	0.0	0.0	7.422827171143881	7.300342445183015	6.28549624314849	5.93343127968903	5.422555380370373	4.575119048514179	3.891612756741444	3.327149071617442	2.930827386180793	2.808904335812141	2.950214654903201	3.3742167608105493
64	0.0	0.0	0.0	0.0	0.0	0.0	0.0	0.0	0.0	0.0	0.0	0.0	0.0	0.0	0.0	0.0	0.0	0.0	0.0	0.0	0.0	0.0	0.0	0.0	0.0	0.0	0.0	0.0	0.0	0.0	0.0	0.0	0.0	0.0	0.0	0.0	8.525194325297623	8.065438817306942	7.020966754101877	6.28557274201499	6.036423743334453	5.293342118722566	4.531077498867799	3.8000410124974247	3.2146546223296193	2.8586263188066994	2.847832625859697	3.0680294455921553	3.5259266408713392
65	0.0	0.0	0.0	0.0	0.0	0.0	0.0	0.0	0.0	0.0	0.0	0.0	0.0	0.0	0.0	0.0	0.0	0.0	0.0	0.0	0.0	0.0	0.0	0.0	0.0	0.0	0.0	0.0	0.0	0.0	0.0	0.0	0.0	0.0	0.0	0.0	8.065438817306942	0.0	7.5942843973431025	6.892701230254371	6.276633657147432	5.244698590723273	4.5808877151974094	3.7590044976180446	3.202578083060059	2.9206446390923118	2.9552297763542974	3.255332629316686	3.7987605476081425
66	0.0	0.0	0.0	0.0	0.0	0.0	0.0	0.0	0.0	0.0	0.0	0.0	0.0	0.0	0.0	0.0	0.0	0.0	0.0	0.0	0.0	0.0	0.0	0.0	0.0	0.0	0.0	0.0	0.0	0.0	0.0	0.0	0.0	0.0	0.0	0.0	8.568581315591745	7.440688682667181	7.610422026974899	6.727765570732473	6.053238377248295	5.418458363118889	4.547280126140872	3.8539681027549255	3.3156319113376433	3.137668881118894	3.2100938144811098	3.5644115318821203	4.167774214159285
67	0.0	0.0	0.0	0.0	0.0	0.0	0.0	0.0	0.0	0.0	0.0	0.0	0.0	0.0	0.0	0.0	0.0	0.0	0.0	0.0	0.0	0.0	0.0	0.0	0.0	0.0	0.0	0.0	0.0	0.0	0.0	0.0	0.0	0.0	0.0	0.0	8.525194325297623	8.553457303567827	7.797642123786307	6.726514219559608	6.6281607960650035	5.5636891011972125	4.719861824566691	4.02869679418773	3.556253384143626	3.4231268796344976	3.6025804257815546	3.972500214771596	4.810259284372504
68	0.0	0.0	0.0	0.0	0.0	0.0	0.0	0.0	0.0	0.0	0.0	0.0	0.0	0.0	0.0	0.0	0.0	0.0	0.0	0.0	0.0	0.0	0.0	0.0	0.0	0.0	0.0	0.0	0.0	0.0	0.0	0.0	0.0	0.0	0.0	0.0	0.0	0.0	8.096540916157759	7.594384914910815	6.831000043160422	6.043170674928822	5.04269003391592	4.345998726744534	4.012151485052452	3.917397338318162	4.102551023670719	4.7468643386582094	5.670116896861206
69	0.0	0.0	0.0	0.0	0.0	0.0	0.0	0.0	0.0	0.0	0.0	0.0	0.0	0.0	0.0	0.0	0.0	0.0	0.0	0.0	0.0	0.0	0.0	0.0	0.0	0.0	0.0	0.0	0.0	0.0	0.0	0.0	0.0	0.0	0.0	0.0	8.553457303567827	0.0	8.553457303567827	8.07135858187857	6.954437613696269	6.422719144883477	5.5111554668661675	4.868555841403531	4.4822271173278025	4.527899223076534	4.814395376650154	5.4177476580634405	6.562923424461019
70	0.0	0.0	0.0	0.0	0.0	0.0	0.0	0.0	0.0	0.0	0.0	0.0	0.0	0.0	0.0	0.0	0.0	0.0	0.0	0.0	0.0	0.0	0.0	0.0	0.0	0.0	0.0	0.0	0.0	0.0	0.0	0.0	0.0	0.0	0.0	0.0	0.0	0.0	0.0	0.0	7.281476394226267	6.991083417189124	5.953188952389018	5.565878392198769	5.270363169151555	5.213157890277715	5.647432245513613	6.73383609928252	8.068545413400242
71	0.0	0.0	0.0	0.0	0.0	0.0	0.0	0.0	0.0	0.0	0.0	0.0	0.0	0.0	0.0	0.0	0.0	0.0	0.0	0.0	0.0	0.0	0.0	0.0	0.0	0.0	0.0	0.0	0.0	0.0	0.0	0.0	0.0	0.0	0.0	0.0	0.0	8.553457303567827	0.0	0.0	0.0	8.033047425272867	6.7311688891581465	6.7311688891581465	6.334342710464883	6.586751260205094	7.068849981894353	8.033047425272867	0.0
72	0.0	0.0	0.0	0.0	0.0	0.0	0.0	0.0	0.0	0.0	0.0	0.0	0.0	0.0	0.0	0.0	0.0	0.0	0.0	0.0	0.0	0.0	0.0	0.0	0.0	0.0	0.0	0.0	0.0	0.0	0.0	0.0	0.0	0.0	0.0	0.0	0.0	0.0	0.0	0.0	0.0	8.515146146962124	7.550948703583609	8.033047425272867	7.550948703583609	0.0	7.7510377514390445	0.0	0.0
73	0.0	0.0	0.0	0.0	0.0	0.0	0.0	0.0	0.0	0.0	0.0	0.0	0.0	0.0	0.0	0.0	0.0	0.0	0.0	0.0	0.0	0.0	0.0	0.0	0.0	0.0	0.0	0.0	0.0	0.0	0.0	0.0	0.0	0.0	0.0	0.0	0.0	0.0	0.0	0.0	8.515146146962124	8.515146146962124	8.515146146962124	0.0	8.515146146962124	8.515146146962124	0.0	0.0	0.0
74	0.0	0.0	0.0	0.0	0.0	0.0	0.0	0.0	0.0	0.0	0.0	0.0	0.0	0.0	0.0	0.0	0.0	0.0	0.0	0.0	0.0	0.0	0.0	0.0	0.0	0.0	0.0	0.0	0.0	0.0	0.0	0.0	0.0	0.0	0.0	0.0	0.0	0.0	0.0	0.0	0.0	0.0	0.0	0.0	0.0	0.0	0.0	0.0	0.0
75	0.0	0.0	0.0	0.0	0.0	0.0	0.0	0.0	0.0	0.0	0.0	0.0	0.0	0.0	0.0	0.0	0.0	0.0	0.0	0.0	0.0	0.0	0.0	0.0	0.0	0.0	0.0	0.0	0.0	0.0	0.0	0.0	0.0	0.0	0.0	0.0	0.0	0.0	0.0	0.0	0.0	0.0	0.0	0.0	0.0	0.0	0.0	0.0	0.0
76	0.0	0.0	0.0	0.0	0.0	0.0	0.0	0.0	0.0	0.0	0.0	0.0	0.0	0.0	0.0	0.0	0.0	0.0	0.0	0.0	0.0	0.0	0.0	0.0	0.0	0.0	0.0	0.0	0.0	0.0	0.0	0.0	0.0	0.0	0.0	0.0	0.0	0.0	0.0	0.0	0.0	0.0	0.0	0.0	0.0	0.0	0.0	0.0	0.0
77	0.0	0.0	0.0	0.0	0.0	0.0	0.0	0.0	0.0	0.0	0.0	0.0	0.0	0.0	0.0	0.0	0.0	0.0	0.0	0.0	0.0	0.0	0.0	0.0	0.0	0.0	0.0	0.0	0.0	0.0	0.0	0.0	0.0	0.0	0.0	0.0	0.0	0.0	0.0	0.0	0.0	0.0	0.0	0.0	0.0	0.0	0.0	0.0	0.0
78	0.0	0.0	0.0	0.0	0.0	0.0	0.0	0.0	0.0	0.0	0.0	0.0	0.0	0.0	0.0	0.0	0.0	0.0	0.0	0.0	0.0	0.0	0.0	0.0	0.0	0.0	0.0	0.0	0.0	0.0	0.0	0.0	0.0	0.0	0.0	0.0	0.0	0.0	0.0	0.0	0.0	0.0	0.0	0.0	0.0	0.0	0.0	0.0	0.0
79	0.0	0.0	0.0	0.0	0.0	0.0	0.0	0.0	0.0	0.0	0.0	0.0	0.0	0.0	0.0	0.0	0.0	0.0	0.0	0.0	0.0	0.0	0.0	0.0	0.0	0.0	0.0	0.0	0.0	0.0	0.0	0.0	0.0	0.0	0.0	0.0	0.0	0.0	0.0	0.0	0.0	0.0	0.0	0.0	0.0	0.0	0.0	0.0	0.0
[truncated: 31 more columns]
