# Supplementary material for: Machine learning coarse-grained potentials of protein thermodynamics
Source: Nat Commun. 2023 Sep 15;14:5739. doi: 10.1038/s41467-023-41343-1 (PMC10504246; doi:10.1038/s41467-023-41343-1)
Supplement: Supplementary file 4 — Source Data [file 41467_2023_41343_MOESM4_ESM.zip › Source_data/FigureS12/FigureS12b.csv]

time [ns]	RMSD [A]
0.0	6.6414843
0.0001	6.752152
0.0002	6.8367667
0.00030000000000000003	6.916088
0.0004	6.9462757
0.0005	6.935098
0.0006000000000000001	6.938604
0.0007	6.997943
0.0008	7.0087347
0.0009000000000000001	7.038861
0.001	7.0848904
0.0011	7.012925
0.0012000000000000001	6.9058914
0.0013000000000000002	6.8693323
0.0014	6.9152975
0.0015	7.00308
0.0016	7.1206255
0.0017000000000000001	7.1517625
0.0018000000000000002	7.1710224
0.0019	7.1485887
0.002	7.143756
0.0021000000000000003	7.1668067
0.0022	7.016051
0.0023	6.9105787
0.0024000000000000002	6.8570566
0.0025	6.909378
0.0026000000000000003	6.9991283
0.0027	6.9977627
0.0028	6.9982934
0.0029000000000000002	7.0477295
0.003	7.057526
0.0031000000000000003	6.9423847
0.0032	6.803273
0.0033	6.6933093
0.0034000000000000002	6.647423
0.0035	6.5936656
0.0036000000000000003	6.540091
0.0037	6.4457507
0.0038	6.4165373
0.0039000000000000003	6.4148636
0.004	6.434638
0.0041	6.4246664
0.004200000000000001	6.398728
0.0043	6.3134828
0.0044	6.3219957
0.0045000000000000005	6.337114
0.0046	6.3828588
0.0047	6.3839912
0.0048000000000000004	6.3971653
0.0049	6.383685
0.005	6.3191633
0.0051	6.3069105
0.005200000000000001	6.327697
0.0053	6.3466434
0.0054	6.4480505
0.0055000000000000005	6.577316
0.0056	6.6407437
0.0057	6.695189
0.0058000000000000005	6.7148876
0.0059	6.620792
0.006	6.5829563
0.0061	6.551833
0.006200000000000001	6.5558233
0.0063	6.5960937
0.0064	6.642606
0.006500000000000001	6.655653
0.0066	6.6587267
0.0067	6.695058
0.0068000000000000005	6.728574
0.006900000000000001	6.7799177
0.007	6.8429394
0.0071	6.894514
0.007200000000000001	6.864627
0.0073	6.8010564
0.0074	6.8410606
0.007500000000000001	6.8631854
0.0076	6.8933015
0.0077	7.022314
0.0078000000000000005	7.090256
0.0079	7.0751057
0.008	7.0736775
0.0081	7.076772
0.0082	7.1424565
0.0083	7.2544527
0.008400000000000001	7.377911
0.0085	7.5611196
0.0086	7.7555165
0.008700000000000001	7.896032
0.0088	7.8728104
0.0089	7.8386154
0.009000000000000001	7.8350525
0.0091	7.8286457
0.0092	7.819145
0.009300000000000001	7.835664
0.0094	7.8882546
0.0095	7.8787317
0.009600000000000001	7.7695837
0.0097	7.7407646
0.0098	7.7822495
0.0099	7.8563714
0.01	7.8249407
0.010100000000000001	7.7165384
0.0102	7.550459
0.0103	7.534454
0.010400000000000001	7.644254
0.0105	7.770191
0.0106	7.8703203
0.010700000000000001	7.842098
0.0108	7.839366
0.0109	7.87606
0.011000000000000001	7.9275923
0.0111	8.061405
0.0112	8.116871
0.011300000000000001	8.10046
0.0114	8.075815
0.0115	7.9865236
0.011600000000000001	7.9000263
0.0117	7.8398976
0.0118	7.755767
0.0119	7.694563
0.012	7.6220613
0.012100000000000001	7.567833
0.0122	7.4901123
0.0123	7.3914304
0.012400000000000001	7.3575234
0.0125	7.3555336
0.0126	7.3393874
0.012700000000000001	7.3033056
0.0128	7.2579837
0.0129	7.235022
0.013000000000000001	7.260453
0.0131	7.2616115
0.0132	7.256333
0.013300000000000001	7.252903
0.0134	7.2746267
0.0135	7.3053293
0.013600000000000001	7.3949976
0.0137	7.3128166
0.013800000000000002	7.2378416
0.013900000000000001	7.243332
0.014	7.2554283
0.014100000000000001	7.145719
0.0142	7.1229153
0.0143	7.099852
0.014400000000000001	7.0769134
0.0145	6.994803
0.0146	6.9473014
0.014700000000000001	6.979012
0.0148	7.0660615
0.0149	7.1000123
0.015000000000000001	7.086829
0.0151	7.1131577
0.0152	7.076148
0.015300000000000001	7.047419
0.0154	7.083277
0.0155	7.1437926
0.015600000000000001	7.173229
0.015700000000000002	7.1014686
0.0158	7.058952
0.0159	7.0292506
0.016	7.0787883
0.0161	7.1718035
0.0162	7.3031974
0.016300000000000002	7.4131265
0.0164	7.56126
0.0165	7.581693
0.0166	7.538778
0.0167	7.498504
0.016800000000000002	7.5372105
0.016900000000000002	7.5779347
0.017	7.515061
0.0171	7.530729
0.0172	7.5000386
0.0173	7.4812555
0.017400000000000002	7.494979
0.0175	7.550375
0.0176	7.6590962
0.0177	7.7232356
0.0178	7.7966437
0.0179	7.825594
0.018000000000000002	7.7982597
0.0181	7.758663
0.0182	7.693667
0.0183	7.6655517
0.0184	7.558016
0.018500000000000003	7.509454
0.018600000000000002	7.467332
0.0187	7.5351524
0.0188	7.689204
0.0189	7.6575756
0.019	7.5888844
0.019100000000000002	7.571542
0.019200000000000002	7.5841794
0.0193	7.5707703
0.0194	7.5396805
0.0195	7.565442
0.0196	7.5917144
0.019700000000000002	7.6058044
0.0198	7.6285443
0.0199	7.6822267
0.02	7.710984
0.0201	7.7485642
0.020200000000000003	7.751934
0.020300000000000002	7.6856613
0.0204	7.6851645
0.0205	7.798324
0.0206	7.86401
0.0207	7.811314
0.020800000000000003	7.723997
0.020900000000000002	7.73625
0.021	7.763488
0.0211	7.770001
0.0212	7.781635
0.0213	7.7999787
0.021400000000000002	7.808853
0.021500000000000002	7.86801
0.0216	7.847984
0.0217	7.75582
0.0218	7.6099844
0.0219	7.4610877
0.022000000000000002	7.5284214
0.0221	7.596533
0.0222	7.5667205
0.0223	7.5131826
0.0224	7.534349
0.022500000000000003	7.532686
0.022600000000000002	7.450622
0.0227	7.3846536
0.0228	7.3446884
0.0229	7.3879085
0.023	7.4395595
0.023100000000000002	7.417794
0.023200000000000002	7.32266
0.0233	7.279098
0.0234	7.2756534
0.0235	7.3299646
0.0236	7.2911572
0.023700000000000002	7.305033
0.0238	7.3119073
0.0239	7.276209
0.024	7.3419704
0.0241	7.3050485
0.024200000000000003	7.2808104
0.024300000000000002	7.333131
0.0244	7.2890005
0.0245	7.16396
0.0246	7.0840955
0.0247	7.2208943
0.024800000000000003	7.248073
0.024900000000000002	7.199022
0.025	7.172864
0.0251	7.2696543
0.0252	7.351481
0.0253	7.4736867
0.025400000000000002	7.53366
0.025500000000000002	7.5175853
0.0256	7.551439
0.0257	7.609792
0.0258	7.666723
0.025900000000000003	7.701003
0.026000000000000002	7.686166
0.0261	7.669353
0.0262	7.7347207
0.0263	7.7807255
0.0264	7.7726493
0.026500000000000003	7.7432337
0.026600000000000002	7.6992164
0.0267	7.6401205
0.0268	7.584299
0.0269	7.518584
0.027	7.4016347
0.027100000000000003	7.2930756
0.027200000000000002	7.2672224
0.0273	7.258074
0.0274	7.3266525
0.0275	7.2648664
0.027600000000000003	7.1084538
0.027700000000000002	7.0840545
0.027800000000000002	7.1551857
0.0279	7.142165
0.028	7.087079
0.0281	7.133782
0.028200000000000003	7.155612
0.028300000000000002	7.1850824
0.0284	7.194788
0.0285	7.213918
0.0286	7.1792884
0.0287	7.250391
0.028800000000000003	7.294844
0.028900000000000002	7.3204465
0.029	7.33736
0.0291	7.3045206
0.0292	7.3022156
0.029300000000000003	7.2226453
0.029400000000000003	7.182164
0.029500000000000002	7.1915774
0.0296	7.1215696
0.0297	7.0896115
0.0298	7.092001
0.029900000000000003	7.0781875
0.030000000000000002	7.042183
0.030100000000000002	6.998318
0.0302	6.912122
0.0303	6.8583093
0.0304	6.87384
0.030500000000000003	6.926806
0.030600000000000002	6.906756
0.0307	6.928781
0.0308	7.0646615
0.0309	7.1890807
0.031	7.1283884
0.031100000000000003	7.1426854
0.031200000000000002	7.129557
0.0313	7.073889
0.031400000000000004	7.010399
0.0315	7.010593
0.0316	7.0728774
0.0317	7.117062
0.0318	7.118413
0.031900000000000005	7.11667
0.032	7.0725813
0.032100000000000004	7.021711
0.0322	7.0442615
0.0323	7.1620026
0.0324	7.19871
0.0325	7.1618733
0.032600000000000004	7.089386
0.0327	6.9820786
0.0328	7.0569615
0.0329	7.12682
0.033	7.0479155
0.033100000000000004	6.976128
0.0332	6.9862833
0.0333	6.9085097
0.0334	6.8901587
0.0335	6.865456
0.033600000000000005	6.807767
0.0337	6.7994595
0.033800000000000004	6.7768836
0.0339	6.795317
0.034	6.8752594
0.0341	6.95333
0.0342	7.0196943
0.034300000000000004	7.110133
0.0344	7.1694293
0.0345	7.130645
0.0346	7.084708
0.0347	7.1150656
0.034800000000000005	7.242575
0.0349	7.3259373
0.035	7.35603
0.0351	7.3918004
0.0352	7.404518
0.035300000000000005	7.3562937
0.0354	7.3267226
0.035500000000000004	7.338512
0.0356	7.4078484
0.0357	7.4963913
0.0358	7.5746756
0.0359	7.609811
0.036000000000000004	7.6018634
0.0361	7.586158
0.0362	7.7263064
0.0363	7.8193183
0.0364	7.908118
0.036500000000000005	7.9668193
0.0366	7.9825125
0.0367	8.0327
0.0368	8.056388
0.0369	8.033165
0.037000000000000005	8.022153
0.0371	7.945111
0.037200000000000004	7.881312
0.0373	7.8456197
0.0374	7.7756824
0.0375	7.7381654
0.0376	7.705271
0.037700000000000004	7.7197504
0.0378	7.701962
0.0379	7.6707354
0.038	7.65562
0.0381	7.6198983
0.038200000000000005	7.5093546
0.0383	7.466835
0.038400000000000004	7.470698
0.0385	7.4200554
0.0386	7.3815737
0.038700000000000005	7.339815
0.0388	7.398902
0.038900000000000004	7.350554
0.039	7.254871
0.0391	7.2589145
0.0392	7.2816906
0.0393	7.271249
0.039400000000000004	7.225139
0.0395	7.2465076
0.0396	7.216446
0.0397	7.2306833
0.0398	7.2141027
0.039900000000000005	7.2184343
0.04	7.196921
0.040100000000000004	7.1750836
0.0402	7.088294
0.0403	7.0728917
0.040400000000000005	7.069233
0.0405	7.186992
0.040600000000000004	7.2707915
0.0407	7.354665
0.0408	7.323064
0.0409	7.3142114
0.041	7.3063326
0.041100000000000005	7.305963
0.0412	7.459754
0.0413	7.5441866
0.0414	7.5347056
0.0415	7.5361595
0.041600000000000005	7.6000676
0.0417	7.667615
0.041800000000000004	7.687065
0.0419	7.7797594
0.042	7.785492
0.042100000000000005	7.8290696
0.0422	7.840191
0.042300000000000004	7.8315935
0.0424	7.710401
0.0425	7.689966
0.0426	7.7176514
0.0427	7.6893973
0.042800000000000005	7.670256
0.0429	7.62655
0.043000000000000003	7.5974703
0.0431	7.5891256
0.0432	7.6725626
0.043300000000000005	7.7740483
0.0434	7.8512363
0.043500000000000004	7.942484
0.0436	8.054642
0.0437	8.074592
0.0438	8.076216
0.0439	8.047804
0.044000000000000004	8.003374
0.0441	7.9982367
0.0442	8.046476
0.0443	8.127843
0.0444	8.067651
0.044500000000000005	7.903558
0.0446	7.8607883
0.044700000000000004	7.9098463
0.0448	7.8174863
0.0449	7.7427983
0.045000000000000005	7.6273336
0.0451	7.5248218
0.045200000000000004	7.431281
0.0453	7.275941
0.0454	7.198465
0.0455	7.115235
0.0456	7.0853305
0.045700000000000005	7.0546074
0.0458	7.07574
0.0459	7.124445
0.046	7.1543765
0.0461	7.2679353
0.046200000000000005	7.3051133
0.0463	7.184254
0.046400000000000004	7.03712
0.0465	6.955557
0.0466	6.9724016
0.046700000000000005	6.9678984
0.0468	6.9193964
0.046900000000000004	6.857304
0.047	6.840779
0.0471	6.860161
0.0472	6.9481497
0.0473	7.0303416
0.047400000000000005	7.03814
0.0475	7.04175
0.0476	7.007011
0.0477	6.9952736
0.0478	6.984453
0.047900000000000005	6.9033093
0.048	6.7819567
0.048100000000000004	6.7758446
0.0482	6.7210703
0.0483	6.6852126
0.048400000000000006	6.6612215
0.0485	6.6493096
0.048600000000000004	6.716869
0.0487	6.857969
0.0488	6.944877
0.0489	6.9747276
0.049	6.9177923
0.049100000000000005	6.8713293
0.0492	6.9227433
0.049300000000000004	6.9468627
0.0494	6.8925233
0.0495	6.937358
0.049600000000000005	7.0266337
0.0497	7.0591664
0.049800000000000004	7.05552
0.0499	7.066622
0.05	7.1085334
0.050100000000000006	7.1236477
0.0502	7.1566377
0.050300000000000004	7.258874
0.0504	7.2590294
0.0505	7.2402816
0.0506	7.176647
0.0507	7.079105
0.050800000000000005	7.032411
0.0509	6.9704413
0.051000000000000004	6.8984528
0.0511	6.9470997
0.0512	7.0414577
0.051300000000000005	6.9784517
0.0514	6.86356
0.051500000000000004	6.931322
0.0516	6.965864
0.0517	6.951707
0.051800000000000006	6.895249
0.0519	6.8659916
0.052000000000000005	6.8919525
0.0521	6.8259325
0.0522	6.777591
0.0523	6.693983
0.0524	6.580319
0.052500000000000005	6.514019
0.0526	6.5669975
0.052700000000000004	6.632023
0.0528	6.5277734
0.0529	6.492672
0.053000000000000005	6.5359473
0.0531	6.5179443
0.053200000000000004	6.5671515
0.0533	6.617657
0.0534	6.641048
0.053500000000000006	6.566602
0.0536	6.563508
0.053700000000000005	6.6270394
0.0538	6.720842
0.0539	6.730225
0.054	6.836612
0.0541	6.89019
0.054200000000000005	6.8315597
0.0543	6.776016
0.054400000000000004	6.7686787
0.0545	6.76253
0.0546	6.67882
0.054700000000000006	6.6622252
0.0548	6.640257
0.054900000000000004	6.5830073
0.055	6.596714
0.0551	6.617442
0.055200000000000006	6.626916
0.0553	6.6209836
0.055400000000000005	6.6330276
0.0555	6.5522757
0.055600000000000004	6.4573426
0.0557	6.4691143
0.0558	6.476764
0.055900000000000005	6.4140077
0.056	6.4203644
0.056100000000000004	6.465924
0.0562	6.352555
0.0563	6.284455
0.056400000000000006	6.2335944
0.0565	6.146493
0.056600000000000004	6.0340576
0.0567	5.9613776
0.0568	5.90004
0.056900000000000006	5.885971
0.057	5.878452
0.057100000000000005	5.923034
0.0572	5.923513
0.057300000000000004	5.988512
0.0574	6.0351186
0.0575	6.0957813
0.057600000000000005	6.08987
0.0577	6.056362
0.057800000000000004	5.9758663
0.0579	5.9509225
0.058	5.912896
0.058100000000000006	5.8904195
0.0582	5.8741307
0.058300000000000005	5.8218923
0.0584	5.7534676
0.0585	5.7103105
0.058600000000000006	5.6873
0.0587	5.6481547
0.058800000000000005	5.5886097
0.0589	5.561537
0.059000000000000004	5.5689564
0.0591	5.629779
0.0592	5.678386
0.059300000000000005	5.770362
0.0594	5.8292613
0.059500000000000004	5.9319487
0.0596	6.013533
0.0597	6.065655
0.059800000000000006	6.144413
0.0599	6.148208
0.060000000000000005	6.120358
0.0601	5.991899
0.060200000000000004	5.8512325
0.0603	5.7533526
0.0604	5.776803
0.060500000000000005	5.8999496
0.0606	6.0175276
0.060700000000000004	6.071363
0.0608	6.159746
0.0609	6.201071
0.061000000000000006	6.3031855
0.0611	6.3890734
0.061200000000000004	6.3827715
0.0613	6.312185
0.0614	6.2659283
0.061500000000000006	6.32214
0.0616	6.345407
0.061700000000000005	6.4131603
0.0618	6.4877896
0.061900000000000004	6.6378136
0.062	6.6563754
0.0621	6.725095
0.062200000000000005	6.7249527
0.0623	6.786483
0.062400000000000004	6.770069
0.0625	6.737105
0.0626	6.782382
0.0627	6.802816
0.06280000000000001	6.7016425
0.0629	6.5639634
0.063	6.5293207
0.0631	6.459393
0.0632	6.3643885
0.06330000000000001	6.3833213
0.0634	6.418954
0.0635	6.4175773
0.0636	6.319846
0.0637	6.3263054
0.06380000000000001	6.251825
0.0639	6.2582006
0.064	6.264725
0.0641	6.150602
0.06420000000000001	6.1092443
0.06430000000000001	6.0822854
0.0644	6.1431975
0.0645	6.2335463
0.0646	6.3598313
0.06470000000000001	6.51416
0.0648	6.606052
0.0649	6.6690683
0.065	6.760402
0.0651	6.817147
0.06520000000000001	6.78383
0.0653	6.748018
0.0654	6.791986
0.0655	6.8638783
0.0656	6.9607964
0.06570000000000001	6.974486
0.0658	7.004313
0.0659	7.0310645
0.066	7.078066
0.0661	7.116177
0.06620000000000001	7.1899085
0.0663	7.1950035
0.0664	7.247738
0.0665	7.2896247
0.0666	7.22583
0.06670000000000001	7.0674133
0.0668	6.950175
0.0669	6.8765864
0.067	6.8500185
0.0671	6.7999134
0.06720000000000001	6.73364
0.0673	6.677296
0.0674	6.6734695
0.0675	6.6935387
0.06760000000000001	6.726992
0.06770000000000001	6.6820407
0.0678	6.6669264
0.0679	6.664761
0.068	6.7101383
0.06810000000000001	6.756025
0.0682	6.749046
0.0683	6.7102942
0.0684	6.739436
0.0685	6.7213984
0.06860000000000001	6.7525344
0.0687	6.7814326
0.0688	6.8284698
0.0689	6.8573027
0.069	6.8532357
0.06910000000000001	6.857258
0.0692	6.873081
0.0693	6.8959284
0.0694	6.933113
0.0695	6.956107
0.06960000000000001	6.976741
0.0697	6.9650645
0.0698	6.9026284
0.0699	6.9054236
0.07	6.91915
0.07010000000000001	6.8934307
0.0702	6.881517
0.0703	6.8936667
0.0704	6.8974323
0.07050000000000001	6.9413567
0.07060000000000001	6.933495
0.0707	6.914127
0.0708	6.9276333
0.0709	7.0181303
0.07100000000000001	7.148807
0.0711	7.2347136
0.0712	7.252329
0.0713	7.2553945
0.0714	7.270142
0.07150000000000001	7.224431
0.0716	7.1867356
0.0717	7.2888556
0.0718	7.4497914
0.0719	7.5309224
0.07200000000000001	7.5130467
0.0721	7.4710665
0.0722	7.525212
0.0723	7.6484303
0.0724	7.700517
0.07250000000000001	7.687922
0.0726	7.6768804
0.0727	7.750954
0.0728	7.814831
0.0729	7.846379
0.07300000000000001	7.86804
0.0731	7.9325795
0.0732	8.05436
0.0733	8.1413
0.0734	8.209813
0.07350000000000001	8.263248
0.0736	8.252966
0.0737	8.263088
0.0738	8.310972
0.07390000000000001	8.352442
0.07400000000000001	8.353419
0.0741	8.3487425
0.0742	8.364944
0.0743	8.42081
0.07440000000000001	8.384844
0.0745	8.315533
0.0746	8.193302
0.0747	8.127366
0.0748	8.18366
0.07490000000000001	8.173941
0.075	8.057906
0.0751	7.8645563
0.0752	7.684378
0.0753	7.5197387
0.07540000000000001	7.399081
0.0755	7.2409477
0.0756	7.0900755
0.0757	7.0225797
0.0758	6.968115
0.07590000000000001	6.828593
0.076	6.6525383
0.0761	6.528973
0.0762	6.359842
0.0763	6.284947
0.07640000000000001	6.311304
0.0765	6.3613772
0.0766	6.3431873
0.0767	6.3695717
0.07680000000000001	6.376533
0.07690000000000001	6.3846664
0.077	6.3803797
0.0771	6.3381176
0.0772	6.261036
0.07730000000000001	6.253759
0.07740000000000001	6.2715974
0.0775	6.2430043
0.0776	6.1952147
0.0777	6.1684427
0.07780000000000001	6.1069846
0.0779	6.007156
0.078	5.929325
0.0781	5.9064374
0.0782	5.965188
0.07830000000000001	6.0366397
0.0784	6.114687
0.0785	6.1172605
0.0786	6.129868
0.0787	6.1967835
0.07880000000000001	6.2123976
0.0789	6.212761
0.079	6.20673
0.0791	6.267684
0.0792	6.362211
0.07930000000000001	6.464453
0.0794	6.541131
0.0795	6.5952353
0.0796	6.630138
0.07970000000000001	6.6492467
0.07980000000000001	6.643982
0.0799	6.622375
0.08	6.54665
0.0801	6.5712795
0.08020000000000001	6.5893335
0.08030000000000001	6.5904036
0.0804	6.578912
0.0805	6.6360307
0.0806	6.715573
0.08070000000000001	6.7518764
0.08080000000000001	6.7473607
0.0809	6.7331076
0.081	6.6730022
0.0811	6.6210675
0.08120000000000001	6.4567175
0.0813	6.2761
0.0814	6.1952076
0.0815	6.081192
0.0816	5.9942455
0.08170000000000001	5.9604816
0.0818	5.9421554
0.0819	5.815108
0.082	5.596209
0.0821	5.438088
0.08220000000000001	5.3255296
0.0823	5.20594
0.0824	5.200527
0.0825	5.144192
0.0826	5.107501
0.08270000000000001	5.083429
0.0828	5.1093755
0.0829	5.1363745
0.083	5.155959
0.08310000000000001	5.214662
0.08320000000000001	5.264884
0.0833	5.2767634
0.0834	5.3240924
0.0835	5.348944
0.08360000000000001	5.3058887
0.08370000000000001	5.2450047
0.0838	5.157195
0.0839	5.0735846
0.084	5.027555
0.08410000000000001	4.985351
0.08420000000000001	4.9357557
0.0843	4.8699856
0.0844	4.779145
0.0845	4.6726055
0.08460000000000001	4.5964136
0.0847	4.594063
0.0848	4.477605
0.0849	4.3785233
0.085	4.3286657
0.08510000000000001	4.247387
0.0852	4.1126814
0.0853	4.0077176
0.0854	4.025774
0.0855	3.9730022
0.08560000000000001	3.9409113
0.0857	3.9090202
0.0858	3.9326782
0.0859	3.935383
0.08600000000000001	3.8801033
0.08610000000000001	3.8320732
0.0862	3.840339
0.0863	3.8683867
0.0864	3.8832881
0.08650000000000001	3.8647418
0.08660000000000001	3.8157551
0.0867	3.8152716
0.0868	3.9182699
0.0869	3.9760854
0.08700000000000001	3.9984078
0.08710000000000001	4.012188
0.0872	3.950447
0.0873	3.8826914
0.0874	3.8568792
0.08750000000000001	3.804453
0.0876	3.6748788
0.0877	3.486287
0.0878	3.308074
0.0879	3.192283
0.08800000000000001	3.0791972
0.0881	3.0468407
0.0882	3.0237727
0.0883	3.017949
0.0884	3.075153
0.08850000000000001	3.0534492
0.0886	3.0168931
0.0887	2.9744713
0.0888	2.8601062
0.0889	2.8239944
0.08900000000000001	2.809497
0.0891	2.8231878
0.0892	2.8682156
0.0893	2.9328527
0.08940000000000001	3.004425
0.08950000000000001	3.036676
0.0896	3.020137
0.0897	2.9685278
0.0898	2.9754813
0.08990000000000001	2.950577
0.09000000000000001	2.9222891
0.0901	2.8560529
0.0902	2.8514435
0.0903	2.8554194
0.09040000000000001	2.89506
0.09050000000000001	2.9042506
0.0906	2.9118364
0.0907	2.915379
0.0908	2.9334006
0.09090000000000001	2.8751094
0.091	2.7997167
0.0911	2.712708
0.0912	2.5916119
0.0913	2.5243716
0.09140000000000001	2.4677465
0.0915	2.4162354
0.0916	2.4139156
0.0917	2.4238288
0.0918	2.3708022
0.09190000000000001	2.3004026
0.092	2.2421088
0.0921	2.2093782
0.0922	2.1423678
0.09230000000000001	2.1246753
0.09240000000000001	2.1748319
0.0925	2.289055
0.0926	2.4057198
0.0927	2.505553
0.09280000000000001	2.5633812
0.09290000000000001	2.536514
0.093	2.4528134
0.0931	2.415676
0.0932	2.4380481
0.09330000000000001	2.4383116
0.09340000000000001	2.4520314
0.0935	2.4216104
0.0936	2.419544
0.0937	2.3530095
0.09380000000000001	2.2811399
0.09390000000000001	2.1791267
0.094	2.0551825
0.0941	2.0063772
0.0942	2.0714219
0.09430000000000001	2.1500936
0.0944	2.2639382
0.0945	2.323828
0.0946	2.3526986
0.0947	2.426541
0.09480000000000001	2.5028088
0.0949	2.5795782
0.095	2.5957448
0.0951	2.5715013
0.0952	2.5498793
0.09530000000000001	2.561998
0.0954	2.6325939
0.0955	2.6808777
0.0956	2.7534447
0.09570000000000001	2.8179364
0.09580000000000001	2.8496873
0.0959	2.8899207
0.096	2.9107265
0.0961	2.9542482
0.09620000000000001	2.9232445
0.09630000000000001	2.8620622
0.0964	2.7964287
0.0965	2.7888157
0.0966	2.7688375
0.09670000000000001	2.7560143
0.09680000000000001	2.6829107
0.0969	2.6063776
0.097	2.564836
0.0971	2.6137476
0.09720000000000001	2.686003
0.09730000000000001	2.7109048
0.0974	2.7710166
0.0975	2.8070824
0.0976	2.8504155
0.09770000000000001	2.9481876
0.0978	3.0025115
0.0979	3.0464625
0.098	3.044741
0.0981	2.9783983
0.09820000000000001	2.9131856
0.0983	2.858718
0.0984	2.8776665
0.0985	2.9125884
0.09860000000000001	3.0425246
0.09870000000000001	3.1699502
0.0988	3.2392213
0.0989	3.2441885
0.099	3.2216098
0.09910000000000001	3.1974502
0.09920000000000001	3.1595464
0.0993	3.1531572
0.0994	3.1347082
0.0995	3.1350396
0.09960000000000001	3.1669717
0.09970000000000001	3.168855
0.0998	3.1403654
0.0999	3.1059477
0.1	3.0800736
0.10010000000000001	3.0516298
0.10020000000000001	2.96917
0.1003	2.9137945
0.1004	2.8675778
0.1005	2.8115673
0.10060000000000001	2.8442667
0.10070000000000001	2.956936
0.1008	3.009922
0.1009	3.0507138
0.101	3.1457872
0.10110000000000001	3.2223341
0.1012	3.3082376
0.1013	3.3939493
0.1014	3.4498627
0.1015	3.5393012
0.10160000000000001	3.663268
0.1017	3.7772226
0.1018	3.8182847
0.1019	3.7605505
0.10200000000000001	3.710078
0.10210000000000001	3.6808062
0.1022	3.6903565
0.1023	3.691035
0.1024	3.6316814
0.10250000000000001	3.6400836
0.10260000000000001	3.5956311
0.1027	3.580981
0.1028	3.5876067
0.1029	3.6328611
0.10300000000000001	3.6222322
0.10310000000000001	3.611973
0.1032	3.5209417
0.1033	3.4681926
0.1034	3.39013
0.10350000000000001	3.2883806
0.10360000000000001	3.1813135
0.1037	3.0421224
0.1038	2.9182415
0.1039	2.70099
0.10400000000000001	2.5337214
0.1041	2.447071
0.1042	2.4331841
0.1043	2.440786
0.1044	2.506168
0.10450000000000001	2.6163836
0.1046	2.7268329
0.1047	2.717837
0.1048	2.7396014
0.10490000000000001	2.7410936
0.10500000000000001	2.6982622
0.1051	2.6970396
0.1052	2.6835368
0.1053	2.6154625
0.10540000000000001	2.5544899
0.10550000000000001	2.5072587
0.1056	2.4812145
0.1057	2.420049
0.1058	2.4135208
0.10590000000000001	2.4694278
0.10600000000000001	2.6019955
0.1061	2.661023
0.1062	2.7574685
0.1063	2.7918494
0.10640000000000001	2.8197534
0.10650000000000001	2.7921886
0.1066	2.8266373
0.1067	2.875709
0.1068	2.8765624
0.10690000000000001	2.916907
0.10700000000000001	2.9069383
0.1071	2.903093
0.1072	2.9025705
0.1073	2.9273074
0.10740000000000001	2.8673239
0.1075	2.769539
0.1076	2.6757448
0.1077	2.5543237
0.1078	2.4487891
0.10790000000000001	2.3120265
0.108	2.2382312
0.1081	2.1592357
0.1082	2.1236951
0.10830000000000001	2.234432
0.10840000000000001	2.4502325
0.1085	2.6245966
0.1086	2.7110531
0.1087	2.787628
0.10880000000000001	2.8989944
0.10890000000000001	2.969698
0.109	3.0320725
0.1091	3.0293744
0.1092	2.9969716
0.10930000000000001	2.9818854
0.10940000000000001	2.9240808
0.1095	2.8983188
0.1096	2.9197855
0.1097	2.8936408
0.10980000000000001	2.8193119
0.10990000000000001	2.7390778
0.11	2.75651
0.1101	2.80597
0.1102	2.7997272
0.11030000000000001	2.7963426
0.11040000000000001	2.7563534
0.1105	2.6867623
0.1106	2.6395192
0.1107	2.5510902
0.11080000000000001	2.4147596
0.1109	2.27027
0.111	2.184484
0.1111	2.2104146
0.11120000000000001	2.2415497
0.11130000000000001	2.2080564
0.1114	2.142031
0.1115	2.0319338
0.1116	2.0424678
0.11170000000000001	2.1371515
0.11180000000000001	2.281173
0.1119	2.4305468
0.112	2.573724
0.1121	2.6563475
0.11220000000000001	2.665738
0.11230000000000001	2.5875847
0.1124	2.5493333
0.1125	2.4802623
0.1126	2.4190464
0.11270000000000001	2.473881
0.11280000000000001	2.4975798
0.1129	2.5285497
0.113	2.5813897
0.1131	2.6179087
0.11320000000000001	2.6597102
0.11330000000000001	2.728019
0.1134	2.8194382
0.1135	2.8591964
0.1136	2.8620248
0.11370000000000001	2.866708
0.11380000000000001	2.7869444
0.1139	2.8258846
0.114	2.860458
0.11410000000000001	2.9809713
0.11420000000000001	3.068663
0.1143	3.2283041
0.1144	3.2415721
0.1145	3.1644888
0.11460000000000001	3.1136036
0.11470000000000001	3.0787566
0.1148	3.0284314
0.1149	3.0233834
0.115	3.0466218
0.11510000000000001	3.080629
0.11520000000000001	3.131163
0.1153	3.2207696
0.1154	3.2713768
0.1155	3.306666
0.11560000000000001	3.3193784
0.11570000000000001	3.3503792
0.1158	3.3530655
0.1159	3.3634372
0.116	3.3179088
0.11610000000000001	3.292951
0.11620000000000001	3.247507
0.1163	3.17458
0.1164	3.1319933
0.1165	3.0735312
0.11660000000000001	3.0399463
0.11670000000000001	3.0366502
0.1168	3.0783224
0.1169	3.0957866
0.117	3.0908842
0.11710000000000001	3.1479774
0.11720000000000001	3.193187
0.1173	3.1458898
0.1174	3.105217
0.11750000000000001	2.9668484
0.11760000000000001	2.834936
0.1177	2.715004
0.1178	2.6123834
0.1179	2.5139358
0.11800000000000001	2.4953785
0.11810000000000001	2.4371142
0.1182	2.431722
0.1183	2.4917953
0.1184	2.642713
0.11850000000000001	2.7520916
0.11860000000000001	2.8225896
0.1187	2.779811
0.1188	2.6694794
0.1189	2.588094
0.11900000000000001	2.5130877
0.11910000000000001	2.4413023
0.1192	2.4075353
0.1193	2.475629
0.1194	2.5052257
0.11950000000000001	2.457075
0.11960000000000001	2.4446697
0.1197	2.4245353
0.1198	2.3909068
0.1199	2.3183188
0.12000000000000001	2.2872002
0.12010000000000001	2.3342426
0.1202	2.3962069
0.1203	2.4539816
0.12040000000000001	2.454396
0.12050000000000001	2.3949971
0.1206	2.3918185
0.1207	2.3755455
0.1208	2.3640633
0.12090000000000001	2.389578
0.12100000000000001	2.3919544
0.1211	2.2986484
0.1212	2.252502
0.1213	2.2604241
0.12140000000000001	2.357896
0.12150000000000001	2.4526105
0.1216	2.4875824
0.1217	2.4677541
0.1218	2.4301338
0.12190000000000001	2.4028041
0.12200000000000001	2.3687387
0.1221	2.3430817
0.1222	2.325891
0.1223	2.2804687
0.12240000000000001	2.2093117
0.12250000000000001	2.1799827
0.1226	2.2198596
0.1227	2.2562249
0.1228	2.2303813
0.12290000000000001	2.248784
0.12300000000000001	2.3165889
0.1231	2.3420656
0.1232	2.3049693
0.1233	2.3303304
0.12340000000000001	2.4066734
0.12350000000000001	2.462753
0.1236	2.4645097
0.1237	2.4169755
0.12380000000000001	2.3461277
0.12390000000000001	2.3605056
0.124	2.3807678
0.1241	2.4465406
0.1242	2.5013504
0.12430000000000001	2.5148208
0.12440000000000001	2.5119092
0.1245	2.5562644
0.1246	2.592564
0.1247	2.615243
0.12480000000000001	2.600248
0.12490000000000001	2.547941
0.125	2.5455005
0.12510000000000002	2.599184
0.1252	2.6349654
0.1253	2.6143494
0.1254	2.6258419
0.1255	2.5159025
0.12560000000000002	2.4252725
0.1257	2.3274076
0.1258	2.2772913
0.1259	2.290656
0.126	2.2551262
0.12610000000000002	2.3319478
0.1262	2.3847265
0.1263	2.4130578
0.1264	2.4249344
0.1265	2.4225621
0.12660000000000002	2.4361491
0.1267	2.4572642
0.1268	2.4667983
0.1269	2.4072993
0.127	2.356264
0.12710000000000002	2.323679
0.1272	2.2968462
0.1273	2.2516627
0.1274	2.2683566
0.1275	2.245888
0.12760000000000002	2.2594726
0.1277	2.229443
0.1278	2.191891
0.1279	2.1634753
0.128	2.1002438
0.12810000000000002	2.0964303
0.1282	2.1652296
0.1283	2.2611868
0.12840000000000001	2.3525865
0.1285	2.4216964
0.12860000000000002	2.484948
0.1287	2.5337741
0.1288	2.5292563
0.12890000000000001	2.496112
0.129	2.4146914
0.1291	2.3929949
0.1292	2.4570293
0.1293	2.5613716
0.12940000000000002	2.5857406
0.1295	2.56964
0.1296	2.53268
0.1297	2.5082679
0.1298	2.466328
0.12990000000000002	2.4549713
0.13	2.4160733
0.1301	2.2994487
0.1302	2.1930707
0.1303	2.1228218
0.13040000000000002	2.0840237
0.1305	2.0876195
0.1306	2.174215
0.1307	2.2667737
0.1308	2.3624792
0.13090000000000002	2.4505293
0.131	2.5131967
0.1311	2.5923026
0.1312	2.65461
0.1313	2.7372298
0.13140000000000002	2.7024062
0.1315	2.6099985
0.1316	2.4779232
0.1317	2.3931994
0.1318	2.3579924
0.13190000000000002	2.3793259
0.132	2.4308147
0.1321	2.4780235
0.1322	2.4994488
0.1323	2.4889488
0.13240000000000002	2.468664
0.1325	2.4748
0.1326	2.4440372
0.1327	2.3771276
0.1328	2.3103142
0.13290000000000002	2.2896574
0.133	2.2731304
0.1331	2.1953113
0.1332	2.0290804
0.1333	1.9519708
0.13340000000000002	1.9287221
0.1335	1.9984275
0.1336	2.1625142
0.1337	2.2352457
0.1338	2.2507048
0.13390000000000002	2.2222943
0.134	2.2384856
0.1341	2.2713284
0.1342	2.271753
0.1343	2.3340282
0.13440000000000002	2.4027348
0.1345	2.417018
0.1346	2.373481
0.13470000000000001	2.3209212
0.1348	2.2887795
0.13490000000000002	2.3010569
0.135	2.37437
0.1351	2.5360427
0.13520000000000001	2.6623766
0.1353	2.690012
0.13540000000000002	2.7303164
0.1355	2.700006
0.1356	2.6775408
0.13570000000000002	2.621343
0.1358	2.500626
0.1359	2.3278692
0.136	2.2430892
0.1361	2.2654316
0.13620000000000002	2.2329483
0.1363	2.2156181
0.1364	2.1666288
0.1365	2.2134442
0.1366	2.342975
0.13670000000000002	2.4691494
0.1368	2.5965307
0.1369	2.639019
0.137	2.5910063
0.1371	2.538127
0.13720000000000002	2.4765708
0.1373	2.4474092
0.1374	2.43369
0.1375	2.3880599
0.1376	2.3438804
0.13770000000000002	2.2654154
0.1378	2.1982152
0.1379	2.2264793
0.138	2.2586334
0.1381	2.2562532
0.13820000000000002	2.2831645
0.1383	2.290012
0.1384	2.3160036
0.1385	2.3529172
0.1386	2.3831444
0.13870000000000002	2.351885
0.1388	2.3443434
0.1389	2.315993
0.139	2.268035
0.1391	2.2327378
0.13920000000000002	2.260583
0.1393	2.3228738
0.1394	2.4311593
0.1395	2.5106287
0.1396	2.6039133
0.13970000000000002	2.6483812
0.1398	2.7092624
0.1399	2.7889028
0.14	2.9046814
0.1401	3.0065222
0.14020000000000002	3.0041294
0.1403	2.968778
0.1404	2.9771583
0.1405	3.0345757
0.1406	3.0608497
0.14070000000000002	3.0660067
0.1408	3.1186726
0.1409	3.222365
0.14100000000000001	3.2271636
0.1411	3.1877651
0.14120000000000002	3.1906936
0.1413	3.1153135
0.1414	3.0242877
0.14150000000000001	2.863798
0.1416	2.710777
0.14170000000000002	2.6077404
0.1418	2.565564
0.1419	2.5443366
0.14200000000000002	2.4753845
0.1421	2.414216
0.1422	2.4213715
0.1423	2.476166
0.1424	2.5474122
0.14250000000000002	2.6720347
0.1426	2.751445
0.1427	2.763522
0.1428	2.8046093
0.1429	2.7926664
0.14300000000000002	2.702302
0.1431	2.5950487
0.1432	2.5707855
0.1433	2.6119618
0.1434	2.699051
0.14350000000000002	2.7388546
0.1436	2.724794
0.1437	2.679206
0.1438	2.6060977
0.1439	2.5098572
0.14400000000000002	2.3959663
0.1441	2.3421826
0.1442	2.3212514
0.1443	2.319038
0.1444	2.263843
0.14450000000000002	2.1987927
0.1446	2.1364217
0.1447	2.120437
0.1448	2.167304
0.1449	2.2122543
0.14500000000000002	2.2818055
0.1451	2.3393028
0.1452	2.4246063
0.1453	2.481896
0.1454	2.568854
0.14550000000000002	2.6204116
0.1456	2.7395809
0.1457	2.8589547
0.1458	2.8766084
0.1459	2.8276854
0.14600000000000002	2.7531533
0.1461	2.6695063
0.1462	2.6885307
0.1463	2.7524154
0.1464	2.7241867
0.14650000000000002	2.6260555
0.1466	2.560245
0.1467	2.5157485
0.1468	2.4420593
0.1469	2.3966024
0.14700000000000002	2.3521705
0.1471	2.2960856
0.1472	2.2169313
0.14730000000000001	2.1632526
0.1474	2.1494167
0.14750000000000002	2.207248
0.1476	2.2948103
0.1477	2.3563185
0.14780000000000001	2.4002023
0.1479	2.4660664
0.14800000000000002	2.5568135
0.1481	2.646544
0.1482	2.6922524
0.14830000000000002	2.6463652
0.1484	2.6154916
0.14850000000000002	2.5979784
0.1486	2.5770798
0.1487	2.549668
0.14880000000000002	2.5614216
0.1489	2.5847118
0.149	2.594266
0.1491	2.6186295
0.1492	2.6822875
0.14930000000000002	2.7717454
0.1494	2.9109776
0.1495	3.0326262
0.1496	3.0539174
0.1497	3.129274
0.14980000000000002	3.169499
0.1499	3.0991652
0.15	3.012631
0.1501	3.0164952
0.1502	3.0933154
0.15030000000000002	3.214115
0.1504	3.3040245
0.1505	3.4223764
0.1506	3.4972703
0.1507	3.521519
0.15080000000000002	3.5157964
0.1509	3.5605762
0.151	3.631227
0.1511	3.6558938
0.1512	3.6670759
0.15130000000000002	3.725615
0.1514	3.7796512
0.1515	3.8724363
0.1516	3.9900825
0.1517	4.1291413
0.15180000000000002	4.2444987
0.1519	4.2774954
0.152	4.3356123
0.1521	4.310907
0.1522	4.2451286
0.15230000000000002	4.2252283
0.1524	4.2322707
0.1525	4.199001
0.1526	4.1353364
0.1527	4.1313877
0.15280000000000002	4.0531106
0.1529	3.9427834
0.153	3.804669
0.1531	3.6918085
0.1532	3.6573038
0.15330000000000002	3.6667998
0.1534	3.693526
0.1535	3.6520474
0.15360000000000001	3.6438253
0.1537	3.5685964
0.15380000000000002	3.5428054
0.1539	3.4496632
0.154	3.3255217
0.15410000000000001	3.192268
0.1542	3.1012397
0.15430000000000002	3.0104823
0.1544	2.9947522
0.1545	2.9435925
0.15460000000000002	2.8967643
0.1547	2.9573162
0.15480000000000002	3.0962117
0.1549	3.1583564
0.155	3.17621
0.15510000000000002	3.2173607
0.1552	3.2623925
0.1553	3.2571414
0.1554	3.3240395
0.1555	3.3501015
0.15560000000000002	3.3325095
0.1557	3.3437068
0.1558	3.3515182
0.1559	3.2796082
0.156	3.2202702
0.15610000000000002	3.1661663
0.1562	3.1066144
0.1563	3.0340996
0.1564	2.9291687
0.1565	2.808093
0.15660000000000002	2.7439544
0.1567	2.7645214
0.1568	2.7857838
0.1569	2.8589652
0.157	2.9098353
0.15710000000000002	2.9545834
0.1572	2.9568186
0.1573	3.0272965
0.1574	3.0973833
0.1575	3.190161
0.15760000000000002	3.2954485
0.1577	3.329661
0.1578	3.3246095
0.1579	3.320002
0.158	3.354006
0.15810000000000002	3.4274497
0.1582	3.4724376
0.1583	3.5123496
0.1584	3.5374672
0.1585	3.553456
0.15860000000000002	3.5685623
0.1587	3.642255
0.1588	3.702421
0.1589	3.762685
0.159	3.7611945
0.15910000000000002	3.7204702
0.1592	3.6411068
0.1593	3.5951254
0.15940000000000001	3.5644526
0.1595	3.5056813
0.15960000000000002	3.464707
0.1597	3.421516
0.1598	3.3512108
0.15990000000000001	3.2506425
0.16	3.119579
0.16010000000000002	3.0167632
0.1602	2.8831394
0.1603	2.729197
0.16040000000000001	2.611809
0.1605	2.5448773
0.16060000000000002	2.4394908
0.1607	2.4092457
0.1608	2.3461869
0.16090000000000002	2.3124042
0.161	2.2334933
0.16110000000000002	2.18343
0.1612	2.2044663
0.1613	2.2967398
0.16140000000000002	2.3869586
0.1615	2.4658701
0.16160000000000002	2.4400256
0.1617	2.4276094
0.1618	2.456956
0.16190000000000002	2.5141325
0.162	2.5664828
0.1621	2.656716
0.1622	2.7170815
0.1623	2.7298205
0.16240000000000002	2.733033
0.1625	2.7527344
0.1626	2.7459145
0.1627	2.7927065
0.1628	2.744937
0.16290000000000002	2.63345
0.163	2.5660048
0.1631	2.532813
0.1632	2.5205128
0.1633	2.481352
0.16340000000000002	2.3747616
0.1635	2.3520944
0.1636	2.3987503
0.1637	2.4795904
0.1638	2.59719
0.16390000000000002	2.6797895
0.164	2.7071483
0.1641	2.7267008
0.1642	2.7431424
0.1643	2.6851394
0.16440000000000002	2.6577733
0.1645	2.6421623
0.1646	2.6175199
0.1647	2.593755
0.1648	2.5990198
0.16490000000000002	2.613844
0.165	2.6207228
0.1651	2.6604428
0.1652	2.7091181
0.1653	2.7439532
0.16540000000000002	2.727525
0.1655	2.781954
0.1656	2.8371398
0.16570000000000001	2.8947847
0.1658	2.9207335
0.16590000000000002	2.889267
0.166	2.8398578
0.1661	2.806539
0.16620000000000001	2.7452855
0.1663	2.6979382
0.16640000000000002	2.5784748
0.1665	2.4666247
0.1666	2.4183207
0.16670000000000001	2.3502042
0.1668	2.3118997
0.16690000000000002	2.261551
0.167	2.2614036
0.1671	2.2148223
0.16720000000000002	2.186424
0.1673	2.185667
0.16740000000000002	2.2169065
0.1675	2.2386248
0.1676	2.1977108
0.16770000000000002	2.2018442
0.1678	2.2300708
0.16790000000000002	2.2512267
0.168	2.215045
0.1681	2.2164779
0.16820000000000002	2.2899477
0.1683	2.346916
0.16840000000000002	2.358971
0.1685	2.43323
0.1686	2.4858286
0.16870000000000002	2.5089223
0.1688	2.463062
0.1689	2.4243577
0.169	2.4068153
0.1691	2.394684
0.16920000000000002	2.3917453
0.1693	2.4326172
0.1694	2.5081775
0.1695	2.572589
0.1696	2.6325128
0.16970000000000002	2.6659522
0.1698	2.6415465
0.1699	2.5635989
0.17	2.5465314
0.1701	2.6159282
0.17020000000000002	2.692989
0.1703	2.7238994
0.1704	2.7329898
0.1705	2.7533865
0.1706	2.7542388
0.17070000000000002	2.739395
0.1708	2.6917276
0.1709	2.6942677
0.171	2.7072573
0.1711	2.6229289
0.17120000000000002	2.5312212
0.1713	2.4900403
0.1714	2.4422765
0.1715	2.363751
0.1716	2.3070161
0.17170000000000002	2.2924986
0.1718	2.3107247
0.1719	2.3662415
0.17200000000000001	2.4035962
0.1721	2.3818483
0.17220000000000002	2.386479
0.1723	2.3735273
0.1724	2.346055
0.17250000000000001	2.3744774
0.1726	2.4341798
0.17270000000000002	2.4543877
0.1728	2.4546437
0.1729	2.4521675
0.17300000000000001	2.4958024
0.1731	2.530825
0.17320000000000002	2.564122
0.1733	2.5453036
0.1734	2.5899892
0.17350000000000002	2.6813848
0.1736	2.699896
0.17370000000000002	2.6780035
0.1738	2.6961389
0.1739	2.7218795
0.17400000000000002	2.7775252
0.1741	2.8720438
0.17420000000000002	2.9054642
0.1743	2.9058394
0.1744	2.8515174
0.17450000000000002	2.693209
0.1746	2.526487
0.17470000000000002	2.4622152
0.1748	2.485
0.1749	2.5365295
0.17500000000000002	2.5139503
0.1751	2.5501943
0.1752	2.5065382
0.1753	2.3992646
0.1754	2.3433485
0.17550000000000002	2.3946261
0.1756	2.5320148
0.1757	2.6654308
0.1758	2.7550519
0.1759	2.8187952
0.17600000000000002	2.853342
0.1761	2.85177
0.1762	2.8120298
0.1763	2.7213082
0.1764	2.6302629
0.17650000000000002	2.55555
0.1766	2.4352055
0.1767	2.3797703
0.1768	2.3425918
0.1769	2.319984
0.17700000000000002	2.320095
0.1771	2.3306122
0.1772	2.3168192
0.1773	2.3084679
0.1774	2.2545805
0.17750000000000002	2.269265
0.1776	2.3350472
0.1777	2.4086766
0.1778	2.4920049
0.1779	2.51619
0.17800000000000002	2.4866967
0.1781	2.425504
0.1782	2.4189208
0.17830000000000001	2.4575822
0.1784	2.5620034
0.17850000000000002	2.6778388
0.1786	2.7760305
0.1787	2.8381
0.17880000000000001	2.852568
0.1789	2.8393312
0.17900000000000002	2.9048321
0.1791	3.0038772
0.1792	3.1370478
0.17930000000000001	3.2205935
0.1794	3.3013887
0.17950000000000002	3.3322108
0.1796	3.2449698
0.1797	3.1088562
0.17980000000000002	2.9958205
0.1799	2.901415
0.18000000000000002	2.7910945
0.1801	2.7414386
0.1802	2.6908329
0.18030000000000002	2.6613252
0.1804	2.7026594
0.18050000000000002	2.743112
0.1806	2.8086302
0.1807	2.8095336
0.18080000000000002	2.7584662
0.1809	2.776807
0.18100000000000002	2.82559
0.1811	2.8357313
0.1812	2.7804308
0.18130000000000002	2.7161093
0.1814	2.7023888
0.18150000000000002	2.7036815
0.1816	2.7408836
0.1817	2.8287125
0.18180000000000002	2.9623542
0.1819	3.0349793
0.182	2.9904637
0.1821	2.8839948
0.1822	2.777834
0.18230000000000002	2.6741843
0.1824	2.5938008
0.1825	2.5577657
0.1826	2.509724
0.1827	2.5081286
0.18280000000000002	2.5510325
0.1829	2.6113367
0.183	2.6827934
0.1831	2.7580535
0.1832	2.8493826
0.18330000000000002	2.9170845
0.1834	2.9905427
0.1835	3.0091918
0.1836	2.911206
0.1837	2.8363876
0.18380000000000002	2.7518432
0.1839	2.6171517
0.184	2.5014255
0.1841	2.4154713
0.1842	2.4416206
0.18430000000000002	2.498877
0.1844	2.5686345
0.1845	2.5753396
0.18460000000000001	2.6175723
0.1847	2.6286411
0.18480000000000002	2.663261
0.1849	2.723907
0.185	2.763612
0.18510000000000001	2.8272731
0.1852	2.9514444
0.18530000000000002	3.0527148
0.1854	3.1822827
0.1855	3.1907434
0.18560000000000001	3.1941342
0.1857	3.2076488
0.18580000000000002	3.1302729
0.1859	3.0747933
0.186	3.0241964
0.18610000000000002	2.954318
0.1862	2.9287481
0.18630000000000002	2.9696183
0.1864	3.0012317
0.1865	2.989048
0.18660000000000002	2.9578712
0.1867	2.9949105
0.18680000000000002	3.0279298
0.1869	3.0758846
0.187	3.1228626
0.18710000000000002	3.1643968
0.1872	3.1690023
0.18730000000000002	3.1858897
0.1874	3.122315
0.1875	3.0063689
0.18760000000000002	2.9406052
0.1877	2.9225981
0.18780000000000002	2.9041936
0.1879	2.8975499
0.188	2.9605362
0.18810000000000002	3.039844
0.1882	3.0656514
0.1883	3.0549557
0.1884	2.9585152
0.1885	2.8245647
0.18860000000000002	2.6973414
0.1887	2.589951
0.1888	2.5092602
0.1889	2.4660969
0.189	2.411006
0.18910000000000002	2.3180816
0.1892	2.288209
0.1893	2.2719018
0.1894	2.2659712
0.1895	2.2241702
0.18960000000000002	2.1971178
0.1897	2.21391
0.1898	2.1775825
0.1899	2.1454325
0.19	2.1968617
0.19010000000000002	2.2586696
0.1902	2.34753
0.1903	2.3827572
0.1904	2.381915
0.1905	2.3507621
0.19060000000000002	2.3126297
0.1907	2.3301191
0.1908	2.3277743
0.19090000000000001	2.347002
0.191	2.4052162
0.19110000000000002	2.4680088
0.1912	2.4609644
0.1913	2.4050615
0.19140000000000001	2.3677545
0.1915	2.2624774
0.19160000000000002	2.1546857
0.1917	2.112436
0.1918	2.1130385
0.19190000000000002	2.067526
0.192	2.046713
0.19210000000000002	2.1019797
0.1922	2.1954887
0.1923	2.307997
0.19240000000000002	2.4347315
0.1925	2.5213661
0.19260000000000002	2.5334187
0.1927	2.4663837
0.1928	2.3725827
0.19290000000000002	2.285285
0.193	2.2225063
0.19310000000000002	2.1415455
0.1932	2.072514
0.1933	2.0200818
0.19340000000000002	2.0018363
0.1935	2.0443509
0.19360000000000002	2.1073942
0.1937	2.0940027
0.1938	2.1567585
0.19390000000000002	2.2118318
0.194	2.265349
0.19410000000000002	2.270419
0.1942	2.2710202
0.1943	2.214293
0.19440000000000002	2.1370468
0.1945	2.064392
0.19460000000000002	2.021788
0.1947	1.9606464
0.1948	1.954335
0.19490000000000002	2.0350795
0.195	2.1851377
0.1951	2.2726393
0.1952	2.3212228
0.1953	2.3814301
0.19540000000000002	2.3696525
0.1955	2.3687634
0.1956	2.3341196
0.1957	2.255151
0.1958	2.208302
0.19590000000000002	2.1475077
0.196	2.1178813
0.1961	2.0674677
0.1962	2.0849752
0.1963	2.1162417
0.19640000000000002	2.2320364
0.1965	2.3859923
0.1966	2.5056922
0.1967	2.466395
0.1968	2.3442152
0.19690000000000002	2.2060728
0.197	2.1249785
0.1971	2.0339742
0.19720000000000001	1.9673109
0.1973	2.055862
0.19740000000000002	2.195656
0.1975	2.3255827
0.1976	2.3893046
0.19770000000000001	2.450003
0.1978	2.509783
0.19790000000000002	2.5149667
0.198	2.530465
0.1981	2.520019
0.19820000000000002	2.4280603
0.1983	2.2981546
0.19840000000000002	2.2764313
0.1985	2.2517474
0.1986	2.1926265
0.19870000000000002	2.1020138
0.1988	2.0472305
0.19890000000000002	2.0251331
0.199	2.0176077
0.1991	1.9577601
0.19920000000000002	1.8996611
0.1993	2.0228322
0.19940000000000002	2.2133076
0.1995	2.332761
0.1996	2.3905663
0.19970000000000002	2.2837574
0.1998	2.1793687
[truncated: 60,501 more rows]
