# Supplementary material for: Machine learning coarse-grained potentials of protein thermodynamics
Source: Nat Commun. 2023 Sep 15;14:5739. doi: 10.1038/s41467-023-41343-1 (PMC10504246; doi:10.1038/s41467-023-41343-1)
Supplement: Supplementary file 4 — Source Data [file 41467_2023_41343_MOESM4_ESM.zip › Source_data/Figure S2/figure_s2_f.csv]

	Time	RMSD
0	0.0	5.883186
1	0.0001	5.888328
2	0.0002	5.9750786
3	0.00030000000000000003	6.041542
4	0.0004	6.122511
5	0.0005	6.11915
6	0.0006000000000000001	6.1671286
7	0.0007	6.205332
8	0.0008	6.10413
9	0.0009000000000000001	6.01725
10	0.001	6.0748878
11	0.0011	6.0678654
12	0.0012000000000000001	6.057416
13	0.0013000000000000002	6.084338
14	0.0014	6.122972
15	0.0015	6.158929
16	0.0016	6.224496
17	0.0017000000000000001	6.2594857
18	0.0018000000000000002	6.196931
19	0.0019	6.174894
20	0.002	6.170923
21	0.0021000000000000003	6.1434865
22	0.0022	5.957976
23	0.0023	5.8148193
24	0.0024000000000000002	5.725614
25	0.0025	5.6909266
26	0.0026000000000000003	5.716682
27	0.0027	5.725535
28	0.0028	5.6834574
29	0.0029000000000000002	5.610181
30	0.003	5.537076
31	0.0031000000000000003	5.4409294
32	0.0032	5.4012976
33	0.0033	5.3512564
34	0.0034000000000000002	5.3493648
35	0.0035	5.401916
36	0.0036000000000000003	5.507921
37	0.0037	5.555948
38	0.0038	5.6652536
39	0.0039000000000000003	5.6605325
40	0.004	5.728203
41	0.0041	5.714946
42	0.004200000000000001	5.7537813
43	0.0043	5.7048354
44	0.0044	5.6989603
45	0.0045000000000000005	5.7548976
46	0.0046	5.6439767
47	0.0047	5.541049
48	0.0048000000000000004	5.551621
49	0.0049	5.542452
50	0.005	5.527761
51	0.0051	5.462662
52	0.005200000000000001	5.416179
53	0.0053	5.4037704
54	0.0054	5.371827
55	0.0055000000000000005	5.328124
56	0.0056	5.2443943
57	0.0057	5.1528354
58	0.0058000000000000005	5.180603
59	0.0059	5.2677464
60	0.006	5.364466
61	0.0061	5.4169726
62	0.006200000000000001	5.491133
63	0.0063	5.5728
64	0.0064	5.556064
65	0.006500000000000001	5.518732
66	0.0066	5.47511
67	0.0067	5.439591
68	0.0068000000000000005	5.5426307
69	0.006900000000000001	5.606379
70	0.007	5.618916
71	0.0071	5.588498
72	0.007200000000000001	5.5687313
73	0.0073	5.487791
74	0.0074	5.4348865
75	0.007500000000000001	5.3527265
76	0.0076	5.222304
77	0.0077	5.152813
78	0.0078000000000000005	5.142503
79	0.0079	5.198863
80	0.008	5.2740073
81	0.0081	5.4252596
82	0.0082	5.544317
83	0.0083	5.576633
84	0.008400000000000001	5.632232
85	0.0085	5.7195935
86	0.0086	5.841444
87	0.008700000000000001	5.9729075
88	0.0088	6.0845
89	0.0089	6.1633916
90	0.009000000000000001	6.294258
91	0.0091	6.4110684
92	0.0092	6.553258
93	0.009300000000000001	6.504466
94	0.0094	6.4706454
95	0.0095	6.4042773
96	0.009600000000000001	6.377078
97	0.0097	6.373854
98	0.0098	6.3261466
99	0.0099	6.2753434
100	0.01	6.253987
101	0.010100000000000001	6.339828
102	0.0102	6.379782
103	0.0103	6.3970537
104	0.010400000000000001	6.3778925
105	0.0105	6.2658224
106	0.0106	6.169108
107	0.010700000000000001	6.125151
108	0.0108	6.061622
109	0.0109	6.03309
110	0.011000000000000001	6.111845
111	0.0111	6.111505
112	0.0112	6.052575
113	0.011300000000000001	5.9986253
114	0.0114	5.9731345
115	0.0115	5.874646
116	0.011600000000000001	5.871615
117	0.0117	5.8361344
118	0.0118	5.789145
119	0.0119	5.7186193
120	0.012	5.7099214
121	0.012100000000000001	5.7721667
122	0.0122	5.7784057
123	0.0123	5.7676015
124	0.012400000000000001	5.7117696
125	0.0125	5.709705
126	0.0126	5.74128
127	0.012700000000000001	5.7820926
128	0.0128	5.8562956
129	0.0129	5.843174
130	0.013000000000000001	5.8143783
131	0.0131	5.6445785
132	0.0132	5.425164
133	0.013300000000000001	5.2973237
134	0.0134	5.281803
135	0.0135	5.346848
136	0.013600000000000001	5.4842935
137	0.0137	5.6056185
138	0.013800000000000002	5.7304983
139	0.013900000000000001	5.765475
140	0.014	5.7970877
141	0.014100000000000001	5.7562213
142	0.0142	5.6999345
143	0.0143	5.677986
144	0.014400000000000001	5.6365566
145	0.0145	5.587516
146	0.0146	5.612051
147	0.014700000000000001	5.674059
148	0.0148	5.816074
149	0.0149	5.913734
150	0.015000000000000001	5.9361405
151	0.0151	5.9270363
152	0.0152	5.88672
153	0.015300000000000001	5.8368998
154	0.0154	5.85131
155	0.0155	5.878777
156	0.015600000000000001	5.9043407
157	0.015700000000000002	5.9468117
158	0.0158	5.9805427
159	0.0159	5.9693747
160	0.016	5.90993
161	0.0161	5.819299
162	0.0162	5.742441
163	0.016300000000000002	5.719506
164	0.0164	5.7758255
165	0.0165	5.8198867
166	0.0166	5.80839
167	0.0167	5.7457166
168	0.016800000000000002	5.6777897
169	0.016900000000000002	5.6699576
170	0.017	5.653688
171	0.0171	5.657658
172	0.0172	5.7061296
173	0.0173	5.6258087
174	0.017400000000000002	5.670781
175	0.0175	5.6808214
176	0.0176	5.700043
177	0.0177	5.7074404
178	0.0178	5.6972766
179	0.0179	5.6926556
180	0.018000000000000002	5.652738
181	0.0181	5.6192384
182	0.0182	5.5986524
183	0.0183	5.545829
184	0.0184	5.5602593
185	0.018500000000000003	5.645656
186	0.018600000000000002	5.717677
187	0.0187	5.797283
188	0.0188	5.8100815
189	0.0189	5.796549
190	0.019	5.7789273
191	0.019100000000000002	5.7292643
192	0.019200000000000002	5.75243
193	0.0193	5.801933
194	0.0194	5.7916517
195	0.0195	5.814545
196	0.0196	5.9400325
197	0.019700000000000002	6.0114913
198	0.0198	6.0811486
199	0.0199	6.196913
200	0.02	6.30139
201	0.0201	6.366112
202	0.020200000000000003	6.496894
203	0.020300000000000002	6.5212765
204	0.0204	6.470205
205	0.0205	6.425615
206	0.0206	6.418705
207	0.0207	6.4102077
208	0.020800000000000003	6.4380035
209	0.020900000000000002	6.4037766
210	0.021	6.33222
211	0.0211	6.2605867
212	0.0212	6.1232004
213	0.0213	6.0153193
214	0.021400000000000002	5.916174
215	0.021500000000000002	5.8930683
216	0.0216	5.8393397
217	0.0217	5.719421
218	0.0218	5.6727133
219	0.0219	5.597665
220	0.022000000000000002	5.547937
221	0.0221	5.4738913
222	0.0222	5.4113407
223	0.0223	5.4569273
224	0.0224	5.5336957
225	0.022500000000000003	5.5701175
226	0.022600000000000002	5.6126184
227	0.0227	5.6236978
228	0.0228	5.6057224
229	0.0229	5.572201
230	0.023	5.557671
231	0.023100000000000002	5.487822
232	0.023200000000000002	5.451068
233	0.0233	5.4739695
234	0.0234	5.5308647
235	0.0235	5.5166564
236	0.0236	5.55463
237	0.023700000000000002	5.60396
238	0.0238	5.673163
239	0.0239	5.7600293
240	0.024	5.7880797
241	0.0241	5.827464
242	0.024200000000000003	5.8347797
243	0.024300000000000002	5.800637
244	0.0244	5.743172
245	0.0245	5.683601
246	0.0246	5.708586
247	0.0247	5.629965
248	0.024800000000000003	5.5399246
249	0.024900000000000002	5.4567957
250	0.025	5.4112396
251	0.0251	5.376216
252	0.0252	5.417972
253	0.0253	5.494718
254	0.025400000000000002	5.5481515
255	0.025500000000000002	5.581753
256	0.0256	5.629581
257	0.0257	5.70925
258	0.0258	5.760737
259	0.025900000000000003	5.7261333
260	0.026000000000000002	5.596921
261	0.0261	5.495293
262	0.0262	5.5337076
263	0.0263	5.571846
264	0.0264	5.585808
265	0.026500000000000003	5.5302997
266	0.026600000000000002	5.5299644
267	0.0267	5.5503783
268	0.0268	5.6956153
269	0.0269	5.764498
270	0.027	5.8565083
271	0.027100000000000003	5.850318
272	0.027200000000000002	5.838966
273	0.0273	5.822501
274	0.0274	5.772641
275	0.0275	5.668397
276	0.027600000000000003	5.6729636
277	0.027700000000000002	5.5782857
278	0.027800000000000002	5.413028
279	0.0279	5.3542204
280	0.028	5.259478
281	0.0281	5.1883864
282	0.028200000000000003	5.1858974
283	0.028300000000000002	5.2015586
284	0.0284	5.211749
285	0.0285	5.2117777
286	0.0286	5.179029
287	0.0287	5.0931034
288	0.028800000000000003	5.160522
289	0.028900000000000002	5.1659484
290	0.029	5.153784
291	0.0291	5.168288
292	0.0292	5.248764
293	0.029300000000000003	5.2652855
294	0.029400000000000003	5.29237
295	0.029500000000000002	5.3832684
296	0.0296	5.5127654
297	0.0297	5.528124
298	0.0298	5.4707236
299	0.029900000000000003	5.44667
300	0.030000000000000002	5.4744735
301	0.030100000000000002	5.452302
302	0.0302	5.4407887
303	0.0303	5.4845977
304	0.0304	5.4259834
305	0.030500000000000003	5.274934
306	0.030600000000000002	5.358289
307	0.0307	5.3623176
308	0.0308	5.325819
309	0.0309	5.3766365
310	0.031	5.4519014
311	0.031100000000000003	5.5263424
312	0.031200000000000002	5.4942393
313	0.0313	5.429094
314	0.031400000000000004	5.487998
315	0.0315	5.5974703
316	0.0316	5.6190567
317	0.0317	5.6471486
318	0.0318	5.5657253
319	0.031900000000000005	5.476157
320	0.032	5.416955
321	0.032100000000000004	5.3205113
322	0.0322	5.2465878
323	0.0323	5.216422
324	0.0324	5.196801
325	0.0325	5.2119837
326	0.032600000000000004	5.2262115
327	0.0327	5.231174
328	0.0328	5.143673
329	0.0329	5.1161084
330	0.033	5.193897
331	0.033100000000000004	5.275711
332	0.0332	5.3122234
333	0.0333	5.3250704
334	0.0334	5.2900105
335	0.0335	5.328145
336	0.033600000000000005	5.365289
337	0.0337	5.2742615
338	0.033800000000000004	5.201879
339	0.0339	5.191861
340	0.034	5.2185855
341	0.0341	5.2797375
342	0.0342	5.3494925
343	0.034300000000000004	5.3356204
344	0.0344	5.3051434
345	0.0345	5.287266
346	0.0346	5.3189282
347	0.0347	5.3605795
348	0.034800000000000005	5.3170304
349	0.0349	5.3266425
350	0.035	5.370332
351	0.0351	5.4424314
352	0.0352	5.5187936
353	0.035300000000000005	5.4983892
354	0.0354	5.4002767
355	0.035500000000000004	5.3069377
356	0.0356	5.2145944
357	0.0357	5.218201
358	0.0358	5.236642
359	0.0359	5.221504
360	0.036000000000000004	5.29006
361	0.0361	5.2519155
362	0.0362	5.220228
363	0.0363	5.226878
364	0.0364	5.2255955
365	0.036500000000000005	5.248704
366	0.0366	5.235595
367	0.0367	5.332511
368	0.0368	5.3368683
369	0.0369	5.252139
370	0.037000000000000005	5.228434
371	0.0371	5.186716
372	0.037200000000000004	5.0991774
373	0.0373	5.151971
374	0.0374	5.2912307
375	0.0375	5.436484
376	0.0376	5.461074
377	0.037700000000000004	5.523305
378	0.0378	5.6349306
379	0.0379	5.6139016
380	0.038	5.659798
381	0.0381	5.7478533
382	0.038200000000000005	5.8362646
383	0.0383	5.8870177
384	0.038400000000000004	5.9108696
385	0.0385	5.9667463
386	0.0386	6.045089
387	0.038700000000000005	6.088356
388	0.0388	6.1106324
389	0.038900000000000004	6.089375
390	0.039	5.988629
391	0.0391	5.934141
392	0.0392	5.9301906
393	0.0393	5.917307
394	0.039400000000000004	5.928763
395	0.0395	5.8558207
396	0.0396	5.8528976
397	0.0397	5.732374
398	0.0398	5.640197
399	0.039900000000000005	5.5545564
400	0.04	5.4909525
401	0.040100000000000004	5.4466243
402	0.0402	5.4164987
403	0.0403	5.322851
404	0.040400000000000005	5.25111
405	0.0405	5.11602
406	0.040600000000000004	4.9265494
407	0.0407	4.8023205
408	0.0408	4.6844873
409	0.0409	4.59234
410	0.041	4.5707436
411	0.041100000000000005	4.548569
412	0.0412	4.5110745
413	0.0413	4.4542193
414	0.0414	4.3776555
415	0.0415	4.327553
416	0.041600000000000005	4.1647243
417	0.0417	4.079702
418	0.041800000000000004	4.0949845
419	0.0419	4.1102304
420	0.042	4.0544014
421	0.042100000000000005	3.9832702
422	0.0422	3.8889122
423	0.042300000000000004	3.8678496
424	0.0424	3.8005118
425	0.0425	3.7099319
426	0.0426	3.6751626
427	0.0427	3.654915
428	0.042800000000000005	3.6403556
429	0.0429	3.6649833
430	0.043000000000000003	3.6001334
431	0.0431	3.6521041
432	0.0432	3.728849
433	0.043300000000000005	3.7547576
434	0.0434	3.8452554
435	0.043500000000000004	3.837764
436	0.0436	3.8621123
437	0.0437	3.8288143
438	0.0438	3.6959858
439	0.0439	3.6489522
440	0.044000000000000004	3.6026633
441	0.0441	3.5441694
442	0.0442	3.4946544
443	0.0443	3.3609576
444	0.0444	3.3248074
445	0.044500000000000005	3.340042
446	0.0446	3.4547994
447	0.044700000000000004	3.5114202
448	0.0448	3.5947144
449	0.0449	3.6147943
450	0.045000000000000005	3.6498582
451	0.0451	3.7305453
452	0.045200000000000004	3.8596041
453	0.0453	3.8895078
454	0.0454	3.9286158
455	0.0455	3.8244076
456	0.0456	3.7374668
457	0.045700000000000005	3.7266185
458	0.0458	3.6424637
459	0.0459	3.6663504
460	0.046	3.6959283
461	0.0461	3.7141209
462	0.046200000000000005	3.7372189
463	0.0463	3.6475387
464	0.046400000000000004	3.560793
465	0.0465	3.539537
466	0.0466	3.6332533
467	0.046700000000000005	3.674625
468	0.0468	3.719231
469	0.046900000000000004	3.7267501
470	0.047	3.7866244
471	0.0471	3.7557464
472	0.0472	3.7320762
473	0.0473	3.7872145
474	0.047400000000000005	3.7830846
475	0.0475	3.7461643
476	0.0476	3.6935859
477	0.0477	3.701622
478	0.0478	3.7615275
479	0.047900000000000005	3.7988012
480	0.048	3.8036847
481	0.048100000000000004	3.8654668
482	0.0482	3.9979181
483	0.0483	4.155156
484	0.048400000000000006	4.1838984
485	0.0485	4.2710214
486	0.048600000000000004	4.364616
487	0.0487	4.3604517
488	0.0488	4.304723
489	0.0489	4.2432714
490	0.049	4.2198944
491	0.049100000000000005	4.10111
492	0.0492	4.04075
493	0.049300000000000004	4.05216
494	0.0494	4.10002
495	0.0495	4.104191
496	0.049600000000000005	4.1206503
497	0.0497	4.175348
498	0.049800000000000004	4.206869
499	0.0499	4.1876287
500	0.05	4.116536
501	0.050100000000000006	4.1075873
502	0.0502	4.0846705
503	0.050300000000000004	4.1118565
504	0.0504	4.0872464
505	0.0505	4.0491543
506	0.0506	4.105685
507	0.0507	4.1280313
508	0.050800000000000005	4.190913
509	0.0509	4.2368865
510	0.051000000000000004	4.2461
511	0.0511	4.2780085
512	0.0512	4.448853
513	0.051300000000000005	4.553281
514	0.0514	4.534342
515	0.051500000000000004	4.483142
516	0.0516	4.4459457
517	0.0517	4.3731194
518	0.051800000000000006	4.3656983
519	0.0519	4.4027205
520	0.052000000000000005	4.401969
521	0.0521	4.372016
522	0.0522	4.3816695
523	0.0523	4.350924
524	0.0524	4.3696294
525	0.052500000000000005	4.4624414
526	0.0526	4.493621
527	0.052700000000000004	4.6348605
528	0.0528	4.762017
529	0.0529	4.875961
530	0.053000000000000005	4.911742
531	0.0531	4.9472656
532	0.053200000000000004	4.889728
533	0.0533	4.912309
534	0.0534	4.897761
535	0.053500000000000006	4.8332005
536	0.0536	4.761164
537	0.053700000000000005	4.68288
538	0.0538	4.629326
539	0.0539	4.6766744
540	0.054	4.759134
541	0.0541	4.7958755
542	0.054200000000000005	4.894383
543	0.0543	4.957862
544	0.054400000000000004	4.9915757
545	0.0545	5.078452
546	0.0546	5.1422663
547	0.054700000000000006	5.215263
548	0.0548	5.30142
549	0.054900000000000004	5.3034873
550	0.055	5.369582
551	0.0551	5.3756905
552	0.055200000000000006	5.42631
553	0.0553	5.476637
554	0.055400000000000005	5.564294
555	0.0555	5.6451964
556	0.055600000000000004	5.5735693
557	0.0557	5.567133
558	0.0558	5.6708255
559	0.055900000000000005	5.7939377
560	0.056	5.8995166
561	0.056100000000000004	5.874653
562	0.0562	5.771763
563	0.0563	5.686177
564	0.056400000000000006	5.652736
565	0.0565	5.592664
566	0.056600000000000004	5.630948
567	0.0567	5.699784
568	0.0568	5.8200893
569	0.056900000000000006	5.874908
570	0.057	5.945909
571	0.057100000000000005	5.9685097
572	0.0572	6.056983
573	0.057300000000000004	5.9961143
574	0.0574	5.836946
575	0.0575	5.691072
576	0.057600000000000005	5.7576785
577	0.0577	5.8452272
578	0.057800000000000004	5.8622427
579	0.0579	5.83204
580	0.058	5.748906
581	0.058100000000000006	5.65023
582	0.0582	5.518628
583	0.058300000000000005	5.4225316
584	0.0584	5.3951893
585	0.0585	5.4522085
586	0.058600000000000006	5.518419
587	0.0587	5.4691668
588	0.058800000000000005	5.4260573
589	0.0589	5.379679
590	0.059000000000000004	5.3536577
591	0.0591	5.339657
592	0.0592	5.3400717
593	0.059300000000000005	5.3750806
594	0.0594	5.3939943
595	0.059500000000000004	5.431198
596	0.0596	5.4986167
597	0.0597	5.567312
598	0.059800000000000006	5.667069
599	0.0599	5.6481066
600	0.060000000000000005	5.6039968
601	0.0601	5.677536
602	0.060200000000000004	5.7079334
603	0.0603	5.714934
604	0.0604	5.7478266
605	0.060500000000000005	5.8387446
606	0.0606	5.8486276
607	0.060700000000000004	5.836897
608	0.0608	5.8809376
609	0.0609	5.899828
610	0.061000000000000006	5.889331
611	0.0611	5.840692
612	0.061200000000000004	5.778638
613	0.0613	5.737814
614	0.0614	5.692713
615	0.061500000000000006	5.7363715
616	0.0616	5.7647376
617	0.061700000000000005	5.730739
618	0.0618	5.6094737
619	0.061900000000000004	5.550371
620	0.062	5.536305
621	0.0621	5.5130963
622	0.062200000000000005	5.537025
623	0.0623	5.628765
624	0.062400000000000004	5.668446
625	0.0625	5.6915774
626	0.0626	5.703142
627	0.0627	5.735973
628	0.06280000000000001	5.791307
629	0.0629	5.7265806
630	0.063	5.708373
631	0.0631	5.7250466
632	0.0632	5.697156
633	0.06330000000000001	5.810179
634	0.0634	5.870718
635	0.0635	5.9010873
636	0.0636	5.847688
637	0.0637	5.8056426
638	0.06380000000000001	5.770601
639	0.0639	5.800948
640	0.064	5.868796
641	0.0641	5.7890663
642	0.06420000000000001	5.7313876
643	0.06430000000000001	5.812545
644	0.0644	5.9483128
645	0.0645	5.9996104
646	0.0646	5.980442
647	0.06470000000000001	5.9198895
648	0.0648	5.848309
649	0.0649	5.735305
650	0.065	5.569398
651	0.0651	5.460455
652	0.06520000000000001	5.343542
653	0.0653	5.360153
654	0.0654	5.5090303
655	0.0655	5.6040387
656	0.0656	5.5457587
657	0.06570000000000001	5.428774
658	0.0658	5.39675
659	0.0659	5.3149877
660	0.066	5.2482553
661	0.0661	5.205245
662	0.06620000000000001	5.127421
663	0.0663	5.023696
664	0.0664	5.0301833
665	0.0665	4.962823
666	0.0666	4.9200397
667	0.06670000000000001	4.872202
668	0.0668	4.854291
669	0.0669	4.8044086
670	0.067	4.823643
671	0.0671	4.938163
672	0.06720000000000001	5.0427866
673	0.0673	5.091007
674	0.0674	5.1453333
675	0.0675	5.2331543
676	0.06760000000000001	5.1836443
677	0.06770000000000001	5.1958475
678	0.0678	5.2819157
679	0.0679	5.455236
680	0.068	5.5861382
681	0.06810000000000001	5.707541
682	0.0682	5.8020763
683	0.0683	5.901021
684	0.0684	6.023515
685	0.0685	6.0850067
686	0.06860000000000001	6.1683054
687	0.0687	6.1504035
688	0.0688	6.128802
689	0.0689	6.0704513
690	0.069	5.971281
691	0.06910000000000001	5.938084
692	0.0692	5.973599
693	0.0693	5.9621487
694	0.0694	5.863879
695	0.0695	5.8314776
696	0.06960000000000001	5.77568
697	0.0697	5.77101
698	0.0698	5.698356
699	0.0699	5.651345
700	0.07	5.5802402
701	0.07010000000000001	5.4165754
702	0.0702	5.386662
703	0.0703	5.4098325
704	0.0704	5.4498644
705	0.07050000000000001	5.519525
706	0.07060000000000001	5.6120825
707	0.0707	5.6697745
708	0.0708	5.7073507
709	0.0709	5.6912265
710	0.07100000000000001	5.6844296
711	0.0711	5.6928
712	0.0712	5.61765
713	0.0713	5.7048693
714	0.0714	5.8897
715	0.07150000000000001	6.0618677
716	0.0716	6.178362
717	0.0717	6.2533813
718	0.0718	6.2206883
719	0.0719	6.073348
720	0.07200000000000001	5.984763
721	0.0721	5.905295
722	0.0722	5.942746
723	0.0723	6.022183
724	0.0724	6.127007
725	0.07250000000000001	6.257797
726	0.0726	6.2596116
727	0.0727	6.217019
728	0.0728	6.1110463
729	0.0729	6.1103907
730	0.07300000000000001	6.147673
731	0.0731	6.227509
732	0.0732	6.247486
733	0.0733	6.291715
734	0.0734	6.3217125
735	0.07350000000000001	6.3867774
736	0.0736	6.423272
737	0.0737	6.449542
738	0.0738	6.41476
739	0.07390000000000001	6.416452
740	0.07400000000000001	6.3270407
741	0.0741	6.325729
742	0.0742	6.344781
743	0.0743	6.330248
744	0.07440000000000001	6.340582
745	0.0745	6.35444
746	0.0746	6.427981
747	0.0747	6.5600443
748	0.0748	6.525148
749	0.07490000000000001	6.477991
750	0.075	6.6020103
751	0.0751	6.643971
752	0.0752	6.6184893
753	0.0753	6.5575747
754	0.07540000000000001	6.5952864
755	0.0755	6.470007
756	0.0756	6.2973065
757	0.0757	6.197698
758	0.0758	6.1920543
759	0.07590000000000001	6.2931933
760	0.076	6.366332
761	0.0761	6.3851786
762	0.0762	6.3398223
763	0.0763	6.34122
764	0.07640000000000001	6.435434
765	0.0765	6.5129266
766	0.0766	6.5140214
767	0.0767	6.508608
768	0.07680000000000001	6.5356407
769	0.07690000000000001	6.57691
770	0.077	6.582546
771	0.0771	6.6575546
772	0.0772	6.562338
773	0.07730000000000001	6.4430723
774	0.07740000000000001	6.291737
775	0.0775	6.1634507
776	0.0776	6.0947423
777	0.0777	6.103407
778	0.07780000000000001	6.118852
779	0.0779	5.9872894
780	0.078	5.823448
781	0.0781	5.7273855
782	0.0782	5.6884165
783	0.07830000000000001	5.7047544
784	0.0784	5.6052322
785	0.0785	5.330949
786	0.0786	5.2116623
787	0.0787	5.1260667
788	0.07880000000000001	5.1332846
789	0.0789	5.1935816
790	0.079	5.2289224
791	0.0791	5.2969337
792	0.0792	5.3553247
793	0.07930000000000001	5.3082275
794	0.0794	5.2962036
795	0.0795	5.263102
796	0.0796	5.2677584
797	0.07970000000000001	5.2363653
798	0.07980000000000001	5.192875
799	0.0799	5.194345
800	0.08	5.18924
801	0.0801	5.2100897
802	0.08020000000000001	5.215198
803	0.08030000000000001	5.242032
804	0.0804	5.335122
805	0.0805	5.4088387
806	0.0806	5.468135
807	0.08070000000000001	5.472436
808	0.08080000000000001	5.4481125
809	0.0809	5.440035
810	0.081	5.3985248
811	0.0811	5.3070264
812	0.08120000000000001	5.2577033
813	0.0813	5.1638937
814	0.0814	5.0862
815	0.0815	4.982483
816	0.0816	4.817603
817	0.08170000000000001	4.6983647
818	0.0818	4.6220083
819	0.0819	4.501717
820	0.082	4.4115114
821	0.0821	4.331316
822	0.08220000000000001	4.311415
823	0.0823	4.321733
824	0.0824	4.265864
825	0.0825	4.2189746
826	0.0826	4.190317
827	0.08270000000000001	4.1554112
828	0.0828	4.1446767
829	0.0829	4.1822925
830	0.083	4.1986017
831	0.08310000000000001	4.2359524
832	0.08320000000000001	4.286653
833	0.0833	4.310608
834	0.0834	4.3722563
835	0.0835	4.4198093
836	0.08360000000000001	4.420605
837	0.08370000000000001	4.4531927
838	0.0838	4.494176
839	0.0839	4.4084873
840	0.084	4.2312136
841	0.08410000000000001	4.0906887
842	0.08420000000000001	4.031259
843	0.0843	3.9733665
844	0.0844	3.9921865
845	0.0845	4.018347
846	0.08460000000000001	3.980893
847	0.0847	3.9463208
848	0.0848	3.9245598
849	0.0849	3.8662138
850	0.085	3.8397064
851	0.08510000000000001	3.6396372
852	0.0852	3.4934037
853	0.0853	3.4179206
854	0.0854	3.4245052
855	0.0855	3.3472474
856	0.08560000000000001	3.3833299
857	0.0857	3.423683
858	0.0858	3.4459946
859	0.0859	3.4829395
860	0.08600000000000001	3.5776799
861	0.08610000000000001	3.5767982
862	0.0862	3.5608706
863	0.0863	3.5627592
864	0.0864	3.5968986
865	0.08650000000000001	3.608368
866	0.08660000000000001	3.6129959
867	0.0867	3.7075992
868	0.0868	3.7764351
869	0.0869	3.8426235
870	0.08700000000000001	3.939372
871	0.08710000000000001	3.967572
872	0.0872	3.8817215
873	0.0873	3.7394888
874	0.0874	3.5799356
875	0.08750000000000001	3.5224235
876	0.0876	3.420644
877	0.0877	3.317911
878	0.0878	3.2230432
879	0.0879	3.2151144
880	0.08800000000000001	3.3098187
881	0.0881	3.4540625
882	0.0882	3.547652
883	0.0883	3.671339
884	0.0884	3.7682672
885	0.08850000000000001	3.8486996
886	0.0886	3.901197
887	0.0887	3.853134
888	0.0888	3.8185477
889	0.0889	3.8368015
890	0.08900000000000001	3.9417107
891	0.0891	4.0736938
892	0.0892	4.16521
893	0.0893	4.1936564
894	0.08940000000000001	4.2949452
895	0.08950000000000001	4.29699
896	0.0896	4.3574204
897	0.0897	4.4725084
898	0.0898	4.6136646
899	0.08990000000000001	4.716736
900	0.09000000000000001	4.781228
901	0.0901	4.8007283
902	0.0902	4.780003
903	0.0903	4.6415873
904	0.09040000000000001	4.6248126
905	0.09050000000000001	4.690909
906	0.0906	4.680592
907	0.0907	4.7164283
908	0.0908	4.769163
909	0.09090000000000001	4.7781243
910	0.091	4.7169495
911	0.0911	4.750894
912	0.0912	4.8352327
913	0.0913	4.9058805
914	0.09140000000000001	4.9088874
915	0.0915	5.012368
916	0.0916	5.167707
917	0.0917	5.207025
918	0.0918	5.164455
919	0.09190000000000001	5.1923914
920	0.092	5.153013
921	0.0921	4.9782143
922	0.0922	4.8049474
923	0.09230000000000001	4.7459874
924	0.09240000000000001	4.734998
925	0.0925	4.682111
926	0.0926	4.5872517
927	0.0927	4.528645
928	0.09280000000000001	4.497239
929	0.09290000000000001	4.433932
930	0.093	4.3223405
931	0.0931	4.2251563
932	0.0932	4.135772
933	0.09330000000000001	4.071319
934	0.09340000000000001	4.14396
935	0.0935	4.2055945
936	0.0936	4.1605372
937	0.0937	4.1167116
938	0.09380000000000001	4.149787
939	0.09390000000000001	4.0173616
940	0.094	3.954066
941	0.0941	3.9390163
942	0.0942	3.8554866
943	0.09430000000000001	3.7217987
944	0.0944	3.687061
945	0.0945	3.6502063
946	0.0946	3.5993948
947	0.0947	3.6107605
948	0.09480000000000001	3.6594954
949	0.0949	3.7198105
950	0.095	3.8010437
951	0.0951	3.8340485
952	0.0952	3.7605937
953	0.09530000000000001	3.738426
954	0.0954	3.7121706
955	0.0955	3.6394513
956	0.0956	3.658732
957	0.09570000000000001	3.6846364
958	0.09580000000000001	3.6992447
959	0.0959	3.7848265
960	0.096	3.8095112
961	0.0961	3.7604902
962	0.09620000000000001	3.7315664
963	0.09630000000000001	3.690504
964	0.0964	3.6774197
965	0.0965	3.6991198
966	0.0966	3.6814952
967	0.09670000000000001	3.7226825
968	0.09680000000000001	3.7660508
969	0.0969	3.7937734
970	0.097	3.8787215
971	0.0971	3.9288611
972	0.09720000000000001	3.9674392
973	0.09730000000000001	3.9204016
974	0.0974	3.7921255
975	0.0975	3.5683792
976	0.0976	3.3887217
977	0.09770000000000001	3.313049
978	0.0978	3.2456896
979	0.0979	3.207876
980	0.098	3.2435064
981	0.0981	3.1902895
982	0.09820000000000001	3.1881073
983	0.0983	3.203646
984	0.0984	3.215673
985	0.0985	3.1427083
986	0.09860000000000001	3.119398
987	0.09870000000000001	3.1068242
988	0.0988	3.085705
989	0.0989	3.0564091
990	0.099	3.01133
991	0.09910000000000001	2.8886452
992	0.09920000000000001	2.7345917
993	0.0993	2.6497571
994	0.0994	2.5771742
995	0.0995	2.5264442
996	0.09960000000000001	2.552996
997	0.09970000000000001	2.618222
998	0.0998	2.6844177
999	0.0999	2.7594512
1000	0.1	2.8103077
1001	0.10010000000000001	2.8572228
1002	0.10020000000000001	2.9717352
1003	0.1003	3.022416
1004	0.1004	3.0247781
1005	0.1005	2.9899716
1006	0.10060000000000001	2.9237397
1007	0.10070000000000001	2.842531
1008	0.1008	2.7379181
1009	0.1009	2.5790284
1010	0.101	2.3901346
1011	0.10110000000000001	2.3882587
1012	0.1012	2.4669082
1013	0.1013	2.4284143
1014	0.1014	2.4160855
1015	0.1015	2.3993902
1016	0.10160000000000001	2.3728716
1017	0.1017	2.3776906
1018	0.1018	2.4551945
1019	0.1019	2.5486627
1020	0.10200000000000001	2.6006894
1021	0.10210000000000001	2.6886246
1022	0.1022	2.6802554
1023	0.1023	2.6199334
1024	0.1024	2.5761247
1025	0.10250000000000001	2.5124526
1026	0.10260000000000001	2.5424218
1027	0.1027	2.6077979
1028	0.1028	2.7335703
1029	0.1029	2.840064
1030	0.10300000000000001	2.872926
1031	0.10310000000000001	2.8525398
1032	0.1032	2.8107905
1033	0.1033	2.7195096
1034	0.1034	2.69558
1035	0.10350000000000001	2.4829738
1036	0.10360000000000001	2.2976143
1037	0.1037	2.1626432
1038	0.1038	1.9819472
1039	0.1039	1.8510298
1040	0.10400000000000001	1.8085462
1041	0.1041	1.7762578
1042	0.1042	1.7553583
1043	0.1043	1.8004714
1044	0.1044	1.8596699
1045	0.10450000000000001	1.8870107
1046	0.1046	1.9354652
1047	0.1047	1.96666
1048	0.1048	2.0022109
1049	0.10490000000000001	2.138621
1050	0.10500000000000001	2.2952628
1051	0.1051	2.4319065
1052	0.1052	2.4904017
1053	0.1053	2.534868
1054	0.10540000000000001	2.5003517
1055	0.10550000000000001	2.498074
1056	0.1056	2.469937
1057	0.1057	2.3454974
1058	0.1058	2.2296264
1059	0.10590000000000001	2.153427
1060	0.10600000000000001	2.1543934
1061	0.1061	2.1986873
1062	0.1062	2.2384863
1063	0.1063	2.3064282
1064	0.10640000000000001	2.3267884
1065	0.10650000000000001	2.3334394
1066	0.1066	2.3403964
1067	0.1067	2.3317432
1068	0.1068	2.3285625
1069	0.10690000000000001	2.360206
1070	0.10700000000000001	2.4015496
1071	0.1071	2.3832166
1072	0.1072	2.354431
1073	0.1073	2.292163
1074	0.10740000000000001	2.190021
1075	0.1075	2.0773346
1076	0.1076	2.1381924
1077	0.1077	2.1799798
1078	0.1078	2.1209013
1079	0.10790000000000001	2.0541391
1080	0.108	2.0043404
1081	0.1081	2.0254204
1082	0.1082	1.9932245
1083	0.10830000000000001	1.9385675
1084	0.10840000000000001	1.9430555
1085	0.1085	2.0380883
1086	0.1086	2.3015509
1087	0.1087	2.46041
1088	0.10880000000000001	2.617622
1089	0.10890000000000001	2.7218049
1090	0.109	2.8163998
1091	0.1091	2.813491
1092	0.1092	2.802887
1093	0.10930000000000001	2.773328
1094	0.10940000000000001	2.7415006
1095	0.1095	2.747724
1096	0.1096	2.8121386
1097	0.1097	2.9373028
1098	0.10980000000000001	3.127186
1099	0.10990000000000001	3.2941542
1100	0.11	3.2878792
1101	0.1101	3.219972
1102	0.1102	3.2617867
1103	0.11030000000000001	3.1960042
1104	0.11040000000000001	3.1837616
1105	0.1105	3.1928039
1106	0.1106	3.1991024
1107	0.1107	3.2532115
1108	0.11080000000000001	3.3254323
1109	0.1109	3.4484615
1110	0.111	3.5875294
1111	0.1111	3.6245193
1112	0.11120000000000001	3.634456
1113	0.11130000000000001	3.7059226
1114	0.1114	3.738401
1115	0.1115	3.7391284
1116	0.1116	3.683383
1117	0.11170000000000001	3.6672802
1118	0.11180000000000001	3.6073463
1119	0.1119	3.6071453
1120	0.112	3.5612974
1121	0.1121	3.552672
1122	0.11220000000000001	3.510113
1123	0.11230000000000001	3.4423313
1124	0.1124	3.3238907
1125	0.1125	3.2264204
1126	0.1126	3.2290323
1127	0.11270000000000001	3.295546
1128	0.11280000000000001	3.3638012
1129	0.1129	3.4035256
1130	0.113	3.445631
1131	0.1131	3.4226832
1132	0.11320000000000001	3.353873
1133	0.11330000000000001	3.2121408
1134	0.1134	3.1882126
1135	0.1135	3.152049
1136	0.1136	3.2101493
1137	0.11370000000000001	3.3148558
1138	0.11380000000000001	3.3596005
1139	0.1139	3.428711
1140	0.114	3.458416
1141	0.11410000000000001	3.497793
1142	0.11420000000000001	3.412185
1143	0.1143	3.282627
1144	0.1144	3.1906269
1145	0.1145	3.102435
1146	0.11460000000000001	3.0568357
1147	0.11470000000000001	3.0455215
1148	0.1148	3.1259837
1149	0.1149	3.1710396
1150	0.115	3.187404
1151	0.11510000000000001	3.1779308
1152	0.11520000000000001	3.218039
1153	0.1153	3.2598047
1154	0.1154	3.2367055
1155	0.1155	3.3074489
1156	0.11560000000000001	3.4554121
1157	0.11570000000000001	3.556362
1158	0.1158	3.5616171
1159	0.1159	3.5352144
1160	0.116	3.4981682
1161	0.11610000000000001	3.461595
1162	0.11620000000000001	3.4378624
1163	0.1163	3.4806821
1164	0.1164	3.4634852
1165	0.1165	3.4583223
1166	0.11660000000000001	3.422923
1167	0.11670000000000001	3.3121827
1168	0.1168	3.2613206
1169	0.1169	3.2081852
1170	0.117	3.182064
1171	0.11710000000000001	3.2114892
1172	0.11720000000000001	3.2741868
1173	0.1173	3.344823
1174	0.1174	3.3974051
1175	0.11750000000000001	3.3546853
1176	0.11760000000000001	3.2856479
1177	0.1177	3.1538057
1178	0.1178	3.0300553
1179	0.1179	2.9670749
1180	0.11800000000000001	2.9205263
1181	0.11810000000000001	2.8771508
1182	0.1182	2.9045537
1183	0.1183	2.9588583
1184	0.1184	3.0302782
1185	0.11850000000000001	3.0314975
1186	0.11860000000000001	2.939626
1187	0.1187	2.8191135
1188	0.1188	2.7530553
1189	0.1189	2.7268934
1190	0.11900000000000001	2.8025653
1191	0.11910000000000001	2.8325179
1192	0.1192	2.907313
1193	0.1193	2.9504235
1194	0.1194	2.9348311
1195	0.11950000000000001	2.9243083
1196	0.11960000000000001	2.8988357
1197	0.1197	2.8861558
1198	0.1198	2.9405684
1199	0.1199	2.9227726
1200	0.12000000000000001	2.8404155
1201	0.12010000000000001	2.7400677
1202	0.1202	2.7292988
1203	0.1203	2.714198
1204	0.12040000000000001	2.6436515
1205	0.12050000000000001	2.659637
1206	0.1206	2.6939502
1207	0.1207	2.765818
1208	0.1208	2.8135355
1209	0.12090000000000001	2.8653889
1210	0.12100000000000001	2.8722012
1211	0.1211	2.8521707
1212	0.1212	2.7920735
1213	0.1213	2.7631457
1214	0.12140000000000001	2.7137184
1215	0.12150000000000001	2.6813095
1216	0.1216	2.6473448
1217	0.1217	2.6055737
1218	0.1218	2.7139776
1219	0.12190000000000001	2.8693857
1220	0.12200000000000001	2.996574
1221	0.1221	3.0707839
1222	0.1222	2.9740627
1223	0.1223	2.8522844
1224	0.12240000000000001	2.8371086
1225	0.12250000000000001	2.8803809
1226	0.1226	3.0109067
1227	0.1227	3.130294
1228	0.1228	3.216225
1229	0.12290000000000001	3.1729918
1230	0.12300000000000001	3.04992
1231	0.1231	2.9765043
1232	0.1232	2.8904524
1233	0.1233	2.871997
1234	0.12340000000000001	2.8284702
1235	0.12350000000000001	2.9086852
1236	0.1236	2.9238298
1237	0.1237	2.844992
1238	0.12380000000000001	2.8996444
1239	0.12390000000000001	2.945512
1240	0.124	3.040646
1241	0.1241	3.1305194
1242	0.1242	3.1384685
1243	0.12430000000000001	3.1099794
1244	0.12440000000000001	3.1521916
1245	0.1245	3.1935027
1246	0.1246	3.163391
1247	0.1247	3.1098003
1248	0.12480000000000001	3.0877247
1249	0.12490000000000001	3.0318491
1250	0.125	2.9022875
1251	0.12510000000000002	2.737592
1252	0.1252	2.7637167
1253	0.1253	2.8290768
1254	0.1254	2.8433132
1255	0.1255	2.964109
1256	0.12560000000000002	3.188593
1257	0.1257	3.388559
1258	0.1258	3.3597038
1259	0.1259	3.3404734
1260	0.126	3.3477476
1261	0.12610000000000002	3.2167869
1262	0.1262	3.0032184
1263	0.1263	2.7625716
1264	0.1264	2.55779
1265	0.1265	2.4261103
1266	0.12660000000000002	2.2904942
1267	0.1267	2.1167333
1268	0.1268	2.0513706
1269	0.1269	1.9840193
1270	0.127	1.9114896
1271	0.12710000000000002	1.8433588
1272	0.1272	1.8025428
1273	0.1273	1.7856176
1274	0.1274	1.784532
1275	0.1275	1.9327978
1276	0.12760000000000002	2.1099496
1277	0.1277	2.283045
1278	0.1278	2.4087708
1279	0.1279	2.5132666
1280	0.128	2.618561
1281	0.12810000000000002	2.7145102
1282	0.1282	2.7686906
1283	0.1283	2.7359927
1284	0.12840000000000001	2.746273
1285	0.1285	2.731614
1286	0.12860000000000002	2.726931
1287	0.1287	2.7679322
1288	0.1288	2.8069053
1289	0.12890000000000001	2.813743
1290	0.129	2.8388004
1291	0.1291	2.919084
1292	0.1292	2.94805
1293	0.1293	2.9935484
1294	0.12940000000000002	3.0623372
1295	0.1295	3.1811807
1296	0.1296	3.2800922
1297	0.1297	3.326801
1298	0.1298	3.3620603
1299	0.12990000000000002	3.310972
1300	0.13	3.4033105
1301	0.1301	3.4705687
1302	0.1302	3.5119257
1303	0.1303	3.4615495
1304	0.13040000000000002	3.463884
1305	0.1305	3.477768
1306	0.1306	3.4353075
1307	0.1307	3.4389
1308	0.1308	3.4395509
1309	0.13090000000000002	3.474737
1310	0.131	3.4816859
1311	0.1311	3.4125695
1312	0.1312	3.3361688
1313	0.1313	3.4122298
1314	0.13140000000000002	3.5431652
1315	0.1315	3.5523717
1316	0.1316	3.5907483
1317	0.1317	3.6301286
1318	0.1318	3.7333443
1319	0.13190000000000002	3.724321
1320	0.132	3.6815393
1321	0.1321	3.619294
1322	0.1322	3.5426831
1323	0.1323	3.4435208
1324	0.13240000000000002	3.3680422
1325	0.1325	3.2237318
1326	0.1326	3.1274452
1327	0.1327	2.973751
1328	0.1328	2.9321501
1329	0.13290000000000002	2.9612343
1330	0.133	2.9747908
1331	0.1331	3.1027217
1332	0.1332	3.2236898
1333	0.1333	3.2505531
1334	0.13340000000000002	3.2267013
1335	0.1335	3.1755393
1336	0.1336	3.2046041
1337	0.1337	3.140135
1338	0.1338	3.0614076
1339	0.13390000000000002	3.010569
1340	0.134	2.959444
1341	0.1341	2.8460517
1342	0.1342	2.7426429
1343	0.1343	2.781928
1344	0.13440000000000002	2.8546515
1345	0.1345	2.9773476
1346	0.1346	3.0862873
1347	0.13470000000000001	3.2286062
1348	0.1348	3.4278646
1349	0.13490000000000002	3.518695
1350	0.135	3.6042473
1351	0.1351	3.6012452
1352	0.13520000000000001	3.493215
1353	0.1353	3.418486
1354	0.13540000000000002	3.330433
1355	0.1355	3.1639404
1356	0.1356	3.111183
1357	0.13570000000000002	3.123258
1358	0.1358	3.0770597
1359	0.1359	3.069191
1360	0.136	3.021373
1361	0.1361	2.9569173
1362	0.13620000000000002	2.954248
1363	0.1363	2.9740717
1364	0.1364	3.050295
1365	0.1365	3.123943
1366	0.1366	3.0833075
1367	0.13670000000000002	2.9666698
1368	0.1368	2.861666
1369	0.1369	2.8012323
1370	0.137	2.7951803
1371	0.1371	2.888525
1372	0.13720000000000002	2.8490968
1373	0.1373	2.738129
1374	0.1374	2.6983247
1375	0.1375	2.61889
1376	0.1376	2.6417212
1377	0.13770000000000002	2.6151361
1378	0.1378	2.6081839
1379	0.1379	2.5778859
1380	0.138	2.5777087
1381	0.1381	2.5890038
1382	0.13820000000000002	2.5563922
1383	0.1383	2.468297
1384	0.1384	2.375492
1385	0.1385	2.2581606
1386	0.1386	2.2973514
1387	0.13870000000000002	2.3504796
1388	0.1388	2.475401
1389	0.1389	2.6308284
1390	0.139	2.7291162
1391	0.1391	2.7466278
1392	0.13920000000000002	2.74983
1393	0.1393	2.6813836
1394	0.1394	2.565924
1395	0.1395	2.4798908
1396	0.1396	2.4969196
1397	0.13970000000000002	2.4765584
1398	0.1398	2.5056748
1399	0.1399	2.5792859
1400	0.14	2.5822005
1401	0.1401	2.6579003
1402	0.14020000000000002	2.6873622
1403	0.1403	2.750463
1404	0.1404	2.7031274
1405	0.1405	2.6851819
1406	0.1406	2.6803653
1407	0.14070000000000002	2.6125195
1408	0.1408	2.6836162
1409	0.1409	2.7044926
1410	0.14100000000000001	2.8187265
1411	0.1411	2.8652513
1412	0.14120000000000002	2.8350167
1413	0.1413	2.7113655
1414	0.1414	2.675115
1415	0.14150000000000001	2.6843739
1416	0.1416	2.6746216
1417	0.14170000000000002	2.605133
1418	0.1418	2.5357845
1419	0.1419	2.3932524
1420	0.14200000000000002	2.3498023
1421	0.1421	2.3700147
1422	0.1422	2.4080775
1423	0.1423	2.456885
1424	0.1424	2.5473855
1425	0.14250000000000002	2.6005394
1426	0.1426	2.5720985
1427	0.1427	2.509925
1428	0.1428	2.5183988
1429	0.1429	2.5666537
1430	0.14300000000000002	2.6260746
1431	0.1431	2.5890086
1432	0.1432	2.4833112
1433	0.1433	2.322304
1434	0.1434	2.2424057
1435	0.14350000000000002	2.1461155
1436	0.1436	2.1410832
1437	0.1437	2.122032
1438	0.1438	2.0738084
1439	0.1439	2.1245415
1440	0.14400000000000002	2.1264455
1441	0.1441	2.2507644
1442	0.1442	2.369911
1443	0.1443	2.5260403
1444	0.1444	2.6429188
1445	0.14450000000000002	2.7207015
1446	0.1446	2.8269298
1447	0.1447	3.004294
1448	0.1448	3.0738277
1449	0.1449	3.1879656
1450	0.14500000000000002	3.2631314
1451	0.1451	3.3260937
1452	0.1452	3.4091523
1453	0.1453	3.4926271
1454	0.1454	3.5516107
1455	0.14550000000000002	3.5178704
1456	0.1456	3.4844983
1457	0.1457	3.3909621
1458	0.1458	3.2065318
1459	0.1459	3.1364887
1460	0.14600000000000002	3.1212335
1461	0.1461	3.1246302
1462	0.1462	3.2213027
1463	0.1463	3.2123835
1464	0.1464	3.1856177
1465	0.14650000000000002	3.1117182
1466	0.1466	3.0281646
1467	0.1467	2.9028196
1468	0.1468	2.7412891
1469	0.1469	2.60376
1470	0.14700000000000002	2.5409214
1471	0.1471	2.5240326
1472	0.1472	2.544723
1473	0.14730000000000001	2.6141984
1474	0.1474	2.5368886
1475	0.14750000000000002	2.5490644
1476	0.1476	2.514053
1477	0.1477	2.4697108
1478	0.14780000000000001	2.5080729
1479	0.1479	2.604412
1480	0.14800000000000002	2.6823745
1481	0.1481	2.7264009
1482	0.1482	2.5919442
1483	0.14830000000000002	2.4967527
1484	0.1484	2.3821855
1485	0.14850000000000002	2.2741733
1486	0.1486	2.3256314
1487	0.1487	2.4501448
1488	0.14880000000000002	2.4684994
1489	0.1489	2.3654926
1490	0.149	2.3523986
1491	0.1491	2.320608
1492	0.1492	2.225819
1493	0.14930000000000002	2.1724553
1494	0.1494	2.1165085
1495	0.1495	2.1951897
1496	0.1496	2.1884716
1497	0.1497	2.1981568
1498	0.14980000000000002	2.214467
1499	0.1499	2.2628007
1500	0.15	2.3272288
1501	0.1501	2.3474596
1502	0.1502	2.405038
1503	0.15030000000000002	2.5059428
1504	0.1504	2.589053
1505	0.1505	2.6157622
1506	0.1506	2.629116
1507	0.1507	2.6380198
1508	0.15080000000000002	2.6872675
1509	0.1509	2.7117589
1510	0.151	2.6614823
1511	0.1511	2.545074
1512	0.1512	2.4408383
1513	0.15130000000000002	2.387951
1514	0.1514	2.3409727
1515	0.1515	2.366065
1516	0.1516	2.4076672
1517	0.1517	2.4503229
1518	0.15180000000000002	2.4888415
1519	0.1519	2.5203028
1520	0.152	2.5193522
1521	0.1521	2.5007339
1522	0.1522	2.4421494
1523	0.15230000000000002	2.5410125
1524	0.1524	2.6454904
1525	0.1525	2.6819656
1526	0.1526	2.7053602
1527	0.1527	2.7334719
1528	0.15280000000000002	2.728146
1529	0.1529	2.7190976
1530	0.153	2.7619374
1531	0.1531	2.7693982
1532	0.1532	2.8191702
1533	0.15330000000000002	2.8679326
1534	0.1534	2.9486847
1535	0.1535	3.059417
1536	0.15360000000000001	3.1305764
1537	0.1537	3.1494799
1538	0.15380000000000002	3.17251
1539	0.1539	3.1673813
1540	0.154	3.2079282
1541	0.15410000000000001	3.2717774
1542	0.1542	3.4374802
1543	0.15430000000000002	3.5567694
1544	0.1544	3.6909304
1545	0.1545	3.7600646
1546	0.15460000000000002	3.8871658
1547	0.1547	4.0229464
1548	0.15480000000000002	4.0836263
1549	0.1549	4.073022
1550	0.155	4.036052
1551	0.15510000000000002	3.997439
1552	0.1552	4.017382
1553	0.1553	4.07115
1554	0.1554	4.0916567
1555	0.1555	4.0668845
1556	0.15560000000000002	4.0168037
1557	0.1557	4.059975
1558	0.1558	4.0974154
1559	0.1559	4.104231
1560	0.156	4.158264
1561	0.15610000000000002	4.200736
1562	0.1562	4.210647
1563	0.1563	4.1580195
1564	0.1564	4.222674
1565	0.1565	4.316745
1566	0.15660000000000002	4.3530507
1567	0.1567	4.308142
1568	0.1568	4.221241
1569	0.1569	4.138945
1570	0.157	4.110281
1571	0.15710000000000002	4.0921407
1572	0.1572	4.0369806
1573	0.1573	4.0246015
1574	0.1574	4.0397663
1575	0.1575	4.019904
1576	0.15760000000000002	3.9734254
1577	0.1577	3.9459832
1578	0.1578	3.9806008
1579	0.1579	4.0438504
1580	0.158	4.0794373
1581	0.15810000000000002	4.0669227
1582	0.1582	4.03023
1583	0.1583	3.9077218
1584	0.1584	3.744321
1585	0.1585	3.7035356
1586	0.15860000000000002	3.6839442
1587	0.1587	3.6732597
1588	0.1588	3.7085493
1589	0.1589	3.7651882
1590	0.159	3.7184792
1591	0.15910000000000002	3.5354793
1592	0.1592	3.3480835
1593	0.1593	3.2152336
1594	0.15940000000000001	3.139416
1595	0.1595	3.0481718
1596	0.15960000000000002	2.9276528
1597	0.1597	2.8130195
1598	0.1598	2.7732837
1599	0.15990000000000001	2.7602015
1600	0.16	2.7535052
1601	0.16010000000000002	2.7346258
1602	0.1602	2.6697743
1603	0.1603	2.588991
1604	0.16040000000000001	2.5985427
1605	0.1605	2.6056683
1606	0.16060000000000002	2.698194
1607	0.1607	2.8547843
1608	0.1608	2.988414
1609	0.16090000000000002	3.0696337
1610	0.161	3.0867767
1611	0.16110000000000002	3.1371832
1612	0.1612	3.1363158
1613	0.1613	3.0684893
1614	0.16140000000000002	2.9378023
1615	0.1615	2.874751
1616	0.16160000000000002	2.8630488
1617	0.1617	2.8474677
1618	0.1618	2.8355558
1619	0.16190000000000002	2.7229428
1620	0.162	2.6142051
1621	0.1621	2.6075075
1622	0.1622	2.60387
1623	0.1623	2.5773084
1624	0.16240000000000002	2.578325
1625	0.1625	2.5489876
1626	0.1626	2.5435042
1627	0.1627	2.5399494
1628	0.1628	2.47654
1629	0.16290000000000002	2.3214533
1630	0.163	2.1913877
1631	0.1631	2.136155
1632	0.1632	2.0951483
1633	0.1633	2.1693552
1634	0.16340000000000002	2.2351787
1635	0.1635	2.3654058
1636	0.1636	2.4550726
1637	0.1637	2.484925
1638	0.1638	2.4849186
1639	0.16390000000000002	2.486261
1640	0.164	2.431122
1641	0.1641	2.4077044
1642	0.1642	2.4392958
1643	0.1643	2.4957395
1644	0.16440000000000002	2.541895
1645	0.1645	2.5904386
1646	0.1646	2.6191576
1647	0.1647	2.6082206
1648	0.1648	2.619538
1649	0.16490000000000002	2.6880624
1650	0.165	2.743645
1651	0.1651	2.8320804
1652	0.1652	2.8852694
1653	0.1653	2.9452848
1654	0.16540000000000002	2.9263747
1655	0.1655	2.8799105
1656	0.1656	2.739469
1657	0.16570000000000001	2.5864162
1658	0.1658	2.490202
1659	0.16590000000000002	2.4160552
1660	0.166	2.3500288
1661	0.1661	2.3146148
1662	0.16620000000000001	2.3351183
1663	0.1663	2.3202426
1664	0.16640000000000002	2.3442788
1665	0.1665	2.4447525
1666	0.1666	2.5092714
1667	0.16670000000000001	2.564912
1668	0.1668	2.5895162
1669	0.16690000000000002	2.6957679
1670	0.167	2.6909726
1671	0.1671	2.6188273
1672	0.16720000000000002	2.513915
1673	0.1673	2.4714637
1674	0.16740000000000002	2.4441948
1675	0.1675	2.4371555
1676	0.1676	2.47973
1677	0.16770000000000002	2.535288
1678	0.1678	2.568079
1679	0.16790000000000002	2.542493
1680	0.168	2.5897744
1681	0.1681	2.649183
1682	0.16820000000000002	2.5682087
1683	0.1683	2.3795636
1684	0.16840000000000002	2.2557697
1685	0.1685	2.116952
1686	0.1686	2.1218143
1687	0.16870000000000002	2.1309326
1688	0.1688	2.1625564
1689	0.1689	2.1380665
1690	0.169	2.0767312
1691	0.1691	2.050561
1692	0.16920000000000002	2.0375874
1693	0.1693	1.9924153
1694	0.1694	2.0462575
1695	0.1695	2.0931072
1696	0.1696	2.200557
1697	0.16970000000000002	2.3087213
1698	0.1698	2.4305255
1699	0.1699	2.5906415
1700	0.17	2.5904493
1701	0.1701	2.5351655
1702	0.17020000000000002	2.4286563
1703	0.1703	2.3622706
1704	0.1704	2.399416
1705	0.1705	2.341093
1706	0.1706	2.320406
1707	0.17070000000000002	2.4147375
1708	0.1708	2.5380406
1709	0.1709	2.6714487
1710	0.171	2.8331072
1711	0.1711	3.0530734
1712	0.17120000000000002	3.2036602
1713	0.1713	3.1918695
1714	0.1714	3.05938
1715	0.1715	2.9111614
1716	0.1716	2.8586009
1717	0.17170000000000002	2.8736737
1718	0.1718	2.8676121
1719	0.1719	2.7859173
1720	0.17200000000000001	2.6710212
1721	0.1721	2.53544
1722	0.17220000000000002	2.4334738
1723	0.1723	2.3875318
1724	0.1724	2.339562
1725	0.17250000000000001	2.3560514
1726	0.1726	2.3076997
1727	0.17270000000000002	2.2201996
1728	0.1728	2.127333
1729	0.1729	2.0077658
1730	0.17300000000000001	1.9562105
1731	0.1731	1.9774365
1732	0.17320000000000002	2.0418124
1733	0.1733	2.060596
1734	0.1734	2.0669918
1735	0.17350000000000002	2.10933
1736	0.1736	2.1636846
1737	0.17370000000000002	2.276584
1738	0.1738	2.3137798
1739	0.1739	2.4751074
1740	0.17400000000000002	2.629034
1741	0.1741	2.8017077
1742	0.17420000000000002	2.9210043
1743	0.1743	3.0498006
1744	0.1744	3.0538578
1745	0.17450000000000002	3.0242305
1746	0.1746	3.008978
1747	0.17470000000000002	2.9787102
1748	0.1748	2.9470131
1749	0.1749	2.8391125
1750	0.17500000000000002	2.7557385
1751	0.1751	2.7502155
1752	0.1752	2.7296762
1753	0.1753	2.67871
1754	0.1754	2.6487
1755	0.17550000000000002	2.7227075
1756	0.1756	2.8235567
1757	0.1757	2.923086
1758	0.1758	3.0365512
1759	0.1759	3.0595398
1760	0.17600000000000002	3.0123336
1761	0.1761	2.9967148
1762	0.1762	2.9031274
1763	0.1763	2.8167248
1764	0.1764	2.8368711
1765	0.17650000000000002	2.8464231
1766	0.1766	2.8015602
1767	0.1767	2.7072337
1768	0.1768	2.5970929
1769	0.1769	2.5587418
1770	0.17700000000000002	2.4958165
1771	0.1771	2.4296741
1772	0.1772	2.2918417
1773	0.1773	2.270686
1774	0.1774	2.1775844
1775	0.17750000000000002	2.0867658
1776	0.1776	2.1024375
1777	0.1777	2.2289839
1778	0.1778	2.4184425
1779	0.1779	2.6151946
1780	0.17800000000000002	2.7461715
1781	0.1781	2.8659513
1782	0.1782	2.950054
1783	0.17830000000000001	2.9255164
1784	0.1784	2.9775293
1785	0.17850000000000002	3.0628653
1786	0.1786	3.050452
1787	0.1787	3.0219178
1788	0.17880000000000001	3.023921
1789	0.1789	2.911088
1790	0.17900000000000002	2.6669512
1791	0.1791	2.400432
1792	0.1792	2.2769907
1793	0.17930000000000001	2.1897602
1794	0.1794	2.1006405
1795	0.17950000000000002	2.0261886
1796	0.1796	2.013733
1797	0.1797	1.9788264
1798	0.17980000000000002	1.9301062
1799	0.1799	1.975391
1800	0.18000000000000002	2.0970707
1801	0.1801	2.17256
1802	0.1802	2.166106
1803	0.18030000000000002	2.1535108
1804	0.1804	2.2417893
1805	0.18050000000000002	2.4832737
1806	0.1806	2.6297934
1807	0.1807	2.767986
1808	0.18080000000000002	2.881165
1809	0.1809	2.9739244
1810	0.18100000000000002	2.956733
1811	0.1811	2.9620726
1812	0.1812	2.9904852
1813	0.18130000000000002	3.082857
1814	0.1814	3.1703777
1815	0.18150000000000002	3.3381732
1816	0.1816	3.479361
1817	0.1817	3.5896735
1818	0.18180000000000002	3.623941
1819	0.1819	3.5667024
1820	0.182	3.5882633
1821	0.1821	3.6062293
1822	0.1822	3.5876372
1823	0.18230000000000002	3.612162
1824	0.1824	3.5808945
1825	0.1825	3.4495423
1826	0.1826	3.3887887
1827	0.1827	3.3396738
1828	0.18280000000000002	3.2943242
1829	0.1829	3.293171
1830	0.183	3.3042333
1831	0.1831	3.3030443
1832	0.1832	3.3347905
1833	0.18330000000000002	3.3047445
1834	0.1834	3.2099364
1835	0.1835	3.0793018
1836	0.1836	2.9299567
1837	0.1837	2.8699818
1838	0.18380000000000002	2.860031
1839	0.1839	2.7809186
1840	0.184	2.6884215
1841	0.1841	2.7093523
1842	0.1842	2.7785697
1843	0.18430000000000002	2.8499653
1844	0.1844	2.851169
1845	0.1845	2.8110855
1846	0.18460000000000001	2.7135623
1847	0.1847	2.6329076
1848	0.18480000000000002	2.5456636
1849	0.1849	2.4059746
1850	0.185	2.2599492
1851	0.18510000000000001	2.1833987
1852	0.1852	2.108271
1853	0.18530000000000002	2.1166327
1854	0.1854	2.1609943
1855	0.1855	2.2066693
1856	0.18560000000000001	2.239397
1857	0.1857	2.2841952
1858	0.18580000000000002	2.382337
1859	0.1859	2.49109
1860	0.186	2.6627893
1861	0.18610000000000002	2.68499
1862	0.1862	2.695645
1863	0.18630000000000002	2.6714041
1864	0.1864	2.5802987
1865	0.1865	2.4723856
1866	0.18660000000000002	2.4811528
1867	0.1867	2.4799292
1868	0.18680000000000002	2.4347355
1869	0.1869	2.4059925
1870	0.187	2.347128
1871	0.18710000000000002	2.320434
1872	0.1872	2.3257957
1873	0.18730000000000002	2.3983827
1874	0.1874	2.4171793
1875	0.1875	2.4521616
1876	0.18760000000000002	2.5238974
1877	0.1877	2.5550663
1878	0.18780000000000002	2.5825744
1879	0.1879	2.6139493
1880	0.188	2.5932767
1881	0.18810000000000002	2.5409176
1882	0.1882	2.4930995
1883	0.1883	2.4129357
1884	0.1884	2.4379568
1885	0.1885	2.419128
1886	0.18860000000000002	2.344336
1887	0.1887	2.363263
1888	0.1888	2.363935
1889	0.1889	2.3953238
1890	0.189	2.4464114
1891	0.18910000000000002	2.4330454
1892	0.1892	2.3887045
1893	0.1893	2.4423513
1894	0.1894	2.4975991
1895	0.1895	2.4446642
1896	0.18960000000000002	2.4313064
1897	0.1897	2.4630456
1898	0.1898	2.4966588
1899	0.1899	2.5203156
1900	0.19	2.4610786
1901	0.19010000000000002	2.4964774
1902	0.1902	2.6115737
1903	0.1903	2.6260881
1904	0.1904	2.5712807
1905	0.1905	2.5356762
1906	0.19060000000000002	2.5437815
1907	0.1907	2.5426269
1908	0.1908	2.4930973
1909	0.19090000000000001	2.411682
1910	0.191	2.3106506
1911	0.19110000000000002	2.2837744
1912	0.1912	2.277726
1913	0.1913	2.293209
1914	0.19140000000000001	2.2851653
1915	0.1915	2.3599517
1916	0.19160000000000002	2.4796958
1917	0.1917	2.6270375
1918	0.1918	2.8343914
1919	0.19190000000000002	2.9758976
1920	0.192	3.111141
1921	0.19210000000000002	3.2178004
1922	0.1922	3.2583694
1923	0.1923	3.24974
1924	0.19240000000000002	3.1788409
1925	0.1925	3.0769482
1926	0.19260000000000002	2.8575356
1927	0.1927	2.7368395
1928	0.1928	2.75851
1929	0.19290000000000002	2.739986
1930	0.193	2.6187916
1931	0.19310000000000002	2.5531178
1932	0.1932	2.452366
1933	0.1933	2.380831
1934	0.19340000000000002	2.3285203
1935	0.1935	2.3404803
1936	0.19360000000000002	2.3938215
1937	0.1937	2.466522
1938	0.1938	2.451907
1939	0.19390000000000002	2.4916313
1940	0.194	2.438623
1941	0.19410000000000002	2.362203
1942	0.1942	2.3545156
1943	0.1943	2.2504756
1944	0.19440000000000002	2.1893084
1945	0.1945	2.0639138
1946	0.19460000000000002	2.0305717
1947	0.1947	1.9997298
1948	0.1948	1.9681647
1949	0.19490000000000002	1.8985574
1950	0.195	1.7872206
1951	0.1951	1.7844714
1952	0.1952	1.8210058
1953	0.1953	1.8824562
1954	0.19540000000000002	1.971543
1955	0.1955	2.0926766
1956	0.1956	2.2393355
1957	0.1957	2.451856
1958	0.1958	2.6536157
1959	0.19590000000000002	2.7644875
1960	0.196	2.767272
1961	0.1961	2.8237164
1962	0.1962	2.8375485
1963	0.1963	2.7254212
1964	0.19640000000000002	2.5540984
1965	0.1965	2.4274108
1966	0.1966	2.3779256
1967	0.1967	2.3179603
1968	0.1968	2.294188
1969	0.19690000000000002	2.3318124
1970	0.197	2.2992082
1971	0.1971	2.3310666
1972	0.19720000000000001	2.2942522
1973	0.1973	2.1793704
1974	0.19740000000000002	2.0795882
1975	0.1975	2.1154242
1976	0.1976	2.0858366
1977	0.19770000000000001	2.0194447
1978	0.1978	1.9067979
1979	0.19790000000000002	1.8565754
1980	0.198	1.9461823
1981	0.1981	1.9973253
1982	0.19820000000000002	1.9526567
1983	0.1983	1.9015986
1984	0.19840000000000002	1.911303
1985	0.1985	1.9323626
1986	0.1986	1.9072937
1987	0.19870000000000002	1.9783857
1988	0.1988	2.0466406
1989	0.19890000000000002	2.0221512
1990	0.199	1.9750435
1991	0.1991	1.9867868
1992	0.19920000000000002	1.9811121
1993	0.1993	2.0564766
1994	0.19940000000000002	2.110718
1995	0.1995	2.1401944
1996	0.1996	2.2495353
1997	0.19970000000000002	2.4096997
1998	0.1998	2.503929
[truncated: 60,501 more rows]
