# Supplementary material for: Machine learning coarse-grained potentials of protein thermodynamics
Source: Nat Commun. 2023 Sep 15;14:5739. doi: 10.1038/s41467-023-41343-1 (PMC10504246; doi:10.1038/s41467-023-41343-1)
Supplement: Supplementary file 4 — Source Data [file 41467_2023_41343_MOESM4_ESM.zip › Source_data/Figure S1/trpcage_startcoords.csv]

	TIC0	TIC1
0	0.9903768	0.18668614
1	-1.3495973	-0.2406578
2	0.23760948	-1.5585214
3	-0.29329622	0.6849653
4	1.4552153	-1.0082825
5	-0.19563259	-0.47579867
6	0.63705534	1.1598336
7	0.66610056	-0.629064
8	-0.8611568	-0.8811678
9	0.23624396	0.14622562
10	1.5850294	-0.26963434
11	-0.6866398	0.067815125
12	0.9317842	-1.5062581
13	-0.3147122	-1.2287445
14	1.1981834	0.87403
15	0.20704892	-0.9760663
16	0.27674317	0.7159695
17	1.0750732	-0.3200645
18	1.4877542	0.26617333
19	0.76619905	0.62933636
20	-0.8750949	-0.38789672
21	0.9666234	-1.0151687
22	0.27221295	-0.33976227
23	-0.23430386	0.21281621
24	0.6686512	-0.1273322
25	0.57440555	-1.2356483
26	-0.44012904	-0.82690555
27	-1.095966	0.091782056
28	-0.66375047	0.47654268
29	1.3576137	-0.61137104
30	0.09431624	1.0631957
31	0.6073625	0.27022722
