# Supplementary material for: Machine learning coarse-grained potentials of protein thermodynamics
Source: Nat Commun. 2023 Sep 15;14:5739. doi: 10.1038/s41467-023-41343-1 (PMC10504246; doi:10.1038/s41467-023-41343-1)
Supplement: Supplementary file 4 — Source Data [file 41467_2023_41343_MOESM4_ESM.zip › Source_data/Figure S1/trpcage_ref_hist.csv]

	0	1	2	3	4	5	6	7	8	9	10	11	12	13	14	15	16	17	18	19	20	21	22	23	24	25	26	27	28	29	30	31	32	33	34	35	36	37	38	39	40	41	42	43	44	45	46	47	48
0	0.0	0.0	0.0	0.0	0.0	0.0	0.0	0.0	0.0	0.0	0.0	0.0	0.0	0.0	0.0	0.0	0.0	0.0	0.0	0.0	0.0	0.0	0.0	0.0	0.0	0.0	0.0	0.0	0.0	0.0	0.0	0.0	0.0	0.0	0.0	0.0	0.0	0.0	0.0	0.0	0.0	0.0	0.0	0.0	0.0	0.0	0.0	0.0	0.0
1	0.0	0.0	0.0	0.0	0.0	0.0	0.0	0.0	0.0	0.0	0.0	0.0	0.0	0.0	0.0	0.0	0.0	0.0	0.0	0.0	0.0	0.0	0.0	0.0	0.0	0.0	0.0	0.0	0.0	0.0	0.0	0.0	0.0	0.0	0.0	0.0	0.0	0.0	0.0	0.0	0.0	0.0	0.0	0.0	0.0	0.0	0.0	0.0	0.0
2	0.0	0.0	0.0	0.0	0.0	0.0	0.0	0.0	0.0	0.0	0.0	0.0	0.0	0.0	0.0	0.0	0.0	0.0	0.0	0.0	0.0	0.0	0.0	0.0	0.0	0.0	0.0	0.0	0.0	0.0	0.0	0.0	0.0	0.0	0.0	0.0	0.0	0.0	0.0	0.0	0.0	0.0	0.0	0.0	0.0	0.0	0.0	0.0	0.0
3	0.0	0.0	0.0	0.0	0.0	0.0	0.0	0.0	0.0	0.0	0.0	0.0	0.0	0.0	0.0	0.0	0.0	0.0	0.0	0.0	0.0	0.0	0.0	0.0	0.0	0.0	0.0	0.0	0.0	0.0	0.0	0.0	0.0	0.0	0.0	0.0	0.0	0.0	0.0	0.0	0.0	0.0	0.0	0.0	0.0	0.0	0.0	0.0	0.0
4	0.0	0.0	0.0	0.0	0.0	0.0	0.0	0.0	0.0	0.0	0.0	0.0	0.0	0.0	0.0	0.0	0.0	0.0	0.0	0.0	0.0	0.0	0.0	0.0	0.0	0.0	0.0	0.0	0.0	0.0	0.0	0.0	0.0	0.0	0.0	0.0	0.0	0.0	0.0	0.0	0.0	0.0	0.0	0.0	0.0	0.0	0.0	0.0	0.0
5	0.0	0.0	0.0	0.0	0.0	0.0	0.0	0.0	0.0	0.0	0.0	0.0	0.0	0.0	0.0	0.0	0.0	0.0	0.0	0.0	0.0	0.0	0.0	0.0	0.0	0.0	0.0	0.0	0.0	0.0	0.0	0.0	0.0	0.0	0.0	0.0	0.0	0.0	0.0	0.0	0.0	0.0	0.0	0.0	0.0	0.0	0.0	0.0	0.0
6	0.0	0.0	0.0	0.0	0.0	0.0	0.0	0.0	0.0	0.0	0.0	0.0	0.0	0.0	0.0	0.0	0.0	0.0	0.0	0.0	0.0	0.0	0.0	0.0	0.0	0.0	0.0	0.0	0.0	0.0	0.0	0.0	0.0	0.0	0.0	0.0	0.0	0.0	0.0	0.0	0.0	0.0	0.0	0.0	0.0	0.0	0.0	0.0	0.0
7	0.0	0.0	0.0	0.0	0.0	0.0	0.0	0.0	0.0	0.0	0.0	0.0	0.0	0.0	0.0	0.0	0.0	0.0	0.0	0.0	0.0	0.0	0.0	0.0	0.0	0.0	0.0	0.0	0.0	0.0	0.0	0.0	0.0	0.0	0.0	0.0	0.0	0.0	0.0	0.0	0.0	0.0	0.0	0.0	0.0	0.0	0.0	0.0	0.0
8	0.0	0.0	0.0	0.0	0.0	0.0	0.0	0.0	0.0	0.0	0.0	0.0	0.0	0.0	0.0	0.0	0.0	0.0	0.0	0.0	0.0	0.0	0.0	0.0	0.0	0.0	0.0	0.0	0.0	0.0	0.0	0.0	0.0	0.0	0.0	0.0	0.0	0.0	0.0	0.0	0.0	0.0	0.0	0.0	0.0	0.0	0.0	0.0	0.0
9	0.0	0.0	0.0	0.0	0.0	0.0	0.0	0.0	0.0	0.0	0.0	0.0	0.0	0.0	0.0	0.0	0.0	0.0	0.0	0.0	0.0	0.0	0.0	0.0	0.0	0.0	0.0	0.0	0.0	0.0	0.0	0.0	0.0	0.0	0.0	0.0	0.0	0.0	0.0	0.0	0.0	0.0	0.0	0.0	0.0	0.0	0.0	0.0	0.0
10	0.0	0.0	0.0	0.0	0.0	0.0	0.0	0.0	0.0	0.0	0.0	0.0	0.0	0.0	0.0	0.0	0.0	0.0	0.0	0.0	0.0	0.0	0.0	0.0	0.0	0.0	0.0	0.0	0.0	0.0	0.0	0.0	0.0	0.0	0.0	0.0	0.0	0.0	0.0	0.0	0.0	0.0	0.0	0.0	0.0	0.0	7.177204016752709	0.0	0.0
11	0.0	0.0	0.0	0.0	0.0	0.0	0.0	0.0	0.0	0.0	0.0	0.0	0.0	0.0	0.0	0.0	0.0	0.0	0.0	0.0	0.0	0.0	0.0	0.0	0.0	0.0	0.0	0.0	0.0	0.0	0.0	0.0	0.0	0.0	0.0	0.0	0.0	0.0	0.0	0.0	0.0	0.0	0.0	0.0	0.0	7.16474071341276	0.0	0.0	7.16474071341276
12	0.0	0.0	0.0	0.0	0.0	0.0	0.0	0.0	0.0	0.0	0.0	0.0	0.0	0.0	0.0	0.0	0.0	0.0	0.0	0.0	0.0	0.0	0.0	0.0	0.0	0.0	0.0	0.0	0.0	0.0	0.0	0.0	0.0	0.0	0.0	0.0	0.0	0.0	0.0	0.0	0.0	7.16474071341276	0.0	0.0	0.0	0.0	0.0	0.0	7.16474071341276
13	0.0	0.0	0.0	0.0	0.0	0.0	0.0	0.0	0.0	0.0	0.0	0.0	0.0	0.0	0.0	0.0	0.0	0.0	0.0	0.0	0.0	0.0	0.0	0.0	0.0	0.0	0.0	0.0	0.0	0.0	0.0	0.0	0.0	0.0	0.0	0.0	0.0	0.0	0.0	0.0	7.16474071341276	6.40476198701975	7.251696011561812	0.0	0.0	0.0	7.177204016752709	0.0	7.16474071341276
14	0.0	0.0	0.0	0.0	0.0	0.0	0.0	0.0	0.0	0.0	0.0	0.0	0.0	0.0	0.0	0.0	0.0	0.0	0.0	0.0	0.0	0.0	0.0	0.0	0.0	0.0	0.0	0.0	0.0	0.0	0.0	0.0	0.0	0.0	0.0	0.0	0.0	0.0	0.0	6.684500685015053	6.428426776809744	6.688845726954799	6.055294858874978	5.936504417976	5.977516958509085	6.209869747469915	6.40476198701975	6.022649124575514	5.906437727679558
15	0.0	0.0	0.0	0.0	0.0	0.0	0.0	0.0	0.0	0.0	0.0	0.0	0.0	0.0	0.0	0.0	0.0	0.0	0.0	0.0	0.0	0.0	0.0	0.0	0.0	0.0	0.0	0.0	0.0	0.0	0.0	0.0	0.0	0.0	0.0	0.0	7.251696011561812	0.0	7.251696011561812	6.726736507700624	6.050300700540147	5.6671811356451585	5.444320370852751	5.58232100357716	5.73345488217541	5.940742509549468	6.069516676770197	6.540303018002422	6.140623139894931
16	0.0	0.0	0.0	0.0	0.0	0.0	0.0	0.0	0.0	0.0	0.0	0.0	0.0	0.0	0.0	0.0	0.0	0.0	0.0	0.0	0.0	0.0	0.0	0.0	0.0	0.0	0.0	0.0	0.0	0.0	0.0	0.0	0.0	0.0	7.168463080431755	0.0	7.168463080431755	6.686364358742496	6.690721095574736	5.951923738778117	5.296501602512935	5.181778890166029	5.040418398224524	5.583591744009192	5.456521514029111	5.17239602245292	6.203638220860327	5.929547672849067	6.011453665381746
17	0.0	0.0	0.0	0.0	0.0	0.0	0.0	0.0	0.0	0.0	0.0	0.0	0.0	0.0	0.0	0.0	0.0	0.0	0.0	0.0	0.0	0.0	0.0	0.0	0.0	0.0	0.0	0.0	0.0	0.0	0.0	0.0	0.0	0.0	0.0	7.168463080431755	7.168463080431755	6.174861339372304	6.224158823067578	5.650975062066841	5.167896889405144	5.007926357523649	4.911660742271617	4.7771965661675395	4.8377902584114185	5.13076423704236	5.031913638031991	5.280228471200841	5.538200562141787
18	0.0	0.0	0.0	0.0	0.0	0.0	0.0	0.0	0.0	0.0	0.0	0.0	0.0	0.0	0.0	0.0	0.0	0.0	0.0	0.0	0.0	0.0	0.0	0.0	0.0	0.0	0.0	0.0	0.0	0.0	0.0	0.0	0.0	7.168463080431755	0.0	6.690721095574736	6.20426563705324	6.206440594157385	5.9354546675968205	5.046457127131692	5.000360179042801	4.553353928346659	4.598271537495042	4.610048865463081	4.453226316549361	4.577675564881687	4.759896113932829	4.919313303105979	4.890626281188662
19	0.0	0.0	0.0	0.0	0.0	0.0	0.0	0.0	0.0	0.0	0.0	0.0	0.0	0.0	0.0	0.0	0.0	0.0	0.0	0.0	0.0	0.0	0.0	0.0	0.0	0.0	0.0	0.0	0.0	0.0	6.806744436017761	0.0	0.0	7.288843157707017	6.686364358742496	7.168463080431755	6.458722328684855	5.583789511612924	5.10520731378617	4.849348657668823	4.522323759743607	4.518107640424925	4.573311033691268	4.523222533390711	4.338495453227375	4.236904170089167	4.345282714009396	4.645152320699078	4.127090960895709
20	0.0	0.0	0.0	0.0	0.0	0.0	0.0	0.0	0.0	0.0	0.0	0.0	0.0	0.0	0.0	0.0	0.0	0.0	0.0	0.0	0.0	0.0	0.0	0.0	0.0	0.0	0.0	0.0	0.0	7.288843157707017	7.288843157707017	0.0	0.0	6.7439532354139065	6.7439532354139065	6.458722328684855	6.0649332838244305	5.640246289385598	5.226687614886554	4.60547986541921	4.685848940250052	4.279106657216955	4.24155686674647	4.086695893662219	4.028062120450503	4.083633787868783	3.8740483209332153	3.964005515273257	4.107021957539543
21	0.0	0.0	0.0	0.0	0.0	0.0	0.0	0.0	0.0	0.0	0.0	0.0	0.0	0.0	0.0	0.0	0.0	0.0	0.0	0.0	0.0	0.0	0.0	0.0	0.0	6.524734762183938	0.0	0.0	0.0	0.0	6.721013834216402	6.482250557467934	6.524734762183938	6.524734762183938	6.806744436017761	5.835546048906311	6.425676713504302	5.350594471516555	4.856806703838881	4.642721716487445	4.482090943389703	4.0705151608817385	3.944024288939886	3.959064808228666	3.828123349509837	3.7738741234849593	3.6773095857985467	3.5167925164243155	3.614132767404983
22	0.0	0.0	0.0	0.0	0.0	0.0	0.0	0.0	0.0	0.0	0.0	0.0	0.0	0.0	0.0	0.0	0.0	0.0	0.0	0.0	0.0	0.0	0.0	0.0	0.0	6.806744436017761	6.806744436017761	6.806744436017761	6.169444591307448	6.806744436017761	6.133874583287833	6.324645714328502	0.0	6.000151835778677	6.0233688368130505	6.06517738945719	5.292364844447151	5.170608121134535	4.67178222086931	4.622638272845407	4.273677245387126	4.05984829108865	4.0057663004097455	3.863870781754515	3.7611398668633704	3.597240710815967	3.5238750924757865	3.370626160433509	3.367564268838379
23	0.0	0.0	0.0	0.0	0.0	0.0	0.0	0.0	0.0	0.0	0.0	0.0	0.0	0.0	0.0	0.0	0.0	0.0	0.0	0.0	0.0	7.288843157707017	0.0	0.0	0.0	7.288843157707017	7.288843157707017	6.324645714328502	6.169444591307448	6.169444591307448	6.524734762183938	5.721214128107608	6.721013834216402	5.786873713629419	5.900777514286332	5.393777021001734	5.066099104653301	4.725872425553594	4.653332573464009	4.271711897341271	4.18360716670157	3.8930616369474844	3.80500467590917	3.5826390878903798	3.6527327869069817	3.464977910735497	3.2741827591923087	3.175397303835134	3.1291515140566126
24	0.0	0.0	0.0	0.0	0.0	0.0	0.0	0.0	0.0	0.0	0.0	0.0	0.0	0.0	0.0	0.0	0.0	0.0	0.0	0.0	0.0	7.288843157707017	0.0	0.0	7.288843157707017	5.842546992639246	5.760626366660862	5.935420938455003	5.760626366660862	5.687345869618191	6.042636040494683	5.702315050852439	6.1000355147820855	5.346920507082604	5.572283132111906	4.832532316912698	4.850714228995357	4.7029504827215165	4.570124935500911	4.123749926563434	4.043667042192029	3.874000491503339	3.873445318529325	3.6220942347999427	3.386082999131295	3.2620907055344333	3.138931318762487	3.021749944349808	2.955022645851896
25	0.0	0.0	0.0	0.0	0.0	0.0	0.0	0.0	0.0	0.0	0.0	0.0	0.0	0.0	0.0	0.0	0.0	0.0	0.0	0.0	0.0	0.0	6.524734762183938	6.324645714328502	5.842546992639246	5.842546992639246	7.288843157707017	5.840976878334493	5.740641119256077	5.248761075952604	5.721214128107608	5.448427498819797	5.48580307273795	5.132622356766499	5.291909319697396	5.050313879301127	4.6162683830154565	4.434490084350156	4.432024093141708	4.257958427927881	3.908132629114948	3.8636083917182384	3.689934018529737	3.4005629820543914	3.263714689119106	3.1284614443865575	3.0392726747961856	2.8938748294805414	2.772688188280765
26	0.0	0.0	0.0	0.0	0.0	0.0	0.0	0.0	0.0	0.0	0.0	0.0	0.0	0.0	0.0	0.0	0.0	0.0	0.0	7.378031819915808	7.288843157707017	0.0	7.378031819915808	6.169444591307448	5.621055596590578	5.687345869618191	5.40533619578437	5.45152808948273	5.317543228122151	5.415279768095621	5.256688762137339	4.988891014528397	5.815954381117306	5.241438669620171	5.098883646221944	4.609312223950158	4.599505906250378	4.299194511614891	4.191331986336817	4.042941638170501	3.8369311026246065	3.671171902602765	3.6220528583858025	3.403078625848879	3.366313931341015	3.1877582853436355	2.9473686287741776	2.7835378927425696	2.7053398541345794
27	0.0	0.0	0.0	0.0	0.0	0.0	0.0	0.0	0.0	0.0	0.0	0.0	0.0	0.0	0.0	0.0	0.0	0.0	0.0	0.0	7.378031819915808	6.806744436017761	6.806744436017761	5.465384351581232	5.245342377596042	5.453322216765745	5.021317716173188	5.108039721209776	4.9676398566335696	5.026538617423666	5.08943342085197	5.398493195120695	5.041812509569759	4.847587118876312	4.919638152559356	4.985814425737052	4.476309821533514	4.213615296168418	4.117937910682789	3.9372752529160726	3.678690272790723	3.5873287485722463	3.442748752756372	3.336370488365299	3.1966342812458475	3.0684586670045144	2.896399956059793	2.776221882575335	2.5949990024558396
28	0.0	0.0	0.0	0.0	0.0	0.0	0.0	0.0	0.0	0.0	0.0	0.0	0.0	0.0	0.0	0.0	0.0	0.0	0.0	0.0	7.378031819915808	6.806744436017761	5.636444037167699	5.150466168747034	5.002746293452336	5.020353083580268	4.812438733612513	4.943356358376805	5.017467187127297	5.124525699918751	5.272820479219543	4.894907656739935	4.8530642974908735	4.726470071836087	4.881140261145999	4.465412936852342	4.367202223799172	4.276318094134706	4.0200103175169835	3.9078050043693207	3.8085318029038024	3.558034435996194	3.3336875284897722	3.2531887407076843	3.1084522906908987	3.01813965824151	2.8279909615179157	2.685581436235079	2.525570460629024
29	0.0	0.0	0.0	0.0	0.0	0.0	0.0	0.0	0.0	0.0	0.0	0.0	0.0	0.0	0.0	0.0	0.0	0.0	0.0	7.378031819915808	6.6139234243927305	5.919941275888345	5.558385197685897	5.239562724710421	4.81111265718208	4.686337197311073	4.736578383921907	4.8295580777114475	4.894373183920001	5.0150713868652534	4.830681065671908	4.983514522183308	4.7109389956314764	4.903232676561871	4.603020730392397	4.477787916207086	4.215806769986631	4.090667079852225	3.963514740097784	3.7630521401780603	3.7259560921937975	3.503753538197901	3.2604198102300765	3.1748244671428125	3.057255733121793	2.9630455869776195	2.7910445702972257	2.662855627755939	2.4682603127052216
30	0.0	0.0	0.0	0.0	0.0	0.0	0.0	0.0	0.0	0.0	0.0	0.0	0.0	0.0	0.0	0.0	0.0	7.378031819915808	0.0	6.89593309822655	6.024609600663794	5.776534531826982	5.215288793581815	4.738770694823325	4.725217511320108	4.6547569813675045	4.632342502155518	4.599100363406751	4.545840871368847	4.767250332107604	4.859550539759852	4.694240468722851	4.716305425576001	4.738579662281603	4.561402446797097	4.300940523427508	4.316507739586475	4.10306978267868	3.9659264955204723	3.8690405278001867	3.655154132139172	3.3883925175117486	3.307783189296699	3.2032608090098442	3.0908606233390934	2.916399996369014	2.740333843898644	2.601025280458332	2.481262969519049
31	0.0	0.0	0.0	0.0	0.0	0.0	0.0	0.0	0.0	0.0	0.0	0.0	0.0	0.0	0.0	0.0	0.0	0.0	6.6139234243927305	6.131824702703472	5.542510878974536	5.228145537110112	4.9403923949305	4.783653769082539	4.797108353300373	4.392688264514724	4.428589325122946	4.4299122533171795	4.404517886782046	4.711612652022117	4.62794829353858	4.81436119242252	4.592413926684736	4.5281041172838155	4.248502362185169	4.2555944234827905	4.122705908342258	4.129062581803089	3.8453270576958394	3.7005743381498073	3.5839660347039315	3.4043168578492784	3.2737227002740896	3.120554444916655	2.960890724605032	2.887412346074785	2.7880387691277004	2.5766759807696396	2.4085212973027144
32	0.0	0.0	0.0	0.0	0.0	0.0	0.0	0.0	0.0	0.0	0.0	0.0	0.0	0.0	0.0	6.499105647721862	6.308531951928041	6.413834376537293	5.44963693315878	5.407471209196681	5.060412157285279	4.603607911657318	4.528288901758538	4.4573813669862545	4.309118661101888	4.332752847430306	4.347370169765956	4.246334276902478	4.207431990883775	4.414627479292605	4.696405042875424	4.444678765145838	4.543696896373081	4.283436416742058	4.308422277812119	4.221440669351602	4.171735609185715	3.929335066362121	3.811385958948894	3.6565436835668033	3.5254472383833297	3.3739078693334053	3.2592429836129835	3.1165167501409874	2.988584636088344	2.7865791973614966	2.7147590034113236	2.510336944146152	2.3545847517184537
33	0.0	0.0	0.0	0.0	0.0	0.0	0.0	0.0	0.0	0.0	0.0	0.0	0.0	6.9812043694111185	6.9812043694111185	5.9350863000542216	6.005758532591306	5.323106682257977	5.091676727019911	5.060412157285279	4.5908456923998	4.432232943732883	4.335121669276668	4.205796349455995	4.185401453026128	4.137463439662428	4.011030624326675	4.200964400657927	4.304892812551393	4.47342517505343	4.300840652866564	4.445756675924908	4.4903529063682255	4.240453329702718	4.07582790880305	3.9840234902139215	3.898481564278499	3.805763429667307	3.814449312255962	3.6422776202406943	3.600638398340462	3.348949218630227	3.2594914596115023	3.079767606027068	2.8540814886519135	2.7345259776660047	2.6675740111272894	2.47583150097579	2.3289710904315575
34	0.0	0.0	0.0	0.0	0.0	0.0	0.0	0.0	0.0	0.0	0.0	0.0	7.463303091100375	0.0	5.861805803011549	5.224505958301236	4.897608359633034	4.702451170621566	4.439350674357394	4.384462289957034	4.0894904795290605	4.0889491203099215	3.8881878585823584	4.004553089049448	4.0177776044913776	3.8938121819811657	4.0018374931365415	4.230384489680889	4.134154195603467	4.361475737143753	4.529555759085353	4.4263410792141205	4.202900581420536	4.081205425402249	3.9068687852763784	3.8581273580003685	3.647757429809345	3.717323857592814	3.677538495557421	3.548457233911167	3.369523967380749	3.248958688619936	3.114590019828131	2.9864048845289712	2.745007173965843	2.6716150947867447	2.6506212806698413	2.4959298983934657	2.2681962379280876
35	0.0	0.0	0.0	0.0	0.0	0.0	0.0	0.0	0.0	0.0	0.0	0.0	6.966024379131387	5.861805803011549	4.701879962017709	4.406869509008064	4.18148598509133	3.95627421982422	4.066269204681504	4.0215727728343715	3.9366526416125005	3.901662560220256	3.7896936845470446	3.8093636013210936	3.9275990610146447	3.8160889844606336	4.141485913037151	4.124575075891841	4.0760980109966685	4.2007486269413254	4.287056438370943	4.284939656329995	4.074406187050662	3.9595164860268977	3.737573095608923	3.7152660990390087	3.6783097083909766	3.5064447365899074	3.4575691516291984	3.4241156209945434	3.2546762706496235	3.2177428970777546	3.043395739534537	3.0493935079926606	2.725738512161038	2.653338388984526	2.5461966495707413	2.3740206193883484	2.3070030944759843
36	0.0	0.0	0.0	0.0	0.0	0.0	0.0	0.0	0.0	0.0	0.0	0.0	6.484870079801288	5.0893088740702925	4.507069381327513	3.879078326321844	3.6870129904445657	3.695622866499061	3.6366880968052477	3.742195142968326	3.634817245582303	3.7569022962030436	3.8124147726045345	3.8583213655182025	3.7750787483079575	3.7475007484519525	3.9458460596779714	4.103958357464317	4.155913103340221	4.123313020557856	4.100965289420784	3.9500304652975897	3.8786326332169097	3.6940247635657713	3.728447619612753	3.602897525766582	3.39138181656498	3.3438685689853127	3.4299280678877224	3.2348182007675836	3.1170439272889423	2.956413175450705	2.911775989105564	2.878808089954762	2.7085659735711243	2.6102895107197073	2.494744115832881	2.328340629442236	2.203750944773315
37	0.0	0.0	0.0	0.0	0.0	0.0	0.0	0.0	0.0	0.0	0.0	6.199382410020771	5.330409678864971	4.4106253251108605	3.610467528793599	3.3680597797622474	3.197973177793142	3.2484514581339754	3.2423321559041085	3.4448021876775927	3.565125547189713	3.738415564386786	3.6980060603830607	3.7828909677761455	3.70646913176354	3.976665497932295	3.965906929130897	3.9180512136988304	4.009802746259657	4.08853852083394	3.960678071773054	3.8711705179819056	3.8109965582620333	3.59664887822269	3.52601372845594	3.34569867700817	3.3208008126920427	3.278080056085006	3.190579651619773	3.1908934049324627	3.0542286245656047	2.9178339078165756	2.8250846135982437	2.71237157326492	2.6097734332399485	2.509997045453166	2.3760663480590525	2.286477199281385	2.1553966437885963
38	0.0	0.0	0.0	0.0	0.0	0.0	0.0	0.0	0.0	0.0	6.6814811317100276	4.9931143058112095	3.7379634591888253	2.900802531847291	2.6685572094546046	2.5814341419985674	2.6366003460941094	2.7790027242406037	2.94369740507892	3.229490058945583	3.346681255335544	3.4035494175322203	3.416282235638695	3.5941694071237746	3.609627554755966	3.675852765865746	3.758010374391552	3.86534737461582	3.9289609688258365	3.949673668468395	3.811645771463156	3.7400807887945486	3.56246673335775	3.5655194508411734	3.3946293614392298	3.2978397771820775	3.149240205112709	3.251066368746172	3.064225042174958	2.97159778618526	2.849130766286825	2.813619745816288	2.7067014884452174	2.5681201291197446	2.5003182432662463	2.423520461916306	2.2925126747740165	2.1736918649318806	2.0828604931208394
39	0.0	0.0	0.0	0.0	0.0	0.0	0.0	0.0	0.0	7.440549900209673	6.08873456011953	3.9314567343530182	2.455864997084565	1.7606642333924016	1.55567437274963	1.6678666301414333	1.9197650019841355	2.2218850507783605	2.486990917013892	2.8068693507744618	3.0504844034992535	3.223942238783846	3.279026177878481	3.3639787661930702	3.5207574272774336	3.640900504691171	3.6925440583002365	3.710225934522514	3.842293439181743	3.8307023654074213	3.7899114667936136	3.6448159411379466	3.634352127795564	3.4710363122829335	3.2839129735119377	3.1677124872267264	3.1568419118410214	3.1354032341616316	2.919528739772189	2.930543860490837	2.8371101047757303	2.7131423559077037	2.5800582267757735	2.5291726707466538	2.3682391012275588	2.248482179107529	2.1864493590100817	2.0928492493943462	1.977684572632933
40	0.0	0.0	0.0	0.0	0.0	0.0	0.0	0.0	0.0	0.0	5.6021944461275766	3.181833951842755	1.6438753558593735	0.8814167793774699	0.6899770719080083	0.8683483200027675	1.2408980001193948	1.6390798283582315	2.024531378933986	2.383239439602889	2.6810417911818414	2.869338925468611	3.1233154625305763	3.2312034584010583	3.482994839440747	3.459646563991723	3.534554368488025	3.666979677452739	3.702872705426584	3.6626683003406333	3.7049476683470113	3.6219892343589724	3.453709705818973	3.3041398728093005	3.230903683862751	3.1121811172838276	3.0835538744014945	2.9122042943528026	2.850610332631816	2.762589408981998	2.645159949768897	2.5870843009035385	2.523073272563292	2.3890942767982333	2.2901966733808496	2.199310884657237	2.0922835246812905	1.9443416610323956	1.9195862756824358
41	0.0	0.0	0.0	0.0	0.0	0.0	0.0	0.0	0.0	0.0	5.907928843709131	3.2776356282666494	1.395257903914315	0.43016920773332856	0.14120336475346118	0.30854260426854196	0.7147670116045504	1.1922075693052516	1.6326632439244149	2.047166281812366	2.409758472481202	2.7303384443339684	3.0411984803069174	3.133095484662366	3.3896419718436457	3.465947938985594	3.505392619726166	3.5128736348731993	3.618543733715007	3.6372007356702323	3.659850289307129	3.635277067309495	3.450849022559333	3.333171495866285	3.2591276149300663	3.188430143836828	3.0710643973248812	2.9868255634878107	2.8572820111392447	2.7490319844236	2.634699799648799	2.5578079801023748	2.393493467578735	2.285389254104455	2.1549888487085873	2.044029790352649	1.9733414942842025	1.8381871320984233	1.8100208571256937
42	0.0	0.0	0.0	0.0	0.0	0.0	0.0	0.0	0.0	0.0	7.440549900209673	3.9889922674238854	1.7731641319053155	0.4994187529965193	0.0	0.03935679332303588	0.39974886782053876	0.8880575082296662	1.35414631290055	1.7877797837350835	2.161609386518082	2.5047478608699576	2.842888812523748	3.1336763145454993	3.318363509212503	3.4812937687857044	3.4718965196264735	3.313150477831127	3.3888641135595137	3.4943892473189235	3.46036532740984	3.4619014098353276	3.392540817830934	3.3630376211673214	3.2184363706969705	3.0853994750740137	3.012564742321798	2.9591977177256608	2.8214896696351914	2.62881851741	2.560625734544793	2.4121237734366474	2.329585024345472	2.2552898494401603	2.1191902499219166	1.9763751246934058	1.8604304084189254	1.8083192471080949	1.6969370597581799
43	0.0	0.0	0.0	0.0	0.0	0.0	0.0	0.0	0.0	0.0	0.0	6.072667925021101	2.8314821613605723	1.1769204859566464	0.35795563812588327	0.15320350831042928	0.3681383999732146	0.7685258490800213	1.2023714482551764	1.6199332712102574	1.975805091544676	2.35365947351963	2.7012942732624188	3.0089995568574057	3.290736221206542	3.280512575162005	3.3468065247436796	3.3467540212188	3.278484746765211	3.3077371533257782	3.2243835791735345	3.3225362549827704	3.198852943023799	3.152832360002355	3.124258486189694	3.148130872039106	3.005981643967268	2.927735579308064	2.78311952694237	2.7064610485703824	2.5179899634010274	2.40367752892774	2.2280774552178864	2.181642449796003	1.996737378380093	1.9154344929722802	1.7931412800415227	1.690075770856958	1.5946412396674505
44	0.0	0.0	0.0	0.0	0.0	0.0	0.0	0.0	0.0	0.0	0.0	0.0	4.916257721119235	2.6295627880662913	1.3130130359398597	0.7516389688603158	0.6682380625912114	0.8600266929994085	1.191559181713557	1.519017936925679	1.8564894002070238	2.164392554179364	2.51918452732553	2.8018964711450547	3.0748355849741733	3.2235305441766995	3.2446582161590554	3.228403947216351	3.262950671717798	3.126573474910291	3.1879385329746945	3.112498781630686	3.0757476031336113	3.0533723772405352	3.077468275164482	3.0075516424120483	2.9201654930194243	2.85947854801479	2.815376602566097	2.655806783949088	2.529336329346582	2.3888901430158276	2.2051958431037795	2.100414302594743	2.013755758508019	1.8663242297778577	1.7684303137964363	1.6151612597656486	1.5159169038798384
45	0.0	0.0	0.0	0.0	0.0	0.0	0.0	0.0	0.0	0.0	0.0	0.0	0.0	4.815809922808047	3.0232555874589986	1.8841863401813255	1.3737629403581355	1.231318912205401	1.3019062172085771	1.50427252603739	1.7593328760013192	2.0134004028052948	2.3414436573958266	2.6094534771279356	2.909942856420307	3.071353079253348	3.147708793732079	3.1263594025474646	3.1087901282220267	3.0225615155784746	2.9581326924959264	2.906268536400278	2.9688485954282227	2.9133503101813414	2.869158036793312	2.8871991976554696	2.801014435438944	2.765976365771424	2.7053958709699595	2.5715061610302508	2.460779779093224	2.336260210692422	2.1633398833604085	2.087836778010799	1.9341068770813568	1.8055560921349203	1.675916483546735	1.54335469795517	1.4684541110561096
46	0.0	0.0	0.0	0.0	0.0	0.0	0.0	0.0	0.0	0.0	0.0	0.0	0.0	0.0	5.466437328134244	3.6412534588824723	2.5031600459794934	1.8825005563075274	1.5901737088576988	1.5902829843371498	1.7224793278157282	1.925522109634465	2.1754955962900855	2.4510449555946217	2.698769221890431	2.8817024319843068	3.0202022779447786	3.081032137768193	3.0974404537250786	3.0787222126942817	2.8924655371887518	2.867116948032262	2.806145712396649	2.740970318089892	2.7983573671601123	2.7413550326299285	2.724601803303978	2.6851542108992836	2.5756646727278865	2.483196743186676	2.40366099802653	2.3228662269218407	2.193675924123835	2.026121780339164	1.9295968040073141	1.7899027687118663	1.6700576087466077	1.5287835453828844	1.4282955457676634
47	0.0	0.0	0.0	0.0	0.0	0.0	0.0	0.0	0.0	0.0	0.0	0.0	0.0	0.0	0.0	5.9085252721658055	4.047443774781048	2.812410112862506	2.089840586198454	1.7833924742961056	1.7589983563232652	1.8630106702303912	2.0538942047565323	2.247986665057396	2.5268355478485747	2.6676047811838783	2.9470992886081895	3.0095374238339767	3.0443032594434545	2.954416942443964	2.970776737147408	2.8192227726704875	2.7987114254090253	2.748143574354879	2.6534838200739266	2.700149125506898	2.62644160619278	2.6176338240981103	2.5234755888126195	2.3974473637769673	2.3566868893480075	2.2494629429472557	2.14698252841346	2.0135631364300917	1.9098320131110427	1.8109996871010212	1.6376323865374758	1.512349187128013	1.4259530393737565
48	0.0	0.0	0.0	0.0	0.0	0.0	0.0	0.0	0.0	0.0	0.0	0.0	0.0	0.0	0.0	0.0	6.493442076091224	4.116562684937319	2.847799405837808	2.145482642713307	1.8090414642114707	1.8025014973205922	1.9446601029979567	2.1165314782086577	2.3361129706260053	2.567390162121839	2.7234552179910105	2.8965278404697727	2.8975662987132944	2.9096560647626584	2.876640025040369	2.8818778461534595	2.6832480011230366	2.6370565943770696	2.5950281551400405	2.559078668972095	2.5825266010975563	2.5136995515338567	2.4277596782855166	2.3131492824739217	2.2710253361756996	2.1555245419404825	2.098604998130692	2.007960689952858	1.9219039909960207	1.8081845004181547	1.6814858218525162	1.5320712315331484	1.384513779173468
49	0.0	0.0	0.0	0.0	0.0	0.0	0.0	0.0	0.0	0.0	0.0	0.0	0.0	0.0	0.0	0.0	0.0	6.103808468005637	4.006891472184464	2.7841537407791694	2.0776795980923337	1.8129696072937147	1.8408216272995999	1.9568138925394498	2.1755588525959055	2.3621408102792305	2.610749213596515	2.7575804289792485	2.7807031821560457	2.769963646002731	2.7270856914048673	2.818104692757432	2.718583023158578	2.6623960794073662	2.5359446839349795	2.4590781968639286	2.4299556771191195	2.3949113211996353	2.314349043846664	2.259185927160501	2.152858299091993	2.094219226000093	2.0060843542763056	1.9875857731997248	1.9041614286787532	1.8382467067685893	1.6975572008160285	1.5702529602760658	1.4433137779825866
50	0.0	0.0	0.0	0.0	0.0	0.0	0.0	0.0	0.0	0.0	0.0	0.0	0.0	0.0	0.0	0.0	0.0	0.0	6.083569414424767	3.957481908819817	2.728362624159405	2.142318715454361	1.884993234937614	1.8748552924825859	2.0265120134215744	2.222651786694569	2.3954524224661142	2.5580967196144435	2.6210046385972445	2.65576014994219	2.65223157725032	2.7022318580234135	2.6715059420374674	2.6006045129784514	2.5518773718000034	2.4343291731731966	2.377164479387883	2.32148047095463	2.222527168647888	2.1188264944944253	2.062007502194472	1.9821621776921567	1.9442589066543805	1.8886812294517812	1.842504211077233	1.8009672409457176	1.7020091524227379	1.5607021358853679	1.461324232031875
51	0.0	0.0	0.0	0.0	0.0	0.0	0.0	0.0	0.0	0.0	0.0	0.0	0.0	0.0	0.0	0.0	0.0	0.0	7.460293029112938	6.480805549949279	4.138834378782049	3.0064535523808322	2.368864114038444	2.098338361271443	2.068639727727496	2.160807747624741	2.299556607715367	2.393792417519923	2.42343466794662	2.452797671022365	2.4727099819908487	2.559259564957463	2.623477633177899	2.581059837218069	2.526255825800434	2.3966968497175927	2.333762742265418	2.237876356002131	2.1120158624266656	2.028318069723884	1.9518749166132396	1.8853028005321502	1.8671207081417878	1.8088236888463252	1.7626025223256345	1.75546081198475	1.662164950097619	1.572751101374302	1.479907878911308
52	0.0	0.0	0.0	0.0	0.0	0.0	0.0	0.0	0.0	0.0	0.0	0.0	0.0	0.0	0.0	0.0	0.0	0.0	0.0	0.0	6.947943147553039	4.463655187533261	3.395311320158047	2.764827441660513	2.4343101566859984	2.29173313987722	2.3261799428667977	2.3038823289094434	2.2374088673027925	2.2720962253594017	2.3421755623543143	2.4247223513126928	2.433625467675559	2.479871507355697	2.4198679965876986	2.384112526419064	2.28450054648863	2.11024248837726	2.101649073173868	1.9646608121661258	1.859334452700904	1.8350255374762465	1.7551515918356104	1.772061458691379	1.711147163759823	1.6447636007523991	1.6509657179533592	1.5760000416330406	1.496019940365847
53	0.0	0.0	0.0	0.0	0.0	0.0	0.0	0.0	0.0	0.0	0.0	0.0	0.0	0.0	0.0	0.0	0.0	0.0	0.0	0.0	0.0	6.452192591673288	5.226393894258676	4.104313947064627	3.409221185070055	2.906768295117942	2.6403111418348706	2.373382660698735	2.2931969626133855	2.3003285218454392	2.3751201283908996	2.3514264831030225	2.367995353852913	2.345172697192308	2.363108138748262	2.3354992020386067	2.2187019913974755	2.098091596943755	2.03640367771815	1.9550006642788507	1.8679330122735625	1.7492468230622125	1.708493748159385	1.6344010775531004	1.650787764353681	1.6168825940977891	1.6132337493883622	1.5731624235317323	1.5069625850163737
54	0.0	0.0	0.0	0.0	0.0	0.0	0.0	0.0	0.0	0.0	0.0	0.0	0.0	0.0	0.0	0.0	0.0	0.0	0.0	0.0	0.0	0.0	0.0	6.421071516269311	5.0425305502791335	3.9783773175430266	3.4096057111339357	2.9252810076370785	2.6482668950135704	2.588953123739839	2.5354024636877597	2.4563692214283366	2.3500306230541286	2.3174395736353217	2.29405799745113	2.2363957317266916	2.250276444985839	2.119216886956642	1.9732169473175798	1.9112828038393417	1.8149862342477752	1.737007743591123	1.6484856672312453	1.641774558077473	1.6064674778081276	1.5861098450903972	1.5792288898726072	1.5714803901678627	1.5481306470922656
55	0.0	0.0	0.0	0.0	0.0	0.0	0.0	0.0	0.0	0.0	0.0	0.0	0.0	0.0	0.0	0.0	0.0	0.0	0.0	0.0	0.0	0.0	0.0	0.0	0.0	5.574064019115221	4.552980390481894	3.8956226677355215	3.539419996856628	3.2487696314934764	3.0359154742672567	2.756294346255392	2.5749500717870504	2.380909462443041	2.2909823273202035	2.244506035892673	2.170416733518387	2.1071739971379095	2.0064479845127208	1.8788889051554358	1.7654737166342374	1.718549856475593	1.648492629801864	1.5858245709717824	1.5243484210297176	1.5471317634619863	1.5008169429800207	1.5212112058487994	1.5550238100475342
56	0.0	0.0	0.0	0.0	0.0	0.0	0.0	0.0	0.0	0.0	0.0	0.0	0.0	0.0	0.0	0.0	0.0	0.0	0.0	0.0	0.0	0.0	0.0	0.0	0.0	0.0	6.03544860413243	5.12483661099524	4.60834696079202	4.127465509243105	3.8061009577711467	3.2841278131667515	2.943123050462055	2.650140066434444	2.434331224670639	2.2683120609435585	2.1520595334233548	2.0154261562432367	1.9672076666719391	1.8639762600233905	1.7640744837546176	1.6666570872615543	1.6363472868187232	1.5211444188055063	1.5030406388206545	1.4895199127214296	1.4900979911710373	1.5179065614943879	1.6022628258693938
57	0.0	0.0	0.0	0.0	0.0	0.0	0.0	0.0	0.0	0.0	0.0	0.0	0.0	0.0	0.0	0.0	0.0	0.0	0.0	0.0	0.0	0.0	0.0	0.0	0.0	0.0	0.0	7.133465114224345	6.048190067859689	5.625614906094146	4.726611685735451	4.032757746522286	3.5109485064054464	3.1122642519385613	2.808447137665312	2.4600408855529263	2.2743878175099255	2.0308823813241386	1.9825123031565166	1.893380816144984	1.8036097953358041	1.7176591334365963	1.5742735511020491	1.5096705693332675	1.4582893582823822	1.457790272794135	1.4824448431667996	1.5256395445776514	1.6134432145499424
58	0.0	0.0	0.0	0.0	0.0	0.0	0.0	0.0	0.0	0.0	0.0	0.0	0.0	0.0	0.0	0.0	0.0	0.0	0.0	0.0	0.0	0.0	0.0	0.0	0.0	0.0	0.0	0.0	0.0	6.865227337849408	5.6727189769482855	5.217729179618864	4.482501987529359	3.720337595131511	3.2023315592955335	2.9000431656521934	2.505179722927476	2.1908895265870125	2.058642820700072	1.939121954142096	1.887044634032387	1.7270700324918256	1.6056591477782787	1.4801458983445812	1.4449821115392698	1.4580702816772435	1.45087148293615	1.561719663785718	1.6283464806654635
59	0.0	0.0	0.0	0.0	0.0	0.0	0.0	0.0	0.0	0.0	0.0	0.0	0.0	0.0	0.0	0.0	0.0	0.0	0.0	0.0	0.0	0.0	0.0	0.0	0.0	0.0	0.0	0.0	0.0	0.0	0.0	6.465315983273429	5.355656463695476	4.44331147179841	3.7350888061881973	3.21484738991997	2.760641002351708	2.4267117628046346	2.2171219836605367	2.0687169576503806	1.9820897040762908	1.8112834993853202	1.674571926522841	1.5500684043349793	1.4720429472689798	1.449953421787189	1.4787053301590518	1.5438363199655827	1.6739652687840554
60	0.0	0.0	0.0	0.0	0.0	0.0	0.0	0.0	0.0	0.0	0.0	0.0	0.0	0.0	0.0	0.0	0.0	0.0	0.0	0.0	0.0	0.0	0.0	0.0	0.0	0.0	0.0	0.0	0.0	0.0	0.0	0.0	6.3831286161601515	5.431628709752699	4.396437044348973	3.5567841683234915	2.9408423339448735	2.6324933148116116	2.3488827525427176	2.2021182956105134	2.060482478358068	1.9853452833882974	1.8217537939664483	1.6916506608398798	1.5847790422359749	1.5075026599278107	1.520365325849359	1.6211554497090823	1.7223478422564504
61	0.0	0.0	0.0	0.0	0.0	0.0	0.0	0.0	0.0	0.0	0.0	0.0	0.0	0.0	0.0	0.0	0.0	0.0	0.0	0.0	0.0	0.0	0.0	0.0	0.0	0.0	0.0	0.0	0.0	0.0	0.0	0.0	6.819735127168309	6.3831286161601515	5.259044572711712	4.023998679979314	3.320566122996869	2.944052840819227	2.5397208443811996	2.3652631201106287	2.2023385167198146	2.105483133071881	2.0060673645752987	1.9322935543596023	1.801140815919247	1.6962824087836417	1.6695022551327776	1.708502322710638	1.8457002208180926
62	0.0	0.0	0.0	0.0	0.0	0.0	0.0	0.0	0.0	0.0	0.0	0.0	0.0	0.0	0.0	0.0	0.0	0.0	0.0	0.0	0.0	0.0	0.0	0.0	0.0	0.0	0.0	0.0	0.0	0.0	0.0	0.0	0.0	0.0	6.3358949818144925	5.216148653285648	4.068615950402883	3.2151828948944283	2.802768614585645	2.63200279505294	2.4797286482928946	2.366052924351269	2.2852429577328177	2.1331524241313264	2.0284150598038426	1.9031269257165526	1.819415550051886	1.8831605230092068	2.0850165518771533
63	0.0	0.0	0.0	0.0	0.0	0.0	0.0	0.0	0.0	0.0	0.0	0.0	0.0	0.0	0.0	0.0	0.0	0.0	0.0	0.0	0.0	0.0	0.0	0.0	0.0	0.0	0.0	0.0	0.0	0.0	0.0	0.0	0.0	0.0	0.0	6.437336510819332	5.0325463312714	4.097090542390689	3.3237403970835944	2.9525124274442067	2.7552045961677276	2.6378317041091	2.6199670676426807	2.42415149280089	2.3368862283314966	2.2022091765354137	2.107103118338287	2.18073266420571	2.3627466106685686
64	0.0	0.0	0.0	0.0	0.0	0.0	0.0	0.0	0.0	0.0	0.0	0.0	0.0	0.0	0.0	0.0	0.0	0.0	0.0	0.0	0.0	0.0	0.0	0.0	0.0	0.0	0.0	0.0	0.0	0.0	0.0	0.0	0.0	0.0	0.0	0.0	0.0	5.288039838025064	4.2603482805253	3.719115664578865	3.3723279070384207	3.15464340215087	3.114649990942734	2.8245367313293785	2.670070884620981	2.4823079279260343	2.416393713210746	2.531631138471627	2.672695625301449
65	0.0	0.0	0.0	0.0	0.0	0.0	0.0	0.0	0.0	0.0	0.0	0.0	0.0	0.0	0.0	0.0	0.0	0.0	0.0	0.0	0.0	0.0	0.0	0.0	0.0	0.0	0.0	0.0	0.0	0.0	0.0	0.0	0.0	0.0	0.0	0.0	0.0	0.0	5.8520591856927044	4.734823502069114	4.206094534694223	3.9771189792709123	3.657240113191052	3.4427318895004166	3.063581501581977	2.8817748700890675	2.8882925812890816	2.978839354202293	3.1191994894540613
66	0.0	0.0	0.0	0.0	0.0	0.0	0.0	0.0	0.0	0.0	0.0	0.0	0.0	0.0	0.0	0.0	0.0	0.0	0.0	0.0	0.0	0.0	0.0	0.0	0.0	0.0	0.0	0.0	0.0	0.0	0.0	0.0	0.0	0.0	0.0	0.0	0.0	0.0	6.334157907381963	6.334157907381963	5.467063333345925	5.048355161634431	4.628395013371023	4.104284030641995	3.753380925151702	3.557082645243497	3.4515004898635535	3.7087668381624104	3.7235712232524145
67	0.0	0.0	0.0	0.0	0.0	0.0	0.0	0.0	0.0	0.0	0.0	0.0	0.0	0.0	0.0	0.0	0.0	0.0	0.0	0.0	0.0	0.0	0.0	0.0	0.0	0.0	0.0	0.0	0.0	0.0	0.0	0.0	0.0	0.0	0.0	0.0	0.0	0.0	0.0	0.0	0.0	6.349073019949774	6.074134731022664	4.999041661808153	4.8646393761970685	4.549292009213326	4.256157254717418	4.406461038823178	4.5138389957369345
68	0.0	0.0	0.0	0.0	0.0	0.0	0.0	0.0	0.0	0.0	0.0	0.0	0.0	0.0	0.0	0.0	0.0	0.0	0.0	0.0	0.0	0.0	0.0	0.0	0.0	0.0	0.0	0.0	0.0	0.0	0.0	0.0	0.0	0.0	0.0	0.0	0.0	0.0	0.0	0.0	0.0	0.0	0.0	0.0	5.392975665383304	5.239160376970958	5.384001590306941	5.582803399285446	6.352075106516731
69	0.0	0.0	0.0	0.0	0.0	0.0	0.0	0.0	0.0	0.0	0.0	0.0	0.0	0.0	0.0	0.0	0.0	0.0	0.0	0.0	0.0	0.0	0.0	0.0	0.0	0.0	0.0	0.0	0.0	0.0	0.0	0.0	0.0	0.0	0.0	0.0	0.0	0.0	0.0	0.0	0.0	0.0	0.0	0.0	0.0	6.8264431638596825	6.368199278103264	6.8264431638596825	0.0
70	0.0	0.0	0.0	0.0	0.0	0.0	0.0	0.0	0.0	0.0	0.0	0.0	0.0	0.0	0.0	0.0	0.0	0.0	0.0	0.0	0.0	0.0	0.0	0.0	0.0	0.0	0.0	0.0	0.0	0.0	0.0	0.0	0.0	0.0	0.0	0.0	0.0	0.0	0.0	0.0	0.0	0.0	0.0	0.0	0.0	0.0	0.0	0.0	0.0
71	0.0	0.0	0.0	0.0	0.0	0.0	0.0	0.0	0.0	0.0	0.0	0.0	0.0	0.0	0.0	0.0	0.0	0.0	0.0	0.0	0.0	0.0	0.0	0.0	0.0	0.0	0.0	0.0	0.0	0.0	0.0	0.0	0.0	0.0	0.0	0.0	0.0	0.0	0.0	0.0	0.0	0.0	0.0	0.0	0.0	0.0	0.0	0.0	0.0
72	0.0	0.0	0.0	0.0	0.0	0.0	0.0	0.0	0.0	0.0	0.0	0.0	0.0	0.0	0.0	0.0	0.0	0.0	0.0	0.0	0.0	0.0	0.0	0.0	0.0	0.0	0.0	0.0	0.0	0.0	0.0	0.0	0.0	0.0	0.0	0.0	0.0	0.0	0.0	0.0	0.0	0.0	0.0	0.0	0.0	0.0	0.0	0.0	0.0
73	0.0	0.0	0.0	0.0	0.0	0.0	0.0	0.0	0.0	0.0	0.0	0.0	0.0	0.0	0.0	0.0	0.0	0.0	0.0	0.0	0.0	0.0	0.0	0.0	0.0	0.0	0.0	0.0	0.0	0.0	0.0	0.0	0.0	0.0	0.0	0.0	0.0	0.0	0.0	0.0	0.0	0.0	0.0	0.0	0.0	0.0	0.0	0.0	0.0
74	0.0	0.0	0.0	0.0	0.0	0.0	0.0	0.0	0.0	0.0	0.0	0.0	0.0	0.0	0.0	0.0	0.0	0.0	0.0	0.0	0.0	0.0	0.0	0.0	0.0	0.0	0.0	0.0	0.0	0.0	0.0	0.0	0.0	0.0	0.0	0.0	0.0	0.0	0.0	0.0	0.0	0.0	0.0	0.0	0.0	0.0	0.0	0.0	0.0
75	0.0	0.0	0.0	0.0	0.0	0.0	0.0	0.0	0.0	0.0	0.0	0.0	0.0	0.0	0.0	0.0	0.0	0.0	0.0	0.0	0.0	0.0	0.0	0.0	0.0	0.0	0.0	0.0	0.0	0.0	0.0	0.0	0.0	0.0	0.0	0.0	0.0	0.0	0.0	0.0	0.0	0.0	0.0	0.0	0.0	0.0	0.0	0.0	0.0
76	0.0	0.0	0.0	0.0	0.0	0.0	0.0	0.0	0.0	0.0	0.0	0.0	0.0	0.0	0.0	0.0	0.0	0.0	0.0	0.0	0.0	0.0	0.0	0.0	0.0	0.0	0.0	0.0	0.0	0.0	0.0	0.0	0.0	0.0	0.0	0.0	0.0	0.0	0.0	0.0	0.0	0.0	0.0	0.0	0.0	0.0	0.0	0.0	0.0
77	0.0	0.0	0.0	0.0	0.0	0.0	0.0	0.0	0.0	0.0	0.0	0.0	0.0	0.0	0.0	0.0	0.0	0.0	0.0	0.0	0.0	0.0	0.0	0.0	0.0	0.0	0.0	0.0	0.0	0.0	0.0	0.0	0.0	0.0	0.0	0.0	0.0	0.0	0.0	0.0	0.0	0.0	0.0	0.0	0.0	0.0	0.0	0.0	0.0
78	0.0	0.0	0.0	0.0	0.0	0.0	0.0	0.0	0.0	0.0	0.0	0.0	0.0	0.0	0.0	0.0	0.0	0.0	0.0	0.0	0.0	0.0	0.0	0.0	0.0	0.0	0.0	0.0	0.0	0.0	0.0	0.0	0.0	0.0	0.0	0.0	0.0	0.0	0.0	0.0	0.0	0.0	0.0	0.0	0.0	0.0	0.0	0.0	0.0
79	0.0	0.0	0.0	0.0	0.0	0.0	0.0	0.0	0.0	0.0	0.0	0.0	0.0	0.0	0.0	0.0	0.0	0.0	0.0	0.0	0.0	0.0	0.0	0.0	0.0	0.0	0.0	0.0	0.0	0.0	0.0	0.0	0.0	0.0	0.0	0.0	0.0	0.0	0.0	0.0	0.0	0.0	0.0	0.0	0.0	0.0	0.0	0.0	0.0
[truncated: 31 more columns]
