# Supplementary material for: Machine learning coarse-grained potentials of protein thermodynamics
Source: Nat Commun. 2023 Sep 15;14:5739. doi: 10.1038/s41467-023-41343-1 (PMC10504246; doi:10.1038/s41467-023-41343-1)
Supplement: Supplementary file 4 — Source Data [file 41467_2023_41343_MOESM4_ESM.zip › Source_data/Figure S1/villin_ref_hist.csv]

	0	1	2	3	4	5	6	7	8	9	10	11	12	13	14	15	16	17	18	19	20	21	22	23	24	25	26	27	28	29	30	31	32	33	34	35	36	37	38	39	40	41	42	43	44	45	46	47	48
0	0.0	0.0	0.0	0.0	0.0	0.0	0.0	0.0	0.0	0.0	0.0	0.0	0.0	0.0	0.0	0.0	0.0	0.0	0.0	0.0	0.0	0.0	0.0	0.0	0.0	0.0	0.0	0.0	0.0	0.0	0.0	0.0	0.0	0.0	0.0	0.0	0.0	0.0	0.0	0.0	0.0	0.0	0.0	0.0	0.0	0.0	0.0	0.0	0.0
1	0.0	0.0	0.0	0.0	0.0	0.0	0.0	0.0	0.0	0.0	0.0	0.0	0.0	0.0	0.0	0.0	0.0	0.0	0.0	0.0	0.0	0.0	0.0	0.0	0.0	0.0	0.0	0.0	0.0	0.0	0.0	0.0	0.0	0.0	0.0	0.0	0.0	0.0	0.0	0.0	0.0	0.0	0.0	0.0	0.0	0.0	0.0	0.0	0.0
2	0.0	0.0	0.0	0.0	0.0	0.0	0.0	0.0	0.0	0.0	0.0	0.0	0.0	0.0	0.0	0.0	0.0	0.0	0.0	0.0	0.0	0.0	0.0	0.0	0.0	0.0	0.0	0.0	0.0	0.0	0.0	0.0	0.0	0.0	0.0	0.0	0.0	0.0	0.0	0.0	0.0	0.0	0.0	0.0	0.0	0.0	0.0	0.0	0.0
3	0.0	0.0	0.0	0.0	0.0	0.0	0.0	0.0	0.0	0.0	0.0	0.0	0.0	0.0	0.0	0.0	0.0	0.0	0.0	0.0	0.0	0.0	0.0	0.0	0.0	0.0	0.0	0.0	0.0	0.0	0.0	0.0	0.0	0.0	0.0	0.0	0.0	0.0	0.0	0.0	0.0	0.0	0.0	0.0	0.0	0.0	0.0	0.0	0.0
4	0.0	0.0	0.0	0.0	0.0	0.0	0.0	0.0	0.0	0.0	0.0	0.0	0.0	0.0	0.0	0.0	0.0	0.0	0.0	0.0	0.0	0.0	0.0	0.0	0.0	0.0	0.0	0.0	0.0	0.0	0.0	0.0	0.0	0.0	0.0	0.0	0.0	0.0	0.0	0.0	0.0	0.0	0.0	0.0	0.0	0.0	0.0	0.0	0.0
5	0.0	0.0	0.0	0.0	0.0	0.0	0.0	0.0	0.0	0.0	0.0	0.0	0.0	0.0	0.0	0.0	0.0	0.0	0.0	0.0	0.0	0.0	0.0	0.0	0.0	0.0	0.0	0.0	0.0	0.0	0.0	0.0	0.0	0.0	0.0	0.0	0.0	0.0	0.0	0.0	0.0	0.0	0.0	0.0	0.0	0.0	0.0	0.0	0.0
6	0.0	0.0	0.0	0.0	0.0	0.0	0.0	0.0	0.0	0.0	0.0	0.0	0.0	0.0	0.0	0.0	0.0	0.0	0.0	0.0	0.0	0.0	0.0	0.0	0.0	0.0	0.0	0.0	0.0	0.0	0.0	0.0	0.0	0.0	0.0	0.0	0.0	0.0	0.0	0.0	0.0	0.0	0.0	0.0	0.0	0.0	0.0	0.0	0.0
7	0.0	0.0	0.0	0.0	0.0	0.0	0.0	0.0	0.0	0.0	0.0	0.0	0.0	0.0	0.0	0.0	0.0	0.0	0.0	0.0	0.0	0.0	0.0	0.0	0.0	0.0	0.0	0.0	0.0	0.0	0.0	0.0	0.0	0.0	0.0	0.0	0.0	0.0	0.0	0.0	9.20699028662235	0.0	0.0	0.0	0.0	0.0	0.0	0.0	0.0
8	0.0	0.0	0.0	0.0	0.0	0.0	0.0	0.0	0.0	0.0	0.0	0.0	0.0	0.0	0.0	0.0	0.0	0.0	0.0	0.0	0.0	0.0	0.0	0.0	0.0	0.0	0.0	0.0	0.0	0.0	0.0	0.0	0.0	0.0	0.0	0.0	0.0	0.0	0.0	0.0	0.0	0.0	9.20699028662235	0.0	0.0	0.0	0.0	0.0	0.0
9	0.0	0.0	0.0	0.0	0.0	0.0	0.0	0.0	0.0	0.0	0.0	0.0	0.0	0.0	0.0	0.0	0.0	0.0	0.0	0.0	0.0	0.0	0.0	0.0	0.0	0.0	0.0	0.0	0.0	0.0	0.0	0.0	0.0	0.0	0.0	0.0	0.0	0.0	0.0	9.361054418291934	8.49054286770365	8.242792843243835	0.0	9.192331358100843	8.433075024664108	9.192331358100843	9.192331358100843	8.599156102889175	8.683514813211687
10	0.0	0.0	0.0	0.0	0.0	0.0	0.0	0.0	0.0	0.0	0.0	0.0	0.0	0.0	0.0	0.0	0.0	0.0	0.0	0.0	0.0	0.0	0.0	0.0	0.0	0.0	0.0	0.0	0.0	0.0	0.0	0.0	0.0	0.0	0.0	0.0	0.0	0.0	0.0	0.0	8.264775142381744	8.28747494157909	0.0	8.41029753392429	8.228133914722328	7.731594677489488	0.0	7.308735256535856	0.0
11	0.0	0.0	0.0	0.0	0.0	0.0	0.0	0.0	0.0	0.0	0.0	0.0	0.0	0.0	0.0	0.0	0.0	0.0	0.0	0.0	0.0	0.0	0.0	0.0	0.0	0.0	0.0	0.0	0.0	0.0	0.0	0.0	0.0	0.0	0.0	0.0	0.0	9.299423250214362	8.503119511484815	8.503119511484815	7.404224341163671	7.69984258213154	7.3127033341715375	7.788936164746735	7.898129312258963	8.087007965452878	6.886278190565603	7.038267516015736	7.107175305771305
12	0.0	0.0	0.0	0.0	0.0	0.0	0.0	0.0	0.0	0.0	0.0	0.0	0.0	0.0	0.0	0.0	0.0	0.0	0.0	0.0	0.0	0.0	0.0	0.0	0.0	0.0	0.0	0.0	0.0	0.0	0.0	0.0	0.0	0.0	9.20699028662235	0.0	8.535314854691283	8.769573663268348	8.032916717818473	7.764499859706264	7.1188843868870695	6.743931620964053	6.7192247999507835	7.131489210645892	6.93561532500307	7.0827961926909335	6.6781280523389395	6.572343144987309	7.247750331736269
13	0.0	0.0	0.0	0.0	0.0	0.0	0.0	0.0	0.0	0.0	0.0	0.0	0.0	0.0	0.0	0.0	0.0	0.0	0.0	0.0	0.0	0.0	0.0	0.0	0.0	0.0	0.0	0.0	0.0	0.0	0.0	0.0	0.0	0.0	0.0	0.0	8.769573663268348	7.363564521702607	6.846775390031343	6.505721147238518	6.322996083633182	6.056544367955788	6.099116350545353	6.311361906683397	6.28642049739516	6.1648094381500025	5.968319540860915	6.165793098194922	6.7480705157413485
14	0.0	0.0	0.0	0.0	0.0	0.0	0.0	0.0	0.0	0.0	0.0	0.0	0.0	0.0	0.0	0.0	0.0	0.0	0.0	0.0	0.0	0.0	0.0	0.0	0.0	0.0	0.0	0.0	0.0	0.0	0.0	0.0	0.0	8.817324528525104	9.299423250214362	8.503119511484815	7.597711740848224	6.919657884763472	6.3789396863141015	5.838823468257452	5.6099964425564295	5.6522414846103315	5.735628037448312	5.77292555733734	5.972566965186222	5.639898037611054	5.461463315949333	5.485643671408262	5.651011368152071
15	0.0	0.0	0.0	0.0	0.0	0.0	0.0	0.0	0.0	0.0	0.0	0.0	0.0	0.0	0.0	0.0	0.0	0.0	0.0	0.0	0.0	0.0	0.0	0.0	0.0	0.0	0.0	0.0	0.0	0.0	0.0	0.0	0.0	0.0	7.838803529004439	7.837175146854806	6.850073981137024	6.516825932512264	5.786395587362573	5.362158869621156	5.162715105503773	5.166854196121276	5.254226435037838	5.307631494995985	5.350306390679378	5.215393921518566	5.129739130519011	5.070159677699183	5.15528081298787
16	0.0	0.0	0.0	0.0	0.0	0.0	0.0	0.0	0.0	0.0	0.0	0.0	0.0	0.0	0.0	0.0	0.0	0.0	0.0	0.0	0.0	0.0	0.0	0.0	0.0	0.0	0.0	0.0	0.0	0.0	0.0	0.0	0.0	0.0	7.882313047773316	6.866941686690199	6.216911254557775	5.6805284671193546	5.218060209253195	4.959154471556257	4.846181407808534	4.749637047393468	4.841612484323708	4.818311996243866	4.965254101155714	4.821810264660901	4.627441720868791	4.6426522055441914	4.859490136717576
17	0.0	0.0	0.0	0.0	0.0	0.0	0.0	0.0	0.0	0.0	0.0	0.0	0.0	0.0	0.0	0.0	0.0	0.0	0.0	0.0	0.0	0.0	0.0	0.0	0.0	0.0	0.0	0.0	0.0	0.0	0.0	0.0	8.915464545599924	7.713111993528225	7.052927947826737	6.341595526410613	5.72710150790147	5.266252618654956	4.891408207987628	4.6480548312041305	4.484828162909578	4.501958418140404	4.510995446817045	4.580607949648842	4.599368577832302	4.452773015835956	4.3375365275043185	4.373014176190143	4.572144908695406
18	0.0	0.0	0.0	0.0	0.0	0.0	0.0	0.0	0.0	0.0	0.0	0.0	0.0	0.0	0.0	0.0	0.0	0.0	0.0	0.0	0.0	0.0	0.0	0.0	0.0	0.0	0.0	0.0	0.0	0.0	0.0	0.0	7.673552894780608	7.448974383392422	6.465471252979377	5.839638651728637	5.389093271171451	4.936795695641156	4.570723139884284	4.326260773276686	4.251735366835514	4.2479604823679225	4.321729192981131	4.310785634103366	4.337956159818773	4.273669923738985	4.136441662848897	4.166183454159614	4.203992532835053
19	0.0	0.0	0.0	0.0	0.0	0.0	0.0	0.0	0.0	0.0	0.0	0.0	0.0	0.0	0.0	0.0	0.0	0.0	0.0	0.0	0.0	0.0	0.0	0.0	0.0	0.0	0.0	0.0	0.0	0.0	0.0	8.441412498350308	7.166514010510285	6.874758618865421	6.03829447694642	5.530895742432081	5.052276148751206	4.6899563461674285	4.324692434954215	4.1524445030059365	4.100808279408185	4.047174841475712	4.106250236508614	4.117824282829683	4.100609055560618	3.9943466994938914	3.987692775398213	3.902354525638164	4.035348996284872
20	0.0	0.0	0.0	0.0	0.0	0.0	0.0	0.0	0.0	0.0	0.0	0.0	0.0	0.0	0.0	0.0	0.0	0.0	0.0	0.0	0.0	0.0	0.0	0.0	0.0	0.0	0.0	0.0	0.0	0.0	8.931652079331469	7.485121556287297	6.995539678275875	6.460675593575457	5.9240089110803895	5.306105333246214	4.874671146981231	4.462335330565711	4.183029375542801	4.039891416379449	3.9443711683759304	3.8988774461674724	3.913046895549816	3.942829721141079	3.896466457218409	3.8167881305875513	3.7673537607917575	3.6822412321728217	3.7216808452650882
21	0.0	0.0	0.0	0.0	0.0	0.0	0.0	0.0	0.0	0.0	0.0	0.0	0.0	0.0	0.0	0.0	0.0	0.0	0.0	0.0	0.0	0.0	0.0	0.0	0.0	0.0	0.0	0.0	0.0	0.0	8.534178791070413	7.400509111574523	6.9230566348624	6.062116329922566	5.629616270229514	5.130542850138985	4.688585680825821	4.375251047661945	4.14237394223108	3.951371550070064	3.8791845156272844	3.8135644801854074	3.7981140258894994	3.803477582010771	3.8131769163212894	3.7479713607477354	3.62959378863723	3.5500509014030817	3.5492508778670953
22	0.0	0.0	0.0	0.0	0.0	0.0	0.0	0.0	0.0	0.0	0.0	0.0	0.0	0.0	0.0	0.0	0.0	0.0	0.0	0.0	0.0	0.0	0.0	0.0	0.0	0.0	0.0	0.0	0.0	9.144514647790631	7.633712453793022	6.831234802825644	6.641612499105053	6.000947895967447	5.374324120764038	5.061338478668366	4.583348633845696	4.280152628593552	4.064923432697113	3.8790395846547057	3.7951896553562046	3.790333533252089	3.7542059657017717	3.713054743553836	3.715037778363272	3.6354859826766157	3.5027611336973052	3.3786082648769593	3.3777130178116863
23	0.0	0.0	0.0	0.0	0.0	0.0	0.0	0.0	0.0	0.0	0.0	0.0	0.0	0.0	0.0	0.0	0.0	0.0	0.0	0.0	0.0	0.0	0.0	0.0	0.0	0.0	0.0	0.0	9.377886367063917	8.682659124353467	7.3199022015668	6.8193209342036525	6.307277536409956	5.793979512210708	5.297339700680234	4.898981476653513	4.480855008063034	4.241890321867937	4.012087504118086	3.8364508778642445	3.7666085940800844	3.7082360947875737	3.7120513134690567	3.6849701244262274	3.654722529694019	3.5619355978919094	3.4239399747650614	3.3259365594977526	3.291439464689639
24	0.0	0.0	0.0	0.0	0.0	0.0	0.0	0.0	0.0	0.0	0.0	0.0	0.0	0.0	0.0	0.0	0.0	0.0	0.0	0.0	0.0	0.0	0.0	0.0	0.0	0.0	0.0	0.0	9.378994281899407	7.8784783236245275	7.011876817002394	6.427757582367205	5.983184208268893	5.564794782355428	5.0739898799517045	4.777238976439683	4.419256342850655	4.167733038605335	3.9735025446564256	3.8343086719141874	3.7599819584359224	3.705848873133779	3.6769901784314607	3.634587973357048	3.615828388891436	3.571913812816155	3.4008079459824536	3.2891164756170417	3.1835133895147356
25	0.0	0.0	0.0	0.0	0.0	0.0	0.0	0.0	0.0	0.0	0.0	0.0	0.0	0.0	0.0	0.0	0.0	0.0	0.0	0.0	0.0	0.0	0.0	0.0	0.0	0.0	9.861093003588664	9.157074511351077	8.622241233570875	7.4090140099006145	6.628145476614344	6.2110262014222934	5.863552408373434	5.454858678335226	5.050966557690417	4.754402289800796	4.419448762350237	4.152546022004705	3.959321834124429	3.837419569352492	3.763731358677072	3.7271425719177724	3.6769558358065995	3.6301676637022373	3.6244519971099276	3.5598569768140322	3.4206487443530706	3.2722258188281543	3.142657316268883
26	0.0	0.0	0.0	0.0	0.0	0.0	0.0	0.0	0.0	0.0	0.0	0.0	0.0	0.0	0.0	0.0	0.0	0.0	0.0	0.0	0.0	0.0	0.0	0.0	0.0	8.96332254435246	8.953986820372442	8.946038265124445	8.022291568972879	7.1994940493560176	6.575861906642382	6.062743846617594	5.748794487989681	5.321309988614368	4.983510037736166	4.727909985698464	4.409949316490513	4.14845582919005	3.9615565641861226	3.849531173635091	3.738853682721433	3.7248370912853357	3.6915948435638537	3.639641943726101	3.6572938550423126	3.5599787013122786	3.457238951615107	3.2643756966751196	3.0806298160809362
27	0.0	0.0	0.0	0.0	0.0	0.0	0.0	0.0	0.0	0.0	0.0	0.0	0.0	0.0	0.0	0.0	0.0	0.0	0.0	0.0	0.0	0.0	0.0	0.0	10.08272111075203	9.10687346150927	8.22400045102167	8.122644616453227	7.3733232068243595	6.8397123812300595	6.325560061093148	6.0138638078173985	5.599409620792253	5.2636489315979755	4.977896991315985	4.676151612027629	4.380028141138852	4.108932352370733	3.937552886956177	3.861951987260869	3.7981760692795765	3.73821461131757	3.7168451171063523	3.6756848599490466	3.6526498366916282	3.5740280873473464	3.4390870649648564	3.2767885717344845	3.1027929385169664
28	0.0	0.0	0.0	0.0	0.0	0.0	0.0	0.0	0.0	0.0	0.0	0.0	0.0	0.0	0.0	0.0	0.0	0.0	0.0	0.0	0.0	0.0	0.0	10.005690024915502	9.215800301749	8.13888499923095	8.160257388797824	7.573913436197367	7.19568890839556	6.6444772719698335	6.1727101524211045	5.9140257883959455	5.592521883505428	5.275515174044015	4.939580421538262	4.701148560988468	4.419788624357419	4.12973237667727	3.987987992348927	3.8998709841989543	3.806448532894996	3.747656243013835	3.713375407751287	3.668821898252544	3.618610570214165	3.579472129986918	3.487212181499155	3.299861368560207	3.1388693712648292
29	0.0	0.0	0.0	0.0	0.0	0.0	0.0	0.0	0.0	0.0	0.0	0.0	0.0	0.0	0.0	0.0	0.0	0.0	0.0	0.0	0.0	0.0	10.825038856686938	9.768099541511592	8.346672067144064	7.9889820433995435	7.549143483618206	7.348366143994911	6.777211362110716	6.465989634911143	6.014261642030967	5.791950878781116	5.49329625965221	5.264869274440884	4.882897554002241	4.66044272742867	4.412076821991723	4.145057694646175	4.037562629078939	3.9158851096992935	3.845384335770259	3.78182421948941	3.7597084675912864	3.6916925814051176	3.6928536640798466	3.650550330684834	3.4770285509528627	3.3194350777533295	3.1632996372252418
30	0.0	0.0	0.0	0.0	0.0	0.0	0.0	0.0	0.0	0.0	0.0	0.0	0.0	0.0	0.0	0.0	0.0	0.0	0.0	0.0	0.0	0.0	10.122772745335705	9.300901452162382	8.144978461226515	7.533931238156557	7.3842538383711815	7.123702150431086	6.732097428014351	6.341602218581084	6.030203989336691	5.740360243586018	5.404131464836348	5.174762583550081	4.9256626657579705	4.647379456544504	4.426000866514177	4.208001824372848	4.078449543667285	3.966367884385601	3.8994799124625477	3.834746689364435	3.8115297467239744	3.766117841111135	3.7540114942347262	3.678934225378706	3.5713587850660673	3.363333306979138	3.17364893532183
31	0.0	0.0	0.0	0.0	0.0	0.0	0.0	0.0	0.0	0.0	0.0	0.0	0.0	0.0	0.0	0.0	0.0	0.0	0.0	0.0	0.0	9.885246553593806	8.953423715205332	8.592001806749785	7.932239171561891	7.5778131485816225	7.18282864178577	6.888953886038818	6.590002879289624	6.26764862461338	6.012612661259607	5.696479798304987	5.415863370817283	5.1925682609636254	4.916042798170323	4.64963051071001	4.445860393412835	4.251536884419793	4.1077483285641865	4.05534753646393	3.983137650783126	3.8754775673089403	3.8530403663223742	3.8129316182743613	3.8265982088809096	3.770249481681236	3.6191461491052204	3.405639873371463	3.226312410083019
32	0.0	0.0	0.0	0.0	0.0	0.0	0.0	0.0	0.0	0.0	0.0	0.0	0.0	0.0	0.0	0.0	0.0	0.0	0.0	0.0	11.09221348021052	8.96658057695785	8.352961490826692	8.102081532737431	7.690561834876382	7.3967619413397525	7.255961272613639	6.916030346247782	6.533058555587322	6.173297804481991	6.034691490681161	5.835492479406601	5.451288221865174	5.218358664763825	5.012097738890644	4.71188138612158	4.511520542558434	4.350059571574127	4.195652168636185	4.103752026031818	4.043325453408764	3.990775941051079	3.9222621026769726	3.89652699574516	3.8960629477200177	3.836440123080161	3.6892567723829917	3.5269061823945247	3.274898926986637
33	0.0	0.0	0.0	0.0	0.0	0.0	0.0	0.0	0.0	0.0	0.0	0.0	0.0	0.0	0.0	0.0	0.0	0.0	0.0	10.821080139030336	8.956548842122134	8.431756047736021	7.919029541949293	7.600580736721012	7.32582207007434	7.288064515403555	7.1195568333461114	6.96086749523918	6.604825918390928	6.2676319462653085	6.032278417284103	5.834142074327406	5.482812258186362	5.2167407146758435	4.9857821284337245	4.809104272329539	4.561981336131289	4.44275364097362	4.335241455173356	4.208609384726518	4.163585077075647	4.054255425500753	4.016561286765585	3.9985720683216144	3.9362211148421293	3.9339577825989807	3.8166955903326265	3.5602461942548675	3.3299768829485465
34	0.0	0.0	0.0	0.0	0.0	0.0	0.0	0.0	0.0	0.0	0.0	0.0	0.0	0.0	0.0	0.0	0.0	0.0	11.781341269229708	10.43241951661274	8.90971459449649	8.0978384029688	7.606821792729352	7.323442851688711	7.201447585304965	7.128443436489452	7.030730455020901	6.841450610352151	6.55936852403606	6.384351872846226	6.038736136437342	5.850845110745079	5.58800120447396	5.28239698947869	5.125526209414948	4.86967782216202	4.703744707059961	4.529997817589874	4.425050526635988	4.319703905265424	4.269033074411256	4.1414595792653115	4.086277598752659	4.010473276669862	3.989982036316313	3.89935159500146	3.894452357818925	3.6657035611464135	3.4384755352318725
35	0.0	0.0	0.0	0.0	0.0	0.0	0.0	0.0	0.0	0.0	0.0	0.0	0.0	0.0	0.0	0.0	0.0	0.0	10.862796711511065	9.761535050382195	8.465881125010716	7.888286084738217	7.406681910314829	7.144996913293362	7.114591254737775	7.006483714639982	6.943903594980041	6.799387923057379	6.520516128053565	6.372850712564391	6.045933317664816	5.947355106988034	5.708891064333332	5.446620508128556	5.248930629481366	5.020701216043882	4.8375345472823215	4.650570322736455	4.556890004399658	4.441617886128325	4.373099851113334	4.231433062913078	4.183302902784292	4.107197458788533	4.110688100455788	4.117310187519154	3.991965351086286	3.752867778782103	3.5432109581356714
36	0.0	0.0	0.0	0.0	0.0	0.0	0.0	0.0	0.0	0.0	0.0	0.0	0.0	0.0	0.0	0.0	0.0	0.0	10.888000695389179	9.092831598614334	8.214816666282148	7.500143015636018	7.235816815401309	7.10695268059105	7.016913225643709	7.092135087596851	6.9349431446377	6.731791500245016	6.579556937620506	6.344743622481815	6.07135011135943	5.932242550262228	5.779664405955986	5.559115125259912	5.434042261066147	5.150916382225478	4.9684304859975414	4.728279616583381	4.633360718787699	4.516202136413795	4.4722415632296535	4.349300188291603	4.271388450321374	4.219869712088484	4.244359104728549	4.20075074860587	4.118041873050375	3.894473269627735	3.6513204902014094
37	0.0	0.0	0.0	0.0	0.0	0.0	0.0	0.0	0.0	0.0	0.0	0.0	0.0	0.0	0.0	0.0	0.0	0.0	10.663755642332644	8.74386626387549	7.795303864759653	7.277021115551754	7.072033704590773	7.006783613904936	7.028512181044563	7.04643001283088	6.938892234648902	6.678705111327675	6.6064510650701145	6.366376397074511	6.16868482585038	6.050304991465303	5.949034090307928	5.769307483065048	5.466960505728697	5.308664001144167	5.031481429708312	4.888914785158826	4.80419905527892	4.6533170784007565	4.575719367662138	4.497789940966275	4.406182427694596	4.338663470690191	4.3459507793153636	4.290559493241268	4.173856110749159	3.996288721704123	3.7616992801579245
38	0.0	0.0	0.0	0.0	0.0	0.0	0.0	0.0	0.0	0.0	0.0	0.0	0.0	0.0	0.0	0.0	0.0	11.44900233697884	10.008068303049892	8.472384322313319	7.657102536193859	7.144202737932773	7.019849443512953	7.013404898287467	7.079741119227027	7.085983886089251	7.031058872178438	6.805065636859943	6.600873436276219	6.409113429685815	6.273673981361191	6.196128224582442	6.120433291371016	5.902276695305603	5.735767824766009	5.412656418321731	5.229336204136415	5.0532817929065965	4.958264389469314	4.850901170611713	4.675048898434298	4.559567632134278	4.554699008815759	4.496165271162106	4.503869937864095	4.4427923825921285	4.309132774507357	4.1896029184329056	3.814029578669392
39	0.0	0.0	0.0	0.0	0.0	0.0	0.0	0.0	0.0	0.0	0.0	0.0	0.0	0.0	0.0	0.0	0.0	11.64011603893467	9.417027977316833	8.034678155794465	7.288970336866685	6.996780674845416	6.89834204482114	6.98888719348869	7.109145692058451	7.171441698730897	7.045326927471558	6.987160927077397	6.676358203193841	6.461281113285562	6.361342296724844	6.299660380339146	6.276061147318329	5.999176990292917	5.8172592355215915	5.5813591223074654	5.346435081542682	5.207024673910058	5.158600227449149	5.019125030377806	4.81807843799742	4.715058644029351	4.716531823465262	4.668170350096227	4.628369546836054	4.525736929733122	4.449160092480235	4.215561575008652	3.9562190275017493
40	0.0	0.0	0.0	0.0	0.0	0.0	0.0	0.0	0.0	0.0	0.0	0.0	0.0	0.0	0.0	0.0	0.0	10.382577146185842	8.957480190577707	7.85991255331113	7.207444700208615	6.913349377913578	6.861066127611997	7.00309309459646	7.126931555926429	7.229973102103662	7.184013510678994	6.959175383687544	6.796524230513587	6.50354882945064	6.428181965064967	6.427431500327696	6.354811218401258	6.1196677190926545	5.890208140971569	5.694714845170095	5.5619566890777525	5.465431426920525	5.302769407823188	5.116911296314527	4.943369878163746	4.8414646280188	4.7794096668738355	4.700228999308918	4.703309004982361	4.621924112718281	4.541096905604315	4.365206618356314	4.031292322213627
41	0.0	0.0	0.0	0.0	0.0	0.0	0.0	0.0	0.0	0.0	0.0	0.0	0.0	0.0	0.0	0.0	0.0	10.210877533520586	8.705273176647752	7.7001935576232565	7.174605982310311	6.9285583522590155	6.912088679606146	7.054568436310975	7.203568924157635	7.319991146115344	7.198776719511416	7.012793672888941	6.8005373221697845	6.665224577006242	6.474051379258885	6.507088269220995	6.454046726673775	6.222812042926839	5.991566904327475	5.829380924660639	5.742012430755705	5.6067432957729055	5.515819057165557	5.2173046360956645	5.130830149388491	4.995768807182109	4.85304613105042	4.933481315011463	4.8420473663339125	4.758041673286731	4.567852519730325	4.416593456615641	4.12075493199
42	0.0	0.0	0.0	0.0	0.0	0.0	0.0	0.0	0.0	0.0	0.0	0.0	0.0	0.0	0.0	0.0	11.266261004534663	9.8138601464399	8.580463069040482	7.695981991347466	7.1857790297744675	6.974137606686439	6.981731982128103	7.111863839264556	7.247048446704076	7.295945370434394	7.238566980647477	7.130989100114439	6.933937263224514	6.798499328385285	6.760635481875145	6.676087433800808	6.5166949842281365	6.385745166871542	6.177432709959472	5.9489093568792475	5.877108365535524	5.770643129017378	5.669466764170313	5.4683444321312376	5.248410044690009	5.159124769756489	5.027897765098277	4.931392948410113	5.00076284079819	4.80832464337437	4.650180611592092	4.469698164430782	4.284854228910618
43	0.0	0.0	0.0	0.0	0.0	0.0	0.0	0.0	0.0	0.0	0.0	0.0	0.0	0.0	0.0	0.0	11.366105980709488	9.734397075587653	8.521889338855845	7.7569091885904236	7.329362951378247	7.10807581586937	7.126146861600716	7.175820340601858	7.276188481964615	7.252210059630196	7.317051936459121	7.1357399582540495	7.0285981633028936	6.95302460686972	6.927950496763559	6.797264948847548	6.702711562844096	6.6118341247310095	6.403180420716801	6.3003016287718285	6.081671402617799	6.030194346392544	5.836126931521053	5.874865483169234	5.514356719241974	5.441519273598157	5.219013647127865	5.218219388335313	5.069001411455393	4.924929909273671	4.757207633890988	4.621178102358471	4.356846593548777
44	0.0	0.0	0.0	0.0	0.0	0.0	0.0	0.0	0.0	0.0	0.0	0.0	0.0	0.0	0.0	12.6421846604683	10.665709964325076	9.362821821867334	8.388658934754368	7.735165648605236	7.425013738152687	7.268061790796649	7.255093845582998	7.203285613334085	7.25969061098699	7.241226934438352	7.132362087422219	7.103990040678925	6.9718017692466905	7.00052403296541	7.142799863734705	7.177994804702971	6.912492246658939	6.917957001943632	6.779231121438038	6.711567421725155	6.404041370008844	6.360091244672583	6.152149805136177	5.9635748919555125	5.8400354988532195	5.640166122871688	5.431591851892516	5.325452861500528	5.130272687860537	5.043886264618712	4.8756736137500045	4.71630402142786	4.41418004774038
45	0.0	0.0	0.0	0.0	0.0	0.0	0.0	0.0	0.0	0.0	0.0	0.0	0.0	0.0	0.0	11.400845634513376	10.079798173384077	8.929666083044223	8.165606263190577	7.634633477869803	7.439848678824617	7.349356390911005	7.314903070933667	7.294176205658932	7.21728147964008	7.192652892085473	7.123354812422145	7.017630809660114	6.9417696857137905	7.146998498545024	7.281936578193026	7.396076521982307	7.314274617959475	7.32733947964492	7.094349416844155	7.2646885392335	6.993730476891427	6.799314334285423	6.654325736942512	6.432988898012686	6.054642188754256	5.97072007453013	5.809014415600937	5.450476768686559	5.354671628848206	5.1832850778843556	4.970530073232592	4.685118400972154	4.546185290253773
46	0.0	0.0	0.0	0.0	0.0	0.0	0.0	0.0	0.0	0.0	0.0	0.0	0.0	0.0	12.144428477653575	11.315768870538449	9.622496301823213	8.582974359599186	7.843501065662419	7.582488907771019	7.481352437494209	7.416419681810899	7.35492976529323	7.355593531412637	7.254695477875291	7.165437823116001	7.092949106362262	7.113424653796242	7.236444592188025	7.313873762506429	7.540734413612578	7.647114261281059	7.6862357229942475	7.532246749707582	7.514459758473819	7.518914729764553	7.207453621836782	7.479241392053822	6.875461750780078	6.756544935560932	6.457772196591408	6.263426655318468	5.917237712134974	5.78063838053142	5.487775698034013	5.329251687657553	5.021989397194305	4.743514408426232	4.554072851597593
47	0.0	0.0	0.0	0.0	0.0	0.0	0.0	0.0	0.0	0.0	0.0	0.0	0.0	0.0	12.066819469631291	10.285653576929525	9.089356410790623	8.202917475928553	7.697664160098441	7.587082855204477	7.478909323247398	7.438592977271163	7.3937947979727685	7.368552650518817	7.2787744717417375	7.188831921056057	7.254096033009123	7.388208434450176	7.543709049977187	7.736980248125118	7.941755959092937	7.738500153332385	7.876949454338046	7.841620998644869	7.982585407393735	7.70122032202412	7.632910855212103	7.558487321925076	7.205376987105144	7.129831369010258	6.851132535479927	6.471212654472765	6.190587801531571	6.035655945363036	5.654096976427815	5.490399859796204	5.157548241864909	4.902155752525837	4.6406087803333165
48	0.0	0.0	0.0	0.0	0.0	0.0	0.0	0.0	0.0	0.0	0.0	0.0	0.0	13.48037052518262	11.544396871053369	9.594809749774306	8.636504494359968	8.003141122665168	7.6886468497756795	7.651074996147873	7.562901918311921	7.421128485653355	7.421158144215411	7.405388159481806	7.341280728823559	7.269854300318414	7.422725094865653	7.623503672670642	7.869677827620855	8.102126034222863	8.245514311584413	8.187951368483278	8.146049455991632	8.195287106498649	8.391803650117508	8.002213470712386	7.640492886076226	7.881637132038636	7.428740388424798	7.271551793295718	7.069918641910924	6.803959686964051	6.381221340725153	6.2640623156962185	5.907108161773612	5.511723035417433	5.208093941367837	4.941667492550299	4.705376054659957
49	0.0	0.0	0.0	0.0	0.0	0.0	0.0	0.0	0.0	0.0	0.0	0.0	0.0	0.0	10.503230831300527	9.043092069734227	8.281103717850687	7.840264961015253	7.743312713778467	7.739175784562109	7.520543991649477	7.436278357176162	7.509247485027313	7.559364965986708	7.421898190482743	7.401143216497395	7.566775879304309	7.875333481222519	8.313511290555544	8.380392078091834	8.64596747921974	8.554802015663466	8.544854790570708	8.462780461659872	8.403752494580115	8.429827065901554	8.273103389570766	7.980873199810267	7.819051406951392	7.4258109726634665	7.39924489728871	6.97807043243005	6.490284017256666	6.389854635523497	6.038309948764005	5.667871141366308	5.369781970668707	5.069501465607743	4.855228249098099
50	0.0	0.0	0.0	0.0	0.0	0.0	0.0	0.0	0.0	0.0	0.0	0.0	0.0	12.036673895029722	9.582113423233604	8.522425901824496	8.060867766523542	7.814966714520795	7.85431903296929	7.790981597811486	7.551506005840318	7.461178052367359	7.653853819734055	7.708035222018376	7.591333567289492	7.486657211543989	7.695179399879924	8.13631661542343	8.52264435245731	8.86129585595644	9.020370478449108	8.679152478153028	8.596123713510032	8.313097487830063	8.483296208818702	8.432261254625821	8.204682163928483	8.333134401828273	7.822378466318053	7.465085220876556	7.355708446931754	7.021842350496094	6.754041270647521	6.321896133368558	6.072107161721361	5.757309342277809	5.465719494004777	5.190943426351873	4.936989254889953
51	0.0	0.0	0.0	0.0	0.0	0.0	0.0	0.0	0.0	0.0	0.0	0.0	12.89931550391778	10.41023586010658	8.964387113624381	8.218580360249481	7.968078312720058	7.959568580263298	7.979175818537783	7.9237749584857955	7.6893067735380995	7.654440959088886	7.836763612813446	7.931202607421326	7.717580456719984	7.564540093534271	7.860715480903357	8.378873429694082	8.910303898848207	9.075211271806497	8.68332990477618	8.847294344891127	8.41314697436944	8.748611102888528	8.547543646803579	8.61390900894514	8.942608666643283	8.791210764605813	8.564754804591427	7.9802666134852505	7.871266423695717	7.376318238202273	6.855820010206422	6.526601781351639	6.366029823130184	5.850650358211045	5.596192738980138	5.349019134991692	5.126345817476521
52	0.0	0.0	0.0	0.0	0.0	0.0	0.0	0.0	0.0	0.0	0.0	0.0	11.65631538914601	9.364236823481193	8.433166666164897	8.08680131984954	8.070961605483982	8.108637739734073	8.133967826501687	8.036576031070876	7.959701487525997	7.954844811680049	8.14563455581022	8.18209807696463	7.922702862157621	7.829630829410334	8.193451032988245	8.71167125097478	9.070106907135184	9.156988833955822	8.907372682257213	9.0548048613458	8.87257452481615	8.596501555048935	8.680181350628455	8.769534333876258	9.114271295105734	9.342859638488687	8.657394692875258	8.149647826442953	7.979068337698646	7.782227728846024	7.603261471353676	6.804254944785891	6.486681661020297	6.077972525187177	5.805703004155002	5.509057564157332	5.268002373106544
53	0.0	0.0	0.0	0.0	0.0	0.0	0.0	0.0	0.0	0.0	0.0	13.753043962197808	10.300359410980121	8.714422969630371	8.164573394149686	8.134560345807213	8.178009286040897	8.272286774772148	8.306347163783132	8.295888927504665	8.320010286312222	8.36173839965091	8.466727280847355	8.460041977124948	8.287110739101776	8.189734038414631	8.527449423361736	8.917251851145094	9.253020656771538	9.039777618784345	9.093435002486332	9.177914943783088	8.799501202162597	8.766427610210883	8.67169102819465	9.319342304849181	9.230269581210921	9.449587381385731	8.934485319715831	8.227296378977773	8.371060947631038	8.335956072526134	7.540957747802311	7.272137623148465	6.641451195279689	6.228910986768556	5.8755520238519185	5.596511364936939	5.341073926304125
54	0.0	0.0	0.0	0.0	0.0	0.0	0.0	0.0	0.0	0.0	0.0	12.788846518819293	9.517786822792893	8.422995380568626	8.171204232970718	8.249087085374851	8.380241032636624	8.468305543963153	8.495408013649254	8.588774198336935	8.64103270644492	8.698466603971545	8.7354366090641	8.71828608451321	8.575683077836457	8.523426442944949	8.81515189282998	9.10144515889503	9.088715848675164	9.23269413559439	8.842259151168337	8.914392649656326	8.94965781444826	8.829130202768965	9.137436393086267	9.47232348086789	9.861341286179465	9.648540584199585	9.85243115059972	9.311424730438775	8.485783665484812	8.056216960980358	7.564509383407852	7.467640265397529	6.992154319168886	6.442632142409575	6.109308559929632	5.901793343249751	5.558541927232667
55	0.0	0.0	0.0	0.0	0.0	0.0	0.0	0.0	0.0	0.0	0.0	10.832231965644937	8.877467911347662	8.23069667416714	8.291549653713234	8.386476384419206	8.580978632306902	8.614266582535663	8.707542672377237	8.76516182569079	8.858585754949232	8.925299897757343	9.069501533896858	8.91068694556873	8.76117301307615	8.662395987215175	8.689140887139091	8.621400229710535	8.70871212723752	8.940427875118028	9.094762880607195	8.889067446225988	8.917520665236449	9.244808035380125	9.397334669782394	9.319967545394515	9.088732693481441	9.575714202606134	9.504407110028474	8.994431013625274	8.47632230528296	8.380517634421604	8.21066177788949	8.057515683673723	7.48922378545374	6.853517651742642	6.402588384975026	6.037421125641609	5.711950340781541
56	0.0	0.0	0.0	0.0	0.0	0.0	0.0	0.0	0.0	0.0	0.0	9.940156386924183	8.474626141700384	8.17319130752725	8.37062469442681	8.620643684466808	8.799238791740228	8.889305336592862	8.924178296613826	8.994144845961847	9.109331648117067	9.287988931531045	9.252721629973008	9.159855894233003	8.843133842986182	8.53858795375536	8.344633065994065	8.331541184434213	8.602477009405694	8.949123636182229	9.27277116119449	9.665238885291181	9.26897397376338	9.29567991063211	9.80741003077952	10.0619133611868	9.271030399672872	9.575714202606134	10.13063930588884	9.867174783018605	9.49714979171579	8.521427535307375	8.418550052349532	7.950078617433933	7.880186650867136	7.168647000472983	6.655854680635857	6.15882335747834	5.965005764748215
57	0.0	0.0	0.0	0.0	0.0	0.0	0.0	0.0	0.0	0.0	12.003603830041415	9.138083805591656	8.158040880194662	8.187777588085824	8.563729410627346	8.867009075160832	9.037371303865394	9.168630449622295	9.197859296470057	9.203762900663092	9.421387699129147	9.631057212644684	9.697277793725075	9.332106032919057	8.71323205173052	8.193172683998114	7.968962106360763	8.283006695098148	8.681914617050362	9.326926452169708	9.654017882130606	10.1492980466707	9.777431814159797	10.622288352498618	10.1479280158146	0.0	11.18131192758637	0.0	0.0	10.13063930588884	0.0	8.952749730602312	8.814594696434249	7.872892133800097	7.916142250715149	7.421870990370504	6.895683995208977	6.463413587130116	6.04688926975282
58	0.0	0.0	0.0	0.0	0.0	0.0	0.0	0.0	0.0	0.0	11.20950282818862	8.754112118840345	8.044679664011221	8.313011922291887	8.851270715816664	9.146604963176342	9.302885378016716	9.460536384349272	9.49937583516564	9.6526442321557	9.857469027937766	10.128097961119185	10.171598960585406	9.445688067941123	8.52330317037462	7.927408205343376	7.959882901367154	8.569749674982733	9.072300411782706	9.748858284215348	10.299400994091334	10.763771101049992	11.505388524295059	11.049202863760868	11.150098353418569	0.0	0.0	0.0	0.0	10.13063930588884	0.0	0.0	8.80471089673358	7.962732129871618	7.461233058535548	7.517780094568478	7.0699169432859055	6.533423683270993	6.382270046874508
59	0.0	0.0	0.0	0.0	0.0	0.0	0.0	0.0	0.0	0.0	10.786520634312126	8.594756989127424	8.105420276399212	8.610814329271735	9.23423583048825	9.460069257527387	9.599206052856298	9.726873426890936	9.863368192131256	9.991871739371446	10.352048602098996	10.608671236699402	10.394953066774715	9.7069637986652	8.535920521128357	8.016994583728744	8.3601971888609	9.15480608724959	9.728068887875608	10.486127389486171	10.741280128771983	12.269496919818138	12.269496919818138	12.269496919818138	0.0	0.0	0.0	0.0	0.0	0.0	0.0	0.0	8.489126168163379	7.748579656497309	7.6343989675036426	7.497943479394218	7.40988137256393	7.05789242477838	6.5344816480810675
60	0.0	0.0	0.0	0.0	0.0	0.0	0.0	0.0	0.0	0.0	10.316689127843983	8.537031870043677	8.347586975698048	9.020972600937421	9.583669018618266	9.794545232125145	9.95490680522277	10.051632050248282	10.220011765263136	10.508609665882124	11.249637339780914	11.286400065809783	11.262942394538186	10.079266753141486	8.941666099376924	8.693148845357069	9.16438235520959	10.19854064332419	10.826168454602886	12.269496919818138	12.269496919818138	0.0	0.0	0.0	0.0	0.0	0.0	0.0	0.0	0.0	0.0	9.317118357962833	8.626142970277408	7.960220856525321	8.075179177623921	7.792873027133433	7.4778480623996515	7.147499260343713	6.818865598712263
61	0.0	0.0	0.0	0.0	0.0	0.0	0.0	0.0	0.0	13.181487529061272	10.23898817111264	8.833310484001101	8.870242800795324	9.572342031506782	9.921748431163062	9.994157585964267	10.239434700480345	10.436447210283987	10.776808153261484	11.349998307104576	11.827767375403834	12.687611153465138	12.025786937682303	10.681444013388367	9.955917558368535	10.092653237097219	10.545150834692867	11.509348278071382	0.0	0.0	0.0	0.0	0.0	0.0	0.0	0.0	0.0	0.0	0.0	0.0	0.0	0.0	10.02187507074832	8.693271811866635	8.092677939745135	8.192476336119412	7.789947491897792	7.2838763697748785	7.13549793547001
62	0.0	0.0	0.0	0.0	0.0	0.0	0.0	0.0	0.0	13.77142034010405	10.458104583229403	9.387062238265871	9.442458916758417	9.908882599988015	10.04716004925299	10.104060588606353	10.377816124034288	10.798928560844153	11.586774462493919	12.362093123972162	13.289535613296765	14.079150470514676	13.32519699597535	0.0	11.791357951905203	0.0	11.791357951905203	0.0	0.0	0.0	0.0	0.0	0.0	0.0	0.0	0.0	0.0	0.0	0.0	0.0	0.0	0.0	0.0	0.0	9.539776349059064	9.243190944992916	8.775667953535986	8.428964040718885	8.090534492142119
63	0.0	0.0	0.0	0.0	0.0	0.0	0.0	0.0	0.0	13.571181109071695	11.038558282826063	9.900903878163449	9.680563013521802	10.002897452023557	10.025122298460357	10.107128286685366	10.504883131703695	11.32596186512575	12.5985704763602	13.45079089702592	13.930459497293489	0.0	0.0	0.0	0.0	0.0	0.0	0.0	0.0	0.0	0.0	0.0	0.0	0.0	0.0	0.0	0.0	0.0	0.0	0.0	0.0	0.0	0.0	0.0	0.0	0.0	10.02187507074832	0.0	10.02187507074832
64	0.0	0.0	0.0	0.0	0.0	0.0	0.0	0.0	0.0	13.773048508196027	11.410916162817418	10.009639629171085	9.706268207605536	9.885209301883346	9.952017715650584	10.199418321129686	10.946178654006607	12.156927705970608	14.139683949742704	0.0	15.612871518419329	0.0	0.0	0.0	0.0	0.0	0.0	0.0	0.0	0.0	0.0	0.0	0.0	0.0	0.0	0.0	0.0	0.0	0.0	0.0	0.0	0.0	0.0	0.0	0.0	0.0	0.0	0.0	0.0
65	0.0	0.0	0.0	0.0	0.0	0.0	0.0	0.0	0.0	14.565552952795109	11.2673917332545	9.824753592316048	9.468483464299776	9.738245974253921	10.112921378142657	10.60554286794471	11.676239720392974	13.458825715017293	15.135174962201368	0.0	0.0	0.0	0.0	0.0	0.0	0.0	0.0	0.0	0.0	0.0	0.0	0.0	0.0	0.0	0.0	0.0	0.0	0.0	0.0	0.0	0.0	0.0	0.0	0.0	0.0	0.0	0.0	0.0	0.0
66	0.0	0.0	0.0	0.0	0.0	0.0	0.0	0.0	0.0	14.188380502376289	11.110187493197845	9.503163679654374	9.188162779306193	9.764853421512857	10.63178268757853	11.486726605233745	12.905563184558437	15.32971610822882	15.534620058317156	0.0	0.0	0.0	0.0	0.0	0.0	0.0	0.0	0.0	0.0	0.0	0.0	0.0	0.0	0.0	0.0	0.0	0.0	0.0	0.0	0.0	0.0	0.0	0.0	0.0	0.0	0.0	0.0	0.0	0.0
67	0.0	0.0	0.0	0.0	0.0	0.0	0.0	0.0	0.0	13.78453095912045	10.659232720893154	9.077590680699664	9.050788448425006	10.1668599603184	11.68801222501286	13.177328836373107	15.711091194281309	0.0	0.0	0.0	0.0	0.0	0.0	0.0	0.0	0.0	0.0	0.0	0.0	0.0	0.0	0.0	0.0	0.0	0.0	0.0	0.0	0.0	0.0	0.0	0.0	0.0	0.0	0.0	0.0	0.0	0.0	0.0	0.0
68	0.0	0.0	0.0	0.0	0.0	0.0	0.0	0.0	0.0	13.45807859359776	10.05724423126484	8.924742260143475	9.320596354500994	11.045815666732569	13.479080143085412	0.0	0.0	0.0	0.0	0.0	0.0	0.0	0.0	0.0	0.0	0.0	0.0	0.0	0.0	0.0	0.0	0.0	0.0	0.0	0.0	0.0	0.0	0.0	0.0	0.0	0.0	0.0	0.0	0.0	0.0	0.0	0.0	0.0	0.0
69	0.0	0.0	0.0	0.0	0.0	0.0	0.0	0.0	0.0	12.855825169822767	10.089840242463119	9.439465960435328	10.260356617449945	12.70676850467469	15.696097818927381	0.0	0.0	0.0	0.0	0.0	0.0	0.0	0.0	0.0	0.0	0.0	0.0	0.0	0.0	0.0	0.0	0.0	0.0	0.0	0.0	0.0	0.0	0.0	0.0	0.0	0.0	0.0	0.0	0.0	0.0	0.0	0.0	0.0	0.0
70	0.0	0.0	0.0	0.0	0.0	0.0	0.0	0.0	0.0	13.274354315153257	11.181985981129376	10.9905965966484	12.40924315794826	15.40269962573425	0.0	0.0	0.0	0.0	0.0	0.0	0.0	0.0	0.0	0.0	0.0	0.0	0.0	0.0	0.0	0.0	0.0	0.0	0.0	0.0	0.0	0.0	0.0	0.0	0.0	0.0	0.0	0.0	0.0	0.0	0.0	0.0	0.0	0.0	0.0
71	0.0	0.0	0.0	0.0	0.0	0.0	0.0	0.0	0.0	14.866706752850753	14.006354327677094	14.375847681597229	16.11291387006309	0.0	0.0	0.0	0.0	0.0	0.0	0.0	0.0	0.0	0.0	0.0	0.0	0.0	0.0	0.0	0.0	0.0	0.0	0.0	0.0	0.0	0.0	0.0	0.0	0.0	0.0	0.0	0.0	0.0	0.0	0.0	0.0	0.0	0.0	0.0	0.0
72	0.0	0.0	0.0	0.0	0.0	0.0	0.0	0.0	0.0	0.0	0.0	0.0	0.0	0.0	0.0	0.0	0.0	0.0	0.0	0.0	0.0	0.0	0.0	0.0	0.0	0.0	0.0	0.0	0.0	0.0	0.0	0.0	0.0	0.0	0.0	0.0	0.0	0.0	0.0	0.0	0.0	0.0	0.0	0.0	0.0	0.0	0.0	0.0	0.0
73	0.0	0.0	0.0	0.0	0.0	0.0	0.0	0.0	0.0	0.0	0.0	0.0	0.0	0.0	0.0	0.0	0.0	0.0	0.0	0.0	0.0	0.0	0.0	0.0	0.0	0.0	0.0	0.0	0.0	0.0	0.0	0.0	0.0	0.0	0.0	0.0	0.0	0.0	0.0	0.0	0.0	0.0	0.0	0.0	0.0	0.0	0.0	0.0	0.0
74	0.0	0.0	0.0	0.0	0.0	0.0	0.0	0.0	0.0	0.0	0.0	0.0	0.0	0.0	0.0	0.0	0.0	0.0	0.0	0.0	0.0	0.0	0.0	0.0	0.0	0.0	0.0	0.0	0.0	0.0	0.0	0.0	0.0	0.0	0.0	0.0	0.0	0.0	0.0	0.0	0.0	0.0	0.0	0.0	0.0	0.0	0.0	0.0	0.0
75	0.0	0.0	0.0	0.0	0.0	0.0	0.0	0.0	0.0	0.0	0.0	0.0	0.0	0.0	0.0	0.0	0.0	0.0	0.0	0.0	0.0	0.0	0.0	0.0	0.0	0.0	0.0	0.0	0.0	0.0	0.0	0.0	0.0	0.0	0.0	0.0	0.0	0.0	0.0	0.0	0.0	0.0	0.0	0.0	0.0	0.0	0.0	0.0	0.0
76	0.0	0.0	0.0	0.0	0.0	0.0	0.0	0.0	0.0	0.0	0.0	0.0	0.0	0.0	0.0	0.0	0.0	0.0	0.0	0.0	0.0	0.0	0.0	0.0	0.0	0.0	0.0	0.0	0.0	0.0	0.0	0.0	0.0	0.0	0.0	0.0	0.0	0.0	0.0	0.0	0.0	0.0	0.0	0.0	0.0	0.0	0.0	0.0	0.0
77	0.0	0.0	0.0	0.0	0.0	0.0	0.0	0.0	0.0	0.0	0.0	0.0	0.0	0.0	0.0	0.0	0.0	0.0	0.0	0.0	0.0	0.0	0.0	0.0	0.0	0.0	0.0	0.0	0.0	0.0	0.0	0.0	0.0	0.0	0.0	0.0	0.0	0.0	0.0	0.0	0.0	0.0	0.0	0.0	0.0	0.0	0.0	0.0	0.0
78	0.0	0.0	0.0	0.0	0.0	0.0	0.0	0.0	0.0	0.0	0.0	0.0	0.0	0.0	0.0	0.0	0.0	0.0	0.0	0.0	0.0	0.0	0.0	0.0	0.0	0.0	0.0	0.0	0.0	0.0	0.0	0.0	0.0	0.0	0.0	0.0	0.0	0.0	0.0	0.0	0.0	0.0	0.0	0.0	0.0	0.0	0.0	0.0	0.0
79	0.0	0.0	0.0	0.0	0.0	0.0	0.0	0.0	0.0	0.0	0.0	0.0	0.0	0.0	0.0	0.0	0.0	0.0	0.0	0.0	0.0	0.0	0.0	0.0	0.0	0.0	0.0	0.0	0.0	0.0	0.0	0.0	0.0	0.0	0.0	0.0	0.0	0.0	0.0	0.0	0.0	0.0	0.0	0.0	0.0	0.0	0.0	0.0	0.0
[truncated: 31 more columns]
