# Supplementary material for: Machine learning coarse-grained potentials of protein thermodynamics
Source: Nat Commun. 2023 Sep 15;14:5739. doi: 10.1038/s41467-023-41343-1 (PMC10504246; doi:10.1038/s41467-023-41343-1)
Supplement: Supplementary file 4 — Source Data [file 41467_2023_41343_MOESM4_ESM.zip › Source_data/Figure S1/a3d_startcoords.csv]

	TIC0	TIC1
0	-0.23353282	1.5864732
1	-0.08320467	5.672205
2	-1.0927511	-2.385905
3	1.7836636	-0.93187964
4	0.26426286	3.613397
5	-0.24738276	-0.4895852
6	1.370024	0.7978108
7	0.06745164	-1.8231438
8	-0.90199745	0.5554737
9	-0.5876479	2.765722
10	-0.4211671	4.556441
11	0.24959014	0.54518807
12	-1.0882362	-1.2553521
13	0.841808	-0.37388304
14	0.8098062	1.7000726
15	0.3643855	2.5810082
16	1.0052708	-1.4414966
17	1.8148497	-0.012123776
18	-0.5480165	3.5824041
19	-1.0141615	-0.23470081
20	0.30450282	-1.0602616
21	-0.64330643	-1.8300549
22	0.2556871	4.317506
23	-0.39120686	-1.1766362
24	0.1132495	4.9991355
25	0.8907504	0.30773747
26	-0.32957342	0.18676658
27	-0.32312372	0.9120035
28	0.729839	1.0243446
29	-0.6844176	2.066417
30	0.26246065	-0.09737074
31	-0.037064534	3.0642507
