# Supplementary material for: Machine learning coarse-grained potentials of protein thermodynamics
Source: Nat Commun. 2023 Sep 15;14:5739. doi: 10.1038/s41467-023-41343-1 (PMC10504246; doi:10.1038/s41467-023-41343-1)
Supplement: Supplementary file 4 — Source Data [file 41467_2023_41343_MOESM4_ESM.zip › Source_data/Figure S1/bba_startcoords.csv]

	TIC0	TIC1
0	-0.93439305	-0.7010163
1	1.5819715	-3.1586492
2	1.5088702	0.8813629
3	1.0897542	-1.1481313
4	-0.4340115	1.206206
5	-0.5864953	-2.5444157
6	-2.0128682	0.8006348
7	0.30286467	0.01278114
8	-1.6460463	-1.7942865
9	0.6478813	-2.3217316
10	-0.02761441	-1.3989513
11	-1.9723823	-0.30400375
12	-1.0562568	0.34916535
13	1.423153	-0.15392849
14	0.52520335	0.97486514
15	1.4868923	-2.011802
16	-0.8058971	-1.724338
17	-0.15453692	-0.62485576
18	-1.6483454	-1.0137464
19	-0.3070543	0.46046
20	0.84921646	-3.0346515
21	0.9284658	0.37451345
22	0.5644886	-0.65730023
23	-0.032372247	-2.1066582
24	-1.2670177	-2.380978
25	-1.3354563	0.98819125
26	0.6109328	-1.6411743
27	-0.60218364	-0.13058905
28	-1.3444918	-0.216394
29	1.2989129	-2.604631
30	-1.6970941	0.28018072
31	-0.5808776	-1.1774651
