# Supplementary material for: Machine learning coarse-grained potentials of protein thermodynamics
Source: Nat Commun. 2023 Sep 15;14:5739. doi: 10.1038/s41467-023-41343-1 (PMC10504246; doi:10.1038/s41467-023-41343-1)
Supplement: Supplementary file 4 — Source Data [file 41467_2023_41343_MOESM4_ESM.zip › Source_data/Figure S2/figure_s2_b_line.csv]

	TIC1	TIC2
0	-1.5158936	-0.25887233
1	-1.1222568	0.45207617
2	-0.19595124	0.5197163
3	-0.1147638	0.72351056
4	0.091166966	0.5882929
5	0.26500395	0.77332705
6	0.24233077	0.7481999
7	0.01636444	0.79080445
8	0.112719424	0.7058434
9	1.0949041	0.44346568
10	1.4101375	0.780442
11	1.1906078	0.70710474
12	1.2856826	0.6426849
13	1.3185648	0.627312
14	1.1546057	0.66222864
15	1.3144464	0.4737422
16	1.3568366	0.5684585
17	1.2477835	0.5932562
18	1.204888	0.69147915
19	1.2789286	0.75267386
20	1.2980418	0.70279527
21	1.1577036	0.6373193
22	1.263118	0.5652444
23	1.2132219	0.5074182
24	1.0798972	0.57262564
25	1.3088224	0.6992761
26	1.1969434	0.7089286
27	1.3705176	0.6389804
28	1.1410992	0.49937633
29	1.3184886	0.5600759
30	1.335656	0.5968551
31	1.2910603	0.67823124
32	1.2371737	0.7397353
33	1.2243822	0.63764703
34	1.3358831	0.7654273
35	1.4323623	0.66682154
36	1.3902736	0.64825636
37	1.0129154	0.67040014
38	1.185479	0.48633
39	1.0599856	0.56873465
40	1.4721339	0.6812007
41	1.3529532	0.7711447
42	1.3648096	0.6827408
43	1.2814885	0.6564124
44	1.4771421	0.580051
45	1.1562624	0.61884695
46	1.3110429	0.54220307
47	1.2243074	0.5472321
48	0.4813513	0.48577893
49	0.6432897	0.6114983
50	0.82172024	0.5104869
51	0.53868276	0.67263216
52	0.6761305	0.60657924
53	0.8623177	0.30370384
54	0.74717563	0.5077972
55	0.45812413	0.64926904
56	1.0763063	0.56278867
57	1.3868667	0.55705136
58	1.3668419	0.5685503
59	1.2430105	0.65695024
60	1.2502857	0.6649342
61	1.3337154	0.59442484
62	1.3992921	0.5934375
63	1.2082101	0.6833413
64	1.3184484	0.742335
65	1.3242025	0.6924183
66	1.2019032	0.49953514
67	1.2972027	0.56529295
68	1.3551524	0.53099674
69	1.316997	0.7680848
70	1.1411101	0.651481
71	1.1648223	0.7421217
72	1.3250759	0.57432646
73	1.3373718	0.62819403
74	1.2921537	0.61234057
75	1.3254821	0.6783183
76	1.1634246	0.67792326
77	1.190069	0.6016918
78	1.439399	0.629904
79	1.3307413	0.7078129
80	1.4767174	0.6606983
81	1.1490422	0.66033745
82	1.3672854	0.7063475
83	1.344548	0.62972826
84	1.5129862	0.5539413
85	1.2702214	0.581641
86	1.3286716	0.6556577
87	1.2811264	0.67855966
88	1.2277619	0.6038553
89	1.3488925	0.6768564
90	1.181706	0.75797176
91	1.2440243	0.5290972
92	1.4444257	0.6612069
93	1.4415118	0.605668
94	1.4649985	0.5735284
95	1.2780306	0.71591145
96	1.2714608	0.72071075
97	1.2335144	0.7273046
98	1.0609579	0.63481957
99	1.3957068	0.664003
