# Supplementary material for: Machine learning coarse-grained potentials of protein thermodynamics
Source: Nat Commun. 2023 Sep 15;14:5739. doi: 10.1038/s41467-023-41343-1 (PMC10504246; doi:10.1038/s41467-023-41343-1)
Supplement: Supplementary file 4 — Source Data [file 41467_2023_41343_MOESM4_ESM.zip › Source_data/Figure S1/villin_startcoords.csv]

	TIC0	TIC1
0	0.13652512	-1.2571285
1	-1.7783796	1.5921867
2	1.4734559	1.6391023
3	-0.13958377	0.66971517
4	-1.3581679	-0.53661036
5	1.2287049	0.015594708
6	-0.13363831	-2.5180304
7	-1.2650245	0.58726233
8	-0.3454086	-0.34096938
9	0.81939536	0.9092816
10	-0.84331477	-1.3484054
11	0.931476	-0.8301035
12	0.39697438	0.033766974
13	0.5351243	-1.9837967
14	-0.30593738	-1.8216466
15	-0.9354633	-0.0057578506
16	0.306346	-0.6198143
17	-1.7535114	0.9705466
18	-0.7348932	0.89087373
19	-0.38672036	-0.9472107
20	0.7420836	-1.4132158
21	1.4160833	1.0017533
22	-1.5181398	0.037786495
23	-1.3003631	1.2972573
24	0.28160074	1.02238
25	-0.42893392	0.19992268
26	-0.8191649	-0.6124307
27	0.82075346	0.3696449
28	0.80524594	-0.310443
29	1.2974398	0.51737154
30	0.34589136	0.5278156
31	1.0478972	1.3845153
