# Supplementary material for: Machine learning coarse-grained potentials of protein thermodynamics
Source: Nat Commun. 2023 Sep 15;14:5739. doi: 10.1038/s41467-023-41343-1 (PMC10504246; doi:10.1038/s41467-023-41343-1)
Supplement: Supplementary file 4 — Source Data [file 41467_2023_41343_MOESM4_ESM.zip › Source_data/Figure S1/proteinb_startcoords.csv]

	TIC0	TIC1
0	-0.918704	0.6839864
1	-0.21492694	-3.5323322
2	2.7823915	-0.831728
3	-1.8883328	-1.5719637
4	1.4286445	1.232091
5	0.4562793	-1.2599392
6	0.021525089	2.0373554
7	-2.2775145	-0.08051625
8	1.4652743	-0.21839966
9	-0.6160548	-2.1804419
10	-0.8117566	-0.6980979
11	1.7420604	-1.7759149
12	0.71530277	-2.576776
13	0.36635366	0.47868165
14	2.3779316	0.057372387
15	0.074683264	-0.40785202
16	-0.18136218	1.1747007
17	-1.4015237	-0.047764104
18	1.9321642	-0.93914545
19	0.61347	1.4420532
20	-0.36134344	-1.3928658
21	-1.8131713	-0.75519127
22	0.16014084	-2.0045187
23	-0.062943	-2.7601223
24	1.150169	0.49944314
25	-1.1124213	-1.5851154
26	0.9700094	-1.8425062
27	1.1576545	-0.929244
28	-1.6915438	0.68889713
29	-0.55245405	0.01831838
30	2.4739463	-1.5130827
31	1.8846608	0.6095909
