# Supplementary material for: Machine learning coarse-grained potentials of protein thermodynamics
Source: Nat Commun. 2023 Sep 15;14:5739. doi: 10.1038/s41467-023-41343-1 (PMC10504246; doi:10.1038/s41467-023-41343-1)
Supplement: Supplementary file 4 — Source Data [file 41467_2023_41343_MOESM4_ESM.zip › Source_data/Figure S1/bbl_startcoords.csv]

	TIC0	TIC1
0	0.6916714	0.09126243
1	-2.645793	0.6053484
2	0.07661488	-3.1323366
3	-1.6123194	-1.5042092
4	-0.63670814	1.7141623
5	1.1402793	1.8099726
6	1.028583	-1.6415612
7	-0.9959401	0.06603262
8	-0.26698086	-1.1248674
9	-2.2910995	-0.53378654
10	-0.6964343	-2.242725
11	-1.5904862	1.0626037
12	0.28600413	1.1121374
13	0.25460866	-2.196971
14	0.23456533	2.031675
15	0.60354036	-0.82521045
16	1.170256	0.89884716
17	-0.14764202	-0.23205326
18	-0.5542004	0.83353204
19	-1.8566564	0.22665119
20	-1.0823889	-0.80494446
21	0.9681662	-2.373446
22	-0.877732	-1.5310752
23	0.3367038	-1.4932408
24	0.042911377	0.44848442
25	-1.6282922	-0.40845126
26	-0.24624163	-1.7755064
27	-2.2171392	1.0827311
28	-2.1398203	-1.1735471
29	-1.1380392	0.65698785
30	-0.19825254	-2.5950668
31	-1.0084175	1.2416023
