# Supplementary material for: Machine learning coarse-grained potentials of protein thermodynamics
Source: Nat Commun. 2023 Sep 15;14:5739. doi: 10.1038/s41467-023-41343-1 (PMC10504246; doi:10.1038/s41467-023-41343-1)
Supplement: Supplementary file 4 — Source Data [file 41467_2023_41343_MOESM4_ESM.zip › Source_data/Figure S1/proteing_startcoords.csv]

	TIC0	TIC1
0	0.47272348	-0.42582107
1	-1.4429848	2.2516575
2	1.200508	2.151431
3	-0.29077932	-2.7808955
4	-1.6832366	0.05074747
5	-0.16162989	1.1445091
6	1.684523	0.6080378
7	-0.8512848	-1.298374
8	0.94901735	-1.881717
9	-0.038767647	2.448039
10	-1.8359177	1.1787816
11	-0.5470983	0.07480389
12	0.853859	1.1946161
13	-0.030643681	-1.8353686
14	1.3320259	-0.88421905
15	-1.0045192	0.8439477
16	0.38157728	0.4510798
17	-0.6709148	1.850621
18	1.2135481	-0.067121506
19	-0.08393901	-1.0215017
20	-1.1032035	-0.5221337
21	0.4309511	-2.4768777
22	0.31723863	1.7571132
23	1.5993737	1.3595504
24	0.64722973	-1.1937258
25	-1.2963784	1.5891532
26	-0.7758078	2.5137014
27	0.6188621	2.4552042
28	1.028369	0.56221664
29	-0.6487075	-1.9374061
30	-0.48148647	-0.5435237
31	-1.5692474	0.6402402
