# Supplementary material for: Machine learning coarse-grained potentials of protein thermodynamics
Source: Nat Commun. 2023 Sep 15;14:5739. doi: 10.1038/s41467-023-41343-1 (PMC10504246; doi:10.1038/s41467-023-41343-1)
Supplement: Supplementary file 4 — Source Data [file 41467_2023_41343_MOESM4_ESM.zip › Source_data/Figure S1/ntl9_startcoords.csv]

	TIC0	TIC1
0	1.1617416	0.09160284
1	-0.50169826	-3.076243
2	-0.37588215	2.8516648
3	-1.9474628	0.18428777
4	-0.42912835	-1.0931443
5	-0.36521038	1.0478759
6	1.0954478	1.7252892
7	0.77799374	-2.134439
8	-1.5471936	-1.7750331
9	1.5475339	-1.0974624
10	-1.1102439	1.9454864
11	0.019231597	-0.03516637
12	-1.4188814	-0.7286536
13	-0.23867801	-2.0933042
14	0.10032014	1.951925
15	0.5595748	-0.8882073
16	-0.9466175	0.23116753
17	0.59663653	0.88713044
18	-1.5122027	1.0570219
19	0.32773015	-2.8896327
20	1.4147859	0.94989663
21	-1.0129069	-2.312411
22	0.29148954	-1.5769372
23	-0.6040824	-0.39820886
24	1.7083464	-0.36143667
25	-0.86769235	-1.6279445
26	0.9590961	-1.4411542
27	-0.5067729	2.2070408
28	1.7811191	0.278666
29	0.6214353	-0.25148287
30	-0.9358184	1.331833
31	1.132845	-0.6209642
