# Supplementary material for: Machine learning coarse-grained potentials of protein thermodynamics
Source: Nat Commun. 2023 Sep 15;14:5739. doi: 10.1038/s41467-023-41343-1 (PMC10504246; doi:10.1038/s41467-023-41343-1)
Supplement: Supplementary file 4 — Source Data [file 41467_2023_41343_MOESM4_ESM.zip › Source_data/Figure S1/chignolin_startcoords.csv]

	TIC0	TIC1
0	0.3933891	2.838168
1	-1.2319136	-1.5127722
2	1.8516498	-0.48228908
3	-1.3377782	1.0126244
4	0.56686854	0.9298541
5	0.206862	-0.6901112
6	-1.6321791	-0.24863896
7	-0.36659542	1.8167616
8	-0.41716927	0.29620698
9	1.0329014	1.924644
10	1.1117507	-1.2032667
11	0.9566375	-0.010855107
12	-0.76058334	-0.66757303
13	0.13404216	3.715647
14	-0.3862661	-1.4212868
15	1.3391192	0.7006214
16	-0.21259955	1.0513128
17	-1.1634014	1.7726231
18	-0.34886783	2.7029884
19	0.350682	1.6435391
20	-1.1492314	0.3063399
21	0.29748383	0.2675266
22	0.44891727	-1.3249263
23	-1.437288	-0.8686887
24	0.12158456	2.2522876
25	1.5898061	0.108306564
26	1.0913237	1.294833
27	1.2265098	-0.5820773
28	-0.2680465	-0.30055067
29	-0.76617	0.7953408
30	0.8992519	2.5131934
31	0.6094491	3.3844786
