# Supplementary material for: Machine learning coarse-grained potentials of protein thermodynamics
Source: Nat Commun. 2023 Sep 15;14:5739. doi: 10.1038/s41467-023-41343-1 (PMC10504246; doi:10.1038/s41467-023-41343-1)
Supplement: Supplementary file 4 — Source Data [file 41467_2023_41343_MOESM4_ESM.zip › Source_data/Figure S1/lambda_startcoords.csv]

	TIC0	TIC1
0	1.5042245	-0.54290193
1	-0.9791963	3.6319227
2	-1.9223202	-2.302662
3	-1.2779568	0.6355202
4	0.70220065	1.4453495
5	-0.3720245	-1.1033152
6	-0.7173201	2.0936658
7	-1.7654182	-0.8605956
8	0.28439733	0.12095424
9	-0.8705962	-2.084195
10	-0.31288064	1.1015425
11	0.6409208	-1.1022774
12	-0.67191803	-0.15454149
13	1.20519	0.34947556
14	-1.2106304	2.8036263
15	-1.2987804	1.4719845
16	-1.5160979	-1.6169518
17	-1.5295906	-0.10815054
18	-0.45838732	2.8330271
19	-0.028957231	1.7894304
20	-1.0357133	-0.79232293
21	0.7940002	-0.3940421
22	0.10282583	-0.56959575
23	0.34444308	0.83055085
24	-0.320658	0.42464516
25	-1.3625942	2.133518
26	-0.9032265	-1.4498538
27	0.95858914	0.9001337
28	-0.71947175	1.5141762
29	-0.20621741	2.3118417
30	-0.8495329	0.9799315
31	-1.4047598	-2.156335
