# Supplementary material for: Machine learning coarse-grained potentials of protein thermodynamics
Source: Nat Commun. 2023 Sep 15;14:5739. doi: 10.1038/s41467-023-41343-1 (PMC10504246; doi:10.1038/s41467-023-41343-1)
Supplement: Supplementary file 4 — Source Data [file 41467_2023_41343_MOESM4_ESM.zip › Source_data/Figure S2/figure_s2_k.csv]

	Time	RMSD
0	0.0	6.6567
1	0.0001	6.8223405
2	0.0002	6.998594
3	0.00030000000000000003	7.132782
4	0.0004	7.2062335
5	0.0005	7.181468
6	0.0006000000000000001	7.2038593
7	0.0007	7.329451
8	0.0008	7.382882
9	0.0009000000000000001	7.357899
10	0.001	7.261896
11	0.0011	7.032955
12	0.0012000000000000001	6.9223285
13	0.0013000000000000002	6.8810525
14	0.0014	6.907218
15	0.0015	6.9618216
16	0.0016	6.9402804
17	0.0017000000000000001	7.009611
18	0.0018000000000000002	7.093953
19	0.0019	7.1369047
20	0.002	7.1237435
21	0.0021000000000000003	7.1782064
22	0.0022	7.2318096
23	0.0023	7.304237
24	0.0024000000000000002	7.300446
25	0.0025	7.2629747
26	0.0026000000000000003	7.2410774
27	0.0027	7.297673
28	0.0028	7.339695
29	0.0029000000000000002	7.386365
30	0.003	7.4121923
31	0.0031000000000000003	7.392108
32	0.0032	7.4150157
33	0.0033	7.433624
34	0.0034000000000000002	7.460527
35	0.0035	7.5390177
36	0.0036000000000000003	7.56765
37	0.0037	7.495497
38	0.0038	7.3745427
39	0.0039000000000000003	7.3558354
40	0.004	7.3237095
41	0.0041	7.2438745
42	0.004200000000000001	7.247357
43	0.0043	7.2929373
44	0.0044	7.334846
45	0.0045000000000000005	7.2852607
46	0.0046	7.2462893
47	0.0047	7.214078
48	0.0048000000000000004	7.2063613
49	0.0049	7.2035975
50	0.005	7.284165
51	0.0051	7.4179235
52	0.005200000000000001	7.4872527
53	0.0053	7.510525
54	0.0054	7.555409
55	0.0055000000000000005	7.5973377
56	0.0056	7.587624
57	0.0057	7.568937
58	0.0058000000000000005	7.6442966
59	0.0059	7.693884
60	0.006	7.6885724
61	0.0061	7.7382073
62	0.006200000000000001	7.8222647
63	0.0063	7.9365845
64	0.0064	8.04884
65	0.006500000000000001	8.103622
66	0.0066	8.120586
67	0.0067	8.150448
68	0.0068000000000000005	8.239011
69	0.006900000000000001	8.344245
70	0.007	8.433364
71	0.0071	8.510376
72	0.007200000000000001	8.532836
73	0.0073	8.570965
74	0.0074	8.544801
75	0.007500000000000001	8.505988
76	0.0076	8.456254
77	0.0077	8.421918
78	0.0078000000000000005	8.451655
79	0.0079	8.5009575
80	0.008	8.59276
81	0.0081	8.662758
82	0.0082	8.624914
83	0.0083	8.653127
84	0.008400000000000001	8.7141485
85	0.0085	8.749115
86	0.0086	8.846924
87	0.008700000000000001	8.97794
88	0.0088	8.9699
89	0.0089	8.931946
90	0.009000000000000001	8.931535
91	0.0091	8.935742
92	0.0092	8.93891
93	0.009300000000000001	8.953213
94	0.0094	8.952664
95	0.0095	8.932193
96	0.009600000000000001	8.835091
97	0.0097	8.804607
98	0.0098	8.816372
99	0.0099	8.851224
100	0.01	8.8626585
101	0.010100000000000001	8.868946
102	0.0102	8.858536
103	0.0103	8.892801
104	0.010400000000000001	8.98174
105	0.0105	9.094916
106	0.0106	9.083962
107	0.010700000000000001	8.939679
108	0.0108	8.873732
109	0.0109	8.930331
110	0.011000000000000001	8.942133
111	0.0111	8.995906
112	0.0112	9.067355
113	0.011300000000000001	9.109213
114	0.0114	9.1055355
115	0.0115	8.992306
116	0.011600000000000001	8.93951
117	0.0117	8.9635935
118	0.0118	9.09751
119	0.0119	9.155562
120	0.012	9.236002
121	0.012100000000000001	9.284642
122	0.0122	9.347999
123	0.0123	9.384788
124	0.012400000000000001	9.392052
125	0.0125	9.351427
126	0.0126	9.281438
127	0.012700000000000001	9.2216835
128	0.0128	9.134091
129	0.0129	8.96853
130	0.013000000000000001	8.84042
131	0.0131	8.719669
132	0.0132	8.6125965
133	0.013300000000000001	8.604144
134	0.0134	8.598546
135	0.0135	8.68601
136	0.013600000000000001	8.735969
137	0.0137	8.656313
138	0.013800000000000002	8.618659
139	0.013900000000000001	8.632137
140	0.014	8.666442
141	0.014100000000000001	8.621252
142	0.0142	8.589061
143	0.0143	8.645965
144	0.014400000000000001	8.733998
145	0.0145	8.710334
146	0.0146	8.711474
147	0.014700000000000001	8.707686
148	0.0148	8.706865
149	0.0149	8.685515
150	0.015000000000000001	8.595797
151	0.0151	8.566459
152	0.0152	8.583897
153	0.015300000000000001	8.661593
154	0.0154	8.693193
155	0.0155	8.652471
156	0.015600000000000001	8.653037
157	0.015700000000000002	8.681938
158	0.0158	8.72716
159	0.0159	8.726517
160	0.016	8.7912245
161	0.0161	8.884453
162	0.0162	8.887348
163	0.016300000000000002	8.896848
164	0.0164	8.879673
165	0.0165	8.862284
166	0.0166	8.864435
167	0.0167	8.907698
168	0.016800000000000002	8.974277
169	0.016900000000000002	8.914142
170	0.017	8.877294
171	0.0171	8.980416
172	0.0172	9.109973
173	0.0173	9.20176
174	0.017400000000000002	9.2470875
175	0.0175	9.347104
176	0.0176	9.441888
177	0.0177	9.464088
178	0.0178	9.4095
179	0.0179	9.32427
180	0.018000000000000002	9.278424
181	0.0181	9.234229
182	0.0182	9.224244
183	0.0183	9.1877
184	0.0184	9.133391
185	0.018500000000000003	9.132797
186	0.018600000000000002	9.081238
187	0.0187	9.134357
188	0.0188	9.220688
189	0.0189	9.283777
190	0.019	9.275543
191	0.019100000000000002	9.241792
192	0.019200000000000002	9.225085
193	0.0193	9.305692
194	0.0194	9.358564
195	0.0195	9.399538
196	0.0196	9.396308
197	0.019700000000000002	9.3806305
198	0.0198	9.299692
199	0.0199	9.212636
200	0.02	9.152758
201	0.0201	9.141998
202	0.020200000000000003	9.17144
203	0.020300000000000002	9.194579
204	0.0204	9.217859
205	0.0205	9.214643
206	0.0206	9.216137
207	0.0207	9.20562
208	0.020800000000000003	9.231649
209	0.020900000000000002	9.275146
210	0.021	9.3095
211	0.0211	9.411623
212	0.0212	9.490864
213	0.0213	9.479735
214	0.021400000000000002	9.427497
215	0.021500000000000002	9.401139
216	0.0216	9.371516
217	0.0217	9.315022
218	0.0218	9.282999
219	0.0219	9.299363
220	0.022000000000000002	9.4041
221	0.0221	9.51256
222	0.0222	9.6169195
223	0.0223	9.601322
224	0.0224	9.597917
225	0.022500000000000003	9.662337
226	0.022600000000000002	9.693219
227	0.0227	9.679599
228	0.0228	9.747621
229	0.0229	9.708058
230	0.023	9.667888
231	0.023100000000000002	9.768568
232	0.023200000000000002	9.783688
233	0.0233	9.818127
234	0.0234	9.816081
235	0.0235	9.75463
236	0.0236	9.745821
237	0.023700000000000002	9.75723
238	0.0238	9.802932
239	0.0239	9.83458
240	0.024	9.790653
241	0.0241	9.631227
242	0.024200000000000003	9.537196
243	0.024300000000000002	9.560824
244	0.0244	9.600339
245	0.0245	9.651127
246	0.0246	9.564008
247	0.0247	9.473574
248	0.024800000000000003	9.372294
249	0.024900000000000002	9.329126
250	0.025	9.28316
251	0.0251	9.36434
252	0.0252	9.366759
253	0.0253	9.277854
254	0.025400000000000002	9.245836
255	0.025500000000000002	9.271787
256	0.0256	9.29449
257	0.0257	9.336584
258	0.0258	9.354654
259	0.025900000000000003	9.376282
260	0.026000000000000002	9.43074
261	0.0261	9.4545555
262	0.0262	9.421111
263	0.0263	9.415044
264	0.0264	9.428558
265	0.026500000000000003	9.4052925
266	0.026600000000000002	9.397896
267	0.0267	9.385653
268	0.0268	9.338027
269	0.0269	9.332522
270	0.027	9.311839
271	0.027100000000000003	9.226433
272	0.027200000000000002	9.139327
273	0.0273	9.106632
274	0.0274	9.176547
275	0.0275	9.261562
276	0.027600000000000003	9.264864
277	0.027700000000000002	9.306145
278	0.027800000000000002	9.345932
279	0.0279	9.361058
280	0.028	9.468242
281	0.0281	9.434042
282	0.028200000000000003	9.253125
283	0.028300000000000002	9.182759
284	0.0284	9.0854645
285	0.0285	8.954455
286	0.0286	8.825835
287	0.0287	8.850458
288	0.028800000000000003	8.936218
289	0.028900000000000002	8.977536
290	0.029	9.07997
291	0.0291	9.159612
292	0.0292	9.148236
293	0.029300000000000003	9.042828
294	0.029400000000000003	8.979365
295	0.029500000000000002	8.99386
296	0.0296	9.018555
297	0.0297	8.984179
298	0.0298	8.965295
299	0.029900000000000003	8.901552
300	0.030000000000000002	8.91184
301	0.030100000000000002	8.949129
302	0.0302	9.0732765
303	0.0303	9.192554
304	0.0304	9.278335
305	0.030500000000000003	9.254816
306	0.030600000000000002	9.220904
307	0.0307	9.227029
308	0.0308	9.143101
309	0.0309	9.087734
310	0.031	8.961659
311	0.031100000000000003	8.909127
312	0.031200000000000002	8.882663
313	0.0313	8.879175
314	0.031400000000000004	8.845089
315	0.0315	8.889192
316	0.0316	8.920148
317	0.0317	8.869801
318	0.0318	8.905351
319	0.031900000000000005	8.942749
320	0.032	8.937149
321	0.032100000000000004	8.936134
322	0.0322	8.980721
323	0.0323	8.9648695
324	0.0324	8.949291
325	0.0325	8.997559
326	0.032600000000000004	8.889008
327	0.0327	8.871489
328	0.0328	8.852361
329	0.0329	8.806316
330	0.033	8.682736
331	0.033100000000000004	8.499497
332	0.0332	8.391833
333	0.0333	8.382268
334	0.0334	8.417947
335	0.0335	8.403018
336	0.033600000000000005	8.281077
337	0.0337	8.200988
338	0.033800000000000004	8.113094
339	0.0339	8.033112
340	0.034	8.012115
341	0.0341	8.009813
342	0.0342	8.018771
343	0.034300000000000004	8.009089
344	0.0344	7.960981
345	0.0345	7.962213
346	0.0346	7.914116
347	0.0347	7.887659
348	0.034800000000000005	7.8811336
349	0.0349	7.9621205
350	0.035	8.039582
351	0.0351	8.111851
352	0.0352	8.267007
353	0.035300000000000005	8.350149
354	0.0354	8.435462
355	0.035500000000000004	8.49776
356	0.0356	8.546389
357	0.0357	8.593962
358	0.0358	8.624006
359	0.0359	8.613057
360	0.036000000000000004	8.649056
361	0.0361	8.690943
362	0.0362	8.712283
363	0.0363	8.845296
364	0.0364	8.881499
365	0.036500000000000005	8.917358
366	0.0366	8.94602
367	0.0367	8.874718
368	0.0368	8.854228
369	0.0369	8.830581
370	0.037000000000000005	8.808689
371	0.0371	8.828492
372	0.037200000000000004	8.80013
373	0.0373	8.770644
374	0.0374	8.781007
375	0.0375	8.851889
376	0.0376	8.848821
377	0.037700000000000004	8.800276
378	0.0378	8.759054
379	0.0379	8.70066
380	0.038	8.606668
381	0.0381	8.640082
382	0.038200000000000005	8.661173
383	0.0383	8.721498
384	0.038400000000000004	8.73408
385	0.0385	8.745939
386	0.0386	8.660566
387	0.038700000000000005	8.590867
388	0.0388	8.522545
389	0.038900000000000004	8.437337
390	0.039	8.346598
391	0.0391	8.248385
392	0.0392	8.17216
393	0.0393	8.088986
394	0.039400000000000004	8.041565
395	0.0395	8.075931
396	0.0396	8.037587
397	0.0397	7.948853
398	0.0398	7.9166393
399	0.039900000000000005	8.02988
400	0.04	8.114079
401	0.040100000000000004	8.099029
402	0.0402	8.082736
403	0.0403	8.124054
404	0.040400000000000005	8.041278
405	0.0405	8.014014
406	0.040600000000000004	7.993878
407	0.0407	8.037548
408	0.0408	8.031464
409	0.0409	7.9934235
410	0.041	8.010099
411	0.041100000000000005	8.097802
412	0.0412	8.135592
413	0.0413	8.115211
414	0.0414	8.125814
415	0.0415	8.33326
416	0.041600000000000005	8.5103855
417	0.0417	8.491077
418	0.041800000000000004	8.476648
419	0.0419	8.467547
420	0.042	8.520338
421	0.042100000000000005	8.537357
422	0.0422	8.46203
423	0.042300000000000004	8.4047785
424	0.0424	8.412081
425	0.0425	8.436918
426	0.0426	8.492789
427	0.0427	8.504237
428	0.042800000000000005	8.560347
429	0.0429	8.594726
430	0.043000000000000003	8.567493
431	0.0431	8.43329
432	0.0432	8.3894825
433	0.043300000000000005	8.384227
434	0.0434	8.421994
435	0.043500000000000004	8.4627075
436	0.0436	8.537255
437	0.0437	8.644089
438	0.0438	8.770692
439	0.0439	8.840303
440	0.044000000000000004	8.772921
441	0.0441	8.711656
442	0.0442	8.667327
443	0.0443	8.648571
444	0.0444	8.65413
445	0.044500000000000005	8.580222
446	0.0446	8.620381
447	0.044700000000000004	8.581953
448	0.0448	8.398093
449	0.0449	8.307222
450	0.045000000000000005	8.258582
451	0.0451	8.27875
452	0.045200000000000004	8.312633
453	0.0453	8.311003
454	0.0454	8.356084
455	0.0455	8.32825
456	0.0456	8.336564
457	0.045700000000000005	8.409463
458	0.0458	8.493322
459	0.0459	8.532744
460	0.046	8.591112
461	0.0461	8.574199
462	0.046200000000000005	8.586333
463	0.0463	8.58982
464	0.046400000000000004	8.631989
465	0.0465	8.570354
466	0.0466	8.462674
467	0.046700000000000005	8.34873
468	0.0468	8.347955
469	0.046900000000000004	8.362384
470	0.047	8.283483
471	0.0471	8.205476
472	0.0472	8.265733
473	0.0473	8.292469
474	0.047400000000000005	8.221596
475	0.0475	8.201081
476	0.0476	8.25115
477	0.0477	8.270198
478	0.0478	8.222855
479	0.047900000000000005	8.165217
480	0.048	8.197068
481	0.048100000000000004	8.175568
482	0.0482	8.1189
483	0.0483	8.125609
484	0.048400000000000006	8.200272
485	0.0485	8.232315
486	0.048600000000000004	8.312311
487	0.0487	8.316777
488	0.0488	8.199835
489	0.0489	8.136704
490	0.049	8.104727
491	0.049100000000000005	8.150333
492	0.0492	8.22102
493	0.049300000000000004	8.163435
494	0.0494	8.092783
495	0.0495	8.019014
496	0.049600000000000005	7.9467673
497	0.0497	8.003202
498	0.049800000000000004	8.143843
499	0.0499	8.226022
500	0.05	8.226244
501	0.050100000000000006	8.276477
502	0.0502	8.423984
503	0.050300000000000004	8.550846
504	0.0504	8.475947
505	0.0505	8.45838
506	0.0506	8.518138
507	0.0507	8.509768
508	0.050800000000000005	8.430491
509	0.0509	8.385574
510	0.051000000000000004	8.456426
511	0.0511	8.534978
512	0.0512	8.668556
513	0.051300000000000005	8.720466
514	0.0514	8.714262
515	0.051500000000000004	8.787707
516	0.0516	8.793893
517	0.0517	8.779737
518	0.051800000000000006	8.749034
519	0.0519	8.752023
520	0.052000000000000005	8.823359
521	0.0521	8.911415
522	0.0522	8.961746
523	0.0523	9.007874
524	0.0524	9.007605
525	0.052500000000000005	8.9742565
526	0.0526	8.917695
527	0.052700000000000004	8.913581
528	0.0528	8.95544
529	0.0529	9.0049715
530	0.053000000000000005	9.040958
531	0.0531	8.999057
532	0.053200000000000004	8.884959
533	0.0533	8.883321
534	0.0534	8.808199
535	0.053500000000000006	8.747861
536	0.0536	8.795307
537	0.053700000000000005	8.866532
538	0.0538	8.921733
539	0.0539	8.992277
540	0.054	9.056602
541	0.0541	9.013685
542	0.054200000000000005	8.954931
543	0.0543	8.951799
544	0.054400000000000004	8.962583
545	0.0545	8.960783
546	0.0546	8.915448
547	0.054700000000000006	8.919654
548	0.0548	9.010443
549	0.054900000000000004	9.094375
550	0.055	9.14292
551	0.0551	9.119072
552	0.055200000000000006	9.076453
553	0.0553	9.062937
554	0.055400000000000005	9.041624
555	0.0555	9.022717
556	0.055600000000000004	8.943114
557	0.0557	8.832723
558	0.0558	8.8334875
559	0.055900000000000005	8.842141
560	0.056	8.891814
561	0.056100000000000004	8.935599
562	0.0562	8.932391
563	0.0563	8.847847
564	0.056400000000000006	8.835114
565	0.0565	8.809048
566	0.056600000000000004	8.808228
567	0.0567	8.823298
568	0.0568	8.842066
569	0.056900000000000006	8.894662
570	0.057	8.948614
571	0.057100000000000005	8.906905
572	0.0572	8.893293
573	0.057300000000000004	8.864844
574	0.0574	8.800394
575	0.0575	8.762296
576	0.057600000000000005	8.780139
577	0.0577	8.845201
578	0.057800000000000004	8.821606
579	0.0579	8.752484
580	0.058	8.615119
581	0.058100000000000006	8.56906
582	0.0582	8.647713
583	0.058300000000000005	8.712122
584	0.0584	8.660842
585	0.0585	8.659635
586	0.058600000000000006	8.707934
587	0.0587	8.666929
588	0.058800000000000005	8.632619
589	0.0589	8.626677
590	0.059000000000000004	8.548999
591	0.0591	8.570601
592	0.0592	8.50698
593	0.059300000000000005	8.377453
594	0.0594	8.374314
595	0.059500000000000004	8.360227
596	0.0596	8.347412
597	0.0597	8.261902
598	0.059800000000000006	8.156656
599	0.0599	8.227408
600	0.060000000000000005	8.291662
601	0.0601	8.304266
602	0.060200000000000004	8.250231
603	0.0603	8.306162
604	0.0604	8.354425
605	0.060500000000000005	8.33373
606	0.0606	8.26446
607	0.060700000000000004	8.258189
608	0.0608	8.297525
609	0.0609	8.267841
610	0.061000000000000006	8.209203
611	0.0611	8.178118
612	0.061200000000000004	8.113499
613	0.0613	8.0821905
614	0.0614	8.116803
615	0.061500000000000006	8.036059
616	0.0616	7.972452
617	0.061700000000000005	7.8795652
618	0.0618	7.816315
619	0.061900000000000004	7.8158107
620	0.062	7.810106
621	0.0621	7.8539314
622	0.062200000000000005	7.94854
623	0.0623	7.977661
624	0.062400000000000004	7.914925
625	0.0625	7.8509383
626	0.0626	7.949556
627	0.0627	8.045526
628	0.06280000000000001	7.9561076
629	0.0629	7.8636146
630	0.063	7.934092
631	0.0631	7.9133015
632	0.0632	7.8872867
633	0.06330000000000001	7.930242
634	0.0634	7.9428873
635	0.0635	7.8675423
636	0.0636	7.8925276
637	0.0637	7.866662
638	0.06380000000000001	7.8462553
639	0.0639	7.7977023
640	0.064	7.780978
641	0.0641	7.801364
642	0.06420000000000001	7.943116
643	0.06430000000000001	8.000169
644	0.0644	8.045714
645	0.0645	8.092233
646	0.0646	8.1509075
647	0.06470000000000001	8.200646
648	0.0648	8.257692
649	0.0649	8.237853
650	0.065	8.152846
651	0.0651	8.191486
652	0.06520000000000001	8.167661
653	0.0653	8.196475
654	0.0654	8.238676
655	0.0655	8.188844
656	0.0656	8.055499
657	0.06570000000000001	7.9988475
658	0.0658	7.9895854
659	0.0659	7.994924
660	0.066	8.059929
661	0.0661	8.11272
662	0.06620000000000001	8.166091
663	0.0663	8.171225
664	0.0664	8.219091
665	0.0665	8.214859
666	0.0666	8.16545
667	0.06670000000000001	8.042955
668	0.0668	8.057676
669	0.0669	7.949149
670	0.067	7.891332
671	0.0671	7.9109626
672	0.06720000000000001	7.879027
673	0.0673	7.9011292
674	0.0674	8.005516
675	0.0675	8.113482
676	0.06760000000000001	8.149335
677	0.06770000000000001	8.078565
678	0.0678	8.109663
679	0.0679	8.191709
680	0.068	8.279219
681	0.06810000000000001	8.316906
682	0.0682	8.277649
683	0.0683	8.233969
684	0.0684	8.198269
685	0.0685	8.119492
686	0.06860000000000001	8.06431
687	0.0687	8.045499
688	0.0688	8.104275
689	0.0689	8.201448
690	0.069	8.23356
691	0.06910000000000001	8.310734
692	0.0692	8.405027
693	0.0693	8.419149
694	0.0694	8.4065485
695	0.0695	8.391704
696	0.06960000000000001	8.348818
697	0.0697	8.318009
698	0.0698	8.339725
699	0.0699	8.295068
700	0.07	8.336758
701	0.07010000000000001	8.400164
702	0.0702	8.461254
703	0.0703	8.47934
704	0.0704	8.42896
705	0.07050000000000001	8.536744
706	0.07060000000000001	8.7710705
707	0.0707	8.926899
708	0.0708	8.992221
709	0.0709	9.066078
710	0.07100000000000001	9.007866
711	0.0711	8.971132
712	0.0712	9.108688
713	0.0713	9.138282
714	0.0714	9.113101
715	0.07150000000000001	9.010436
716	0.0716	9.076482
717	0.0717	9.07423
718	0.0718	9.027272
719	0.0719	9.005085
720	0.07200000000000001	9.030157
721	0.0721	9.048565
722	0.0722	9.055356
723	0.0723	9.100603
724	0.0724	9.163204
725	0.07250000000000001	9.18099
726	0.0726	9.197041
727	0.0727	9.091945
728	0.0728	9.011374
729	0.0729	8.986118
730	0.07300000000000001	8.878772
731	0.0731	8.83442
732	0.0732	8.796787
733	0.0733	8.764099
734	0.0734	8.735432
735	0.07350000000000001	8.651803
736	0.0736	8.648074
737	0.0737	8.578773
738	0.0738	8.479519
739	0.07390000000000001	8.462541
740	0.07400000000000001	8.462744
741	0.0741	8.434586
742	0.0742	8.346956
743	0.0743	8.357136
744	0.07440000000000001	8.426921
745	0.0745	8.4073105
746	0.0746	8.320193
747	0.0747	8.36661
748	0.0748	8.520519
749	0.07490000000000001	8.609445
750	0.075	8.559162
751	0.0751	8.4409075
752	0.0752	8.399174
753	0.0753	8.483661
754	0.07540000000000001	8.583021
755	0.0755	8.625201
756	0.0756	8.610512
757	0.0757	8.667792
758	0.0758	8.7302885
759	0.07590000000000001	8.758548
760	0.076	8.776926
761	0.0761	8.728621
762	0.0762	8.632116
763	0.0763	8.612387
764	0.07640000000000001	8.639827
765	0.0765	8.660689
766	0.0766	8.715688
767	0.0767	8.817419
768	0.07680000000000001	8.8393755
769	0.07690000000000001	8.741548
770	0.077	8.696499
771	0.0771	8.732101
772	0.0772	8.778869
773	0.07730000000000001	8.711868
774	0.07740000000000001	8.627935
775	0.0775	8.668762
776	0.0776	8.61384
777	0.0777	8.459144
778	0.07780000000000001	8.372074
779	0.0779	8.435008
780	0.078	8.451695
781	0.0781	8.446114
782	0.0782	8.447523
783	0.07830000000000001	8.473297
784	0.0784	8.44406
785	0.0785	8.4981985
786	0.0786	8.4936075
787	0.0787	8.452691
788	0.07880000000000001	8.422989
789	0.0789	8.412015
790	0.079	8.458753
791	0.0791	8.478593
792	0.0792	8.376476
793	0.07930000000000001	8.462643
794	0.0794	8.497223
795	0.0795	8.539226
796	0.0796	8.526996
797	0.07970000000000001	8.621513
798	0.07980000000000001	8.672835
799	0.0799	8.726137
800	0.08	8.716594
801	0.0801	8.7889805
802	0.08020000000000001	8.799042
803	0.08030000000000001	8.795435
804	0.0804	8.829487
805	0.0805	9.032223
806	0.0806	9.136366
807	0.08070000000000001	9.12191
808	0.08080000000000001	9.080286
809	0.0809	9.083985
810	0.081	8.994438
811	0.0811	8.891242
812	0.08120000000000001	8.849906
813	0.0813	8.832533
814	0.0814	8.764206
815	0.0815	8.778353
816	0.0816	8.807889
817	0.08170000000000001	8.84372
818	0.0818	8.826683
819	0.0819	8.840123
820	0.082	8.774536
821	0.0821	8.664846
822	0.08220000000000001	8.593261
823	0.0823	8.56443
824	0.0824	8.635804
825	0.0825	8.573466
826	0.0826	8.619868
827	0.08270000000000001	8.568167
828	0.0828	8.633885
829	0.0829	8.642073
830	0.083	8.715021
831	0.08310000000000001	8.816502
832	0.08320000000000001	8.830771
833	0.0833	8.873397
834	0.0834	8.894556
835	0.0835	8.889724
836	0.08360000000000001	8.862061
837	0.08370000000000001	8.786097
838	0.0838	8.773639
839	0.0839	8.811153
840	0.084	8.794759
841	0.08410000000000001	8.754129
842	0.08420000000000001	8.696761
843	0.0843	8.750108
844	0.0844	8.837233
845	0.0845	8.877403
846	0.08460000000000001	8.905232
847	0.0847	8.906094
848	0.0848	8.862
849	0.0849	8.829271
850	0.085	8.784597
851	0.08510000000000001	8.835602
852	0.0852	8.936544
853	0.0853	8.946552
854	0.0854	9.040651
855	0.0855	9.012627
856	0.08560000000000001	8.953781
857	0.0857	8.8968935
858	0.0858	8.833099
859	0.0859	8.694946
860	0.08600000000000001	8.666234
861	0.08610000000000001	8.697719
862	0.0862	8.794647
863	0.0863	8.810596
864	0.0864	8.783441
865	0.08650000000000001	8.756467
866	0.08660000000000001	8.776271
867	0.0867	8.746027
868	0.0868	8.703917
869	0.0869	8.616959
870	0.08700000000000001	8.546423
871	0.08710000000000001	8.587978
872	0.0872	8.622174
873	0.0873	8.631417
874	0.0874	8.666673
875	0.08750000000000001	8.685513
876	0.0876	8.70329
877	0.0877	8.728436
878	0.0878	8.831742
879	0.0879	8.929076
880	0.08800000000000001	8.885754
881	0.0881	8.733998
882	0.0882	8.618486
883	0.0883	8.55305
884	0.0884	8.549628
885	0.08850000000000001	8.480241
886	0.0886	8.413994
887	0.0887	8.410356
888	0.0888	8.404961
889	0.0889	8.407082
890	0.08900000000000001	8.401371
891	0.0891	8.37139
892	0.0892	8.388107
893	0.0893	8.443916
894	0.08940000000000001	8.45181
895	0.08950000000000001	8.429133
896	0.0896	8.432939
897	0.0897	8.438729
898	0.0898	8.371439
899	0.08990000000000001	8.246883
900	0.09000000000000001	8.187544
901	0.0901	8.132227
902	0.0902	8.064964
903	0.0903	7.9314737
904	0.09040000000000001	7.921855
905	0.09050000000000001	7.907707
906	0.0906	7.9016
907	0.0907	7.902797
908	0.0908	7.8564124
909	0.09090000000000001	7.7755194
910	0.091	7.710166
911	0.0911	7.6572375
912	0.0912	7.6587424
913	0.0913	7.6851225
914	0.09140000000000001	7.72829
915	0.0915	7.8064837
916	0.0916	7.8807015
917	0.0917	7.8423595
918	0.0918	7.767576
919	0.09190000000000001	7.771496
920	0.092	7.7896304
921	0.0921	7.764322
922	0.0922	7.773419
923	0.09230000000000001	7.8284082
924	0.09240000000000001	7.90861
925	0.0925	7.8156347
926	0.0926	7.7649875
927	0.0927	7.8316474
928	0.09280000000000001	7.8823276
929	0.09290000000000001	7.9788775
930	0.093	7.9473133
931	0.0931	7.7972164
932	0.0932	7.7498045
933	0.09330000000000001	7.676567
934	0.09340000000000001	7.657508
935	0.0935	7.594605
936	0.0936	7.4874034
937	0.0937	7.4228597
938	0.09380000000000001	7.3374047
939	0.09390000000000001	7.3248596
940	0.094	7.3977833
941	0.0941	7.3564196
942	0.0942	7.3482666
943	0.09430000000000001	7.3782105
944	0.0944	7.298663
945	0.0945	7.2977357
946	0.0946	7.351161
947	0.0947	7.40389
948	0.09480000000000001	7.4304876
949	0.0949	7.5306664
950	0.095	7.5750985
951	0.0951	7.5948143
952	0.0952	7.6199064
953	0.09530000000000001	7.668436
954	0.0954	7.662931
955	0.0955	7.638855
956	0.0956	7.6027865
957	0.09570000000000001	7.560209
958	0.09580000000000001	7.444353
959	0.0959	7.4028993
960	0.096	7.416629
961	0.0961	7.4114814
962	0.09620000000000001	7.3930726
963	0.09630000000000001	7.3832192
964	0.0964	7.320048
965	0.0965	7.280001
966	0.0966	7.22456
967	0.09670000000000001	7.2649975
968	0.09680000000000001	7.3386555
969	0.0969	7.35268
970	0.097	7.3140836
971	0.0971	7.353477
972	0.09720000000000001	7.4758415
973	0.09730000000000001	7.524811
974	0.0974	7.577404
975	0.0975	7.7224717
976	0.0976	7.800273
977	0.09770000000000001	7.910584
978	0.0978	7.993763
979	0.0979	7.962257
980	0.098	7.9247975
981	0.0981	7.9380016
982	0.09820000000000001	8.060477
983	0.0983	8.039263
984	0.0984	7.972686
985	0.0985	7.932099
986	0.09860000000000001	7.895931
987	0.09870000000000001	7.9507995
988	0.0988	8.043329
989	0.0989	8.066481
990	0.099	8.135112
991	0.09910000000000001	8.193291
992	0.09920000000000001	8.245922
993	0.0993	8.180598
994	0.0994	8.150195
995	0.0995	8.134762
996	0.09960000000000001	8.099488
997	0.09970000000000001	8.126443
998	0.0998	8.086482
999	0.0999	8.038785
1000	0.1	8.080975
1001	0.10010000000000001	8.1022835
1002	0.10020000000000001	8.084534
1003	0.1003	8.066986
1004	0.1004	8.079162
1005	0.1005	7.998467
1006	0.10060000000000001	7.8920584
1007	0.10070000000000001	7.7923574
1008	0.1008	7.7542644
1009	0.1009	7.669251
1010	0.101	7.5276475
1011	0.10110000000000001	7.587496
1012	0.1012	7.7034445
1013	0.1013	7.7639847
1014	0.1014	7.726826
1015	0.1015	7.716366
1016	0.10160000000000001	7.8155375
1017	0.1017	7.8134356
1018	0.1018	7.8221498
1019	0.1019	7.786127
1020	0.10200000000000001	7.794715
1021	0.10210000000000001	7.866591
1022	0.1022	7.853552
1023	0.1023	7.7591543
1024	0.1024	7.6443853
1025	0.10250000000000001	7.5544944
1026	0.10260000000000001	7.452881
1027	0.1027	7.4433403
1028	0.1028	7.517057
1029	0.1029	7.5240173
1030	0.10300000000000001	7.482792
1031	0.10310000000000001	7.4062233
1032	0.1032	7.499948
1033	0.1033	7.5950627
1034	0.1034	7.5379167
1035	0.10350000000000001	7.46974
1036	0.10360000000000001	7.460882
1037	0.1037	7.4587736
1038	0.1038	7.4734616
1039	0.1039	7.4258604
1040	0.10400000000000001	7.324368
1041	0.1041	7.1907763
1042	0.1042	7.1600485
1043	0.1043	7.147737
1044	0.1044	7.1737113
1045	0.10450000000000001	7.1911335
1046	0.1046	7.1290617
1047	0.1047	7.0368824
1048	0.1048	6.9705024
1049	0.10490000000000001	6.867829
1050	0.10500000000000001	6.729202
1051	0.1051	6.695135
1052	0.1052	6.6917996
1053	0.1053	6.6818643
1054	0.10540000000000001	6.6362453
1055	0.10550000000000001	6.629611
1056	0.1056	6.622834
1057	0.1057	6.5421624
1058	0.1058	6.579273
1059	0.10590000000000001	6.550112
1060	0.10600000000000001	6.454257
1061	0.1061	6.4054937
1062	0.1062	6.4792356
1063	0.1063	6.610901
1064	0.10640000000000001	6.648019
1065	0.10650000000000001	6.6426096
1066	0.1066	6.6236687
1067	0.1067	6.669555
1068	0.1068	6.7448916
1069	0.10690000000000001	6.810565
1070	0.10700000000000001	6.9956555
1071	0.1071	6.9696226
1072	0.1072	6.9411583
1073	0.1073	7.0256476
1074	0.10740000000000001	7.0879235
1075	0.1075	7.145728
1076	0.1076	7.1257124
1077	0.1077	7.134645
1078	0.1078	7.15985
1079	0.10790000000000001	7.2565684
1080	0.108	7.2452984
1081	0.1081	7.2688437
1082	0.1082	7.281836
1083	0.10830000000000001	7.290836
1084	0.10840000000000001	7.3988934
1085	0.1085	7.5214267
1086	0.1086	7.5546083
1087	0.1087	7.491318
1088	0.10880000000000001	7.385621
1089	0.10890000000000001	7.4127097
1090	0.109	7.467264
1091	0.1091	7.5278044
1092	0.1092	7.548668
1093	0.10930000000000001	7.5191703
1094	0.10940000000000001	7.4550467
1095	0.1095	7.4241233
1096	0.1096	7.449704
1097	0.1097	7.501479
1098	0.10980000000000001	7.5086756
1099	0.10990000000000001	7.446756
1100	0.11	7.447528
1101	0.1101	7.494835
1102	0.1102	7.503811
1103	0.11030000000000001	7.5450983
1104	0.11040000000000001	7.557968
1105	0.1105	7.563432
1106	0.1106	7.583213
1107	0.1107	7.531155
1108	0.11080000000000001	7.471584
1109	0.1109	7.48482
1110	0.111	7.4213877
1111	0.1111	7.3031306
1112	0.11120000000000001	7.2124295
1113	0.11130000000000001	7.2371497
1114	0.1114	7.433552
1115	0.1115	7.521682
1116	0.1116	7.521057
1117	0.11170000000000001	7.6846337
1118	0.11180000000000001	7.815175
1119	0.1119	7.8803706
1120	0.112	7.8184657
1121	0.1121	7.7710967
1122	0.11220000000000001	7.8236217
1123	0.11230000000000001	7.957317
1124	0.1124	7.9238715
1125	0.1125	7.848941
1126	0.1126	7.784277
1127	0.11270000000000001	7.7941937
1128	0.11280000000000001	7.897273
1129	0.1129	7.972929
1130	0.113	7.9530563
1131	0.1131	7.9287596
1132	0.11320000000000001	7.9041944
1133	0.11330000000000001	7.8296213
1134	0.1134	7.779846
1135	0.1135	7.766851
1136	0.1136	7.832252
1137	0.11370000000000001	7.846373
1138	0.11380000000000001	7.9218535
1139	0.1139	7.963708
1140	0.114	8.060703
1141	0.11410000000000001	8.231696
1142	0.11420000000000001	8.27636
1143	0.1143	8.307812
1144	0.1144	8.270999
1145	0.1145	8.322958
1146	0.11460000000000001	8.395898
1147	0.11470000000000001	8.544318
1148	0.1148	8.588143
1149	0.1149	8.590935
1150	0.115	8.551452
1151	0.11510000000000001	8.478258
1152	0.11520000000000001	8.486326
1153	0.1153	8.465432
1154	0.1154	8.594883
1155	0.1155	8.648194
1156	0.11560000000000001	8.573123
1157	0.11570000000000001	8.507439
1158	0.1158	8.513999
1159	0.1159	8.510244
1160	0.116	8.484039
1161	0.11610000000000001	8.5761795
1162	0.11620000000000001	8.61881
1163	0.1163	8.660048
1164	0.1164	8.687608
1165	0.1165	8.73552
1166	0.11660000000000001	8.801757
1167	0.11670000000000001	8.804011
1168	0.1168	8.742241
1169	0.1169	8.633506
1170	0.117	8.6164055
1171	0.11710000000000001	8.587109
1172	0.11720000000000001	8.595515
1173	0.1173	8.527672
1174	0.1174	8.507247
1175	0.11750000000000001	8.491495
1176	0.11760000000000001	8.465271
1177	0.1177	8.45808
1178	0.1178	8.428708
1179	0.1179	8.435808
1180	0.11800000000000001	8.530732
1181	0.11810000000000001	8.577624
1182	0.1182	8.570693
1183	0.1183	8.623139
1184	0.1184	8.587411
1185	0.11850000000000001	8.496224
1186	0.11860000000000001	8.44549
1187	0.1187	8.447472
1188	0.1188	8.522137
1189	0.1189	8.538835
1190	0.11900000000000001	8.398251
1191	0.11910000000000001	8.454882
1192	0.1192	8.559683
1193	0.1193	8.584304
1194	0.1194	8.610436
1195	0.11950000000000001	8.624791
1196	0.11960000000000001	8.563976
1197	0.1197	8.531011
1198	0.1198	8.486246
1199	0.1199	8.537858
1200	0.12000000000000001	8.589549
1201	0.12010000000000001	8.638902
1202	0.1202	8.627703
1203	0.1203	8.553071
1204	0.12040000000000001	8.558116
1205	0.12050000000000001	8.687751
1206	0.1206	8.862462
1207	0.1207	8.982006
1208	0.1208	9.016738
1209	0.12090000000000001	9.025389
1210	0.12100000000000001	9.023733
1211	0.1211	9.014972
1212	0.1212	8.830317
1213	0.1213	8.680082
1214	0.12140000000000001	8.565246
1215	0.12150000000000001	8.449646
1216	0.1216	8.432474
1217	0.1217	8.560711
1218	0.1218	8.577641
1219	0.12190000000000001	8.538614
1220	0.12200000000000001	8.543128
1221	0.1221	8.496283
1222	0.1222	8.486661
1223	0.1223	8.455283
1224	0.12240000000000001	8.429519
1225	0.12250000000000001	8.463263
1226	0.1226	8.425968
1227	0.1227	8.36406
1228	0.1228	8.345893
1229	0.12290000000000001	8.382491
1230	0.12300000000000001	8.364246
1231	0.1231	8.400413
1232	0.1232	8.40742
1233	0.1233	8.365034
1234	0.12340000000000001	8.279163
1235	0.12350000000000001	8.215175
1236	0.1236	8.154389
1237	0.1237	8.058815
1238	0.12380000000000001	7.9418874
1239	0.12390000000000001	7.9727917
1240	0.124	8.059211
1241	0.1241	8.162103
1242	0.1242	8.238891
1243	0.12430000000000001	8.256047
1244	0.12440000000000001	8.35606
1245	0.1245	8.39878
1246	0.1246	8.413239
1247	0.1247	8.372342
1248	0.12480000000000001	8.357524
1249	0.12490000000000001	8.319567
1250	0.125	8.278313
1251	0.12510000000000002	8.234317
1252	0.1252	8.156011
1253	0.1253	8.087896
1254	0.1254	8.039057
1255	0.1255	7.976073
1256	0.12560000000000002	7.9979534
1257	0.1257	7.9848876
1258	0.1258	8.016494
1259	0.1259	8.058666
1260	0.126	8.041975
1261	0.12610000000000002	7.975851
1262	0.1262	8.083663
1263	0.1263	8.214338
1264	0.1264	8.327315
1265	0.1265	8.313402
1266	0.12660000000000002	8.355483
1267	0.1267	8.364451
1268	0.1268	8.443979
1269	0.1269	8.469938
1270	0.127	8.494775
1271	0.12710000000000002	8.42384
1272	0.1272	8.396129
1273	0.1273	8.371596
1274	0.1274	8.402748
1275	0.1275	8.441412
1276	0.12760000000000002	8.453237
1277	0.1277	8.443086
1278	0.1278	8.35022
1279	0.1279	8.287954
1280	0.128	8.188913
1281	0.12810000000000002	8.141545
1282	0.1282	8.20839
1283	0.1283	8.228262
1284	0.12840000000000001	8.251164
1285	0.1285	8.220763
1286	0.12860000000000002	8.233101
1287	0.1287	8.268005
1288	0.1288	8.262795
1289	0.12890000000000001	8.218771
1290	0.129	8.208949
1291	0.1291	8.206056
1292	0.1292	8.148487
1293	0.1293	8.155699
1294	0.12940000000000002	8.150152
1295	0.1295	8.238656
1296	0.1296	8.219973
1297	0.1297	8.285206
1298	0.1298	8.296254
1299	0.12990000000000002	8.226557
1300	0.13	8.158841
1301	0.1301	8.135497
1302	0.1302	8.004238
1303	0.1303	7.906234
1304	0.13040000000000002	7.8275385
1305	0.1305	7.846693
1306	0.1306	7.830949
1307	0.1307	7.865669
1308	0.1308	7.850469
1309	0.13090000000000002	7.735283
1310	0.131	7.7100115
1311	0.1311	7.7851386
1312	0.1312	7.888422
1313	0.1313	7.9178834
1314	0.13140000000000002	7.8849144
1315	0.1315	7.8856363
1316	0.1316	7.848321
1317	0.1317	7.8563876
1318	0.1318	7.9728107
1319	0.13190000000000002	8.086439
1320	0.132	8.125924
1321	0.1321	8.031872
1322	0.1322	7.945278
1323	0.1323	7.8430634
1324	0.13240000000000002	7.82766
1325	0.1325	7.8258605
1326	0.1326	7.843809
1327	0.1327	7.888787
1328	0.1328	7.917004
1329	0.13290000000000002	7.8423448
1330	0.133	7.7736354
1331	0.1331	7.648743
1332	0.1332	7.4545302
1333	0.1333	7.4365726
1334	0.13340000000000002	7.455146
1335	0.1335	7.416255
1336	0.1336	7.391578
1337	0.1337	7.3659215
1338	0.1338	7.4034963
1339	0.13390000000000002	7.4310875
1340	0.134	7.462313
1341	0.1341	7.527298
1342	0.1342	7.6726007
1343	0.1343	7.8192964
1344	0.13440000000000002	7.8823457
1345	0.1345	7.8234878
1346	0.1346	7.836289
1347	0.13470000000000001	7.934113
1348	0.1348	8.070665
1349	0.13490000000000002	8.14534
1350	0.135	8.103121
1351	0.1351	8.09332
1352	0.13520000000000001	8.171394
1353	0.1353	8.220032
1354	0.13540000000000002	8.225233
1355	0.1355	8.299434
1356	0.1356	8.261325
1357	0.13570000000000002	8.17199
1358	0.1358	8.014221
1359	0.1359	7.9562826
1360	0.136	7.9300904
1361	0.1361	7.8062525
1362	0.13620000000000002	7.7484136
1363	0.1363	7.7348766
1364	0.1364	7.7780027
1365	0.1365	7.845211
1366	0.1366	7.858822
1367	0.13670000000000002	7.886651
1368	0.1368	7.9309287
1369	0.1369	7.9930964
1370	0.137	8.028255
1371	0.1371	8.006756
1372	0.13720000000000002	7.9375052
1373	0.1373	7.857377
1374	0.1374	7.7871523
1375	0.1375	7.7048764
1376	0.1376	7.7358775
1377	0.13770000000000002	7.764228
1378	0.1378	7.855348
1379	0.1379	7.9281683
1380	0.138	7.9677057
1381	0.1381	8.023343
1382	0.13820000000000002	8.12457
1383	0.1383	8.152978
1384	0.1384	8.106504
1385	0.1385	8.106611
1386	0.1386	8.109973
1387	0.13870000000000002	8.1534395
1388	0.1388	8.119368
1389	0.1389	8.069329
1390	0.139	8.0524845
1391	0.1391	8.035395
1392	0.13920000000000002	8.087397
1393	0.1393	8.175235
1394	0.1394	8.148268
1395	0.1395	8.134204
1396	0.1396	8.167334
1397	0.13970000000000002	8.119419
1398	0.1398	8.060662
1399	0.1399	8.070362
1400	0.14	8.097094
1401	0.1401	8.199893
1402	0.14020000000000002	8.193967
1403	0.1403	8.3014
1404	0.1404	8.386747
1405	0.1405	8.397496
1406	0.1406	8.409116
1407	0.14070000000000002	8.390351
1408	0.1408	8.415466
1409	0.1409	8.3876095
1410	0.14100000000000001	8.373569
1411	0.1411	8.354635
1412	0.14120000000000002	8.414606
1413	0.1413	8.466389
1414	0.1414	8.409202
1415	0.14150000000000001	8.304101
1416	0.1416	8.265181
1417	0.14170000000000002	8.257245
1418	0.1418	8.226487
1419	0.1419	8.244112
1420	0.14200000000000002	8.364436
1421	0.1421	8.465206
1422	0.1422	8.528719
1423	0.1423	8.585456
1424	0.1424	8.562208
1425	0.14250000000000002	8.586971
1426	0.1426	8.691039
1427	0.1427	8.708527
1428	0.1428	8.71883
1429	0.1429	8.78906
1430	0.14300000000000002	8.850225
1431	0.1431	8.847234
1432	0.1432	8.827517
1433	0.1433	8.817426
1434	0.1434	8.7953
1435	0.14350000000000002	8.797219
1436	0.1436	8.786227
1437	0.1437	8.802287
1438	0.1438	8.77734
1439	0.1439	8.805021
1440	0.14400000000000002	8.842375
1441	0.1441	8.920585
1442	0.1442	9.050092
1443	0.1443	9.103685
1444	0.1444	9.0374155
1445	0.14450000000000002	8.876274
1446	0.1446	8.752355
1447	0.1447	8.675953
1448	0.1448	8.527554
1449	0.1449	8.503796
1450	0.14500000000000002	8.500268
1451	0.1451	8.452167
1452	0.1452	8.432768
1453	0.1453	8.31859
1454	0.1454	8.175016
1455	0.14550000000000002	8.116362
1456	0.1456	8.044698
1457	0.1457	8.025281
1458	0.1458	8.0885935
1459	0.1459	8.098606
1460	0.14600000000000002	8.081077
1461	0.1461	8.108955
1462	0.1462	8.152003
1463	0.1463	8.184441
1464	0.1464	8.245721
1465	0.14650000000000002	8.277562
1466	0.1466	8.24132
1467	0.1467	8.184706
1468	0.1468	8.121009
1469	0.1469	8.050502
1470	0.14700000000000002	7.9059596
1471	0.1471	7.79907
1472	0.1472	7.8364677
1473	0.14730000000000001	7.9481416
1474	0.1474	8.083267
1475	0.14750000000000002	7.9989853
1476	0.1476	7.8931284
1477	0.1477	7.9644933
1478	0.14780000000000001	7.986112
1479	0.1479	7.948885
1480	0.14800000000000002	7.933115
1481	0.1481	7.9396124
1482	0.1482	7.9291687
1483	0.14830000000000002	7.8727136
1484	0.1484	7.8581605
1485	0.14850000000000002	7.860936
1486	0.1486	7.8213124
1487	0.1487	7.7585874
1488	0.14880000000000002	7.77143
1489	0.1489	7.8462048
1490	0.149	7.901772
1491	0.1491	7.9472384
1492	0.1492	7.897909
1493	0.14930000000000002	7.8854327
1494	0.1494	7.9444594
1495	0.1495	7.9565034
1496	0.1496	8.0006275
1497	0.1497	8.118543
1498	0.14980000000000002	8.117579
1499	0.1499	8.077672
1500	0.15	8.148898
1501	0.1501	8.172848
1502	0.1502	8.146192
1503	0.15030000000000002	8.129378
1504	0.1504	8.239184
1505	0.1505	8.3106575
1506	0.1506	8.413355
1507	0.1507	8.539103
1508	0.15080000000000002	8.640458
1509	0.1509	8.622601
1510	0.151	8.592168
1511	0.1511	8.686053
1512	0.1512	8.719105
1513	0.15130000000000002	8.702556
1514	0.1514	8.701993
1515	0.1515	8.75965
1516	0.1516	8.782347
1517	0.1517	8.711614
1518	0.15180000000000002	8.67812
1519	0.1519	8.65899
1520	0.152	8.659068
1521	0.1521	8.5710745
1522	0.1522	8.4669485
1523	0.15230000000000002	8.404283
1524	0.1524	8.426947
1525	0.1525	8.551471
1526	0.1526	8.617294
1527	0.1527	8.673153
1528	0.15280000000000002	8.692595
1529	0.1529	8.6159115
1530	0.153	8.589478
1531	0.1531	8.623158
1532	0.1532	8.62452
1533	0.15330000000000002	8.705315
1534	0.1534	8.725252
1535	0.1535	8.719648
1536	0.15360000000000001	8.755453
1537	0.1537	8.753997
1538	0.15380000000000002	8.699183
1539	0.1539	8.749291
1540	0.154	8.791925
1541	0.15410000000000001	8.804513
1542	0.1542	8.8351145
1543	0.15430000000000002	8.79199
1544	0.1544	8.787635
1545	0.1545	8.758647
1546	0.15460000000000002	8.715111
1547	0.1547	8.692853
1548	0.15480000000000002	8.654073
1549	0.1549	8.62082
1550	0.155	8.539681
1551	0.15510000000000002	8.475766
1552	0.1552	8.492607
1553	0.1553	8.605128
1554	0.1554	8.674436
1555	0.1555	8.662499
1556	0.15560000000000002	8.596815
1557	0.1557	8.585781
1558	0.1558	8.640239
1559	0.1559	8.642479
1560	0.156	8.624354
1561	0.15610000000000002	8.603968
1562	0.1562	8.601999
1563	0.1563	8.533371
1564	0.1564	8.406977
1565	0.1565	8.416424
1566	0.15660000000000002	8.486846
1567	0.1567	8.530369
1568	0.1568	8.622214
1569	0.1569	8.72183
1570	0.157	8.739909
1571	0.15710000000000002	8.717783
1572	0.1572	8.737556
1573	0.1573	8.713931
1574	0.1574	8.695261
1575	0.1575	8.683406
1576	0.15760000000000002	8.748661
1577	0.1577	8.884317
1578	0.1578	8.967093
1579	0.1579	8.994661
1580	0.158	9.044833
1581	0.15810000000000002	9.016379
1582	0.1582	8.886442
1583	0.1583	8.808022
1584	0.1584	8.674286
1585	0.1585	8.537033
1586	0.15860000000000002	8.477824
1587	0.1587	8.448394
1588	0.1588	8.365661
1589	0.1589	8.358787
1590	0.159	8.439227
1591	0.15910000000000002	8.457893
1592	0.1592	8.50059
1593	0.1593	8.621902
1594	0.15940000000000001	8.655783
1595	0.1595	8.639445
1596	0.15960000000000002	8.671345
1597	0.1597	8.717563
1598	0.1598	8.758331
1599	0.15990000000000001	8.82403
1600	0.16	8.754541
1601	0.16010000000000002	8.689997
1602	0.1602	8.665755
1603	0.1603	8.617722
1604	0.16040000000000001	8.648259
1605	0.1605	8.704412
1606	0.16060000000000002	8.729357
1607	0.1607	8.7601795
1608	0.1608	8.82208
1609	0.16090000000000002	8.8760195
1610	0.161	8.805594
1611	0.16110000000000002	8.649259
1612	0.1612	8.619338
1613	0.1613	8.627382
1614	0.16140000000000002	8.704723
1615	0.1615	8.751502
1616	0.16160000000000002	8.778622
1617	0.1617	8.70193
1618	0.1618	8.663025
1619	0.16190000000000002	8.616279
1620	0.162	8.493577
1621	0.1621	8.490315
1622	0.1622	8.559798
1623	0.1623	8.606408
1624	0.16240000000000002	8.570316
1625	0.1625	8.461633
1626	0.1626	8.28994
1627	0.1627	8.157052
1628	0.1628	8.161922
1629	0.16290000000000002	8.191923
1630	0.163	8.1146555
1631	0.1631	7.9700933
1632	0.1632	7.9786897
1633	0.1633	8.116072
1634	0.16340000000000002	8.216591
1635	0.1635	8.205793
1636	0.1636	8.214395
1637	0.1637	8.266606
1638	0.1638	8.2564535
1639	0.16390000000000002	8.221382
1640	0.164	8.279986
1641	0.1641	8.299258
1642	0.1642	8.305274
1643	0.1643	8.294998
1644	0.16440000000000002	8.256485
1645	0.1645	8.253225
1646	0.1646	8.389112
1647	0.1647	8.502404
1648	0.1648	8.444777
1649	0.16490000000000002	8.4558935
1650	0.165	8.412336
1651	0.1651	8.301512
1652	0.1652	8.258809
1653	0.1653	8.238558
1654	0.16540000000000002	8.183254
1655	0.1655	8.1282625
1656	0.1656	8.027526
1657	0.16570000000000001	7.968666
1658	0.1658	8.000602
1659	0.16590000000000002	8.002033
1660	0.166	8.009562
1661	0.1661	7.960745
1662	0.16620000000000001	7.9163265
1663	0.1663	7.883737
1664	0.16640000000000002	7.838239
1665	0.1665	7.8443227
1666	0.1666	7.731877
1667	0.16670000000000001	7.7044687
1668	0.1668	7.7092004
1669	0.16690000000000002	7.7594366
1670	0.167	7.8645477
1671	0.1671	7.8768845
1672	0.16720000000000002	7.8577023
1673	0.1673	7.8327475
1674	0.16740000000000002	7.9149857
1675	0.1675	7.9733505
1676	0.1676	7.9643354
1677	0.16770000000000002	7.944102
1678	0.1678	7.985269
1679	0.16790000000000002	8.087141
1680	0.168	8.148955
1681	0.1681	8.080653
1682	0.16820000000000002	7.986916
1683	0.1683	7.946592
1684	0.16840000000000002	7.9891357
1685	0.1685	8.006373
1686	0.1686	7.968256
1687	0.16870000000000002	7.9634085
1688	0.1688	7.9388433
1689	0.1689	7.9544606
1690	0.169	7.9229136
1691	0.1691	7.920954
1692	0.16920000000000002	7.8399253
1693	0.1693	7.754062
1694	0.1694	7.6825366
1695	0.1695	7.664668
1696	0.1696	7.7276897
1697	0.16970000000000002	7.8277426
1698	0.1698	7.8859158
1699	0.1699	7.8733473
1700	0.17	7.842267
1701	0.1701	7.8412576
1702	0.17020000000000002	7.831716
1703	0.1703	7.8037853
1704	0.1704	7.922204
1705	0.1705	7.9604597
1706	0.1706	7.8555827
1707	0.17070000000000002	7.94823
1708	0.1708	8.087234
1709	0.1709	8.17697
1710	0.171	8.243209
1711	0.1711	8.282396
1712	0.17120000000000002	8.300176
1713	0.1713	8.278157
1714	0.1714	8.297297
1715	0.1715	8.368383
1716	0.1716	8.333351
1717	0.17170000000000002	8.116664
1718	0.1718	7.996906
1719	0.1719	7.976478
1720	0.17200000000000001	7.9119496
1721	0.1721	7.8572707
1722	0.17220000000000002	7.8607645
1723	0.1723	7.858051
1724	0.1724	7.8043947
1725	0.17250000000000001	7.7252154
1726	0.1726	7.717655
1727	0.17270000000000002	7.7560873
1728	0.1728	7.7470107
1729	0.1729	7.688985
1730	0.17300000000000001	7.6074305
1731	0.1731	7.505042
1732	0.17320000000000002	7.376977
1733	0.1733	7.386484
1734	0.1734	7.309514
1735	0.17350000000000002	7.291047
1736	0.1736	7.3139243
1737	0.17370000000000002	7.302473
1738	0.1738	7.236793
1739	0.1739	7.216959
1740	0.17400000000000002	7.290718
1741	0.1741	7.319399
1742	0.17420000000000002	7.2547097
1743	0.1743	7.1777167
1744	0.1744	7.1597147
1745	0.17450000000000002	7.1290965
1746	0.1746	7.1901035
1747	0.17470000000000002	7.1785097
1748	0.1748	7.2490244
1749	0.1749	7.263474
1750	0.17500000000000002	7.2559667
1751	0.1751	7.235978
1752	0.1752	7.2013974
1753	0.1753	7.187465
1754	0.1754	7.2762647
1755	0.17550000000000002	7.302185
1756	0.1756	7.3221726
1757	0.1757	7.26354
1758	0.1758	7.343788
1759	0.1759	7.4190083
1760	0.17600000000000002	7.4463134
1761	0.1761	7.422715
1762	0.1762	7.4154963
1763	0.1763	7.442955
1764	0.1764	7.4441934
1765	0.17650000000000002	7.4004664
1766	0.1766	7.3846374
1767	0.1767	7.4921017
1768	0.1768	7.637796
1769	0.1769	7.6625113
1770	0.17700000000000002	7.6982594
1771	0.1771	7.799478
1772	0.1772	7.879523
1773	0.1773	7.8676586
1774	0.1774	7.9818516
1775	0.17750000000000002	8.050928
1776	0.1776	8.091329
1777	0.1777	8.072146
1778	0.1778	8.127579
1779	0.1779	8.163712
1780	0.17800000000000002	8.125708
1781	0.1781	8.048968
1782	0.1782	8.010232
1783	0.17830000000000001	7.967824
1784	0.1784	7.8973374
1785	0.17850000000000002	7.8399134
1786	0.1786	7.8146806
1787	0.1787	7.80446
1788	0.17880000000000001	7.858084
1789	0.1789	7.839482
1790	0.17900000000000002	7.8456388
1791	0.1791	7.8877287
1792	0.1792	7.9381742
1793	0.17930000000000001	7.9464555
1794	0.1794	7.9298887
1795	0.17950000000000002	7.964829
1796	0.1796	7.943859
1797	0.1797	8.051104
1798	0.17980000000000002	8.105895
1799	0.1799	8.150462
1800	0.18000000000000002	8.1332655
1801	0.1801	8.1320715
1802	0.1802	8.074024
1803	0.18030000000000002	8.03481
1804	0.1804	7.9798713
1805	0.18050000000000002	7.939149
1806	0.1806	7.9263153
1807	0.1807	7.9774847
1808	0.18080000000000002	7.992327
1809	0.1809	7.889508
1810	0.18100000000000002	7.881749
1811	0.1811	7.955042
1812	0.1812	7.9127493
1813	0.18130000000000002	7.946663
1814	0.1814	7.9314575
1815	0.18150000000000002	7.8741837
1816	0.1816	7.7979994
1817	0.1817	7.7151613
1818	0.18180000000000002	7.6735086
1819	0.1819	7.664791
1820	0.182	7.7041626
1821	0.1821	7.7209606
1822	0.1822	7.7183676
1823	0.18230000000000002	7.6685805
1824	0.1824	7.578879
1825	0.1825	7.5865817
1826	0.1826	7.626523
1827	0.1827	7.5698915
1828	0.18280000000000002	7.5936623
1829	0.1829	7.6761093
1830	0.183	7.7576876
1831	0.1831	7.8029013
1832	0.1832	7.7679815
1833	0.18330000000000002	7.802878
1834	0.1834	7.832718
1835	0.1835	7.839901
1836	0.1836	7.8863254
1837	0.1837	7.9351544
1838	0.18380000000000002	8.012301
1839	0.1839	8.103005
1840	0.184	8.09888
1841	0.1841	8.127844
1842	0.1842	8.138465
1843	0.18430000000000002	8.145375
1844	0.1844	8.117489
1845	0.1845	8.100962
1846	0.18460000000000001	8.044831
1847	0.1847	7.969026
1848	0.18480000000000002	7.9162836
1849	0.1849	7.9435153
1850	0.185	8.062537
1851	0.18510000000000001	8.1129265
1852	0.1852	8.120234
1853	0.18530000000000002	8.101525
1854	0.1854	8.032774
1855	0.1855	8.059079
1856	0.18560000000000001	8.045979
1857	0.1857	8.007542
1858	0.18580000000000002	7.95999
1859	0.1859	7.999266
1860	0.186	8.0067215
1861	0.18610000000000002	8.02823
1862	0.1862	8.069166
1863	0.18630000000000002	8.003308
1864	0.1864	7.867206
1865	0.1865	7.784725
1866	0.18660000000000002	7.7632775
1867	0.1867	7.7455673
1868	0.18680000000000002	7.826826
1869	0.1869	7.843224
1870	0.187	7.813886
1871	0.18710000000000002	7.7788486
1872	0.1872	7.7520037
1873	0.18730000000000002	7.767524
1874	0.1874	7.77743
1875	0.1875	7.773455
1876	0.18760000000000002	7.77753
1877	0.1877	7.7652087
1878	0.18780000000000002	7.7270474
1879	0.1879	7.6998873
1880	0.188	7.633127
1881	0.18810000000000002	7.6324096
1882	0.1882	7.6671023
1883	0.1883	7.6458344
1884	0.1884	7.5953193
1885	0.1885	7.556029
1886	0.18860000000000002	7.5534644
1887	0.1887	7.5772276
1888	0.1888	7.5361195
1889	0.1889	7.5285897
1890	0.189	7.522003
1891	0.18910000000000002	7.558062
1892	0.1892	7.6665807
1893	0.1893	7.70395
1894	0.1894	7.6948047
1895	0.1895	7.655785
1896	0.18960000000000002	7.598642
1897	0.1897	7.594527
1898	0.1898	7.619203
1899	0.1899	7.6954865
1900	0.19	7.7513943
1901	0.19010000000000002	7.7436056
1902	0.1902	7.704293
1903	0.1903	7.695465
1904	0.1904	7.789501
1905	0.1905	7.7692237
1906	0.19060000000000002	7.785317
1907	0.1907	7.732144
1908	0.1908	7.7394404
1909	0.19090000000000001	7.7922583
1910	0.191	7.8524313
1911	0.19110000000000002	7.898557
1912	0.1912	7.8774
1913	0.1913	7.846406
1914	0.19140000000000001	7.785995
1915	0.1915	7.8501306
1916	0.19160000000000002	7.8842163
1917	0.1917	7.9593334
1918	0.1918	7.921626
1919	0.19190000000000002	7.8531184
1920	0.192	7.9264235
1921	0.19210000000000002	8.019926
1922	0.1922	8.086591
1923	0.1923	8.105528
1924	0.19240000000000002	8.088903
1925	0.1925	8.078146
1926	0.19260000000000002	8.154084
1927	0.1927	8.284573
1928	0.1928	8.255704
1929	0.19290000000000002	8.234982
1930	0.193	8.2757635
1931	0.19310000000000002	8.3093605
1932	0.1932	8.279847
1933	0.1933	8.1762085
1934	0.19340000000000002	8.16888
1935	0.1935	8.204522
1936	0.19360000000000002	8.211444
1937	0.1937	8.147786
1938	0.1938	8.038922
1939	0.19390000000000002	7.9783936
1940	0.194	8.04392
1941	0.19410000000000002	8.055214
1942	0.1942	8.017905
1943	0.1943	7.9661384
1944	0.19440000000000002	7.9638233
1945	0.1945	8.035161
1946	0.19460000000000002	8.0254755
1947	0.1947	7.967405
1948	0.1948	7.955617
1949	0.19490000000000002	7.926484
1950	0.195	7.92607
1951	0.1951	7.947799
1952	0.1952	7.8888826
1953	0.1953	7.9441175
1954	0.19540000000000002	8.049588
1955	0.1955	8.102372
1956	0.1956	8.111001
1957	0.1957	8.052941
1958	0.1958	8.029668
1959	0.19590000000000002	7.9824886
1960	0.196	7.957972
1961	0.1961	7.9823923
1962	0.1962	7.9587436
1963	0.1963	7.9577203
1964	0.19640000000000002	7.8784237
1965	0.1965	7.7962165
1966	0.1966	7.8043795
1967	0.1967	7.864829
1968	0.1968	7.8763022
1969	0.19690000000000002	7.8673344
1970	0.197	7.811697
1971	0.1971	7.720922
1972	0.19720000000000001	7.7209053
1973	0.1973	7.752597
1974	0.19740000000000002	7.742038
1975	0.1975	7.630172
1976	0.1976	7.563755
1977	0.19770000000000001	7.6189075
1978	0.1978	7.605416
1979	0.19790000000000002	7.54063
1980	0.198	7.4632144
1981	0.1981	7.493673
1982	0.19820000000000002	7.4903374
1983	0.1983	7.4926047
1984	0.19840000000000002	7.43381
1985	0.1985	7.4251614
1986	0.1986	7.3794
1987	0.19870000000000002	7.3322773
1988	0.1988	7.218274
1989	0.19890000000000002	7.0694976
1990	0.199	6.967806
1991	0.1991	7.022445
1992	0.19920000000000002	7.1255207
1993	0.1993	7.1740985
1994	0.19940000000000002	7.182073
1995	0.1995	7.237166
1996	0.1996	7.3229094
1997	0.19970000000000002	7.4079485
1998	0.1998	7.5289435
[truncated: 60,501 more rows]
