# Supplementary material for: Machine learning coarse-grained potentials of protein thermodynamics
Source: Nat Commun. 2023 Sep 15;14:5739. doi: 10.1038/s41467-023-41343-1 (PMC10504246; doi:10.1038/s41467-023-41343-1)
Supplement: Supplementary file 4 — Source Data [file 41467_2023_41343_MOESM4_ESM.zip › Source_data/Figure S1/wwdomain_ref_hist.csv]

	0	1	2	3	4	5	6	7	8	9	10	11	12	13	14	15	16	17	18	19	20	21	22	23	24	25	26	27	28	29	30	31	32	33	34	35	36	37	38	39	40	41	42	43	44	45	46	47	48
0	0.0	0.0	0.0	0.0	0.0	0.0	0.0	0.0	0.0	0.0	0.0	0.0	0.0	0.0	0.0	0.0	0.0	0.0	0.0	0.0	0.0	0.0	0.0	0.0	0.0	0.0	0.0	0.0	0.0	0.0	0.0	0.0	0.0	0.0	0.0	0.0	0.0	0.0	0.0	0.0	0.0	0.0	0.0	0.0	0.0	0.0	0.0	0.0	0.0
1	0.0	0.0	0.0	0.0	0.0	0.0	0.0	0.0	0.0	0.0	0.0	0.0	0.0	0.0	0.0	0.0	0.0	0.0	0.0	0.0	0.0	0.0	0.0	0.0	0.0	0.0	0.0	0.0	0.0	0.0	0.0	0.0	0.0	0.0	0.0	0.0	0.0	0.0	0.0	0.0	0.0	0.0	0.0	0.0	0.0	0.0	0.0	0.0	0.0
2	0.0	0.0	0.0	0.0	0.0	0.0	0.0	0.0	0.0	0.0	0.0	0.0	0.0	0.0	0.0	0.0	0.0	0.0	0.0	0.0	0.0	0.0	0.0	0.0	0.0	0.0	0.0	0.0	0.0	0.0	0.0	0.0	0.0	0.0	0.0	0.0	0.0	0.0	0.0	0.0	0.0	0.0	0.0	0.0	0.0	0.0	0.0	0.0	0.0
3	0.0	0.0	0.0	0.0	0.0	0.0	0.0	0.0	0.0	0.0	0.0	0.0	0.0	0.0	0.0	0.0	0.0	0.0	0.0	0.0	0.0	0.0	0.0	0.0	0.0	0.0	0.0	0.0	0.0	0.0	0.0	0.0	0.0	0.0	0.0	0.0	0.0	0.0	0.0	0.0	0.0	0.0	0.0	0.0	0.0	0.0	0.0	0.0	0.0
4	0.0	0.0	0.0	0.0	0.0	0.0	0.0	0.0	0.0	0.0	0.0	0.0	0.0	0.0	0.0	0.0	0.0	0.0	0.0	0.0	0.0	0.0	0.0	0.0	0.0	0.0	0.0	0.0	0.0	0.0	0.0	0.0	0.0	0.0	0.0	0.0	0.0	0.0	0.0	0.0	0.0	0.0	0.0	0.0	0.0	0.0	0.0	0.0	0.0
5	0.0	0.0	0.0	0.0	0.0	0.0	0.0	0.0	0.0	0.0	0.0	0.0	0.0	0.0	0.0	0.0	0.0	0.0	0.0	0.0	0.0	0.0	0.0	0.0	0.0	0.0	0.0	0.0	0.0	0.0	0.0	0.0	0.0	0.0	0.0	0.0	0.0	0.0	0.0	0.0	0.0	0.0	0.0	0.0	0.0	0.0	0.0	0.0	0.0
6	0.0	0.0	0.0	0.0	0.0	0.0	0.0	0.0	0.0	0.0	0.0	0.0	0.0	0.0	0.0	0.0	0.0	0.0	0.0	0.0	0.0	0.0	0.0	0.0	0.0	0.0	0.0	0.0	0.0	0.0	0.0	0.0	0.0	0.0	0.0	0.0	0.0	0.0	0.0	0.0	0.0	0.0	0.0	0.0	0.0	0.0	0.0	0.0	0.0
7	0.0	0.0	0.0	0.0	0.0	0.0	0.0	0.0	0.0	0.0	0.0	0.0	0.0	0.0	0.0	0.0	0.0	0.0	0.0	0.0	0.0	0.0	0.0	0.0	0.0	0.0	0.0	0.0	0.0	0.0	0.0	0.0	0.0	0.0	0.0	0.0	0.0	0.0	0.0	0.0	0.0	0.0	0.0	0.0	0.0	0.0	0.0	0.0	9.783516325580136
8	0.0	0.0	0.0	0.0	0.0	0.0	0.0	0.0	0.0	0.0	0.0	0.0	0.0	0.0	0.0	0.0	0.0	0.0	0.0	0.0	0.0	0.0	0.0	0.0	0.0	0.0	0.0	0.0	0.0	0.0	0.0	0.0	0.0	0.0	0.0	0.0	0.0	0.0	0.0	0.0	0.0	0.0	0.0	0.0	0.0	9.6430775823683	9.783516325580136	8.537309208367802	8.537309208367802
9	0.0	0.0	0.0	0.0	0.0	0.0	0.0	0.0	0.0	0.0	0.0	0.0	0.0	0.0	0.0	0.0	0.0	0.0	0.0	0.0	0.0	0.0	0.0	0.0	0.0	0.0	0.0	0.0	0.0	0.0	0.0	0.0	0.0	0.0	0.0	0.0	0.0	0.0	0.0	0.0	0.0	0.0	9.783516325580136	8.51184415207346	9.184416057648228	8.214284859133048	8.264992598761594	7.4678832851601324	7.0715622888602425
10	0.0	0.0	0.0	0.0	0.0	0.0	0.0	0.0	0.0	0.0	0.0	0.0	0.0	0.0	0.0	0.0	0.0	0.0	0.0	0.0	0.0	0.0	0.0	0.0	0.0	0.0	0.0	0.0	0.0	0.0	0.0	0.0	0.0	0.0	0.0	0.0	10.028002257791544	10.028002257791544	9.263893862268464	0.0	8.619438952957896	8.137686993767431	7.835646938524507	7.626136247736632	7.306096221432844	7.21186977115414	6.9478842055836605	6.481521739936298	6.019442750606366
11	0.0	0.0	0.0	0.0	0.0	0.0	0.0	0.0	0.0	0.0	0.0	0.0	0.0	0.0	0.0	0.0	0.0	0.0	0.0	0.0	0.0	0.0	0.0	0.0	0.0	0.0	0.0	0.0	0.0	0.0	0.0	0.0	0.0	0.0	10.28652765754491	9.55387330590462	8.679123004237614	8.30234287475976	8.195885756208446	7.906859523359767	7.713063459813091	7.102590848538936	6.832607324120623	6.561898480712339	6.242939430134204	6.061726730558689	5.800048431272632	5.6966466436798235	5.448966751293193
12	0.0	0.0	0.0	0.0	0.0	0.0	0.0	0.0	0.0	0.0	0.0	0.0	0.0	0.0	0.0	0.0	0.0	0.0	0.0	0.0	0.0	0.0	0.0	0.0	0.0	0.0	0.0	0.0	0.0	0.0	0.0	0.0	0.0	9.663223013540014	9.431865538226338	8.468975778598749	7.7671907825245565	7.359272649665712	6.995469558736797	6.7854063724413205	6.4304451251801265	6.2926799612511655	6.0846890566767	5.717898175501983	5.521374500836583	5.454840883729087	5.330056144725699	5.230122744843239	4.998733698012018
13	0.0	0.0	0.0	0.0	0.0	0.0	0.0	0.0	0.0	0.0	0.0	0.0	0.0	0.0	0.0	0.0	0.0	0.0	0.0	0.0	0.0	0.0	0.0	0.0	0.0	0.0	0.0	0.0	0.0	0.0	0.0	10.028002257791544	10.28652765754491	9.05586976894343	8.250862659001394	7.463819858009225	6.8255768857590216	6.4692158210534	6.2007341894574886	5.985159830035714	5.894451637507702	5.674921244474545	5.470383155164267	5.141460960224144	5.048355888753703	4.9800302683248905	5.002292459335312	4.9064883398578285	4.798095864927511
14	0.0	0.0	0.0	0.0	0.0	0.0	0.0	0.0	0.0	0.0	0.0	0.0	0.0	0.0	0.0	0.0	0.0	0.0	0.0	0.0	0.0	0.0	0.0	0.0	0.0	0.0	0.0	0.0	0.0	0.0	10.028002257791544	10.04403418018738	8.665518769302441	8.514636243742512	7.398015112054008	6.715779220093772	6.274014609872522	5.987451990668749	5.776990141182408	5.6512563602949815	5.5047232276025575	5.253689469161097	4.9963971832591305	4.817773479839575	4.623747631740226	4.554695051168311	4.604946498382628	4.614817960371495	4.512387757451776
15	0.0	0.0	0.0	0.0	0.0	0.0	0.0	0.0	0.0	0.0	0.0	0.0	0.0	0.0	0.0	0.0	0.0	0.0	0.0	0.0	0.0	0.0	0.0	0.0	0.0	0.0	0.0	10.62413796997031	8.998208308976604	9.396388904379663	9.394477426843737	8.784832612574284	8.315615360937766	7.595994327032102	7.15312328972322	6.336563591709657	5.958854146533069	5.6391130557587985	5.42615678412418	5.313145809421679	5.1647295506142825	4.938694091942212	4.782242034374791	4.592661077703035	4.430519141470958	4.303466435466774	4.357970709240851	4.339126434266051	4.285383280743353
16	0.0	0.0	0.0	0.0	0.0	0.0	0.0	0.0	0.0	0.0	0.0	0.0	0.0	0.0	0.0	0.0	0.0	0.0	0.0	0.0	0.0	0.0	0.0	0.0	0.0	0.0	10.613128347897938	8.733226532530454	8.707336114435536	8.801555850693862	8.215075388148048	8.092965806104695	8.060493112386174	7.088319436632144	6.609016055427926	6.183990585290166	5.740368220217492	5.515037036787103	5.264055175264403	5.05512013571888	4.899530477658907	4.747750965525716	4.577121896201616	4.456764799421444	4.344730399523652	4.274728769005575	4.203544589649573	4.153824496680313	4.050818705135926
17	0.0	0.0	0.0	0.0	0.0	0.0	0.0	0.0	0.0	0.0	0.0	0.0	0.0	0.0	0.0	0.0	0.0	0.0	0.0	0.0	0.0	0.0	0.0	0.0	10.05776653665209	10.143520216636897	8.556915415597919	8.333063321415858	7.124842772506613	7.453498160346252	7.090053925537044	6.922518438593292	6.832786201014693	6.459485754264067	6.051186639211004	5.856323828033267	5.558754856700041	5.310715882539515	5.067770573607861	4.805749129458967	4.654461543692257	4.54159939907985	4.455855704769597	4.391942010584504	4.2866505897684615	4.180467843352266	4.101202326624906	4.004851664024724	3.9050115814851263
18	0.0	0.0	0.0	0.0	0.0	0.0	0.0	0.0	0.0	0.0	0.0	0.0	0.0	0.0	0.0	0.0	0.0	0.0	0.0	10.250017842957751	0.0	8.885522248513512	8.413474227358819	8.782943238885686	8.453007421901248	7.617281010836479	7.350524984181515	6.911744720729546	6.565301054887376	6.165971013656954	6.148199858942975	6.213824960971241	6.029027804974687	5.6520660985574	5.368015480627596	5.131301743705162	5.070555009386286	4.908742944070903	4.699193739546612	4.5396736530352655	4.414662983142891	4.342289822729109	4.262827423014933	4.240834868136526	4.153537160262777	4.063882375221839	3.9489633838464173	3.835237438975159	3.7067687220113306
19	0.0	0.0	0.0	0.0	0.0	0.0	0.0	0.0	0.0	0.0	0.0	0.0	0.0	0.0	0.0	0.0	0.0	9.82669436141708	8.362863476346519	7.7102214759427525	7.246323044688426	6.921621189659639	6.804203156033688	6.542536118801227	6.551245276030189	6.398810992376642	6.020059348751317	5.773941526779398	5.627915462170323	5.541620858120128	5.549111652125598	5.35003619728697	5.145718036374209	4.961671089381472	4.7157854399936365	4.546977114731204	4.445317647316449	4.327322690173412	4.206417033059623	4.0980580867501555	4.031002128311009	3.950745148491339	3.9319184220782293	3.9112518390403443	3.9138189304031283	3.8293154493228605	3.7660860663054767	3.6539906113435507	3.550914691476311
20	0.0	0.0	0.0	0.0	0.0	0.0	0.0	0.0	0.0	0.0	0.0	0.0	0.0	0.0	8.677999951009244	8.712602951328646	7.897739220713454	8.197980702177874	7.134994669791633	6.094572730194848	5.335940921719509	4.956298972481035	4.897162139861161	4.949348325190227	5.023352845793195	5.035011689356919	4.7946346520184715	4.679331288050598	4.6493262980775185	4.727253707797521	4.7008425433407215	4.61790905951087	4.578130183376997	4.379725459570704	4.255701466584677	4.077887101052653	3.959300234549875	3.8435281866887947	3.727664364432259	3.6158759250901773	3.548654048942636	3.529361528502307	3.510568122181494	3.569492643283262	3.5846008336895685	3.576081042174256	3.5046727512012557	3.47021720081522	3.40416179451077
21	0.0	0.0	0.0	0.0	0.0	0.0	0.0	0.0	0.0	0.0	0.0	0.0	0.0	9.086901532565317	7.841714195022693	6.719565021599582	6.224232441516142	6.249328853937536	5.682998295049837	4.875097233581924	4.1952014865635014	3.6267638344885156	3.4739857573212656	3.643547231807783	3.795513697638459	3.8353005934601128	3.720520240704658	3.6403923110963334	3.689602285001462	3.803293312976875	3.91352685094355	3.934317672998685	3.956409251994535	3.950966592793882	3.87875272888058	3.808444750251669	3.703029585763169	3.555946473147792	3.4538014035735602	3.3157295086334346	3.2483255605629684	3.2162016877350115	3.2168674235744095	3.2632697157975037	3.354128744587935	3.357981455837732	3.363337230043133	3.3595346612060006	3.32925448005722
22	0.0	0.0	0.0	0.0	0.0	0.0	0.0	0.0	0.0	0.0	0.0	8.437158105509523	7.777840269206095	6.666041300548617	5.88661555989942	5.178021645872514	4.7273086363131025	4.5965311797209445	4.485031834713906	4.090552361420562	3.570487940331104	2.99385061695464	2.6875924006465817	2.802928507099647	3.0163974794271984	3.1561101339252784	3.1011294054979612	3.025336612415319	3.100421920802908	3.267539663409529	3.4052541807532664	3.502199007849938	3.5238614224414557	3.5822833428898666	3.6423954899762356	3.613444629354127	3.577810983681522	3.4978432125099066	3.3449998566381676	3.210920654626634	3.1361630254779302	3.088479699660549	3.108092918982797	3.1860305952966717	3.258132940809554	3.313685626067429	3.3335044637360753	3.3578693247473193	3.343684374918252
23	0.0	0.0	0.0	0.0	0.0	0.0	0.0	0.0	0.0	0.0	7.261637070425232	6.260514436702197	5.643540575181367	5.0209692976133695	4.4068488361167155	3.926530441810144	3.5388610829862865	3.3197240381569224	3.348156048314538	3.3805065668303738	3.2086913118117795	2.848424548046484	2.5788875170198664	2.600480356531381	2.8133134323945774	3.0470362458126856	3.088213440574705	3.0406916377771185	3.10198319399874	3.266066863829494	3.4174612391981083	3.5115678891249247	3.554488339204901	3.562598006712862	3.562128855556925	3.594273615446961	3.5766764011359	3.487405018941598	3.368202330420956	3.240571300973818	3.173758103781972	3.148601764261285	3.163782291882335	3.2319116310098424	3.3187397543081327	3.3887796873703917	3.4012587167213284	3.4441045815084066	3.4291169083955366
24	0.0	0.0	0.0	0.0	0.0	0.0	0.0	0.0	0.0	8.258483523862749	5.392906753794755	4.286098195906504	3.8160874926550252	3.6284890655331083	3.2346125565097705	2.9180822670077515	2.7071392401569185	2.5229701174773624	2.502522256148817	2.696254246484511	2.8536130165137874	2.8234521615284662	2.783717388561597	2.8839275584893937	3.0867562973406826	3.3822299410668184	3.584815071133941	3.60279529556438	3.6646957994541887	3.7918119086263995	3.8983481638308404	3.98021078317938	3.9760248171061785	3.912683814905933	3.8016959562545787	3.7340417479788655	3.6899251683458973	3.5996641933436266	3.489732339693411	3.3962464902459346	3.355282532135449	3.343258745999797	3.344091016760688	3.4176900450422987	3.507480951956373	3.5320653570931317	3.543968754061312	3.5527984760347935	3.5218412454837913
25	0.0	0.0	0.0	0.0	0.0	0.0	0.0	0.0	0.0	6.426519530903851	4.083636891433363	2.7423460820655428	2.2050587261436294	2.2595777796735503	2.3593220958598073	2.217882913434319	2.1854548880503857	2.1628589490437844	2.128783567825202	2.2933502491172395	2.6326127670316946	2.8704331135597587	2.9892144637164493	3.2107009330365703	3.4559487105078026	3.8191801719307006	4.134004153645115	4.3114483508904495	4.411031884929601	4.462645749484981	4.550771256566888	4.517986819197416	4.472012440551069	4.383906623726531	4.259188491948558	4.058595850343938	3.947455715130666	3.8347777318684	3.7313367166381286	3.629985778180647	3.6184837226513547	3.6085968140934184	3.6499452408862747	3.6837425140877715	3.7362046585134405	3.7289445421209506	3.700099807458756	3.656531605791455	3.6135581149895537
26	0.0	0.0	0.0	0.0	0.0	0.0	0.0	0.0	0.0	6.006281809623484	3.3894067372849555	1.7433608363657438	1.0150678664484443	1.0269862116576216	1.5122465950034365	1.8166611851511427	1.9350423427646422	2.1207134342534943	2.2181243815199783	2.3618051769557007	2.6986202271240365	3.0860489229365675	3.345677897405594	3.590849764057342	3.8631509208217785	4.150489218525159	4.5057522345603225	4.746261350755001	4.910125660693263	4.952000048246928	4.912525151929618	4.824234387610126	4.76555153017234	4.722625686003491	4.628765314961395	4.471188869165806	4.316013313898406	4.153768746678841	4.07872883326894	3.9953954099180318	3.9672080540999652	3.966845995046685	3.9476586448267796	3.989514271012919	4.028223613877213	3.977310095301848	3.873284390942161	3.792820365753951	3.7648872159100217
27	0.0	0.0	0.0	0.0	0.0	0.0	0.0	0.0	0.0	6.423878236682681	3.3576423784452376	1.3343019243384502	0.3593948910087845	0.24385462203016406	0.774106992045311	1.474666977568973	1.8565395084764553	2.1996040947851667	2.546913706236784	2.816739761655945	3.1512571282784596	3.513839510359418	3.853240513752905	4.123663906019473	4.412110378418452	4.662508226740298	4.981409176728729	5.164698487150179	5.216135564914252	5.156517892662281	5.061451511461934	4.996763741799503	4.969465783094682	4.962504495140028	4.974516578317999	4.873432009862743	4.730872833411283	4.587914112596668	4.5008841067514425	4.465254434756616	4.416054303711213	4.37052030445264	4.304447295251979	4.321768859972575	4.28633568448744	4.203138433986664	4.05236495475588	3.932078177620405	3.921801437865924
28	0.0	0.0	0.0	0.0	0.0	0.0	0.0	0.0	0.0	7.446661509684015	4.120225586524818	1.6495574124918506	0.34135454626212036	0.0	0.4260207233111122	1.220485809647081	1.8484763786952323	2.3148131425823366	2.835382388538356	3.3322684899171944	3.720137781603998	4.099031470157838	4.42677161240011	4.7773012514406545	5.002851079514196	5.24453047039828	5.423980247995036	5.579504298904077	5.565575451801921	5.492035414246285	5.286036412117253	5.143903140447046	5.129123053527305	5.1636910053355916	5.233966041186658	5.247938305734422	5.193108285040616	5.139088647455726	5.01700432855397	4.946523851020245	4.859392331237487	4.7313987082789914	4.649449309927345	4.566561146826524	4.557639773833813	4.395891068886268	4.2207268046536655	4.131950129312832	4.1214692932741315
29	0.0	0.0	0.0	0.0	0.0	0.0	0.0	0.0	0.0	0.0	5.833225795259583	2.82083160510177	1.0654129007640831	0.4052274952608679	0.6159783374811774	1.311917293443968	2.010855965444265	2.59916261121588	3.203430390876878	3.765244795350314	4.2090034064622674	4.635103396233264	4.990992986201757	5.27487054355003	5.53941570804488	5.7165362204158985	5.89414356599293	5.933254892246445	5.993767875364348	5.876045742990881	5.620626319526725	5.506052858898981	5.486755356784382	5.511685251995615	5.505624039235135	5.556380574947628	5.661586944787421	5.658867932445888	5.619260569944091	5.479726759841737	5.249929782809517	5.069630314699552	4.9783786703296595	4.8547376250216026	4.740876247278495	4.606599130336091	4.458168922737677	4.364494971583078	4.3434403977185365
30	0.0	0.0	0.0	0.0	0.0	0.0	0.0	0.0	0.0	0.0	0.0	4.975878709068688	2.660461874236478	1.5757431126563994	1.4453903188025379	1.9022289143416233	2.5215772201406987	3.1530727081372087	3.759593369994087	4.225058439730995	4.6157777512253695	5.02523478360385	5.4213556901698965	5.741611884244305	5.995523495240752	6.173622616161497	6.222545198341402	6.211368006718162	6.323629439787773	6.306403772174619	6.076922231341641	5.946757292776978	5.89792618352967	5.904721513645965	5.907971657300186	6.0767129317725725	6.094479482502157	6.192543041282441	6.14793553043503	5.8462023224935376	5.545476642452742	5.448977869199327	5.236691126012385	5.175232715952442	4.986804057165886	4.8214764721735115	4.719461822627556	4.660874057767394	4.667168187823314
31	0.0	0.0	0.0	0.0	0.0	0.0	0.0	0.0	0.0	0.0	0.0	7.8757416407691565	5.312583757734377	3.632742853058495	3.044826747081283	3.1078535554737567	3.5092561722882007	4.0062084413223324	4.53909955078541	4.831699429854067	5.034906602765693	5.402274795002061	5.890433253581007	6.29198260026136	6.427517807629394	6.597940415180091	6.64196659354611	6.601014181744672	6.584874579950226	6.603706301577844	6.4940585997426545	6.432999390595439	6.407391346200056	6.449716432933565	6.543118801655238	6.58257710747931	6.85173806060388	7.022862389418178	6.458166325533517	6.193876780856918	5.963124107185644	5.7259531639650785	5.568994469826919	5.372791065010325	5.206193687568929	5.049053638910237	4.9725682118542895	4.935543676603277	4.865839594814165
32	0.0	0.0	0.0	0.0	0.0	0.0	0.0	0.0	0.0	0.0	0.0	0.0	0.0	6.6325527593970985	5.291213327116207	4.95184159529008	5.018833624379059	5.186923801003113	5.423883163041737	5.363909669045681	5.480891482079384	5.8924761879748555	6.49536810213478	6.838874771444962	6.948734656122786	7.060766415338673	7.158225800644992	6.991413089952811	6.856924308462968	6.816741187318312	6.882280196196199	6.92068774333455	6.981435129677079	7.061115307454784	7.34786020531843	7.400832207715455	7.4528291427614874	7.460852287082735	6.919255053614025	6.60331299133219	6.351415918414014	6.061381288520092	5.838428539871577	5.594002313560631	5.423979176429841	5.254902777811363	5.2224728362467285	5.17393713095586	5.091244899646963
33	0.0	0.0	0.0	0.0	0.0	0.0	0.0	0.0	0.0	0.0	0.0	0.0	0.0	0.0	8.281157371898233	7.201453304623881	7.24566781686044	6.933644040123477	6.321059875023524	5.955182021549438	6.004273517865721	6.497409069106437	7.092551735053759	7.778680302501893	7.7268503797421655	7.532238702033068	7.6502506959452035	7.6318065007211455	7.166165647856278	7.406849548232049	7.21999303281623	7.561270882347728	7.5382202062561205	7.680332535734092	7.950304970357328	8.05691067086589	8.126093294513174	7.889413011850975	7.363210283821008	7.045671307238038	6.652794388099373	6.266437566345427	6.130736474124371	5.820549435237668	5.573059117855653	5.450353490598461	5.3486709125951055	5.347870499480615	5.276442390540405
34	0.0	0.0	0.0	0.0	0.0	0.0	0.0	0.0	0.0	0.0	0.0	0.0	0.0	0.0	0.0	0.0	10.66551747057688	9.064373317558212	7.543872235355826	6.796169077619016	6.782998220188057	7.087787044627026	7.666726387958434	8.188514895967542	8.556627647836017	8.481871401121394	8.410940197447387	8.050008080452113	7.889860107142889	7.8429006912060775	7.824684135185846	8.071210122552667	8.047784386152781	8.307603338625869	8.481756612795614	8.473837992510422	8.391104072074484	8.222055799896344	7.816929615430588	7.368883278651936	6.843126100808092	6.541392258953056	6.284065306107141	5.99157110875859	5.748533447603933	5.582398740490818	5.505796490697543	5.498870139864982	5.414330322076649
35	0.0	0.0	0.0	0.0	0.0	0.0	0.0	0.0	0.0	0.0	0.0	0.0	0.0	0.0	0.0	0.0	0.0	10.38350779674306	8.695060704502913	8.025970957045082	7.746685114630203	8.010934815523669	8.71663019007575	9.033046761638067	9.620184389451081	9.447232996955151	9.660354191779078	8.62525588852454	7.969398526285055	8.493620952281294	8.488989652391469	8.478836112231141	8.717728500538017	9.18830856951677	9.021332748380134	9.522977798279127	9.022707097258623	8.319677408248575	7.938174344772094	7.532032358815256	7.117499933125947	6.7164189411425745	6.434458096649459	6.238647000056012	5.943686193036667	5.764293721678163	5.6847995619332305	5.63874407399388	5.4720293259282755
36	0.0	0.0	0.0	0.0	0.0	0.0	0.0	0.0	0.0	0.0	0.0	0.0	0.0	0.0	0.0	0.0	0.0	0.0	0.0	9.701320027198365	9.099788681106084	8.998291799561645	9.547002078260904	10.029277569421353	9.794950910690178	10.425086964574946	10.212644200966617	9.785078781178507	8.696831933090671	8.590365108075549	9.145649762235394	9.281855135442031	9.867622775001545	9.85220275815167	9.694344707276624	9.585029486320787	9.45909778966443	8.690185403370036	8.23551760880239	7.95576139079213	7.437829219801284	7.02049400472465	6.6727821033389105	6.477454553358095	6.2365751654425345	6.092319221990511	5.913723243851246	5.78829571202937	5.647476734590722
37	0.0	0.0	0.0	0.0	0.0	0.0	0.0	0.0	0.0	0.0	0.0	0.0	0.0	0.0	0.0	0.0	0.0	0.0	0.0	11.147616192266138	0.0	10.66551747057688	0.0	10.66551747057688	10.667284941625732	0.0	0.0	10.182651174779515	9.890206982242598	9.121705277264835	9.398286557038766	10.794286613570396	0.0	0.0	11.276385335259654	11.024683290629136	10.374676936886285	9.16248891360309	8.943206583763965	8.36424316377353	7.865342173672131	7.4427240479220735	7.023733216320604	6.7582696608408295	6.519646782822678	6.345784299693472	6.169914370551561	5.999586435112462	5.790038064068877
38	0.0	0.0	0.0	0.0	0.0	0.0	0.0	0.0	0.0	0.0	0.0	0.0	0.0	0.0	0.0	0.0	0.0	0.0	0.0	0.0	0.0	0.0	0.0	0.0	0.0	11.147616192266138	11.147616192266138	10.942792016760887	0.0	10.014796603454464	10.138569234234929	11.276385335259654	0.0	0.0	0.0	0.0	11.224772338484572	9.746992613201177	9.646982304012552	8.97386799084742	8.367159683791185	7.8505442840420585	7.313068169639164	7.017293101490038	6.773348523738477	6.562325386244911	6.39942996455976	6.1459999835094745	5.928161345370032
39	0.0	0.0	0.0	0.0	0.0	0.0	0.0	0.0	0.0	0.0	0.0	0.0	0.0	0.0	0.0	0.0	0.0	0.0	0.0	0.0	0.0	0.0	0.0	0.0	0.0	0.0	11.147616192266138	0.0	0.0	10.138569234234929	0.0	0.0	0.0	0.0	0.0	0.0	10.813547643916877	10.914830347378407	10.867709893134919	9.332560222674267	8.943250015083922	8.167905235374889	7.616790069583123	7.208080428170543	6.899521854325549	6.689223153640249	6.51735984851536	6.305174745033288	5.97734433583593
40	0.0	0.0	0.0	0.0	0.0	0.0	0.0	0.0	0.0	0.0	0.0	0.0	0.0	0.0	0.0	0.0	0.0	0.0	0.0	0.0	0.0	0.0	0.0	0.0	0.0	0.0	0.0	0.0	0.0	10.942792016760887	0.0	0.0	0.0	0.0	0.0	0.0	0.0	11.98888073400765	10.849232247924721	9.596775105404543	9.383079384399723	8.426501439782898	7.54503585180251	7.104798193043839	6.823384694092621	6.590619412283248	6.3904489124703225	6.1561960008443215	5.928381261600407
41	0.0	0.0	0.0	0.0	0.0	0.0	0.0	0.0	0.0	0.0	0.0	0.0	0.0	0.0	0.0	0.0	0.0	0.0	0.0	0.0	0.0	0.0	0.0	0.0	0.0	0.0	0.0	0.0	0.0	0.0	0.0	0.0	0.0	0.0	0.0	0.0	0.0	0.0	0.0	10.275102613259664	9.207068538582483	8.206791694454402	7.51020844386891	6.943474720559982	6.670550119888352	6.442756494436683	6.201262428905533	5.965892350669998	5.77694572976684
42	0.0	0.0	0.0	0.0	0.0	0.0	0.0	0.0	0.0	0.0	0.0	0.0	0.0	0.0	0.0	0.0	0.0	0.0	0.0	0.0	0.0	0.0	0.0	0.0	0.0	0.0	0.0	0.0	0.0	0.0	0.0	0.0	0.0	0.0	0.0	0.0	0.0	0.0	0.0	11.512041644306356	9.527997497096095	8.194957497739946	7.365532723927807	6.861093945948175	6.554470591167863	6.353344390435598	6.092591706661574	5.826429060389538	5.680719798411998
43	0.0	0.0	0.0	0.0	0.0	0.0	0.0	0.0	0.0	0.0	0.0	0.0	0.0	0.0	0.0	0.0	0.0	0.0	0.0	0.0	0.0	0.0	0.0	0.0	0.0	0.0	0.0	0.0	0.0	0.0	0.0	0.0	0.0	0.0	0.0	0.0	0.0	0.0	0.0	10.94846380982614	9.719777863968107	8.347200275516936	7.405797144403241	6.867172366864226	6.6036607327108605	6.3639862945196395	6.119625276591927	5.828829231762997	5.610577908100426
44	0.0	0.0	0.0	0.0	0.0	0.0	0.0	0.0	0.0	0.0	0.0	0.0	0.0	0.0	0.0	0.0	0.0	0.0	0.0	0.0	0.0	0.0	0.0	0.0	0.0	0.0	0.0	0.0	0.0	0.0	0.0	0.0	0.0	0.0	0.0	0.0	0.0	0.0	0.0	11.512041644306356	10.251155790616393	8.713333125902839	7.71364592033607	7.143411108519546	6.727752715564302	6.489051483282132	6.179758877707242	5.813010141183733	5.431261458303814
45	0.0	0.0	0.0	0.0	0.0	0.0	0.0	0.0	0.0	0.0	0.0	0.0	0.0	0.0	0.0	0.0	0.0	0.0	0.0	0.0	0.0	0.0	0.0	0.0	0.0	0.0	0.0	0.0	0.0	0.0	0.0	0.0	0.0	0.0	0.0	0.0	0.0	0.0	0.0	0.0	9.883465700262718	9.086314062808542	8.153656799321539	7.5299945953937595	7.1214616534285025	6.790531977754791	6.261255204688551	5.682044957653039	5.234046759908132
46	0.0	0.0	0.0	0.0	0.0	0.0	0.0	0.0	0.0	0.0	0.0	0.0	0.0	0.0	0.0	0.0	0.0	0.0	0.0	0.0	0.0	0.0	0.0	0.0	0.0	0.0	0.0	0.0	0.0	0.0	0.0	0.0	0.0	0.0	0.0	0.0	0.0	0.0	0.0	11.601425765303626	10.120627981770777	9.65387419432622	8.668693480895211	8.139699348334009	7.558164972691419	7.173423106079998	6.532169615494764	5.673974587933907	5.08090602674597
47	0.0	0.0	0.0	0.0	0.0	0.0	0.0	0.0	0.0	0.0	0.0	0.0	0.0	0.0	0.0	0.0	0.0	0.0	0.0	0.0	0.0	0.0	0.0	0.0	0.0	0.0	0.0	0.0	0.0	0.0	0.0	0.0	0.0	0.0	0.0	0.0	0.0	0.0	0.0	0.0	11.119327043614371	10.463207754916722	9.2700133769533	8.657094279379058	8.138671252581817	7.782608877830436	6.886037244711819	5.848756632426285	5.109839011157039
48	0.0	0.0	0.0	0.0	0.0	0.0	0.0	0.0	0.0	0.0	0.0	0.0	0.0	0.0	0.0	0.0	0.0	0.0	0.0	0.0	0.0	0.0	0.0	0.0	0.0	0.0	0.0	0.0	0.0	0.0	0.0	0.0	0.0	0.0	0.0	0.0	0.0	0.0	0.0	0.0	0.0	10.485883061417324	9.693970965275016	9.362714164074342	8.690300704213463	8.215032166785564	7.532445523497474	6.259509520947153	5.349348303501797
49	0.0	0.0	0.0	0.0	0.0	0.0	0.0	0.0	0.0	0.0	0.0	0.0	0.0	0.0	0.0	0.0	0.0	0.0	0.0	0.0	0.0	0.0	0.0	0.0	0.0	0.0	0.0	0.0	0.0	0.0	0.0	0.0	0.0	0.0	0.0	0.0	0.0	0.0	0.0	0.0	11.512041644306356	0.0	10.946159015951041	9.859042115205577	9.235116873269796	8.659767140041119	8.07375509782123	6.89468422661149	5.852482538329454
50	0.0	0.0	0.0	0.0	0.0	0.0	0.0	0.0	0.0	0.0	0.0	0.0	0.0	0.0	0.0	0.0	0.0	0.0	0.0	0.0	0.0	0.0	0.0	0.0	0.0	0.0	0.0	0.0	0.0	0.0	0.0	0.0	0.0	0.0	0.0	0.0	0.0	0.0	0.0	0.0	0.0	0.0	0.0	9.977387358307176	9.507018840458308	8.792827207333229	8.496714621383973	7.458909387216849	6.294198392183596
51	0.0	0.0	0.0	0.0	0.0	0.0	0.0	0.0	0.0	0.0	0.0	0.0	0.0	0.0	0.0	0.0	0.0	0.0	0.0	0.0	0.0	0.0	0.0	0.0	0.0	0.0	0.0	0.0	0.0	0.0	0.0	0.0	0.0	0.0	0.0	0.0	0.0	0.0	0.0	0.0	0.0	11.83558892341684	10.71619035701727	9.938138684183496	9.0448509116196	8.63709959546033	8.193444697800084	7.537249059636034	6.732492624375697
52	0.0	0.0	0.0	0.0	0.0	0.0	0.0	0.0	0.0	0.0	0.0	0.0	0.0	0.0	0.0	0.0	0.0	0.0	0.0	0.0	0.0	0.0	0.0	0.0	0.0	0.0	0.0	0.0	0.0	0.0	0.0	0.0	0.0	0.0	0.0	0.0	0.0	0.0	0.0	0.0	0.0	11.83558892341684	10.409739586560095	9.282294552436325	8.510894380041877	8.228174838995113	7.876009018453971	7.550452501741717	6.913237129082104
53	0.0	0.0	0.0	0.0	0.0	0.0	0.0	0.0	0.0	0.0	0.0	0.0	0.0	0.0	0.0	0.0	0.0	0.0	0.0	0.0	0.0	0.0	0.0	0.0	0.0	0.0	0.0	0.0	0.0	0.0	0.0	0.0	0.0	0.0	0.0	0.0	0.0	0.0	0.0	0.0	11.83558892341684	10.50098406476064	9.506756977042844	8.686194661525919	8.086170514531721	7.885778312077058	7.599839284736321	7.387133948712361	7.060436591845347
54	0.0	0.0	0.0	0.0	0.0	0.0	0.0	0.0	0.0	0.0	0.0	0.0	0.0	0.0	0.0	0.0	0.0	0.0	0.0	0.0	0.0	0.0	0.0	0.0	0.0	0.0	0.0	0.0	0.0	0.0	0.0	0.0	0.0	0.0	0.0	0.0	0.0	0.0	0.0	0.0	11.83558892341684	10.366787737209975	9.302230493132665	8.241980859237175	7.724008767076208	7.47788114520819	7.2936610480023525	7.193068791758829	7.112347869060322
55	0.0	0.0	0.0	0.0	0.0	0.0	0.0	0.0	0.0	0.0	0.0	0.0	0.0	0.0	0.0	0.0	0.0	0.0	0.0	0.0	0.0	0.0	0.0	0.0	0.0	0.0	0.0	0.0	0.0	0.0	0.0	0.0	0.0	0.0	0.0	0.0	0.0	0.0	0.0	0.0	0.0	10.589381806204504	9.388075059682183	8.358384409374594	7.532305290240359	7.225597294677934	7.1664504773333775	7.117899130730624	7.146325948471313
56	0.0	0.0	0.0	0.0	0.0	0.0	0.0	0.0	0.0	0.0	0.0	0.0	0.0	0.0	0.0	0.0	0.0	0.0	0.0	0.0	0.0	0.0	0.0	0.0	0.0	0.0	0.0	0.0	0.0	0.0	0.0	0.0	0.0	0.0	0.0	0.0	0.0	0.0	0.0	0.0	11.110439813943417	10.80221633650408	9.36268347838296	8.333797946965447	7.585292215358923	7.128195433909367	7.137733556349659	7.193285129240667	7.220032094368898
57	0.0	0.0	0.0	0.0	0.0	0.0	0.0	0.0	0.0	0.0	0.0	0.0	0.0	0.0	0.0	0.0	0.0	0.0	0.0	0.0	0.0	0.0	0.0	0.0	0.0	0.0	0.0	0.0	0.0	0.0	0.0	0.0	0.0	0.0	0.0	0.0	0.0	0.0	0.0	0.0	0.0	11.739454900904828	9.764413199175282	8.734927690932176	7.876280772736237	7.304412800371072	7.151351334374398	7.190493609675496	7.080150441477517
58	0.0	0.0	0.0	0.0	0.0	0.0	0.0	0.0	0.0	0.0	0.0	0.0	0.0	0.0	0.0	0.0	0.0	0.0	0.0	0.0	0.0	0.0	0.0	0.0	0.0	0.0	0.0	0.0	0.0	0.0	0.0	0.0	0.0	0.0	0.0	0.0	0.0	0.0	0.0	0.0	0.0	0.0	10.115962737661034	9.031665849548997	7.984228841596213	7.336239667480825	7.147366528991016	7.006837776811686	6.836492416544152
59	0.0	0.0	0.0	0.0	0.0	0.0	0.0	0.0	0.0	0.0	0.0	0.0	0.0	0.0	0.0	0.0	0.0	0.0	0.0	0.0	0.0	0.0	0.0	0.0	0.0	0.0	0.0	0.0	0.0	0.0	0.0	0.0	0.0	0.0	0.0	0.0	0.0	0.0	0.0	12.077075836994851	12.077075836994851	10.830868719782515	10.380813856341836	9.22868199454563	7.809973711666686	7.0313133345980035	6.7367514860412	6.581200016716613	6.473470942842061
60	0.0	0.0	0.0	0.0	0.0	0.0	0.0	0.0	0.0	0.0	0.0	0.0	0.0	0.0	0.0	0.0	0.0	0.0	0.0	0.0	0.0	0.0	0.0	0.0	0.0	0.0	0.0	0.0	0.0	0.0	0.0	0.0	0.0	0.0	0.0	0.0	0.0	0.0	0.0	11.594977115305594	11.312967441471772	10.63077967192708	9.810999857501619	9.596587526934625	8.048466673578046	6.9830170060511545	6.417036974169292	6.209943907032278	6.209817182431459
61	0.0	0.0	0.0	0.0	0.0	0.0	0.0	0.0	0.0	0.0	0.0	0.0	0.0	0.0	0.0	0.0	0.0	0.0	0.0	0.0	0.0	0.0	0.0	0.0	0.0	0.0	0.0	0.0	0.0	0.0	0.0	0.0	0.0	0.0	0.0	0.0	0.0	0.0	0.0	0.0	10.475578548906023	9.927189554189157	9.315652707912182	9.565605028725335	8.89837473994958	7.441725849091638	6.511924601446189	6.09691650739302	6.054066964395835
62	0.0	0.0	0.0	0.0	0.0	0.0	0.0	0.0	0.0	0.0	0.0	0.0	0.0	0.0	0.0	0.0	0.0	0.0	0.0	0.0	0.0	0.0	0.0	0.0	0.0	0.0	0.0	0.0	0.0	0.0	0.0	0.0	0.0	0.0	0.0	0.0	0.0	0.0	0.0	12.077075836994851	11.312967441471772	9.993479827216767	9.645179880355334	9.356179982506454	9.103231398435318	8.39578700364114	7.161131759367452	6.4474671125477645	6.203951425616461
63	0.0	0.0	0.0	0.0	0.0	0.0	0.0	0.0	0.0	0.0	0.0	0.0	0.0	0.0	0.0	0.0	0.0	0.0	0.0	0.0	0.0	0.0	0.0	0.0	0.0	0.0	0.0	0.0	0.0	0.0	0.0	0.0	0.0	0.0	0.0	0.0	0.0	0.0	0.0	12.077075836994851	0.0	10.409288275878414	10.106515226275723	9.784750650425616	9.534111042231993	8.85764884094719	8.069513772445854	7.283550191176092	6.74814272210237
64	0.0	0.0	0.0	0.0	0.0	0.0	0.0	0.0	0.0	0.0	0.0	0.0	0.0	0.0	0.0	0.0	0.0	0.0	0.0	0.0	0.0	0.0	0.0	0.0	0.0	0.0	0.0	0.0	0.0	0.0	0.0	0.0	0.0	0.0	0.0	0.0	0.0	0.0	0.0	0.0	12.077075836994851	10.830868719782515	10.548859045948694	10.293098579190875	10.193568875072202	9.19150914653594	8.580080710807117	7.857628357404039	7.099086818068498
65	0.0	0.0	0.0	0.0	0.0	0.0	0.0	0.0	0.0	0.0	0.0	0.0	0.0	0.0	0.0	0.0	0.0	0.0	0.0	0.0	0.0	0.0	0.0	0.0	0.0	0.0	0.0	0.0	0.0	0.0	0.0	0.0	0.0	0.0	0.0	0.0	0.0	0.0	0.0	0.0	0.0	0.0	0.0	11.594977115305594	11.112878393616336	9.797604109555706	8.733315153075866	7.496474830934607	6.65633320316274
66	0.0	0.0	0.0	0.0	0.0	0.0	0.0	0.0	0.0	0.0	0.0	0.0	0.0	0.0	0.0	0.0	0.0	0.0	0.0	0.0	0.0	0.0	0.0	0.0	0.0	0.0	0.0	0.0	0.0	0.0	0.0	0.0	0.0	0.0	0.0	0.0	0.0	0.0	0.0	0.0	0.0	0.0	0.0	0.0	11.594977115305594	10.615750049046632	8.955543519793462	7.162836875624443	6.017892268458688
67	0.0	0.0	0.0	0.0	0.0	0.0	0.0	0.0	0.0	0.0	0.0	0.0	0.0	0.0	0.0	0.0	0.0	0.0	0.0	0.0	0.0	0.0	0.0	0.0	0.0	0.0	0.0	0.0	0.0	0.0	0.0	0.0	0.0	0.0	0.0	0.0	0.0	0.0	0.0	0.0	0.0	0.0	0.0	0.0	0.0	12.077075836994851	9.592559943330093	7.2348390331481	5.715595969469785
68	0.0	0.0	0.0	0.0	0.0	0.0	0.0	0.0	0.0	0.0	0.0	0.0	0.0	0.0	0.0	0.0	0.0	0.0	0.0	0.0	0.0	0.0	0.0	0.0	0.0	0.0	0.0	0.0	0.0	0.0	0.0	0.0	0.0	0.0	0.0	0.0	0.0	0.0	0.0	0.0	0.0	0.0	0.0	0.0	0.0	0.0	10.912697386052573	7.7907912088776	5.898713992019848
69	0.0	0.0	0.0	0.0	0.0	0.0	0.0	0.0	0.0	0.0	0.0	0.0	0.0	0.0	0.0	0.0	0.0	0.0	0.0	0.0	0.0	0.0	0.0	0.0	0.0	0.0	0.0	0.0	0.0	0.0	0.0	0.0	0.0	0.0	0.0	0.0	0.0	0.0	0.0	0.0	0.0	0.0	0.0	0.0	0.0	0.0	0.0	9.220865357836326	6.697393777307424
70	0.0	0.0	0.0	0.0	0.0	0.0	0.0	0.0	0.0	0.0	0.0	0.0	0.0	0.0	0.0	0.0	0.0	0.0	0.0	0.0	0.0	0.0	0.0	0.0	0.0	0.0	0.0	0.0	0.0	0.0	0.0	0.0	0.0	0.0	0.0	0.0	0.0	0.0	0.0	0.0	0.0	0.0	0.0	0.0	0.0	0.0	0.0	11.543527246311639	8.284660940599753
71	0.0	0.0	0.0	0.0	0.0	0.0	0.0	0.0	0.0	0.0	0.0	0.0	0.0	0.0	0.0	0.0	0.0	0.0	0.0	0.0	0.0	0.0	0.0	0.0	0.0	0.0	0.0	0.0	0.0	0.0	0.0	0.0	0.0	0.0	0.0	0.0	0.0	0.0	0.0	0.0	0.0	0.0	0.0	0.0	0.0	0.0	0.0	0.0	10.58109175400754
72	0.0	0.0	0.0	0.0	0.0	0.0	0.0	0.0	0.0	0.0	0.0	0.0	0.0	0.0	0.0	0.0	0.0	0.0	0.0	0.0	0.0	0.0	0.0	0.0	0.0	0.0	0.0	0.0	0.0	0.0	0.0	0.0	0.0	0.0	0.0	0.0	0.0	0.0	0.0	0.0	0.0	0.0	0.0	0.0	0.0	0.0	0.0	0.0	0.0
73	0.0	0.0	0.0	0.0	0.0	0.0	0.0	0.0	0.0	0.0	0.0	0.0	0.0	0.0	0.0	0.0	0.0	0.0	0.0	0.0	0.0	0.0	0.0	0.0	0.0	0.0	0.0	0.0	0.0	0.0	0.0	0.0	0.0	0.0	0.0	0.0	0.0	0.0	0.0	0.0	0.0	0.0	0.0	0.0	0.0	0.0	0.0	0.0	0.0
74	0.0	0.0	0.0	0.0	0.0	0.0	0.0	0.0	0.0	0.0	0.0	0.0	0.0	0.0	0.0	0.0	0.0	0.0	0.0	0.0	0.0	0.0	0.0	0.0	0.0	0.0	0.0	0.0	0.0	0.0	0.0	0.0	0.0	0.0	0.0	0.0	0.0	0.0	0.0	0.0	0.0	0.0	0.0	0.0	0.0	0.0	0.0	0.0	0.0
75	0.0	0.0	0.0	0.0	0.0	0.0	0.0	0.0	0.0	0.0	0.0	0.0	0.0	0.0	0.0	0.0	0.0	0.0	0.0	0.0	0.0	0.0	0.0	0.0	0.0	0.0	0.0	0.0	0.0	0.0	0.0	0.0	0.0	0.0	0.0	0.0	0.0	0.0	0.0	0.0	0.0	0.0	0.0	0.0	0.0	0.0	0.0	0.0	0.0
76	0.0	0.0	0.0	0.0	0.0	0.0	0.0	0.0	0.0	0.0	0.0	0.0	0.0	0.0	0.0	0.0	0.0	0.0	0.0	0.0	0.0	0.0	0.0	0.0	0.0	0.0	0.0	0.0	0.0	0.0	0.0	0.0	0.0	0.0	0.0	0.0	0.0	0.0	0.0	0.0	0.0	0.0	0.0	0.0	0.0	0.0	0.0	0.0	0.0
77	0.0	0.0	0.0	0.0	0.0	0.0	0.0	0.0	0.0	0.0	0.0	0.0	0.0	0.0	0.0	0.0	0.0	0.0	0.0	0.0	0.0	0.0	0.0	0.0	0.0	0.0	0.0	0.0	0.0	0.0	0.0	0.0	0.0	0.0	0.0	0.0	0.0	0.0	0.0	0.0	0.0	0.0	0.0	0.0	0.0	0.0	0.0	0.0	0.0
78	0.0	0.0	0.0	0.0	0.0	0.0	0.0	0.0	0.0	0.0	0.0	0.0	0.0	0.0	0.0	0.0	0.0	0.0	0.0	0.0	0.0	0.0	0.0	0.0	0.0	0.0	0.0	0.0	0.0	0.0	0.0	0.0	0.0	0.0	0.0	0.0	0.0	0.0	0.0	0.0	0.0	0.0	0.0	0.0	0.0	0.0	0.0	0.0	0.0
79	0.0	0.0	0.0	0.0	0.0	0.0	0.0	0.0	0.0	0.0	0.0	0.0	0.0	0.0	0.0	0.0	0.0	0.0	0.0	0.0	0.0	0.0	0.0	0.0	0.0	0.0	0.0	0.0	0.0	0.0	0.0	0.0	0.0	0.0	0.0	0.0	0.0	0.0	0.0	0.0	0.0	0.0	0.0	0.0	0.0	0.0	0.0	0.0	0.0
[truncated: 31 more columns]
