# Supplementary material for: Machine learning coarse-grained potentials of protein thermodynamics
Source: Nat Commun. 2023 Sep 15;14:5739. doi: 10.1038/s41467-023-41343-1 (PMC10504246; doi:10.1038/s41467-023-41343-1)
Supplement: Supplementary file 4 — Source Data [file 41467_2023_41343_MOESM4_ESM.zip › Source_data/Figure S1/homeodomain_startcoords.csv]

	TIC0	TIC1
0	0.045501333	-0.028770547
1	-1.3587235	5.008944
2	-1.7279336	-3.2769463
3	-2.7478373	1.9293673
4	-2.5137048	-0.73452914
5	-0.3422332	2.5352938
6	-0.06964203	-2.0654397
7	-2.6180348	3.7342007
8	-1.5262897	0.7005692
9	-1.5193245	-1.8142977
10	0.36385322	1.3191429
11	-1.2550008	3.5603242
12	-1.1551011	-0.5526181
13	-1.4763231	1.9679509
14	-0.48270527	-3.2778974
15	-2.6567225	0.57755935
16	0.47252733	-1.0433012
17	-2.1329112	2.7970579
18	-0.67253923	1.3023809
19	-0.47078824	-1.202263
20	0.83951265	0.4440206
21	-0.89614993	-2.4723241
22	-1.8496873	4.214828
23	-1.9080881	-0.09450498
24	-0.6962878	0.43068948
25	-2.0941205	1.3576366
26	-2.344905	-1.5439644
27	-1.1860198	2.744922
28	-2.0063405	-2.4608517
29	-1.7833167	-1.0077884
30	-0.018988084	0.69918567
31	-0.14839382	1.8257833
