# Supplementary material for: Machine learning coarse-grained potentials of protein thermodynamics
Source: Nat Commun. 2023 Sep 15;14:5739. doi: 10.1038/s41467-023-41343-1 (PMC10504246; doi:10.1038/s41467-023-41343-1)
Supplement: Supplementary file 4 — Source Data [file 41467_2023_41343_MOESM4_ESM.zip › Source_data/Figure S2/figure_s2_p.csv]

	Time	RMSD
0	0.0	2.6530268
1	0.0001	2.5847995
2	0.0002	2.5991225
3	0.00030000000000000003	2.54397
4	0.0004	2.4390492
5	0.0005	2.3051355
6	0.0006000000000000001	2.2236743
7	0.0007	2.1611378
8	0.0008	2.1176593
9	0.0009000000000000001	2.19809
10	0.001	2.2893817
11	0.0011	2.2858276
12	0.0012000000000000001	2.227606
13	0.0013000000000000002	2.2239006
14	0.0014	2.2480094
15	0.0015	2.2703059
16	0.0016	2.3175964
17	0.0017000000000000001	2.415674
18	0.0018000000000000002	2.5274413
19	0.0019	2.6572902
20	0.002	2.7514415
21	0.0021000000000000003	2.8471913
22	0.0022	2.886164
23	0.0023	2.932349
24	0.0024000000000000002	2.9157305
25	0.0025	2.8629768
26	0.0026000000000000003	2.8326814
27	0.0027	2.852674
28	0.0028	2.8383684
29	0.0029000000000000002	2.7610495
30	0.003	2.6974988
31	0.0031000000000000003	2.6010578
32	0.0032	2.5309708
33	0.0033	2.5540924
34	0.0034000000000000002	2.639931
35	0.0035	2.7026782
36	0.0036000000000000003	2.7854078
37	0.0037	2.899208
38	0.0038	2.9490194
39	0.0039000000000000003	3.0507462
40	0.004	3.2060714
41	0.0041	3.292171
42	0.004200000000000001	3.3592875
43	0.0043	3.4566891
44	0.0044	3.5227973
45	0.0045000000000000005	3.5779867
46	0.0046	3.6953228
47	0.0047	3.7946835
48	0.0048000000000000004	3.8633811
49	0.0049	3.8942196
50	0.005	3.813357
51	0.0051	3.6888216
52	0.005200000000000001	3.632491
53	0.0053	3.5819786
54	0.0054	3.5392284
55	0.0055000000000000005	3.5768714
56	0.0056	3.6205869
57	0.0057	3.5942543
58	0.0058000000000000005	3.5548081
59	0.0059	3.485256
60	0.006	3.3637578
61	0.0061	3.2992046
62	0.006200000000000001	3.2320538
63	0.0063	3.149107
64	0.0064	3.019452
65	0.006500000000000001	2.9305508
66	0.0066	2.872265
67	0.0067	2.7839518
68	0.0068000000000000005	2.7802
69	0.006900000000000001	2.8588607
70	0.007	2.9623678
71	0.0071	2.9487462
72	0.007200000000000001	2.8994765
73	0.0073	2.9566436
74	0.0074	3.0428615
75	0.007500000000000001	3.107588
76	0.0076	3.1895359
77	0.0077	3.221296
78	0.0078000000000000005	3.2380161
79	0.0079	3.273218
80	0.008	3.301373
81	0.0081	3.3617241
82	0.0082	3.3384888
83	0.0083	3.276938
84	0.008400000000000001	3.188782
85	0.0085	3.1460736
86	0.0086	3.0936754
87	0.008700000000000001	3.0333178
88	0.0088	2.9331164
89	0.0089	2.840638
90	0.009000000000000001	2.8177347
91	0.0091	2.7505763
92	0.0092	2.7328348
93	0.009300000000000001	2.7219121
94	0.0094	2.6231472
95	0.0095	2.5030196
96	0.009600000000000001	2.450382
97	0.0097	2.5259373
98	0.0098	2.6608112
99	0.0099	2.7796488
100	0.01	2.8601832
101	0.010100000000000001	2.9325097
102	0.0102	2.941064
103	0.0103	2.9824142
104	0.010400000000000001	3.0608277
105	0.0105	3.2077272
106	0.0106	3.2522957
107	0.010700000000000001	3.2191164
108	0.0108	3.1306844
109	0.0109	3.0616558
110	0.011000000000000001	2.9736423
111	0.0111	2.8877354
112	0.0112	2.7530599
113	0.011300000000000001	2.6726575
114	0.0114	2.6050916
115	0.0115	2.6438787
116	0.011600000000000001	2.7601783
117	0.0117	2.8695972
118	0.0118	2.918992
119	0.0119	2.9821856
120	0.012	3.0275786
121	0.012100000000000001	3.079917
122	0.0122	3.1191523
123	0.0123	3.1996405
124	0.012400000000000001	3.268684
125	0.0125	3.296163
126	0.0126	3.3150837
127	0.012700000000000001	3.3412216
128	0.0128	3.389398
129	0.0129	3.4161413
130	0.013000000000000001	3.347935
131	0.0131	3.3551106
132	0.0132	3.4434028
133	0.013300000000000001	3.4514704
134	0.0134	3.4564924
135	0.0135	3.500274
136	0.013600000000000001	3.650454
137	0.0137	3.8138146
138	0.013800000000000002	3.9277434
139	0.013900000000000001	4.113522
140	0.014	4.2882066
141	0.014100000000000001	4.4137716
142	0.0142	4.4972453
143	0.0143	4.564586
144	0.014400000000000001	4.633586
145	0.0145	4.61423
146	0.0146	4.59536
147	0.014700000000000001	4.5530043
148	0.0148	4.42992
149	0.0149	4.327551
150	0.015000000000000001	4.2311726
151	0.0151	4.149151
152	0.0152	4.039828
153	0.015300000000000001	3.9909797
154	0.0154	3.947108
155	0.0155	3.895354
156	0.015600000000000001	3.8364377
157	0.015700000000000002	3.7882445
158	0.0158	3.705164
159	0.0159	3.6704245
160	0.016	3.6638792
161	0.0161	3.622498
162	0.0162	3.6296387
163	0.016300000000000002	3.5975635
164	0.0164	3.5961237
165	0.0165	3.545918
166	0.0166	3.4867306
167	0.0167	3.4847665
168	0.016800000000000002	3.4895968
169	0.016900000000000002	3.4938312
170	0.017	3.4398992
171	0.0171	3.3851728
172	0.0172	3.3070364
173	0.0173	3.229913
174	0.017400000000000002	3.1979744
175	0.0175	3.226264
176	0.0176	3.208914
177	0.0177	3.204187
178	0.0178	3.2337327
179	0.0179	3.300234
180	0.018000000000000002	3.3809698
181	0.0181	3.416327
182	0.0182	3.4357212
183	0.0183	3.4145513
184	0.0184	3.4278142
185	0.018500000000000003	3.4560897
186	0.018600000000000002	3.4583411
187	0.0187	3.4778738
188	0.0188	3.4298184
189	0.0189	3.4631255
190	0.019	3.499051
191	0.019100000000000002	3.4604409
192	0.019200000000000002	3.439804
193	0.0193	3.4363158
194	0.0194	3.3994222
195	0.0195	3.4440558
196	0.0196	3.4641488
197	0.019700000000000002	3.5021422
198	0.0198	3.4822936
199	0.0199	3.4814806
200	0.02	3.462846
201	0.0201	3.4876523
202	0.020200000000000003	3.4845088
203	0.020300000000000002	3.4438396
204	0.0204	3.435533
205	0.0205	3.5212216
206	0.0206	3.5634015
207	0.0207	3.663505
208	0.020800000000000003	3.6796894
209	0.020900000000000002	3.6519868
210	0.021	3.6727967
211	0.0211	3.6902072
212	0.0212	3.7514064
213	0.0213	3.8384233
214	0.021400000000000002	3.915097
215	0.021500000000000002	4.015612
216	0.0216	4.009266
217	0.0217	4.008909
218	0.0218	3.9853544
219	0.0219	3.8734887
220	0.022000000000000002	3.7957153
221	0.0221	3.7675784
222	0.0222	3.7580066
223	0.0223	3.7737272
224	0.0224	3.7410595
225	0.022500000000000003	3.7151816
226	0.022600000000000002	3.6647718
227	0.0227	3.6572576
228	0.0228	3.6454327
229	0.0229	3.6497161
230	0.023	3.6778789
231	0.023100000000000002	3.7141328
232	0.023200000000000002	3.8361301
233	0.0233	3.9136627
234	0.0234	4.036697
235	0.0235	4.0874643
236	0.0236	4.1434054
237	0.023700000000000002	4.2745223
238	0.0238	4.4018292
239	0.0239	4.504101
240	0.024	4.6027994
241	0.0241	4.6589093
242	0.024200000000000003	4.7535243
243	0.024300000000000002	4.883801
244	0.0244	4.89226
245	0.0245	4.802882
246	0.0246	4.689544
247	0.0247	4.6293607
248	0.024800000000000003	4.534987
249	0.024900000000000002	4.4749265
250	0.025	4.454337
251	0.0251	4.4492636
252	0.0252	4.4150925
253	0.0253	4.3462186
254	0.025400000000000002	4.3529253
255	0.025500000000000002	4.4307184
256	0.0256	4.448277
257	0.0257	4.404441
258	0.0258	4.341666
259	0.025900000000000003	4.266685
260	0.026000000000000002	4.2119193
261	0.0261	4.1892734
262	0.0262	4.1729817
263	0.0263	4.118739
264	0.0264	3.9737475
265	0.026500000000000003	3.9213395
266	0.026600000000000002	3.8682902
267	0.0267	3.8674457
268	0.0268	3.8227525
269	0.0269	3.8022478
270	0.027	3.7202287
271	0.027100000000000003	3.685721
272	0.027200000000000002	3.6345477
273	0.0273	3.67326
274	0.0274	3.652835
275	0.0275	3.5899727
276	0.027600000000000003	3.5474858
277	0.027700000000000002	3.4348867
278	0.027800000000000002	3.3597374
279	0.0279	3.3195338
280	0.028	3.253328
281	0.0281	3.2026691
282	0.028200000000000003	3.2237358
283	0.028300000000000002	3.2129126
284	0.0284	3.1383946
285	0.0285	3.0883834
286	0.0286	3.1715915
287	0.0287	3.2147777
288	0.028800000000000003	3.1997898
289	0.028900000000000002	3.2404256
290	0.029	3.23666
291	0.0291	3.2780893
292	0.0292	3.225627
293	0.029300000000000003	3.1073496
294	0.029400000000000003	2.957863
295	0.029500000000000002	2.8831344
296	0.0296	2.784203
297	0.0297	2.6555347
298	0.0298	2.646519
299	0.029900000000000003	2.6312625
300	0.030000000000000002	2.6143978
301	0.030100000000000002	2.619963
302	0.0302	2.711352
303	0.0303	2.7408946
304	0.0304	2.7437503
305	0.030500000000000003	2.761849
306	0.030600000000000002	2.7838297
307	0.0307	2.8519611
308	0.0308	2.8803792
309	0.0309	2.8748581
310	0.031	2.8494766
311	0.031100000000000003	2.8724904
312	0.031200000000000002	2.9512913
313	0.0313	3.0117044
314	0.031400000000000004	3.0074918
315	0.0315	2.8866932
316	0.0316	2.821314
317	0.0317	2.878537
318	0.0318	2.7990146
319	0.031900000000000005	2.7566342
320	0.032	2.8057694
321	0.032100000000000004	2.8269763
322	0.0322	2.877623
323	0.0323	2.8462698
324	0.0324	2.8819072
325	0.0325	2.8490908
326	0.032600000000000004	2.930048
327	0.0327	2.9222848
328	0.0328	2.982969
329	0.0329	3.049888
330	0.033	3.1047812
331	0.033100000000000004	3.0517786
332	0.0332	2.990618
333	0.0333	2.8976502
334	0.0334	2.8397179
335	0.0335	2.8160002
336	0.033600000000000005	2.8378716
337	0.0337	2.811069
338	0.033800000000000004	2.8300455
339	0.0339	3.0388708
340	0.034	3.1543417
341	0.0341	3.1937468
342	0.0342	3.2826357
343	0.034300000000000004	3.285699
344	0.0344	3.289113
345	0.0345	3.283212
346	0.0346	3.2688298
347	0.0347	3.2395203
348	0.034800000000000005	3.2037225
349	0.0349	3.1213222
350	0.035	3.0985558
351	0.0351	3.1443775
352	0.0352	3.13028
353	0.035300000000000005	3.142946
354	0.0354	3.1988091
355	0.035500000000000004	3.211736
356	0.0356	3.2752752
357	0.0357	3.3289282
358	0.0358	3.3691475
359	0.0359	3.3765533
360	0.036000000000000004	3.3725097
361	0.0361	3.3201017
362	0.0362	3.284059
363	0.0363	3.3402371
364	0.0364	3.4221148
365	0.036500000000000005	3.4828582
366	0.0366	3.5646305
367	0.0367	3.5583937
368	0.0368	3.552589
369	0.0369	3.534538
370	0.037000000000000005	3.5257509
371	0.0371	3.5624712
372	0.037200000000000004	3.5298944
373	0.0373	3.5562909
374	0.0374	3.5752766
375	0.0375	3.586517
376	0.0376	3.5450132
377	0.037700000000000004	3.4923537
378	0.0378	3.3943748
379	0.0379	3.322176
380	0.038	3.290206
381	0.0381	3.3258073
382	0.038200000000000005	3.2496514
383	0.0383	3.2583425
384	0.038400000000000004	3.360041
385	0.0385	3.4100962
386	0.0386	3.4416525
387	0.038700000000000005	3.4207604
388	0.0388	3.3882098
389	0.038900000000000004	3.3645513
390	0.039	3.411534
391	0.0391	3.4077969
392	0.0392	3.3922386
393	0.0393	3.4158618
394	0.039400000000000004	3.463297
395	0.0395	3.4725611
396	0.0396	3.40097
397	0.0397	3.3790236
398	0.0398	3.3812563
399	0.039900000000000005	3.3422139
400	0.04	3.3509603
401	0.040100000000000004	3.4006295
402	0.0402	3.3870947
403	0.0403	3.3402164
404	0.040400000000000005	3.3259404
405	0.0405	3.3796196
406	0.040600000000000004	3.4142487
407	0.0407	3.4008794
408	0.0408	3.410459
409	0.0409	3.4277146
410	0.041	3.4522529
411	0.041100000000000005	3.4568138
412	0.0412	3.4497073
413	0.0413	3.4613016
414	0.0414	3.437003
415	0.0415	3.5182564
416	0.041600000000000005	3.5767431
417	0.0417	3.5577667
418	0.041800000000000004	3.5358808
419	0.0419	3.5881383
420	0.042	3.6571186
421	0.042100000000000005	3.6174357
422	0.0422	3.5539587
423	0.042300000000000004	3.525721
424	0.0424	3.5178218
425	0.0425	3.5549054
426	0.0426	3.639484
427	0.0427	3.7019367
428	0.042800000000000005	3.7451854
429	0.0429	3.7484806
430	0.043000000000000003	3.6730318
431	0.0431	3.6176946
432	0.0432	3.5653734
433	0.043300000000000005	3.5731463
434	0.0434	3.5739846
435	0.043500000000000004	3.5430684
436	0.0436	3.5024288
437	0.0437	3.5132618
438	0.0438	3.5730581
439	0.0439	3.635739
440	0.044000000000000004	3.6665583
441	0.0441	3.567444
442	0.0442	3.4281595
443	0.0443	3.336055
444	0.0444	3.334648
445	0.044500000000000005	3.2830822
446	0.0446	3.2299573
447	0.044700000000000004	3.189356
448	0.0448	3.1059413
449	0.0449	3.0792844
450	0.045000000000000005	3.0540254
451	0.0451	3.0709639
452	0.045200000000000004	3.1086283
453	0.0453	3.1780553
454	0.0454	3.3451486
455	0.0455	3.4989924
456	0.0456	3.500303
457	0.045700000000000005	3.5226579
458	0.0458	3.5226655
459	0.0459	3.5434644
460	0.046	3.5162766
461	0.0461	3.5723755
462	0.046200000000000005	3.5611231
463	0.0463	3.4770668
464	0.046400000000000004	3.4260468
465	0.0465	3.3440354
466	0.0466	3.2747254
467	0.046700000000000005	3.261275
468	0.0468	3.286488
469	0.046900000000000004	3.2450364
470	0.047	3.2383997
471	0.0471	3.1438246
472	0.0472	3.05551
473	0.0473	2.9943104
474	0.047400000000000005	2.984542
475	0.0475	3.0010245
476	0.0476	3.0819094
477	0.0477	3.084134
478	0.0478	3.0826685
479	0.047900000000000005	3.1796238
480	0.048	3.2685385
481	0.048100000000000004	3.4348946
482	0.0482	3.4952888
483	0.0483	3.511293
484	0.048400000000000006	3.5246089
485	0.0485	3.5289094
486	0.048600000000000004	3.5131257
487	0.0487	3.5064867
488	0.0488	3.4547694
489	0.0489	3.4439013
490	0.049	3.4709082
491	0.049100000000000005	3.4972606
492	0.0492	3.6243525
493	0.049300000000000004	3.705999
494	0.0494	3.8717797
495	0.0495	3.9161637
496	0.049600000000000005	3.993906
497	0.0497	3.980205
498	0.049800000000000004	3.9714596
499	0.0499	3.9335713
500	0.05	3.8373148
501	0.050100000000000006	3.6874387
502	0.0502	3.564394
503	0.050300000000000004	3.5284324
504	0.0504	3.4305031
505	0.0505	3.4025824
506	0.0506	3.3600883
507	0.0507	3.3190384
508	0.050800000000000005	3.3418038
509	0.0509	3.3010607
510	0.051000000000000004	3.2510607
511	0.0511	3.2685106
512	0.0512	3.3300297
513	0.051300000000000005	3.3852797
514	0.0514	3.3921337
515	0.051500000000000004	3.4473848
516	0.0516	3.5216873
517	0.0517	3.5981486
518	0.051800000000000006	3.5805976
519	0.0519	3.6182733
520	0.052000000000000005	3.6556463
521	0.0521	3.649837
522	0.0522	3.6640997
523	0.0523	3.6466193
524	0.0524	3.6880958
525	0.052500000000000005	3.680828
526	0.0526	3.691605
527	0.052700000000000004	3.668697
528	0.0528	3.6607094
529	0.0529	3.6547153
530	0.053000000000000005	3.6404302
531	0.0531	3.5677671
532	0.053200000000000004	3.5709949
533	0.0533	3.538027
534	0.0534	3.541077
535	0.053500000000000006	3.5838637
536	0.0536	3.6024265
537	0.053700000000000005	3.5687623
538	0.0538	3.58409
539	0.0539	3.6423473
540	0.054	3.6703246
541	0.0541	3.7027106
542	0.054200000000000005	3.771445
543	0.0543	3.8458323
544	0.054400000000000004	3.9176059
545	0.0545	3.9744473
546	0.0546	4.032662
547	0.054700000000000006	4.1021233
548	0.0548	4.1457267
549	0.054900000000000004	4.18008
550	0.055	4.188248
551	0.0551	4.2163515
552	0.055200000000000006	4.241768
553	0.0553	4.338225
554	0.055400000000000005	4.431307
555	0.0555	4.481108
556	0.055600000000000004	4.489524
557	0.0557	4.5101266
558	0.0558	4.483122
559	0.055900000000000005	4.5065475
560	0.056	4.557424
561	0.056100000000000004	4.6370482
562	0.0562	4.702334
563	0.0563	4.750807
564	0.056400000000000006	4.767938
565	0.0565	4.8152747
566	0.056600000000000004	4.844875
567	0.0567	4.8501153
568	0.0568	4.8678083
569	0.056900000000000006	4.8599825
570	0.057	4.8970075
571	0.057100000000000005	4.8924637
572	0.0572	4.87663
573	0.057300000000000004	4.880082
574	0.0574	4.8899426
575	0.0575	4.8488884
576	0.057600000000000005	4.7600436
577	0.0577	4.6890035
578	0.057800000000000004	4.576728
579	0.0579	4.478722
580	0.058	4.3881116
581	0.058100000000000006	4.3146806
582	0.0582	4.2429543
583	0.058300000000000005	4.208945
584	0.0584	4.193171
585	0.0585	4.193398
586	0.058600000000000006	4.1829104
587	0.0587	4.1460404
588	0.058800000000000005	4.0683537
589	0.0589	3.95774
590	0.059000000000000004	3.8413217
591	0.0591	3.754942
592	0.0592	3.695694
593	0.059300000000000005	3.6475923
594	0.0594	3.6484232
595	0.059500000000000004	3.6721673
596	0.0596	3.6901813
597	0.0597	3.7308357
598	0.059800000000000006	3.778205
599	0.0599	3.890938
600	0.060000000000000005	4.0139265
601	0.0601	4.1675515
602	0.060200000000000004	4.262093
603	0.0603	4.2842383
604	0.0604	4.241576
605	0.060500000000000005	4.253377
606	0.0606	4.290451
607	0.060700000000000004	4.290277
608	0.0608	4.3357835
609	0.0609	4.3559194
610	0.061000000000000006	4.3602443
611	0.0611	4.3630166
612	0.061200000000000004	4.366956
613	0.0613	4.376791
614	0.0614	4.3373847
615	0.061500000000000006	4.3343377
616	0.0616	4.2601433
617	0.061700000000000005	4.156156
618	0.0618	4.0991654
619	0.061900000000000004	4.0126405
620	0.062	3.90014
621	0.0621	3.7941155
622	0.062200000000000005	3.7416334
623	0.0623	3.7465267
624	0.062400000000000004	3.729733
625	0.0625	3.7619305
626	0.0626	3.7363763
627	0.0627	3.6886103
628	0.06280000000000001	3.6252253
629	0.0629	3.578531
630	0.063	3.5572176
631	0.0631	3.584308
632	0.0632	3.5838256
633	0.06330000000000001	3.5909326
634	0.0634	3.6735063
635	0.0635	3.7099216
636	0.0636	3.7385426
637	0.0637	3.7099903
638	0.06380000000000001	3.659614
639	0.0639	3.612218
640	0.064	3.5544977
641	0.0641	3.4865417
642	0.06420000000000001	3.459943
643	0.06430000000000001	3.4592183
644	0.0644	3.445061
645	0.0645	3.40994
646	0.0646	3.4213412
647	0.06470000000000001	3.468008
648	0.0648	3.5032368
649	0.0649	3.545685
650	0.065	3.581945
651	0.0651	3.598148
652	0.06520000000000001	3.6091
653	0.0653	3.6471813
654	0.0654	3.674216
655	0.0655	3.7045135
656	0.0656	3.685627
657	0.06570000000000001	3.601407
658	0.0658	3.5328712
659	0.0659	3.418058
660	0.066	3.3004093
661	0.0661	3.1919987
662	0.06620000000000001	3.070421
663	0.0663	3.0195527
664	0.0664	2.9974651
665	0.0665	2.9847617
666	0.0666	3.0200214
667	0.06670000000000001	3.0350409
668	0.0668	3.0553415
669	0.0669	3.0585878
670	0.067	3.0629027
671	0.0671	3.0540621
672	0.06720000000000001	3.2183855
673	0.0673	3.3573313
674	0.0674	3.406029
675	0.0675	3.434891
676	0.06760000000000001	3.448796
677	0.06770000000000001	3.487996
678	0.0678	3.4446008
679	0.0679	3.4172468
680	0.068	3.4181008
681	0.06810000000000001	3.4093528
682	0.0682	3.381765
683	0.0683	3.281859
684	0.0684	3.19822
685	0.0685	3.1563354
686	0.06860000000000001	3.2114213
687	0.0687	3.296535
688	0.0688	3.3346815
689	0.0689	3.3224223
690	0.069	3.3678122
691	0.06910000000000001	3.4294918
692	0.0692	3.5919538
693	0.0693	3.6539943
694	0.0694	3.6356287
695	0.0695	3.6136398
696	0.06960000000000001	3.555191
697	0.0697	3.5554512
698	0.0698	3.618209
699	0.0699	3.664893
700	0.07	3.6460514
701	0.07010000000000001	3.577357
702	0.0702	3.4671936
703	0.0703	3.3560007
704	0.0704	3.2745876
705	0.07050000000000001	3.2082474
706	0.07060000000000001	3.1447544
707	0.0707	3.1855555
708	0.0708	3.1941316
709	0.0709	3.2203457
710	0.07100000000000001	3.2925246
711	0.0711	3.3862147
712	0.0712	3.4307096
713	0.0713	3.401481
714	0.0714	3.4471173
715	0.07150000000000001	3.546253
716	0.0716	3.6049738
717	0.0717	3.6307685
718	0.0718	3.6995244
719	0.0719	3.699483
720	0.07200000000000001	3.6056662
721	0.0721	3.5325222
722	0.0722	3.5251489
723	0.0723	3.4396944
724	0.0724	3.2677853
725	0.07250000000000001	3.1170952
726	0.0726	2.8738563
727	0.0727	2.7435434
728	0.0728	2.7054522
729	0.0729	2.722926
730	0.07300000000000001	2.7538123
731	0.0731	2.7790391
732	0.0732	2.7992303
733	0.0733	2.8148704
734	0.0734	2.7948847
735	0.07350000000000001	2.7840393
736	0.0736	2.772674
737	0.0737	2.741483
738	0.0738	2.7011209
739	0.07390000000000001	2.6766841
740	0.07400000000000001	2.606866
741	0.0741	2.554401
742	0.0742	2.5413165
743	0.0743	2.523344
744	0.07440000000000001	2.5939465
745	0.0745	2.7044983
746	0.0746	2.8036504
747	0.0747	2.914687
748	0.0748	2.9577599
749	0.07490000000000001	3.003716
750	0.075	3.0239644
751	0.0751	3.0216727
752	0.0752	3.0661578
753	0.0753	3.0969133
754	0.07540000000000001	3.053847
755	0.0755	3.007026
756	0.0756	2.9906044
757	0.0757	2.928155
758	0.0758	2.857658
759	0.07590000000000001	2.756727
760	0.076	2.64383
761	0.0761	2.54276
762	0.0762	2.4829807
763	0.0763	2.5249572
764	0.07640000000000001	2.571902
765	0.0765	2.629034
766	0.0766	2.8081462
767	0.0767	2.9715998
768	0.07680000000000001	3.002272
769	0.07690000000000001	3.0263703
770	0.077	3.039208
771	0.0771	2.912797
772	0.0772	2.772016
773	0.07730000000000001	2.7182941
774	0.07740000000000001	2.697814
775	0.0775	2.7606409
776	0.0776	2.838006
777	0.0777	2.9330168
778	0.07780000000000001	2.9770842
779	0.0779	3.1053352
780	0.078	3.232562
781	0.0781	3.2162964
782	0.0782	3.187395
783	0.07830000000000001	3.2477756
784	0.0784	3.2484145
785	0.0785	3.2385266
786	0.0786	3.2024865
787	0.0787	3.1991527
788	0.07880000000000001	3.2422152
789	0.0789	3.2808437
790	0.079	3.3721664
791	0.0791	3.4044275
792	0.0792	3.4224322
793	0.07930000000000001	3.4346278
794	0.0794	3.4614594
795	0.0795	3.4337752
796	0.0796	3.3953493
797	0.07970000000000001	3.3109617
798	0.07980000000000001	3.221617
799	0.0799	3.1953323
800	0.08	3.1895723
801	0.0801	3.2558532
802	0.08020000000000001	3.3126647
803	0.08030000000000001	3.3598113
804	0.0804	3.317762
805	0.0805	3.2674065
806	0.0806	3.1759617
807	0.08070000000000001	3.111841
808	0.08080000000000001	3.1605194
809	0.0809	3.213398
810	0.081	3.221816
811	0.0811	3.245735
812	0.08120000000000001	3.2341897
813	0.0813	3.2367857
814	0.0814	3.2636786
815	0.0815	3.3287027
816	0.0816	3.3511808
817	0.08170000000000001	3.3814743
818	0.0818	3.3961887
819	0.0819	3.4284062
820	0.082	3.4896758
821	0.0821	3.6248946
822	0.08220000000000001	3.7357733
823	0.0823	3.786245
824	0.0824	3.7877488
825	0.0825	3.7081513
826	0.0826	3.6903048
827	0.08270000000000001	3.7096212
828	0.0828	3.7271948
829	0.0829	3.7623146
830	0.083	3.790286
831	0.08310000000000001	3.8249156
832	0.08320000000000001	3.9031153
833	0.0833	3.9792335
834	0.0834	4.0964813
835	0.0835	4.1378336
836	0.08360000000000001	4.2293415
837	0.08370000000000001	4.2753534
838	0.0838	4.3392406
839	0.0839	4.323492
840	0.084	4.234082
841	0.08410000000000001	4.1110477
842	0.08420000000000001	3.9511793
843	0.0843	3.8587954
844	0.0844	3.8082812
845	0.0845	3.7374637
846	0.08460000000000001	3.6159704
847	0.0847	3.589591
848	0.0848	3.5517733
849	0.0849	3.6049833
850	0.085	3.63582
851	0.08510000000000001	3.6241486
852	0.0852	3.6613522
853	0.0853	3.7018647
854	0.0854	3.7103138
855	0.0855	3.6681738
856	0.08560000000000001	3.6286855
857	0.0857	3.555687
858	0.0858	3.4780076
859	0.0859	3.4069118
860	0.08600000000000001	3.3772752
861	0.08610000000000001	3.3563268
862	0.0862	3.335842
863	0.0863	3.3641877
864	0.0864	3.3667238
865	0.08650000000000001	3.4224033
866	0.08660000000000001	3.3990602
867	0.0867	3.5073006
868	0.0868	3.6366782
869	0.0869	3.7482493
870	0.08700000000000001	3.8122435
871	0.08710000000000001	3.824591
872	0.0872	3.804658
873	0.0873	3.823728
874	0.0874	3.8229651
875	0.08750000000000001	3.8250422
876	0.0876	3.8855019
877	0.0877	3.9746912
878	0.0878	4.031206
879	0.0879	4.1055064
880	0.08800000000000001	4.120844
881	0.0881	4.113667
882	0.0882	4.013576
883	0.0883	3.9813776
884	0.0884	4.0098834
885	0.08850000000000001	4.1237807
886	0.0886	4.326632
887	0.0887	4.5568767
888	0.0888	4.7606096
889	0.0889	4.9251585
890	0.08900000000000001	5.101891
891	0.0891	5.305396
892	0.0892	5.406736
893	0.0893	5.426571
894	0.08940000000000001	5.4273367
895	0.08950000000000001	5.4380264
896	0.0896	5.4670243
897	0.0897	5.4680686
898	0.0898	5.412245
899	0.08990000000000001	5.45405
900	0.09000000000000001	5.547744
901	0.0901	5.676387
902	0.0902	5.744014
903	0.0903	5.7777467
904	0.09040000000000001	5.8336535
905	0.09050000000000001	5.8630433
906	0.0906	5.9098873
907	0.0907	5.946114
908	0.0908	5.904913
909	0.09090000000000001	5.8698153
910	0.091	5.85564
911	0.0911	5.858694
912	0.0912	5.864324
913	0.0913	5.8618197
914	0.09140000000000001	5.8326
915	0.0915	5.819101
916	0.0916	5.838524
917	0.0917	5.928553
918	0.0918	5.967513
919	0.09190000000000001	5.9491425
920	0.092	5.957354
921	0.0921	5.9712496
922	0.0922	5.9699626
923	0.09230000000000001	5.920566
924	0.09240000000000001	5.862692
925	0.0925	5.7665563
926	0.0926	5.715335
927	0.0927	5.729294
928	0.09280000000000001	5.748754
929	0.09290000000000001	5.788189
930	0.093	5.894949
931	0.0931	5.968733
932	0.0932	6.0350137
933	0.09330000000000001	6.0971894
934	0.09340000000000001	6.0781007
935	0.0935	6.0391283
936	0.0936	6.0213885
937	0.0937	6.0029535
938	0.09380000000000001	6.0432878
939	0.09390000000000001	6.0423656
940	0.094	6.0044875
941	0.0941	5.91808
942	0.0942	5.785156
943	0.09430000000000001	5.690332
944	0.0944	5.598392
945	0.0945	5.5116625
946	0.0946	5.452589
947	0.0947	5.455309
948	0.09480000000000001	5.4088206
949	0.0949	5.3942013
950	0.095	5.351289
951	0.0951	5.2543387
952	0.0952	5.2695427
953	0.09530000000000001	5.296227
954	0.0954	5.330244
955	0.0955	5.287344
956	0.0956	5.2111735
957	0.09570000000000001	5.168433
958	0.09580000000000001	5.1611786
959	0.0959	5.129075
960	0.096	5.070115
961	0.0961	4.901476
962	0.09620000000000001	4.693924
963	0.09630000000000001	4.5683374
964	0.0964	4.550171
965	0.0965	4.5083036
966	0.0966	4.382963
967	0.09670000000000001	4.2691193
968	0.09680000000000001	4.163527
969	0.0969	4.06747
970	0.097	3.9847167
971	0.0971	3.906896
972	0.09720000000000001	3.8365529
973	0.09730000000000001	3.7971213
974	0.0974	3.7198775
975	0.0975	3.6066852
976	0.0976	3.5753825
977	0.09770000000000001	3.545473
978	0.0978	3.6044085
979	0.0979	3.6898117
980	0.098	3.7645786
981	0.0981	3.7362936
982	0.09820000000000001	3.693694
983	0.0983	3.6776001
984	0.0984	3.6725006
985	0.0985	3.6142294
986	0.09860000000000001	3.5395348
987	0.09870000000000001	3.517031
988	0.0988	3.5046647
989	0.0989	3.4971185
990	0.099	3.516935
991	0.09910000000000001	3.501831
992	0.09920000000000001	3.5302615
993	0.0993	3.613398
994	0.0994	3.6803136
995	0.0995	3.7215948
996	0.09960000000000001	3.7790234
997	0.09970000000000001	3.8007758
998	0.0998	3.7780743
999	0.0999	3.7561069
1000	0.1	3.7804976
1001	0.10010000000000001	3.902506
1002	0.10020000000000001	3.9627285
1003	0.1003	3.9517167
1004	0.1004	3.9578767
1005	0.1005	3.9469135
1006	0.10060000000000001	3.9116683
1007	0.10070000000000001	3.8583798
1008	0.1008	3.788283
1009	0.1009	3.72148
1010	0.101	3.7173638
1011	0.10110000000000001	3.746719
1012	0.1012	3.750624
1013	0.1013	3.844664
1014	0.1014	3.9361334
1015	0.1015	4.0070076
1016	0.10160000000000001	4.0666437
1017	0.1017	4.161575
1018	0.1018	4.1885448
1019	0.1019	4.2073917
1020	0.10200000000000001	4.22234
1021	0.10210000000000001	4.243414
1022	0.1022	4.163409
1023	0.1023	4.1150317
1024	0.1024	4.0604076
1025	0.10250000000000001	3.9630902
1026	0.10260000000000001	3.860678
1027	0.1027	3.790475
1028	0.1028	3.7589924
1029	0.1029	3.7132149
1030	0.10300000000000001	3.6278622
1031	0.10310000000000001	3.5700788
1032	0.1032	3.546545
1033	0.1033	3.524291
1034	0.1034	3.4431272
1035	0.10350000000000001	3.372796
1036	0.10360000000000001	3.380212
1037	0.1037	3.4162192
1038	0.1038	3.4282918
1039	0.1039	3.4559321
1040	0.10400000000000001	3.4608939
1041	0.1041	3.5547886
1042	0.1042	3.6224444
1043	0.1043	3.661956
1044	0.1044	3.6865816
1045	0.10450000000000001	3.594957
1046	0.1046	3.5121527
1047	0.1047	3.4707973
1048	0.1048	3.3835142
1049	0.10490000000000001	3.3956544
1050	0.10500000000000001	3.4215117
1051	0.1051	3.522568
1052	0.1052	3.5958154
1053	0.1053	3.6647682
1054	0.10540000000000001	3.6906002
1055	0.10550000000000001	3.688182
1056	0.1056	3.7121913
1057	0.1057	3.767895
1058	0.1058	3.8638306
1059	0.10590000000000001	3.9077816
1060	0.10600000000000001	3.912076
1061	0.1061	3.8827543
1062	0.1062	3.95402
1063	0.1063	3.9420338
1064	0.10640000000000001	3.9444425
1065	0.10650000000000001	3.9795926
1066	0.1066	3.986532
1067	0.1067	4.075264
1068	0.1068	4.1565957
1069	0.10690000000000001	4.2176247
1070	0.10700000000000001	4.2113376
1071	0.1071	4.1523824
1072	0.1072	4.055542
1073	0.1073	3.9656403
1074	0.10740000000000001	3.8809974
1075	0.1075	3.809159
1076	0.1076	3.7227945
1077	0.1077	3.718993
1078	0.1078	3.7519248
1079	0.10790000000000001	3.7467532
1080	0.108	3.7279365
1081	0.1081	3.681561
1082	0.1082	3.7154813
1083	0.10830000000000001	3.756273
1084	0.10840000000000001	3.8641407
1085	0.1085	3.9857666
1086	0.1086	4.1139956
1087	0.1087	4.2463512
1088	0.10880000000000001	4.357189
1089	0.10890000000000001	4.4158044
1090	0.109	4.5068855
1091	0.1091	4.569465
1092	0.1092	4.5732913
1093	0.10930000000000001	4.6028657
1094	0.10940000000000001	4.547863
1095	0.1095	4.50046
1096	0.1096	4.5486965
1097	0.1097	4.526134
1098	0.10980000000000001	4.542214
1099	0.10990000000000001	4.5009956
1100	0.11	4.518449
1101	0.1101	4.529639
1102	0.1102	4.6189055
1103	0.11030000000000001	4.695438
1104	0.11040000000000001	4.760985
1105	0.1105	4.828778
1106	0.1106	4.8380094
1107	0.1107	4.907422
1108	0.11080000000000001	5.0165405
1109	0.1109	5.127281
1110	0.111	5.1577444
1111	0.1111	5.19326
1112	0.11120000000000001	5.257516
1113	0.11130000000000001	5.2930145
1114	0.1114	5.2822886
1115	0.1115	5.297722
1116	0.1116	5.280407
1117	0.11170000000000001	5.250527
1118	0.11180000000000001	5.185193
1119	0.1119	5.1300325
1120	0.112	5.142573
1121	0.1121	5.168338
1122	0.11220000000000001	5.1849604
1123	0.11230000000000001	5.224816
1124	0.1124	5.205288
1125	0.1125	5.140046
1126	0.1126	5.170224
1127	0.11270000000000001	5.140483
1128	0.11280000000000001	5.11521
1129	0.1129	5.1784
1130	0.113	5.1732903
1131	0.1131	5.1007843
1132	0.11320000000000001	5.0803967
1133	0.11330000000000001	5.0753775
1134	0.1134	5.054218
1135	0.1135	5.0012193
1136	0.1136	4.872487
1137	0.11370000000000001	4.703823
1138	0.11380000000000001	4.6258354
1139	0.1139	4.650662
1140	0.114	4.7199855
1141	0.11410000000000001	4.7797313
1142	0.11420000000000001	4.826572
1143	0.1143	4.837227
1144	0.1144	4.8429446
1145	0.1145	4.846851
1146	0.11460000000000001	4.8689227
1147	0.11470000000000001	4.8753495
1148	0.1148	4.8579698
1149	0.1149	4.871342
1150	0.115	4.8393054
1151	0.11510000000000001	4.8100443
1152	0.11520000000000001	4.8824124
1153	0.1153	5.020425
1154	0.1154	5.1534996
1155	0.1155	5.2140245
1156	0.11560000000000001	5.168685
1157	0.11570000000000001	5.1032343
1158	0.1158	5.035411
1159	0.1159	4.991583
1160	0.116	4.885562
1161	0.11610000000000001	4.814467
1162	0.11620000000000001	4.762717
1163	0.1163	4.7411513
1164	0.1164	4.703302
1165	0.1165	4.6651745
1166	0.11660000000000001	4.5909953
1167	0.11670000000000001	4.4561276
1168	0.1168	4.261304
1169	0.1169	4.0353937
1170	0.117	3.8894928
1171	0.11710000000000001	3.784415
1172	0.11720000000000001	3.6866596
1173	0.1173	3.6315184
1174	0.1174	3.6552045
1175	0.11750000000000001	3.732814
1176	0.11760000000000001	3.753836
1177	0.1177	3.7656972
1178	0.1178	3.7341118
1179	0.1179	3.7053585
1180	0.11800000000000001	3.7105167
1181	0.11810000000000001	3.7419872
1182	0.1182	3.7926204
1183	0.1183	3.8021517
1184	0.1184	3.7682946
1185	0.11850000000000001	3.741229
1186	0.11860000000000001	3.7556882
1187	0.1187	3.6818056
1188	0.1188	3.6180916
1189	0.1189	3.6077917
1190	0.11900000000000001	3.640602
1191	0.11910000000000001	3.643397
1192	0.1192	3.6047175
1193	0.1193	3.5749707
1194	0.1194	3.5792637
1195	0.11950000000000001	3.5884
1196	0.11960000000000001	3.643926
1197	0.1197	3.6737502
1198	0.1198	3.7112079
1199	0.1199	3.7128835
1200	0.12000000000000001	3.6307914
1201	0.12010000000000001	3.52675
1202	0.1202	3.5865295
1203	0.1203	3.566642
1204	0.12040000000000001	3.5502214
1205	0.12050000000000001	3.5773253
1206	0.1206	3.6569548
1207	0.1207	3.6993732
1208	0.1208	3.7532756
1209	0.12090000000000001	3.752297
1210	0.12100000000000001	3.665755
1211	0.1211	3.5906003
1212	0.1212	3.5690858
1213	0.1213	3.5127974
1214	0.12140000000000001	3.4918005
1215	0.12150000000000001	3.5182817
1216	0.1216	3.5439487
1217	0.1217	3.602454
1218	0.1218	3.6163626
1219	0.12190000000000001	3.6068141
1220	0.12200000000000001	3.6049037
1221	0.1221	3.5541115
1222	0.1222	3.5307128
1223	0.1223	3.5426338
1224	0.12240000000000001	3.483861
1225	0.12250000000000001	3.4584846
1226	0.1226	3.4732487
1227	0.1227	3.5106559
1228	0.1228	3.6447651
1229	0.12290000000000001	3.7167118
1230	0.12300000000000001	3.781559
1231	0.1231	3.8068922
1232	0.1232	3.802141
1233	0.1233	3.8110526
1234	0.12340000000000001	3.7958834
1235	0.12350000000000001	3.865009
1236	0.1236	3.929702
1237	0.1237	3.880006
1238	0.12380000000000001	3.8618648
1239	0.12390000000000001	3.876561
1240	0.124	3.8782797
1241	0.1241	3.85119
1242	0.1242	3.862971
1243	0.12430000000000001	3.8841257
1244	0.12440000000000001	3.8689501
1245	0.1245	3.8826044
1246	0.1246	3.8882253
1247	0.1247	4.0003085
1248	0.12480000000000001	4.0251436
1249	0.12490000000000001	4.0977583
1250	0.125	4.0689096
1251	0.12510000000000002	4.0667644
1252	0.1252	4.070782
1253	0.1253	4.1153607
1254	0.1254	4.1400003
1255	0.1255	4.1474442
1256	0.12560000000000002	4.2071133
1257	0.1257	4.1779284
1258	0.1258	4.287769
1259	0.1259	4.351089
1260	0.126	4.3248363
1261	0.12610000000000002	4.257436
1262	0.1262	4.182596
1263	0.1263	4.153613
1264	0.1264	4.0877223
1265	0.1265	3.9739065
1266	0.12660000000000002	3.9756835
1267	0.1267	3.9689016
1268	0.1268	4.003214
1269	0.1269	4.0117097
1270	0.127	4.059374
1271	0.12710000000000002	4.1005664
1272	0.1272	4.059246
1273	0.1273	4.026945
1274	0.1274	4.042294
1275	0.1275	4.0077553
1276	0.12760000000000002	4.044702
1277	0.1277	3.9732065
1278	0.1278	3.8887022
1279	0.1279	3.7966886
1280	0.128	3.7200727
1281	0.12810000000000002	3.6494505
1282	0.1282	3.5709639
1283	0.1283	3.4279363
1284	0.12840000000000001	3.3312843
1285	0.1285	3.289366
1286	0.12860000000000002	3.331444
1287	0.1287	3.3541133
1288	0.1288	3.35877
1289	0.12890000000000001	3.4250247
1290	0.129	3.4796107
1291	0.1291	3.5097435
1292	0.1292	3.5099525
1293	0.1293	3.5707908
1294	0.12940000000000002	3.5566645
1295	0.1295	3.5630379
1296	0.1296	3.6589186
1297	0.1297	3.7300692
1298	0.1298	3.7691727
1299	0.12990000000000002	3.7881706
1300	0.13	3.8841662
1301	0.1301	3.926748
1302	0.1302	3.881989
1303	0.1303	3.852993
1304	0.13040000000000002	3.8406787
1305	0.1305	3.754542
1306	0.1306	3.6450074
1307	0.1307	3.6526992
1308	0.1308	3.6840537
1309	0.13090000000000002	3.7710974
1310	0.131	3.8157058
1311	0.1311	3.865801
1312	0.1312	3.9225497
1313	0.1313	3.9946675
1314	0.13140000000000002	4.01355
1315	0.1315	3.999307
1316	0.1316	3.9588773
1317	0.1317	3.8813787
1318	0.1318	3.7446022
1319	0.13190000000000002	3.6419814
1320	0.132	3.4730973
1321	0.1321	3.3957193
1322	0.1322	3.3352268
1323	0.1323	3.4600127
1324	0.13240000000000002	3.4237192
1325	0.1325	3.3804238
1326	0.1326	3.350726
1327	0.1327	3.3996394
1328	0.1328	3.4867346
1329	0.13290000000000002	3.5638921
1330	0.133	3.5477664
1331	0.1331	3.5189314
1332	0.1332	3.538639
1333	0.1333	3.5609684
1334	0.13340000000000002	3.5637176
1335	0.1335	3.5165021
1336	0.1336	3.4241655
1337	0.1337	3.44718
1338	0.1338	3.4591086
1339	0.13390000000000002	3.45957
1340	0.134	3.4338071
1341	0.1341	3.4496565
1342	0.1342	3.2952285
1343	0.1343	3.17375
1344	0.13440000000000002	3.1066825
1345	0.1345	3.0629346
1346	0.1346	3.023492
1347	0.13470000000000001	3.0334277
1348	0.1348	2.9720755
1349	0.13490000000000002	2.9222324
1350	0.135	2.9017549
1351	0.1351	2.9249437
1352	0.13520000000000001	2.9961853
1353	0.1353	3.0229294
1354	0.13540000000000002	3.097884
1355	0.1355	3.1452923
1356	0.1356	3.1931024
1357	0.13570000000000002	3.2623723
1358	0.1358	3.3832018
1359	0.1359	3.456704
1360	0.136	3.5103095
1361	0.1361	3.471478
1362	0.13620000000000002	3.4306726
1363	0.1363	3.4247396
1364	0.1364	3.5286055
1365	0.1365	3.6320224
1366	0.1366	3.794548
1367	0.13670000000000002	3.9957912
1368	0.1368	4.120694
1369	0.1369	4.1443934
1370	0.137	4.149904
1371	0.1371	4.171641
1372	0.13720000000000002	4.1989517
1373	0.1373	4.16035
1374	0.1374	4.135892
1375	0.1375	4.1243014
1376	0.1376	4.116898
1377	0.13770000000000002	4.1419244
1378	0.1378	4.236733
1379	0.1379	4.2826953
1380	0.138	4.2402143
1381	0.1381	4.1817665
1382	0.13820000000000002	4.103606
1383	0.1383	3.9726365
1384	0.1384	3.8849454
1385	0.1385	3.8694189
1386	0.1386	3.831431
1387	0.13870000000000002	3.8075993
1388	0.1388	3.7983947
1389	0.1389	3.776408
1390	0.139	3.7390077
1391	0.1391	3.6197543
1392	0.13920000000000002	3.4611318
1393	0.1393	3.4096985
1394	0.1394	3.3752832
1395	0.1395	3.3420882
1396	0.1396	3.3571105
1397	0.13970000000000002	3.356884
1398	0.1398	3.410586
1399	0.1399	3.3968883
1400	0.14	3.4036934
1401	0.1401	3.3845584
1402	0.14020000000000002	3.3839107
1403	0.1403	3.3632002
1404	0.1404	3.3270106
1405	0.1405	3.2776694
1406	0.1406	3.253818
1407	0.14070000000000002	3.2112784
1408	0.1408	3.2360082
1409	0.1409	3.2695763
1410	0.14100000000000001	3.2224596
1411	0.1411	3.2439659
1412	0.14120000000000002	3.312512
1413	0.1413	3.4210205
1414	0.1414	3.4577873
1415	0.14150000000000001	3.5119588
1416	0.1416	3.5960164
1417	0.14170000000000002	3.7120552
1418	0.1418	3.8255026
1419	0.1419	3.9699814
1420	0.14200000000000002	4.0755043
1421	0.1421	4.2021565
1422	0.1422	4.23598
1423	0.1423	4.263645
1424	0.1424	4.349736
1425	0.14250000000000002	4.352636
1426	0.1426	4.3380785
1427	0.1427	4.4426465
1428	0.1428	4.508925
1429	0.1429	4.468785
1430	0.14300000000000002	4.3623705
1431	0.1431	4.373175
1432	0.1432	4.3979883
1433	0.1433	4.3424096
1434	0.1434	4.308646
1435	0.14350000000000002	4.3434715
1436	0.1436	4.403454
1437	0.1437	4.424779
1438	0.1438	4.475485
1439	0.1439	4.4458265
1440	0.14400000000000002	4.336196
1441	0.1441	4.2928553
1442	0.1442	4.335334
1443	0.1443	4.3769794
1444	0.1444	4.3285427
1445	0.14450000000000002	4.1957774
1446	0.1446	4.0584307
1447	0.1447	3.9709747
1448	0.1448	3.958515
1449	0.1449	3.9495695
1450	0.14500000000000002	4.003817
1451	0.1451	4.068988
1452	0.1452	4.165651
1453	0.1453	4.1992164
1454	0.1454	4.2787647
1455	0.14550000000000002	4.3248034
1456	0.1456	4.2923636
1457	0.1457	4.273486
1458	0.1458	4.1974196
1459	0.1459	4.1159134
1460	0.14600000000000002	4.0539474
1461	0.1461	4.010584
1462	0.1462	3.9849398
1463	0.1463	4.0535274
1464	0.1464	4.163478
1465	0.14650000000000002	4.2624927
1466	0.1466	4.303199
1467	0.1467	4.2828026
1468	0.1468	4.2602315
1469	0.1469	4.281621
1470	0.14700000000000002	4.281759
1471	0.1471	4.3349743
1472	0.1472	4.394324
1473	0.14730000000000001	4.478832
1474	0.1474	4.529009
1475	0.14750000000000002	4.468551
1476	0.1476	4.384798
1477	0.1477	4.371618
1478	0.14780000000000001	4.33006
1479	0.1479	4.2808256
1480	0.14800000000000002	4.354095
1481	0.1481	4.4339366
1482	0.1482	4.4358993
1483	0.14830000000000002	4.4913635
1484	0.1484	4.532713
1485	0.14850000000000002	4.579936
1486	0.1486	4.620803
1487	0.1487	4.7082763
1488	0.14880000000000002	4.8148417
1489	0.1489	4.8998895
1490	0.149	4.9365635
1491	0.1491	4.9877076
1492	0.1492	5.13998
1493	0.14930000000000002	5.3209157
1494	0.1494	5.422029
1495	0.1495	5.527759
1496	0.1496	5.5704637
1497	0.1497	5.6222687
1498	0.14980000000000002	5.690889
1499	0.1499	5.7901554
1500	0.15	5.846278
1501	0.1501	5.8409843
1502	0.1502	5.8713613
1503	0.15030000000000002	5.8190675
1504	0.1504	5.804138
1505	0.1505	5.739327
1506	0.1506	5.6514807
1507	0.1507	5.4345064
1508	0.15080000000000002	5.2466807
1509	0.1509	5.1281776
1510	0.151	5.071875
1511	0.1511	5.098549
1512	0.1512	5.019317
1513	0.15130000000000002	4.9091005
1514	0.1514	4.888595
1515	0.1515	4.863627
1516	0.1516	4.799642
1517	0.1517	4.7071
1518	0.15180000000000002	4.6489344
1519	0.1519	4.5573416
1520	0.152	4.5393567
1521	0.1521	4.4075336
1522	0.1522	4.330673
1523	0.15230000000000002	4.346029
1524	0.1524	4.4468775
1525	0.1525	4.4554877
1526	0.1526	4.6066647
1527	0.1527	4.714367
1528	0.15280000000000002	4.7889247
1529	0.1529	4.741605
1530	0.153	4.683769
1531	0.1531	4.6274977
1532	0.1532	4.6452765
1533	0.15330000000000002	4.655299
1534	0.1534	4.636842
1535	0.1535	4.560817
1536	0.15360000000000001	4.4874616
1537	0.1537	4.422875
1538	0.15380000000000002	4.287927
1539	0.1539	4.2086396
1540	0.154	4.2122526
1541	0.15410000000000001	4.117099
1542	0.1542	4.0609517
1543	0.15430000000000002	4.1039243
1544	0.1544	4.1564603
1545	0.1545	4.215145
1546	0.15460000000000002	4.2647233
1547	0.1547	4.20807
1548	0.15480000000000002	4.161923
1549	0.1549	4.148596
1550	0.155	4.1367245
1551	0.15510000000000002	4.0964146
1552	0.1552	4.0168552
1553	0.1553	3.9783409
1554	0.1554	3.947741
1555	0.1555	3.9208045
1556	0.15560000000000002	3.8674362
1557	0.1557	3.8694885
1558	0.1558	3.8900907
1559	0.1559	3.9318895
1560	0.156	3.973528
1561	0.15610000000000002	4.013027
1562	0.1562	4.096809
1563	0.1563	4.097088
1564	0.1564	4.094485
1565	0.1565	4.0819364
1566	0.15660000000000002	4.133175
1567	0.1567	4.223141
1568	0.1568	4.2780113
1569	0.1569	4.2582912
1570	0.157	4.1955905
1571	0.15710000000000002	4.151343
1572	0.1572	4.125247
1573	0.1573	4.041841
1574	0.1574	4.0100026
1575	0.1575	4.0219984
1576	0.15760000000000002	4.062975
1577	0.1577	4.114472
1578	0.1578	4.131355
1579	0.1579	4.1333003
1580	0.158	4.1412983
1581	0.15810000000000002	4.135515
1582	0.1582	4.1303315
1583	0.1583	4.070322
1584	0.1584	4.1053524
1585	0.1585	4.090858
1586	0.15860000000000002	4.06223
1587	0.1587	4.0197706
1588	0.1588	4.029298
1589	0.1589	4.052554
1590	0.159	4.051627
1591	0.15910000000000002	4.009742
1592	0.1592	4.0084033
1593	0.1593	4.009644
1594	0.15940000000000001	4.038411
1595	0.1595	4.05598
1596	0.15960000000000002	4.0553656
1597	0.1597	4.026475
1598	0.1598	3.9248812
1599	0.15990000000000001	3.8828406
1600	0.16	3.897716
1601	0.16010000000000002	3.9347026
1602	0.1602	3.9666035
1603	0.1603	4.037076
1604	0.16040000000000001	4.132014
1605	0.1605	4.2576237
1606	0.16060000000000002	4.391615
1607	0.1607	4.502284
1608	0.1608	4.539206
1609	0.16090000000000002	4.5130005
1610	0.161	4.436511
1611	0.16110000000000002	4.305646
1612	0.1612	4.157739
1613	0.1613	4.0396633
1614	0.16140000000000002	3.9617279
1615	0.1615	3.8347483
1616	0.16160000000000002	3.6960013
1617	0.1617	3.519773
1618	0.1618	3.437388
1619	0.16190000000000002	3.3279133
1620	0.162	3.3182278
1621	0.1621	3.4367726
1622	0.1622	3.5261238
1623	0.1623	3.537169
1624	0.16240000000000002	3.5188823
1625	0.1625	3.503837
1626	0.1626	3.4245727
1627	0.1627	3.4675117
1628	0.1628	3.5554175
1629	0.16290000000000002	3.5699434
1630	0.163	3.5629816
1631	0.1631	3.5912156
1632	0.1632	3.7010508
1633	0.1633	3.8229659
1634	0.16340000000000002	3.8593488
1635	0.1635	3.7341158
1636	0.1636	3.536047
1637	0.1637	3.3217266
1638	0.1638	3.1963444
1639	0.16390000000000002	3.1170797
1640	0.164	3.0634532
1641	0.1641	2.9789941
1642	0.1642	2.9211533
1643	0.1643	2.8213916
1644	0.16440000000000002	2.7686136
1645	0.1645	2.7375782
1646	0.1646	2.7390888
1647	0.1647	2.7439127
1648	0.1648	2.7028809
1649	0.16490000000000002	2.635227
1650	0.165	2.5763576
1651	0.1651	2.6160853
1652	0.1652	2.643006
1653	0.1653	2.6151793
1654	0.16540000000000002	2.6601267
1655	0.1655	2.7362118
1656	0.1656	2.7969906
1657	0.16570000000000001	2.8974612
1658	0.1658	2.8654904
1659	0.16590000000000002	2.7877479
1660	0.166	2.727813
1661	0.1661	2.7350223
1662	0.16620000000000001	2.7484343
1663	0.1663	2.7591305
1664	0.16640000000000002	2.7600944
1665	0.1665	2.7753956
1666	0.1666	2.6886687
1667	0.16670000000000001	2.6622372
1668	0.1668	2.6598628
1669	0.16690000000000002	2.6727915
1670	0.167	2.6599698
1671	0.1671	2.5711126
1672	0.16720000000000002	2.478663
1673	0.1673	2.4165692
1674	0.16740000000000002	2.3914928
1675	0.1675	2.3746212
1676	0.1676	2.339469
1677	0.16770000000000002	2.337078
1678	0.1678	2.341387
1679	0.16790000000000002	2.4090195
1680	0.168	2.4390461
1681	0.1681	2.4177184
1682	0.16820000000000002	2.4140139
1683	0.1683	2.3538866
1684	0.16840000000000002	2.2674093
1685	0.1685	2.2057662
1686	0.1686	2.1728005
1687	0.16870000000000002	2.1635714
1688	0.1688	2.168372
1689	0.1689	2.1855855
1690	0.169	2.2491808
1691	0.1691	2.325581
1692	0.16920000000000002	2.4161549
1693	0.1693	2.5333364
1694	0.1694	2.607428
1695	0.1695	2.6885552
1696	0.1696	2.772302
1697	0.16970000000000002	2.8836398
1698	0.1698	2.9301481
1699	0.1699	2.9170492
1700	0.17	2.8992767
1701	0.1701	2.873956
1702	0.17020000000000002	2.8447719
1703	0.1703	2.7331395
1704	0.1704	2.6189072
1705	0.1705	2.4585805
1706	0.1706	2.3404422
1707	0.17070000000000002	2.2528694
1708	0.1708	2.2479086
1709	0.1709	2.2595217
1710	0.171	2.2852848
1711	0.1711	2.277499
1712	0.17120000000000002	2.2861626
1713	0.1713	2.270459
1714	0.1714	2.2467976
1715	0.1715	2.2132378
1716	0.1716	2.246235
1717	0.17170000000000002	2.280628
1718	0.1718	2.2857404
1719	0.1719	2.2889931
1720	0.17200000000000001	2.262343
1721	0.1721	2.2688823
1722	0.17220000000000002	2.354572
1723	0.1723	2.4566245
1724	0.1724	2.5027533
1725	0.17250000000000001	2.572153
1726	0.1726	2.6131291
1727	0.17270000000000002	2.6155152
1728	0.1728	2.631135
1729	0.1729	2.6276789
1730	0.17300000000000001	2.6185865
1731	0.1731	2.6674392
1732	0.17320000000000002	2.70773
1733	0.1733	2.692181
1734	0.1734	2.7333956
1735	0.17350000000000002	2.762639
1736	0.1736	2.8589065
1737	0.17370000000000002	2.9177902
1738	0.1738	2.9754941
1739	0.1739	3.0521567
1740	0.17400000000000002	3.089242
1741	0.1741	3.1185796
1742	0.17420000000000002	3.124181
1743	0.1743	3.1229591
1744	0.1744	3.156949
1745	0.17450000000000002	3.2183104
1746	0.1746	3.205673
1747	0.17470000000000002	3.144033
1748	0.1748	3.096492
1749	0.1749	3.0729733
1750	0.17500000000000002	3.0928068
1751	0.1751	3.1047044
1752	0.1752	3.0914814
1753	0.1753	3.050543
1754	0.1754	3.0029013
1755	0.17550000000000002	2.9549599
1756	0.1756	2.894232
1757	0.1757	2.7964618
1758	0.1758	2.8129668
1759	0.1759	2.8092735
1760	0.17600000000000002	2.8267894
1761	0.1761	2.7349575
1762	0.1762	2.6088665
1763	0.1763	2.4555612
1764	0.1764	2.3258123
1765	0.17650000000000002	2.1960082
1766	0.1766	2.1529422
1767	0.1767	2.1451187
1768	0.1768	2.1296237
1769	0.1769	2.173572
1770	0.17700000000000002	2.2319884
1771	0.1771	2.296423
1772	0.1772	2.4151392
1773	0.1773	2.4616373
1774	0.1774	2.4773214
1775	0.17750000000000002	2.4965045
1776	0.1776	2.4478273
1777	0.1777	2.3283765
1778	0.1778	2.1664782
1779	0.1779	1.9878805
1780	0.17800000000000002	1.8486072
1781	0.1781	1.7766452
1782	0.1782	1.7671154
1783	0.17830000000000001	1.8652554
1784	0.1784	1.9031118
1785	0.17850000000000002	1.892143
1786	0.1786	1.8531177
1787	0.1787	1.8218126
1788	0.17880000000000001	1.7586052
1789	0.1789	1.7207366
1790	0.17900000000000002	1.6731079
1791	0.1791	1.681825
1792	0.1792	1.6863022
1793	0.17930000000000001	1.801173
1794	0.1794	1.940733
1795	0.17950000000000002	2.0220227
1796	0.1796	1.992459
1797	0.1797	1.9367504
1798	0.17980000000000002	1.8816284
1799	0.1799	1.8634351
1800	0.18000000000000002	1.9314227
1801	0.1801	2.0309525
1802	0.1802	2.1071885
1803	0.18030000000000002	2.1488478
1804	0.1804	2.1790087
1805	0.18050000000000002	2.1865942
1806	0.1806	2.1878278
1807	0.1807	2.253616
1808	0.18080000000000002	2.332595
1809	0.1809	2.3839667
1810	0.18100000000000002	2.3596516
1811	0.1811	2.2642136
1812	0.1812	2.1756508
1813	0.18130000000000002	2.1698444
1814	0.1814	2.101321
1815	0.18150000000000002	2.00664
1816	0.1816	1.9270736
1817	0.1817	1.8702666
1818	0.18180000000000002	1.8282208
1819	0.1819	1.8429213
1820	0.182	1.8788658
1821	0.1821	1.9141052
1822	0.1822	1.9867973
1823	0.18230000000000002	2.0903397
1824	0.1824	2.1660411
1825	0.1825	2.2096364
1826	0.1826	2.3092043
1827	0.1827	2.4417777
1828	0.18280000000000002	2.6071136
1829	0.1829	2.6996584
1830	0.183	2.795117
1831	0.1831	2.818671
1832	0.1832	2.8844512
1833	0.18330000000000002	2.8910716
1834	0.1834	2.916753
1835	0.1835	2.91479
1836	0.1836	2.9385946
1837	0.1837	2.922188
1838	0.18380000000000002	2.873873
1839	0.1839	2.788059
1840	0.184	2.8194728
1841	0.1841	2.8791702
1842	0.1842	2.891432
1843	0.18430000000000002	2.8737497
1844	0.1844	2.8467326
1845	0.1845	2.9031794
1846	0.18460000000000001	2.9910226
1847	0.1847	3.0870707
1848	0.18480000000000002	3.1508276
1849	0.1849	3.0410275
1850	0.185	2.974591
1851	0.18510000000000001	2.929752
1852	0.1852	2.9098926
1853	0.18530000000000002	2.8388634
1854	0.1854	2.859723
1855	0.1855	2.8444483
1856	0.18560000000000001	2.8826137
1857	0.1857	2.9368393
1858	0.18580000000000002	2.8674603
1859	0.1859	2.7321894
1860	0.186	2.6501045
1861	0.18610000000000002	2.6402097
1862	0.1862	2.6069536
1863	0.18630000000000002	2.7002134
1864	0.1864	2.7490003
1865	0.1865	2.847863
1866	0.18660000000000002	2.7180889
1867	0.1867	2.6355765
1868	0.18680000000000002	2.4847224
1869	0.1869	2.3309941
1870	0.187	2.1051247
1871	0.18710000000000002	2.0093484
1872	0.1872	2.022354
1873	0.18730000000000002	2.00666
1874	0.1874	2.0085928
1875	0.1875	2.1011078
1876	0.18760000000000002	2.3155751
1877	0.1877	2.4600601
1878	0.18780000000000002	2.5998836
1879	0.1879	2.7580771
1880	0.188	2.9157798
1881	0.18810000000000002	3.0013247
1882	0.1882	2.9486506
1883	0.1883	2.9188418
1884	0.1884	2.8821006
1885	0.1885	2.8980215
1886	0.18860000000000002	2.8405156
1887	0.1887	2.7513206
1888	0.1888	2.6257875
1889	0.1889	2.5796404
1890	0.189	2.5827346
1891	0.18910000000000002	2.6958966
1892	0.1892	2.7788153
1893	0.1893	2.8857763
1894	0.1894	2.9108527
1895	0.1895	2.910849
1896	0.18960000000000002	2.8325884
1897	0.1897	2.715759
1898	0.1898	2.6419897
1899	0.1899	2.47698
1900	0.19	2.341359
1901	0.19010000000000002	2.1962285
1902	0.1902	2.115104
1903	0.1903	2.0837128
1904	0.1904	2.1331599
1905	0.1905	2.1934998
1906	0.19060000000000002	2.2411187
1907	0.1907	2.2065518
1908	0.1908	2.1086318
1909	0.19090000000000001	2.059171
1910	0.191	2.0563712
1911	0.19110000000000002	2.1385508
1912	0.1912	2.283959
1913	0.1913	2.3454266
1914	0.19140000000000001	2.3028772
1915	0.1915	2.3319905
1916	0.19160000000000002	2.4354687
1917	0.1917	2.534829
1918	0.1918	2.5868607
1919	0.19190000000000002	2.6274228
1920	0.192	2.6148863
1921	0.19210000000000002	2.5237913
1922	0.1922	2.4885013
1923	0.1923	2.6129694
1924	0.19240000000000002	2.7641935
1925	0.1925	2.8366683
1926	0.19260000000000002	2.9481366
1927	0.1927	3.1539457
1928	0.1928	3.3278923
1929	0.19290000000000002	3.4745038
1930	0.193	3.6022384
1931	0.19310000000000002	3.70959
1932	0.1932	3.7845676
1933	0.1933	3.8391998
1934	0.19340000000000002	3.8438413
1935	0.1935	3.8106995
1936	0.19360000000000002	3.8766928
1937	0.1937	3.9637606
1938	0.1938	3.9929304
1939	0.19390000000000002	3.9716783
1940	0.194	3.922301
1941	0.19410000000000002	3.9317737
1942	0.1942	4.0035357
1943	0.1943	4.1114273
1944	0.19440000000000002	4.140239
1945	0.1945	4.27153
1946	0.19460000000000002	4.414651
1947	0.1947	4.4951563
1948	0.1948	4.4655523
1949	0.19490000000000002	4.4527507
1950	0.195	4.4247484
1951	0.1951	4.3392487
1952	0.1952	4.2315273
1953	0.1953	4.1272573
1954	0.19540000000000002	4.0688314
1955	0.1955	4.059364
1956	0.1956	4.0613823
1957	0.1957	4.0727477
1958	0.1958	4.115143
1959	0.19590000000000002	4.120856
1960	0.196	4.1463113
1961	0.1961	4.160871
1962	0.1962	4.220346
1963	0.1963	4.253395
1964	0.19640000000000002	4.330696
1965	0.1965	4.4091616
1966	0.1966	4.3747373
1967	0.1967	4.2748117
1968	0.1968	4.1838884
1969	0.19690000000000002	4.1440806
1970	0.197	4.1735854
1971	0.1971	4.2525325
1972	0.19720000000000001	4.2832885
1973	0.1973	4.3088303
1974	0.19740000000000002	4.2786407
1975	0.1975	4.297637
1976	0.1976	4.3104935
1977	0.19770000000000001	4.196869
1978	0.1978	4.1762223
1979	0.19790000000000002	4.2389207
1980	0.198	4.289155
1981	0.1981	4.259534
1982	0.19820000000000002	4.2161155
1983	0.1983	4.19421
1984	0.19840000000000002	4.208893
1985	0.1985	4.221648
1986	0.1986	4.238285
1987	0.19870000000000002	4.186064
1988	0.1988	4.145229
1989	0.19890000000000002	4.1347747
1990	0.199	4.079322
1991	0.1991	3.9789333
1992	0.19920000000000002	3.8729372
1993	0.1993	3.7623851
1994	0.19940000000000002	3.661669
1995	0.1995	3.5486395
1996	0.1996	3.4039562
1997	0.19970000000000002	3.227587
1998	0.1998	3.1427555
[truncated: 60,501 more rows]
