# Supplementary material for: Machine learning coarse-grained potentials of protein thermodynamics
Source: Nat Commun. 2023 Sep 15;14:5739. doi: 10.1038/s41467-023-41343-1 (PMC10504246; doi:10.1038/s41467-023-41343-1)
Supplement: Supplementary file 4 — Source Data [file 41467_2023_41343_MOESM4_ESM.zip › Source_data/FigureS13/bba_training_protspecific.csv]

epoch	lr	train_loss	val_loss	test_loss	step
0	0.0005000000237487257	738.9557495117188	738.0726318359375	21.55240821838379	6063
1	0.0005000000237487257	737.7146606445312	737.5755615234375		12127
2	0.0005000000237487257	737.303955078125	737.3768310546875	21.542251586914062	18191
3	0.0005000000237487257	737.053955078125	737.1893310546875		24255
4	0.0005000000237487257	736.8806762695312	737.1043701171875	21.537689208984375	30319
5	0.0005000000237487257	736.7493286132812	736.918212890625		36383
6	0.0005000000237487257	736.644287109375	736.8161010742188	21.534038543701172	42447
7	0.0005000000237487257	736.5516357421875	736.8155517578125		48511
8	0.0005000000237487257	736.4813232421875	736.7181396484375	21.53228187561035	54575
9	0.0005000000237487257	736.41357421875	736.7410278320312		60639
10	0.0005000000237487257	736.355712890625	736.6500244140625	21.531286239624023	66703
11	0.0005000000237487257	736.3070068359375	736.6033935546875		72767
12	0.0005000000237487257	736.259765625	736.6317138671875	21.531158447265625	78831
13	0.0005000000237487257	736.2200317382812	736.5888671875		84895
14	0.0005000000237487257	736.18115234375	736.561279296875	21.52984046936035	90959
15	0.0005000000237487257	736.139892578125	736.5926513671875		97023
16	0.0005000000237487257	736.1064453125	736.5628662109375	21.53033447265625	103087
17	0.0005000000237487257	736.075927734375	736.5029296875		109151
18	0.0005000000237487257	736.05078125	736.5301513671875	21.529277801513672	115215
19	0.0005000000237487257	736.0242919921875	736.5618286132812		121279
20	0.0005000000237487257	735.9990234375	736.4765625	21.528919219970703	127343
21	0.0005000000237487257	735.974609375	736.4891357421875		133407
22	0.0005000000237487257	735.9492797851562	736.4798583984375	21.528949737548828	139471
23	0.0005000000237487257	735.9287109375	736.50146484375		145535
24	0.0005000000237487257	735.9083251953125	736.4501953125	21.528427124023438	151599
25	0.0005000000237487257	735.8908081054688	736.4705810546875		157663
26	0.0005000000237487257	735.8744506835938	736.458984375	21.52825927734375	163727
27	0.0005000000237487257	735.85302734375	736.41357421875		169791
28	0.0005000000237487257	735.8384399414062	736.4108276367188	21.52783966064453	175855
29	0.0005000000237487257	735.8218994140625	736.3870239257812		181919
30	0.0005000000237487257	735.8082275390625	736.4215087890625	21.527725219726562	187983
31	0.0005000000237487257	735.7914428710938	736.3733520507812		194047
32	0.0005000000237487257	735.7816772460938	736.3984375	21.52726936340332	200111
33	0.0005000000237487257	735.7650146484375	736.3804931640625		206175
34	0.0005000000237487257	735.7547607421875	736.3914794921875	21.527400970458984	212239
35	0.0005000000237487257	735.7369384765625	736.4318237304688		218303
36	0.0005000000237487257	735.7313232421875	736.4031982421875	21.52789306640625	224367
37	0.0005000000237487257	735.7156982421875	736.4117431640625		230431
38	0.0005000000237487257	735.706298828125	736.3768310546875	21.52719497680664	236495
39	0.00039999998989515007	735.5446166992188	736.287353515625		242559
40	0.00039999998989515007	735.519775390625	736.2816162109375	21.525909423828125	248623
41	0.00039999998989515007	735.508056640625	736.2845458984375		254687
42	0.00039999998989515007	735.494873046875	736.33642578125	21.526744842529297	260751
43	0.00039999998989515007	735.4853515625	736.3160400390625		266815
44	0.00039999998989515007	735.4744262695312	736.3046875	21.52623748779297	272879
45	0.00039999998989515007	735.4651489257812	736.3302001953125		278943
46	0.00039999998989515007	735.4544677734375	736.293212890625	21.526262283325195	285007
47	0.00039999998989515007	735.4506225585938	736.341552734375		291071
48	0.00039999998989515007	735.4404296875	736.354736328125	21.52685546875	297135
49	0.00039999998989515007	735.4337158203125	736.3271484375		303199
50	0.00039999998989515007	735.4237670898438	736.3377685546875	21.527109146118164	309263
51	0.00031999999191612005	735.2896728515625	736.2923583984375		315327
52	0.00031999999191612005	735.26953125	736.264892578125	21.525663375854492	321391
53	0.00031999999191612005	735.260498046875	736.2652587890625		327455
54	0.00031999999191612005	735.25146484375	736.277099609375	21.525808334350586	333519
55	0.00031999999191612005	735.24365234375	736.2802124023438		339583
56	0.00031999999191612005	735.2384033203125	736.2994384765625	21.526351928710938	345647
57	0.00031999999191612005	735.22802734375	736.2904052734375		351711
58	0.00031999999191612005	735.2215576171875	736.291259765625	21.526203155517578	357775
59	0.00031999999191612005	735.2152709960938	736.27685546875		363839
60	0.00031999999191612005	735.2083129882812	736.290283203125	21.525747299194336	369903
61	0.00031999999191612005	735.2050170898438	736.3065795898438		375967
62	0.00025599999935366213	735.091552734375	736.2025146484375	21.524566650390625	382031
63	0.00025599999935366213	735.073486328125	736.2164306640625		388095
64	0.00025599999935366213	735.0665283203125	736.2034912109375	21.52487564086914	394159
65	0.00025599999935366213	735.0609130859375	736.255126953125		400223
66	0.00025599999935366213	735.055908203125	736.2626953125	21.525720596313477	406287
67	0.00025599999935366213	735.047119140625	736.276611328125		412351
68	0.00025599999935366213	735.0421142578125	736.2942504882812	21.526039123535156	418415
69	0.00025599999935366213	735.0367431640625	736.2686767578125		424479
70	0.00025599999935366213	735.034912109375	736.2800903320312	21.525630950927734	430543
71	0.00025599999935366213	735.0316162109375	736.28466796875		436607
72	0.00025599999935366213	735.023193359375	736.2711181640625	21.525304794311523	442671
73	0.00025599999935366213	735.0185546875	736.28173828125		448735
74	0.00020480000239331275	734.921142578125	736.2337646484375	21.525196075439453	454799
75	0.00020480000239331275	734.9082641601562	736.2428588867188		460863
76	0.00020480000239331275	734.902587890625	736.2408447265625	21.52511215209961	466927
77	0.00020480000239331275	734.8975219726562	736.2811279296875		472991
78	0.00020480000239331275	734.894287109375	736.2601928710938	21.525455474853516	479055
79	0.00020480000239331275	734.8895263671875	736.2576904296875		485119
80	0.00020480000239331275	734.8839721679688	736.2769775390625	21.526052474975586	491183
81	0.00020480000239331275	734.8802490234375	736.3204345703125		497247
82	0.00020480000239331275	734.879150390625	736.2710571289062	21.52558708190918	503311
83	0.00020480000239331275	734.8753662109375	736.2958374023438		509375
84	0.00020480000239331275	734.8701171875	736.2606201171875	21.525585174560547	515439
85	0.00016383999900426716	734.7870483398438	736.257080078125		521503
86	0.00016383999900426716	734.7781372070312	736.29052734375	21.525697708129883	527567
87	0.00016383999900426716	734.7716064453125	736.2540283203125		533631
88	0.00016383999900426716	734.7704467773438	736.2889404296875	21.52573013305664	539695
89	0.00016383999900426716	734.7647705078125	736.288330078125		545759
90	0.00016383999900426716	734.7620849609375	736.2838134765625	21.52566146850586	551823
91	0.00016383999900426716	734.760009765625	736.2987060546875		557887
92	0.00016383999900426716	734.7559814453125	736.2593383789062	21.525550842285156	563951
