# Supplementary material for: Machine learning coarse-grained potentials of protein thermodynamics
Source: Nat Commun. 2023 Sep 15;14:5739. doi: 10.1038/s41467-023-41343-1 (PMC10504246; doi:10.1038/s41467-023-41343-1)
Supplement: Supplementary file 4 — Source Data [file 41467_2023_41343_MOESM4_ESM.zip › Source_data/Figure S2/figure_s2_h_line.csv]

	TIC1	TIC2
0	-0.6893065	1.6832287
1	-1.1806334	0.12142988
2	-0.9300761	-0.05048202
3	-0.004529553	1.3617868
4	0.09942839	-0.58366406
5	0.47499377	-0.02897884
6	0.36964533	0.5103763
7	0.19044925	0.17831142
8	0.30698115	-0.037734993
9	0.26066548	-0.5402819
10	0.20726058	-0.30362308
11	0.5341446	-0.17962603
12	0.5691911	0.18550156
13	0.40600976	-0.35125494
14	0.49665463	0.13850199
15	0.4860965	-0.2683566
16	0.37116024	0.031110121
17	0.48161027	0.097269155
18	0.48811936	0.11266652
19	0.4036153	-0.270979
20	0.5426527	0.12642542
21	0.4251888	0.1718318
22	0.4603785	0.10686984
23	0.48214537	0.04943324
24	0.4333246	-0.45740637
25	0.39303464	-0.21390437
26	0.26519784	-0.18925238
27	0.36969763	-0.23492187
28	0.36966097	0.034543574
29	0.43682796	-0.1105221
30	0.49314904	0.14314955
31	-0.07517327	-1.2202413
32	0.5144232	0.35227588
33	0.5649274	0.20050298
34	0.5761313	0.16309237
35	0.42360058	-0.2107434
36	0.4818352	-0.18683536
37	0.47075433	0.014902076
38	0.61705106	0.020432577
39	0.5309641	0.095787644
40	0.3437344	-0.39076698
41	0.48584893	0.1326261
42	0.48320654	-0.27257645
43	0.37453952	-0.16891374
44	0.39196822	-0.24276361
45	0.5849238	0.15805072
46	0.45062974	0.048190583
47	0.4448139	0.28253725
48	0.4228372	0.16006875
49	0.59612375	0.20611884
50	0.5364434	0.22546047
51	0.6058955	0.2950019
52	0.4666135	-0.030865211
53	0.44786286	-0.21969241
54	0.6034111	0.13184135
55	0.31773514	-0.47286332
56	0.53943217	0.10145928
57	0.4987088	0.18942447
58	0.5160939	-0.004485478
59	0.5767713	0.26871565
60	0.46939626	0.12111754
61	0.58964354	0.14133312
62	0.36631095	0.17917784
63	0.5160669	0.23200136
64	0.33073318	-0.36599952
65	0.5035647	0.07300052
66	0.56496143	0.28570375
67	0.38976857	0.26045913
68	0.42140394	0.29469785
69	0.50758225	-0.09719801
70	0.56548756	-0.08077459
71	0.3386662	-0.4206843
72	0.36753225	-0.12004154
73	0.5658512	0.29267815
74	0.5751933	0.08810827
75	0.5415497	-0.008990405
76	0.4903374	-0.0447694
77	0.5405385	0.037677225
78	0.5236226	-0.038221188
79	0.6308738	0.22962856
80	0.5081085	0.13323279
81	0.4295648	-0.33728668
82	0.54901123	0.15945214
83	0.50929815	-0.1565785
84	0.5616552	-0.07035213
85	0.5104063	0.03749944
86	0.54681456	0.19564342
87	0.41639656	-0.13691427
88	0.33068117	-0.4754394
89	0.42570734	-0.049350504
90	0.51948863	0.013157078
91	0.60244465	0.20965822
92	0.26065463	-0.2498528
93	0.43667635	-0.02205478
94	0.5419373	-0.08899597
95	0.50220585	0.13728778
96	0.5479975	-0.13017973
97	0.5174784	0.19296926
98	0.4110155	-0.17730859
