# Supplementary material for: Machine learning coarse-grained potentials of protein thermodynamics
Source: Nat Commun. 2023 Sep 15;14:5739. doi: 10.1038/s41467-023-41343-1 (PMC10504246; doi:10.1038/s41467-023-41343-1)
Supplement: Supplementary file 4 — Source Data [file 41467_2023_41343_MOESM4_ESM.zip › Source_data/Figure S1/homeodomain_ref_hist.csv]

	0	1	2	3	4	5	6	7	8	9	10	11	12	13	14	15	16	17	18	19	20	21	22	23	24	25	26	27	28	29	30	31	32	33	34	35	36	37	38	39	40	41	42	43	44	45	46	47	48
0	0.0	0.0	0.0	0.0	0.0	0.0	0.0	0.0	0.0	0.0	0.0	0.0	0.0	0.0	0.0	0.0	0.0	0.0	0.0	0.0	0.0	0.0	0.0	0.0	0.0	0.0	0.0	0.0	0.0	0.0	0.0	0.0	0.0	0.0	0.0	0.0	0.0	0.0	0.0	0.0	0.0	0.0	0.0	0.0	0.0	0.0	0.0	0.0	0.0
1	0.0	0.0	0.0	0.0	0.0	0.0	0.0	0.0	0.0	0.0	0.0	0.0	0.0	0.0	0.0	0.0	0.0	0.0	0.0	0.0	0.0	0.0	0.0	0.0	0.0	0.0	0.0	0.0	0.0	0.0	0.0	0.0	0.0	0.0	0.0	0.0	0.0	0.0	0.0	0.0	0.0	0.0	0.0	0.0	0.0	0.0	0.0	0.0	0.0
2	0.0	0.0	0.0	0.0	0.0	0.0	0.0	0.0	0.0	0.0	0.0	0.0	0.0	0.0	0.0	0.0	0.0	0.0	0.0	0.0	0.0	0.0	0.0	0.0	0.0	0.0	0.0	0.0	0.0	0.0	0.0	0.0	0.0	0.0	0.0	0.0	0.0	0.0	0.0	0.0	0.0	0.0	0.0	0.0	0.0	0.0	0.0	0.0	0.0
3	0.0	0.0	0.0	0.0	0.0	0.0	0.0	0.0	0.0	0.0	0.0	0.0	0.0	0.0	0.0	0.0	0.0	0.0	0.0	0.0	0.0	0.0	0.0	0.0	0.0	0.0	0.0	0.0	0.0	0.0	0.0	0.0	0.0	0.0	0.0	0.0	0.0	0.0	0.0	0.0	0.0	0.0	0.0	0.0	0.0	0.0	0.0	0.0	0.0
4	0.0	0.0	0.0	0.0	0.0	0.0	0.0	0.0	0.0	0.0	0.0	0.0	0.0	0.0	0.0	0.0	0.0	0.0	0.0	0.0	0.0	0.0	0.0	0.0	0.0	0.0	8.271200839041633	0.0	0.0	8.271200839041633	0.0	0.0	0.0	0.0	8.090979091409826	8.573077813099085	8.573077813099085	0.0	8.573077813099085	7.708983658036932	8.191082379726188	0.0	0.0	0.0	0.0	0.0	0.0	7.857415118449812	8.339513840139068
5	0.0	0.0	0.0	0.0	0.0	0.0	0.0	0.0	0.0	0.0	0.0	0.0	0.0	0.0	0.0	0.0	0.0	0.0	0.0	0.0	0.0	0.0	0.0	0.0	0.0	7.307487326080307	7.0249937218293	6.4362329889289756	7.307003395663119	7.750992398278808	8.271200839041633	0.0	7.808969417576006	8.090979091409826	6.905290251982646	7.608880369720571	7.453679246699516	8.090979091409826	8.573077813099085	0.0	8.14305353671293	0.0	0.0	0.0	0.0	0.0	7.857415118449812	7.857415118449812	7.175578669658761
6	0.0	0.0	0.0	0.0	0.0	0.0	0.0	0.0	0.0	0.0	0.0	0.0	0.0	0.0	0.0	0.0	0.0	0.0	0.0	0.0	0.0	0.0	0.0	0.0	7.789102117352377	7.507737758928065	6.1541311027414105	5.839656798400242	5.759834635849059	6.743629363404987	7.012373709961282	7.520931723878799	6.991524288893987	6.423191530293388	6.035148278122997	5.950087325766792	5.822290278157584	6.158343320232851	7.608880369720571	6.866012562277782	7.290782744639988	7.808969417576006	8.14305353671293	0.0	0.0	7.3789451411898535	6.739465778744353	6.190151604262131	6.016064986470985
7	0.0	0.0	0.0	0.0	0.0	0.0	0.0	0.0	0.0	0.0	0.0	0.0	0.0	0.0	0.0	0.0	0.0	0.0	0.0	0.0	0.0	0.0	0.0	8.273138584252981	0.0	6.301209593188591	5.325658635085755	4.912889232268312	5.014982866761189	5.495577947916025	6.6496173558176155	6.810367651447321	6.277970549575579	5.864079462419468	5.442190221322775	5.306041582952679	5.535566063181307	5.766105095163223	6.153024482308813	6.340922483977338	6.569175750691161	6.857444120289606	7.099541663628124	7.708983658036932	7.660954815023673	7.257924605323603	5.752740387857856	5.102120166786246	4.788183397052148
8	0.0	0.0	0.0	0.0	0.0	0.0	0.0	0.0	0.0	0.0	0.0	0.0	0.0	0.0	0.0	0.0	0.0	0.0	0.0	0.0	0.0	0.0	0.0	0.0	7.307487326080307	5.760357897349993	4.694379693156443	4.167571357568241	4.181153417189831	4.625251841166686	5.360808344302629	5.824012644086045	5.725887814203932	5.521331664673476	5.205329036628347	5.036416945760075	5.228398008812244	5.526227368247842	5.780319297123571	5.693865119851984	5.943724911260199	6.693888772135533	6.200583767280183	7.391980761966827	7.307596233607462	6.149898402908716	4.95254210204721	4.221564245809368	3.892885813334935
9	0.0	0.0	0.0	0.0	0.0	0.0	0.0	0.0	0.0	0.0	0.0	0.0	0.0	0.0	0.0	0.0	0.0	0.0	0.0	0.0	0.0	0.0	0.0	8.271200839041633	6.604596825304189	5.207250672011853	4.336682226165555	3.85081069570255	3.757608813285488	4.100084860244225	4.817082388683082	5.2088176384465195	5.232027305071904	5.028725461570068	5.065271253627961	5.033019113660798	5.157877607056056	5.210922431553641	5.308599139064889	5.190406273167428	5.319679658666384	5.519943693832775	5.951135906981839	6.63540334509545	6.397966162220206	5.531330374110684	4.347542522186063	3.530704212957713	3.068950812289474
10	0.0	0.0	0.0	0.0	0.0	0.0	0.0	0.0	0.0	0.0	0.0	0.0	0.0	0.0	0.0	0.0	0.0	0.0	0.0	0.0	0.0	0.0	0.0	7.309359017177191	6.303266374232025	5.102182374042605	4.126211821979999	3.5842073909373457	3.513627926378982	3.8849463167012797	4.425301439414507	4.677546164231017	4.8211392536425866	4.962076449394288	5.0039250925820244	5.06027318258624	5.011866559538029	5.1148489288632035	5.089821975053436	4.927285311588711	4.834213769963647	4.832995780623201	5.2610464548771	5.719920340842153	5.607787931019357	4.79249963162598	3.7812968138355556	2.9943595377179664	2.47784807416562
11	0.0	0.0	0.0	0.0	0.0	0.0	0.0	0.0	0.0	0.0	0.0	0.0	0.0	0.0	0.0	0.0	0.0	0.0	0.0	0.0	0.0	8.273138584252981	0.0	7.775342082749709	6.098933732550553	4.83563828813685	4.088435959538777	3.6175101245017327	3.5693857300984257	3.843803882662619	4.24827655838412	4.4588730911764545	4.671552108151752	4.632975627772558	4.849131037731706	4.948360722509181	5.098913912132708	4.92825528365121	4.818910092355173	4.604706343882022	4.493874655662791	4.486419109014051	4.73685236755715	4.995788314913007	4.957987633522764	4.227453432804333	3.413716586455404	2.6930031885788823	2.1934547392949355
12	0.0	0.0	0.0	0.0	0.0	0.0	0.0	0.0	0.0	0.0	0.0	0.0	0.0	0.0	0.0	0.0	0.0	0.0	0.0	0.0	0.0	0.0	8.240493299855782	6.860869171159469	6.000062192163867	4.924122467424167	4.212084628848319	3.7641495033951804	3.777384247920616	4.019817430021712	4.220116064368943	4.323616954399218	4.300858959528986	4.3660361436548785	4.55639588952724	4.712842926853395	4.74472163466894	4.5994437597247435	4.379432506739823	4.197341150147981	4.217191992371732	4.243624810728879	4.381866373361801	4.640717818921486	4.544852153932504	3.9146495147920657	3.2268721795491038	2.5842472907598815	2.1382238738982675
13	0.0	0.0	0.0	0.0	0.0	0.0	0.0	0.0	0.0	0.0	0.0	0.0	0.0	0.0	0.0	0.0	0.0	0.0	0.0	0.0	0.0	8.181969707600489	8.181969707600489	6.317428676646391	5.71173328977715	5.028469023008878	4.357316666404281	4.053093997551617	4.0014245101952515	4.174095697587321	4.275536497259888	4.281154750488046	4.144429105787101	4.141481883396311	4.260588702734566	4.587960564510421	4.787675097412517	4.509747343092058	4.172456426258683	3.9941521898544394	4.044250744769646	4.075700278693346	4.23393570412656	4.2247182146047155	4.129243614375694	3.688534733068651	3.1817665704500175	2.6780199161834943	2.33072203917473
14	0.0	0.0	0.0	0.0	0.0	0.0	0.0	0.0	0.0	0.0	0.0	0.0	0.0	0.0	0.0	0.0	0.0	0.0	0.0	0.0	7.965040488866641	7.414776590184441	6.237591789797661	6.125215453409408	5.518026882950105	4.880923166325604	4.527705732169921	4.29797715379864	4.194871966286327	4.210656394714398	4.2108752666696265	4.106560822369532	4.034640428740177	4.07291261485903	4.24469849657571	4.581835286673954	4.7328678995464655	4.528397263703642	4.206523101555287	4.018701359805879	3.9671108257899883	4.033692553815955	4.111837279600299	4.0414373612835135	3.9252973102157718	3.6187893602474697	3.2072698883286686	2.8236175963908465	2.634517889903985
15	0.0	0.0	0.0	0.0	0.0	0.0	0.0	0.0	0.0	0.0	0.0	0.0	0.0	0.0	0.0	0.0	0.0	0.0	0.0	7.132766916350621	6.993755988159857	6.993755988159857	5.998358509567961	5.548567293502263	5.306501517397006	4.839413240768232	4.533419859704929	4.411030334491519	4.3514174283853215	4.355581506039703	4.302971900838312	4.129055799221915	4.043931617462017	4.060504372932788	4.317483983650279	4.6359482137634656	4.934197739229564	4.51453118728341	4.432288001356535	4.143821225057045	4.023268310811694	4.11481281890466	4.03508111089151	3.9567961774581377	3.9462200822153477	3.5978785217711176	3.2892129307124183	3.0637077172815923	2.9660003703214297
16	0.0	0.0	0.0	0.0	0.0	0.0	0.0	0.0	0.0	0.0	0.0	0.0	0.0	0.0	0.0	0.0	0.0	0.0	7.414776590184441	6.661575166787194	5.984905701198324	5.942958662183809	5.472932559910927	5.154372239871048	4.94610431433228	4.769903725471394	4.445880067932635	4.414159205369121	4.4693467506933455	4.360635769122121	4.385898550715077	4.311211993554712	4.24166556591365	4.267060797726738	4.472360588796642	4.859023131515212	4.92343721738807	4.615017860111073	4.294041216104107	4.214870285930821	4.230884124285082	4.133661390808131	4.076930827663766	3.921078239089428	3.870899122372914	3.694350191354636	3.4836180822172933	3.2525719128789943	3.2639908672973696
17	0.0	0.0	0.0	0.0	0.0	0.0	0.0	0.0	0.0	0.0	0.0	0.0	0.0	0.0	0.0	0.0	7.965040488866641	7.965040488866641	6.413351806024683	5.880412656513797	5.450524441958421	5.350346005521935	5.07726900039207	4.924241630090674	4.725350863010541	4.656311233507686	4.393329642381111	4.405111654700233	4.479989548394713	4.454290219987758	4.463536065857043	4.313971072468407	4.426836074917129	4.4439178327464495	4.65131880876421	4.855407501897786	4.78658766979633	4.698103303910639	4.359588587972481	4.238869795260655	4.215960545267852	4.3172786433708845	4.11795707565299	4.012776072454787	4.013640110333526	3.810801511906302	3.7161914973234937	3.608955700320468	3.643171620073595
18	0.0	0.0	0.0	0.0	0.0	0.0	0.0	0.0	0.0	0.0	0.0	0.0	0.0	0.0	0.0	0.0	7.482941767177382	6.080080623033849	5.653945278488119	5.147963952406028	5.003555375683971	4.875590290033237	4.825951761559592	4.8040147585685835	4.779752936651493	4.50124231311103	4.36227503495551	4.324588280518968	4.345623460125551	4.367628310403162	4.498398230541471	4.492810296075678	4.421209059929903	4.452486879744879	4.6148546746104335	4.6927750895387215	4.864555772489928	4.720197226253566	4.539777569692813	4.457726557644737	4.293798126617119	4.328200733751126	4.248934775774538	4.205896100259688	4.189524486197718	4.149334088554944	4.115225698768284	4.044025794655978	4.0524656155631895
19	0.0	0.0	0.0	0.0	0.0	0.0	0.0	0.0	0.0	0.0	0.0	0.0	0.0	0.0	7.965040488866641	0.0	6.514665742502189	5.48973086584384	4.92765177910209	4.7983925465057675	4.666284935887393	4.559543629156294	4.63670685131354	4.53391681341712	4.514987142405719	4.415839037578904	4.311252375478942	4.206845535614251	4.303123149335093	4.3330239090677924	4.374167126824587	4.374056796632007	4.363597866717109	4.425271474225724	4.510917240016752	4.736413049733215	4.54831319079854	4.761559845445595	4.607907754942003	4.590449243145121	4.591545265763072	4.462062498673499	4.461120725596827	4.4180118433353055	4.3203395935872315	4.331549041564806	4.245736736570383	4.448551215393657	4.3879869477104085
20	0.0	0.0	0.0	0.0	0.0	0.0	0.0	0.0	0.0	0.0	0.0	0.0	0.0	0.0	0.0	6.42025978741031	5.546807660840856	4.7470711128559335	4.396736889798855	4.358493042379652	4.27162195782549	4.2656481215361755	4.156865289422704	4.09853509240326	4.1017171016564635	4.185143376109028	4.153183559566046	4.161684768945504	4.330745637369378	4.31344529803814	4.417724999914641	4.337652637933989	4.371046384398403	4.499815734292005	4.554024297940171	4.562991617881611	4.6468141002725	4.678133115411952	4.888128065923011	4.716170640122363	4.54256450717529	4.674258812981373	4.52555458515526	4.648685627998776	4.652585096632374	4.769341711269897	4.747214248777693	4.548267212260488	4.442573517090596
21	0.0	0.0	0.0	0.0	0.0	0.0	0.0	0.0	0.0	0.0	0.0	0.0	0.0	0.0	7.000843045488126	5.825278058704612	4.853682176770419	4.345919323519873	4.038512551050652	3.8584421685394084	3.846882972295834	3.801952489235954	3.746741974523932	3.7877895437837674	3.827711733618874	3.8676398260910956	4.026139957103479	4.1076082780572385	4.193703446942502	4.317169560864177	4.402470162676395	4.299489306745427	4.266388602435719	4.333992658043704	4.363680918897075	4.481664775334532	4.407462348594158	4.400579010418083	4.435040571952022	4.524879108813529	4.56255416000714	4.604377168954245	4.703960329319887	4.871443638949825	4.8044275600474275	4.670644213499205	4.690813281060388	4.435494893389831	4.434892918886044
22	0.0	0.0	0.0	0.0	0.0	0.0	0.0	0.0	0.0	0.0	0.0	0.0	0.0	7.900050799345588	6.93749415256019	5.253495239702393	4.47176770317492	3.998835139349863	3.6381574681824764	3.5266981845366825	3.515449655311313	3.471499846791594	3.4199592396843395	3.4603903381946317	3.4919832231575185	3.5519073051150025	3.687871190227278	3.851773680185266	3.9999346809289733	4.152793778211948	4.21865338733248	4.258522174521581	4.225409244968266	4.291442456085858	4.275601301427115	4.480010079382597	4.40559529368251	4.384461409578161	4.497742498921434	4.614683280966995	4.71654604814162	4.722310329641094	4.803811059150975	4.637072994546435	4.68697990550996	4.665201218658886	4.683346298159508	4.549315419875417	4.598467836753774
23	0.0	0.0	0.0	0.0	0.0	0.0	0.0	0.0	0.0	0.0	0.0	0.0	0.0	0.0	5.9966379621811345	4.964844893843059	4.188031170988191	3.6579382580114927	3.4191381360006767	3.2850557839118286	3.3268522180242766	3.297412052076546	3.233585710655319	3.225004664969936	3.3037539651135974	3.461342570661401	3.576429755416096	3.672632203573394	3.9382688448837238	3.993815175608737	4.120329408231298	4.20426020583875	4.18367015837172	4.4953901505850755	4.360676796298394	4.397800785670765	4.544431574383408	4.444208009049909	4.5118487455264376	4.64746034036422	4.725426586899545	4.78602564315482	4.579281673340992	4.494057574179603	4.569421013913326	4.500348151803186	4.59267972569281	4.454451317302283	4.347063722639732
24	0.0	0.0	0.0	0.0	0.0	0.0	0.0	0.0	0.0	0.0	0.0	0.0	0.0	6.598501875259276	5.684288150711142	4.471575298628944	3.888518671692448	3.4404087566541532	3.2948553797408993	3.2179015308404457	3.2222745890749955	3.157714596645418	3.0991071062784874	3.1546156770110576	3.181061125080051	3.339734023364773	3.4698847216944824	3.5900578646884878	3.6512035172010755	3.8461760527221145	4.073916339933748	4.17587201476896	4.2369416617287285	4.312961798149123	4.427301115461401	4.387724630617303	4.611588450589504	4.4512522288900795	4.6581237424218775	4.553208470885356	4.622458964639303	4.814359106707478	4.648866682420183	4.316798536585521	4.356017772145752	4.311414664526394	4.423836803351175	4.328284017109615	4.304680696637013
25	0.0	0.0	0.0	0.0	0.0	0.0	0.0	0.0	0.0	0.0	0.0	0.0	0.0	6.524739120406385	5.039691778245757	4.2332434706066415	3.5419142260111594	3.331733140110199	3.1914334882281814	3.1530170254488707	3.218481931290998	3.1502361199180005	3.0934598938160995	3.060262173340777	3.1222768646964676	3.187126632103542	3.4147032465677176	3.466467976346445	3.5680807570759523	3.76625442671134	3.970505703875431	4.2537061739108415	4.240971189033636	4.487832303700937	4.450709047060342	4.464312530934296	4.611490838065972	4.484796271025219	4.599540945788683	4.61815656884921	4.430677031892453	4.499200076961927	4.663778480157479	4.3689342515828615	4.399724794418486	4.485537114481306	4.378860301372058	4.337946129785886	4.3869670463096915
26	0.0	0.0	0.0	0.0	0.0	0.0	0.0	0.0	0.0	0.0	0.0	0.0	7.359311941112593	5.766818946335906	4.808926517217418	3.9210619439069507	3.4605614793716244	3.2049148183467864	3.0928234442792792	3.1871347809583765	3.225276745639377	3.108566996089877	3.113678437775363	3.041656203567922	3.132359257165702	3.2142239505733823	3.34971273169759	3.4077621242855827	3.5409332462584544	3.7258895524838245	3.8522628750695143	4.031532694106358	4.203707562499699	4.327322912021952	4.392680476391429	4.560071417848625	4.636959532848797	4.513050721840801	4.616649134555344	4.619334854570462	4.5545110975664995	4.669216789399778	4.698584717026172	4.504028178210295	4.538833641288433	4.60477263787388	4.383494020945876	4.4199591033016805	4.2972943639965
27	0.0	0.0	0.0	0.0	0.0	0.0	0.0	0.0	0.0	0.0	0.0	0.0	6.617757876750312	5.40718006136756	4.373974494711515	3.8593853590940546	3.333893426444444	3.207608789549581	3.152054458259137	3.153244725449704	3.183597614526242	3.1355024169988583	3.0892326417640543	3.0685545889974435	3.0543637224958395	3.16626682928319	3.329175475531984	3.421722309444557	3.53745866723255	3.6405904886892175	3.8058939311656825	3.9939436115203835	4.048168086756662	4.201121013523197	4.353675243086684	4.5051536126830305	4.732407261560013	4.424927145176987	4.500388216498031	4.7220793713476175	4.643413660428183	4.595206786760839	4.566289361482083	4.437564995034775	4.609298064630196	4.6527402205504576	4.491931774366815	4.4174300986433925	4.394827054985811
28	0.0	0.0	0.0	0.0	0.0	0.0	0.0	0.0	0.0	0.0	0.0	7.723888183084145	6.2536118596140176	5.063053906106932	4.362158646716474	3.7559385917964025	3.3731710913916393	3.1685203668209656	3.1922010860232435	3.174369721065683	3.126275086932287	3.073761202414289	3.053691255890336	3.03237376727414	3.0650989429467224	3.115397371192411	3.2738076562255376	3.2521303968742616	3.5062434486909035	3.5519913454757255	3.628764365441768	3.7246124067357584	3.822600998304151	3.989893187685632	4.161790687698399	4.5168009004637835	4.452276565469548	4.469110160320036	4.650719620423303	4.686116294110015	4.443840129885506	4.494849233988296	4.4555877988223385	4.4443476307343195	4.735751047753298	4.392657486826584	4.327356128921004	4.2919824501029815	4.21113259358949
29	0.0	0.0	0.0	0.0	0.0	0.0	0.0	0.0	0.0	0.0	7.908161715263609	0.0	6.173660327510803	4.9091896619640005	4.23219783241146	3.837125253624757	3.3785188826951957	3.2985656113530997	3.2625220014993053	3.2254250321203273	3.076342675121168	3.046402366267146	3.047123572861702	3.0011961531496523	3.044039732316765	3.122830236748123	3.220877218684965	3.2581800653142547	3.3730900083668214	3.334672521550001	3.4212407834139684	3.515358421199073	3.6926527502689277	3.8091160450233286	4.12659410284634	4.240796239354007	4.443528161441159	4.520941603472629	4.404730606215268	4.530395694967678	4.409944803193125	4.500933608869752	4.278749675843528	4.554285354913435	4.434406980109413	4.470103738267258	4.317122073309633	4.185458219996738	4.028473554095189
30	0.0	0.0	0.0	0.0	0.0	0.0	0.0	0.0	0.0	0.0	7.908161715263609	6.94349540581933	6.31021744104011	4.9633942124690735	4.2263627393062135	3.8026571679941004	3.5345714039063596	3.3369548610769435	3.3130302902973385	3.2589159313730063	3.1478258057268773	3.0580584213009683	2.9932689652545603	2.9606722583884455	3.026136737724533	3.0514023496659295	3.135619560345626	3.2294877020921007	3.226422460320938	3.2710275023852713	3.352221805402782	3.3684928662689817	3.485633761619524	3.667833718981626	4.011838975807932	4.211484759197637	4.2929678158456595	4.4789376522276845	4.581039375316021	4.462949914581353	4.216864089584546	4.3356612886227435	4.1782151773291165	4.260371265144912	4.314228847306399	4.212280868781957	4.025095129067805	4.160977481728181	4.131906163784532
31	0.0	0.0	0.0	0.0	0.0	0.0	0.0	0.0	0.0	0.0	0.0	7.47057000078969	5.96498745624207	5.0925624060188195	4.279388674923939	3.900883154716598	3.587553176677198	3.534067711900887	3.431223248242997	3.323467203521032	3.1503830012205256	3.0387280789634294	2.9032338597347858	2.9235915264495356	2.9416157358911876	3.0360769346548313	3.134219800636096	3.2296721180283257	3.167328273916355	3.2772950139898915	3.2671928041350125	3.43320644655077	3.453381132307217	3.57048399147276	3.8192812505913336	4.169153805370528	4.39953241359085	4.297710852329465	4.342626265832683	4.446176757398391	4.266668407985418	4.387649822175153	4.258407899077438	4.373087515904969	4.136108321980113	4.198967685876427	4.065514932642741	4.222140514744973	3.9495016783175814
32	0.0	0.0	0.0	0.0	0.0	0.0	0.0	0.0	0.0	0.0	0.0	7.469941261605148	6.103029707798943	5.13735241464117	4.385380759445184	3.9785529141599962	3.7312843747315974	3.6408009949437794	3.544544129393257	3.374650874163458	3.1332871341254265	2.9855003823970208	2.862385851968387	2.8370077716152577	2.914037926370132	3.0910548744201787	3.14499602824635	3.1651486205750032	3.1612921270555576	3.1752964222712565	3.2509287243595058	3.3438015751184	3.4975205817248582	3.618393041067703	3.7636008024975274	3.9555242811187803	4.193747565539264	4.195268323914168	4.2250025095369	4.195395988734956	4.13709950597962	4.221959992094337	4.113013942307309	4.2368394672731675	4.173493848603964	4.083130510135968	4.090955202061061	4.116200210774772	4.001579711280647
33	0.0	0.0	0.0	0.0	0.0	0.0	0.0	0.0	0.0	0.0	0.0	6.822560220151703	5.920536845468061	4.875019281074689	4.351059926433556	3.9959682168451893	3.870457011113701	3.706050158681446	3.5598416894065616	3.3074966519311086	3.1256519765829083	3.0075213579892255	2.935397894540179	2.971918613060331	3.0165236861519764	3.1004090112572653	3.232123322573761	3.2779006720449564	3.181765528008734	3.154694944920454	3.2316784668985523	3.376051938742128	3.355790843530542	3.599721971142584	3.672983514914611	3.9183559696825014	4.067114028227184	4.106395041390246	4.029278809050023	4.016387681855735	4.071335114293518	4.2439732058934645	4.24059790916545	4.1165232266445	4.007640955838671	3.9999950171903924	4.041951235814706	4.136025974203625	4.035173067905927
34	0.0	0.0	0.0	0.0	0.0	0.0	0.0	0.0	0.0	0.0	8.000219664335939	6.900353313336448	5.859230408024222	4.764063697434296	4.27010332846257	4.047064530700113	3.8208423435197396	3.7309594489976536	3.4357822700726715	3.274491840849156	3.1747794598466488	3.0703467275687757	3.051757343170217	3.0464066883326577	3.1304451481858786	3.191181100342792	3.1882239677091686	3.1226308406450007	3.209867584285358	3.21354609878375	3.269138176839741	3.3723138125605976	3.5420137498777793	3.5285834999893453	3.6757412949933457	3.6779466856008938	3.8967844067087203	3.9863429537920236	3.8385811898506477	4.1227534822870835	4.16723533548979	4.241843869812411	4.150727606300481	4.025123994132413	4.026051321336938	3.9159625778072646	3.917068883503542	4.044542067024713	4.011300177007375
35	0.0	0.0	0.0	0.0	0.0	0.0	0.0	0.0	0.0	0.0	7.998873902638906	7.26944741556644	5.4565668991283385	4.832128120978744	4.210965119618419	3.9428840360532185	3.8326378840056092	3.595325692234061	3.4342993266994135	3.2533274683139615	3.242486874757291	3.1335563263129904	3.1567355233635492	3.1899081103455442	3.2313731611370553	3.2642465819365505	3.285337240849909	3.1580606654694945	3.178402712918631	3.2634541680925944	3.316540835717549	3.32976913312236	3.486838950711612	3.6263517857618845	3.6076899038154675	3.729563721213081	3.6714472093382637	3.8733364914125845	3.751149451905233	3.9187028139997766	3.937566779405424	4.069176914350739	4.065535455808499	4.023632175065646	4.043065861754177	3.868184557023759	3.844602816840583	3.851448316102723	4.088392911231551
36	0.0	0.0	0.0	0.0	0.0	0.0	0.0	0.0	0.0	0.0	0.0	6.566050126196015	5.375326244511434	4.551702530348613	4.009597073538853	3.8822581206195546	3.777029027397946	3.670927464477974	3.4066623048409186	3.3028087940942594	3.3002958004981133	3.202214499200293	3.222971903747755	3.1869493108204976	3.308788991328689	3.35225928398677	3.2969472699641402	3.205308969142423	3.2311291765128907	3.237588128251798	3.3587047429629644	3.3846415313073255	3.523524536266132	3.565456366336444	3.546423123881377	3.694415034319489	3.636309692671043	3.5435214159174544	3.6265601860339425	3.768766122131635	3.9975227304928316	3.942949076149853	3.937511926291788	3.932734722262542	3.9581373570360636	3.839546438596538	3.956641167866686	4.119518027415229	4.16194482093257
37	0.0	0.0	0.0	0.0	0.0	0.0	0.0	0.0	0.0	0.0	8.111585739219215	6.709687810414844	5.269243833929507	4.257072019023306	3.7917720955582084	3.67229373532465	3.71896678570892	3.6465896075786306	3.5272560162549684	3.4577758634195828	3.4450198555596474	3.394823355702264	3.3286614714718663	3.3519896764243553	3.4010128425488615	3.5007901538901116	3.4535609630440804	3.3896195016420503	3.346969060381279	3.327932097377407	3.4861491640496958	3.42096847675455	3.4884233890373455	3.541769825866208	3.6275937232340576	3.553612323351757	3.551551640870276	3.649957479411527	3.638591625699916	3.7045114082278703	3.7721627728960145	3.854152029516686	3.8807671368418957	3.7496131198249554	3.770679703633051	3.8514510815689444	3.925405246016891	4.2881272148710305	4.22310363420783
38	0.0	0.0	0.0	0.0	0.0	0.0	0.0	0.0	0.0	0.0	8.111585739219215	6.216183952610057	4.97269172899437	3.9611490283653987	3.5135525173504085	3.562384426910314	3.7023636537749605	3.724417229904189	3.603111419993823	3.5575867804618406	3.5252541383521914	3.5767271020090448	3.5360946090059846	3.593963621640631	3.605968379885949	3.5574355897991756	3.461338455914012	3.434652413012776	3.3651914530200315	3.373903154490961	3.3648036357213167	3.4756455370258976	3.510407487536436	3.6092628079401203	3.537125786408037	3.604109116986856	3.618776491056585	3.6848290564030037	3.622058023607628	3.759225581772026	3.7898079307354937	3.7450929153139585	3.7813848537017067	3.8778947765963165	3.886289943844864	3.9160032897612265	4.026596071096947	4.322172755575378	4.352094576403352
39	0.0	0.0	0.0	0.0	0.0	0.0	0.0	0.0	0.0	0.0	8.111585739219215	5.897768799549448	4.707834686678383	3.867877010683011	3.452472853367155	3.5198248085099255	3.815518138745224	3.8633754009984633	3.7630428586148783	3.759224263987627	3.7301600021500407	3.6854284067560847	3.701588367805603	3.7051598946238125	3.761299761234018	3.5744864339166655	3.535997179037956	3.5913508020303055	3.536201136660642	3.4363222161723943	3.4311988080671565	3.534965293302296	3.5805750051415437	3.719459336614351	3.612837549433843	3.6867796339868963	3.752399653422027	3.752087094288762	3.7289447386268515	3.790195732195226	3.726007117717062	3.8244758043136864	3.8798235483604815	3.8999047803828395	3.966967824970106	3.9529436355237335	4.183254875984852	4.243940473079386	4.129957130019015
40	0.0	0.0	0.0	0.0	0.0	0.0	0.0	0.0	0.0	0.0	7.647820159113386	5.889480800615401	4.698915973334768	3.79855949097069	3.4857651686654743	3.638324392306747	3.874721371001267	4.023346740266553	3.929324218354016	3.9068380770662268	3.845148556025137	3.8314195261501007	3.821925334992886	3.9041196603022037	3.839212630961101	3.6856878646605713	3.6121194512506625	3.604686606816336	3.4867363947549075	3.4207901683630366	3.3610905707358993	3.579413199540034	3.4902862513341475	3.6090221342289857	3.5732695302525608	3.6907899519002303	3.842406224600059	3.852704523568632	3.7723806796089425	3.9045375730643688	3.791523352665058	3.7924747513869006	4.027886109643996	4.088092967545738	4.027633706320544	4.2465436081425585	4.156609397478537	4.2328466945951755	4.158833986485004
41	0.0	0.0	0.0	0.0	0.0	0.0	0.0	0.0	0.0	0.0	7.856714558118289	5.7736905557476526	4.543584929756443	3.8955900048420355	3.6459562097910494	3.762352770643358	4.0313336870000684	4.280236365843647	4.088005827814556	4.058210329241401	4.061727793788005	4.036937855996329	3.9934093081786948	4.06068730311581	3.962413786306967	3.855693110791729	3.720994840084199	3.6445781406887106	3.5086449398646637	3.4577216755604114	3.3869728743119643	3.435700261620953	3.459407720602571	3.5860842311384697	3.64369132354891	3.6135881457884587	3.637703270041765	3.706110206548468	3.821369736893627	3.8054515593161176	3.941769542625928	3.9283131244191027	3.977487025495	4.006618271797824	4.2085559774461	4.2193050895062765	4.376934875585003	4.232283088714711	4.071332515672514
42	0.0	0.0	0.0	0.0	0.0	0.0	0.0	0.0	0.0	0.0	6.939922825774814	5.830038644061531	4.611912752825132	4.0263325377140555	3.8080287380840216	3.9401460380692805	4.240200914475806	4.384094431487362	4.237657772931195	4.11316195106292	4.122613482213614	4.045196872933508	4.097741548572657	4.122865182790953	4.044469702166586	3.886593399790656	3.69597826489069	3.6315437920002367	3.6115008986744694	3.499292281859602	3.4177911554834486	3.5081181280290563	3.443449679238606	3.6797251304809064	3.7589750495307426	3.601772888368278	3.681610397319864	3.7328943112690682	3.7525992579866365	3.858140774334471	3.873837073974543	3.9055571172392627	3.936816598869199	4.039624364569162	4.151180202129983	4.122138088915961	4.236607952958639	4.126186319609291	4.010813309580332
43	0.0	0.0	0.0	0.0	0.0	0.0	0.0	0.0	0.0	0.0	6.825609468101795	5.793484553541161	4.790388205668717	4.20552605380624	4.191252761465732	4.3810174435093305	4.601485827797075	4.3747767971435945	4.2030881369685735	4.16483774326643	4.136393713037206	4.1540011685932665	4.097923184125616	4.184154827956635	4.147787716234448	3.951876344312896	3.867692653398284	3.804651209703109	3.6699227174545275	3.5524495436494563	3.51087290556171	3.5327324673368423	3.572482072480563	3.6227620020811004	3.6171809181093364	3.6578678682279815	3.662140871683598	3.8383061076238025	3.6830701971339446	3.737568361420278	3.986938961128879	3.937334497084053	3.915947451560876	4.126250817638576	4.116005151845415	4.151435349226535	4.200938578426686	4.134719485930481	3.9667403232565217
44	0.0	0.0	0.0	0.0	0.0	0.0	0.0	0.0	0.0	0.0	7.0062178996919995	5.57166560187151	4.962344794315587	4.537938335396919	4.587935012711911	4.5320846446010785	4.659676522965934	4.549142217960744	4.364696311500689	4.257123216761855	4.271317579991283	4.264891408261537	4.399232228362837	4.304897679600666	4.07706978163815	4.027133884472903	4.0105121383926585	3.8744152070862032	3.7787729227370974	3.816719484335806	3.6362175976359348	3.643848651265002	3.768323311622651	3.8030846075268414	3.7528057539632114	3.958255694492591	3.826264284587684	3.7410697561747783	3.9215275232073923	3.890168054133567	3.977245255572795	4.190733039082312	4.177347500064109	4.40364177363076	4.248686788422524	4.198586694305356	4.209306705610648	4.252597729482672	4.003869272707921
45	0.0	0.0	0.0	0.0	0.0	0.0	0.0	0.0	0.0	7.1694026842408265	6.857018427976283	5.748050535661165	5.1824399149702485	4.757948693488303	4.827137875492296	4.81226490028962	4.828798086570523	4.613461942120373	4.527818309156606	4.398121304599497	4.361337141194033	4.527475921255489	4.341717277952018	4.38424219417927	4.237710208603698	4.181879590345256	4.062253126936732	4.0915466520738475	3.957262502060078	3.77910256718848	3.6861218152382627	3.808017984564059	3.929327417242	3.8657126191452553	3.8878668699958334	4.047186943797191	3.757427216830677	3.7955679201285344	3.880869038291677	3.9668644931347936	4.0064000822702175	4.196883754984855	4.357507035991451	4.243320055327977	4.161709779063113	4.279480087208534	4.299138547962718	4.381614549691201	4.240650015403233
46	0.0	0.0	0.0	0.0	0.0	0.0	0.0	0.0	8.369318463763598	7.007366283949463	5.956810185075988	5.759382848855154	5.316089711783052	5.0369129198237035	5.063998788520947	5.055885568874995	4.90149150274791	4.731903545969201	4.723023967564548	4.594813325034415	4.557085847262462	4.615784737548709	4.549463790355979	4.436798087574651	4.420748270546184	4.274788347269897	4.1331788462479775	4.113699992887441	4.060768140525912	3.8142888657864997	3.8696352939371375	3.9244927524104636	3.7885433684836025	3.9692032229314655	4.006834916398028	4.073032838719619	3.9502626015123363	4.109949738597251	3.8451538482241743	4.053275835088694	4.105524498534944	4.176086337354445	4.331252173599285	4.389863350342512	4.402465457610668	4.531869195336759	4.431128648134354	4.479394785374299	4.636128977443752
47	0.0	0.0	0.0	0.0	0.0	0.0	0.0	0.0	7.969126869005314	6.695002303754552	6.252776236886288	5.6195439511594	5.232775883297951	5.125820108885925	5.209128025672591	5.183533408489258	4.953911803242835	4.88749472941882	4.773540107388433	4.695802829082004	4.626374850273563	4.710483142086432	4.533602386561936	4.7689382919466965	4.576030239399331	4.477757302134752	4.3798478580169	4.367232320659493	4.1796425766156515	4.171245519816036	4.039346137767604	3.9994913596579256	3.909211570981914	4.05366029347941	3.988431654034456	4.044258559741251	4.020011072393374	4.423423835994614	4.125952997461984	4.2478377381894985	4.274209215017537	4.433666195204589	4.455353285440621	4.360635238270395	4.3548133037668	4.670391963474539	4.572599373960897	4.824548085546025	4.650404654930032
48	0.0	0.0	0.0	0.0	0.0	0.0	0.0	0.0	8.882886275394736	7.996665558099319	6.493541519153205	5.533216833795901	5.234269971572665	5.068060411876991	4.984931163826512	5.156754753691635	5.062679386174905	4.95344454037159	4.888995108047196	4.878463568298603	4.823656762496243	4.929250830329391	4.707933059434067	4.626767108633878	4.752679652244237	4.6648791040857525	4.401341981458114	4.484384560369564	4.416781518860857	4.256105501171833	4.283689523923322	4.060588144698722	3.937454413583575	4.023393550583997	4.056417250728974	4.184538531755635	4.242015084327135	4.139141525888663	4.406821753834253	4.223507430199287	4.476998525056217	4.400650041146123	4.555476135757038	4.391641519891638	4.589308066050016	4.531050696350274	4.824365669252497	4.823047592594775	4.772868004482772
49	0.0	0.0	0.0	0.0	0.0	0.0	0.0	0.0	8.882886275394736	7.133300469564207	6.4674362867464845	5.856064889888071	5.257784466618725	5.163526272345363	5.16380102960331	5.267824548071794	5.158299468746073	5.167647067202084	5.089092860370172	4.953505863373227	5.057327645034165	4.944313132114195	4.997457562775292	5.056977560122109	4.645698054255506	4.582511113372091	4.356915126431579	4.409863940567112	4.231697114345813	4.169326191208388	4.172375649927907	4.198884389583122	4.31773946372261	4.23262568691697	4.1555531298329695	4.145770413589022	4.471411870710629	4.266482003041439	4.516740432410763	4.526844802897498	4.457792094774876	4.53309942939801	4.652563924603369	4.7027456792685385	4.441026835226277	4.759463752624736	4.905957335942944	5.038699300095015	5.269743060471893
50	0.0	0.0	0.0	0.0	0.0	0.0	0.0	0.0	0.0	7.613513569277239	6.814192839745384	6.214442175098946	5.672433134590373	5.33963548008441	5.466313439291812	5.4347148997406975	5.330949700837273	5.313120660734505	5.246024682279217	5.2419704686651505	5.115535670499558	5.090703739121594	5.025382280225717	4.848099693773869	4.954869867609064	4.653731020775239	4.638620635883371	4.722299986812797	4.352666304890711	4.224483098837052	4.270081342983986	4.215365970132972	4.503981949667705	4.408897972209755	4.223890213862687	4.39994715560389	4.518675998191712	4.660599946186591	4.756296691179787	4.577972329611316	4.4875149167636295	4.762446795644191	4.966925211841028	5.125389058658552	4.970033936076898	4.644577509876499	5.259132307098079	5.394408441602442	5.6353983192020305
51	0.0	0.0	0.0	0.0	0.0	0.0	0.0	0.0	0.0	7.613513569277239	7.33914034812505	6.435847034136338	5.8448128488989335	5.7757802425146085	5.904201334462574	5.863030804509104	5.636573217135805	5.600110707387016	5.346714683771121	5.338094737843754	5.303699261674789	5.348320182193601	5.360732938028694	5.1911657914019065	4.90757301143122	4.722152586128258	4.896294978515916	4.6743493123473945	4.290168033771523	4.0931556921214565	4.31909696906242	4.455527034481078	4.481735865459698	4.2488263376329165	4.589320004815376	4.733663617481648	4.780461664989121	5.22228701447217	4.914083408111854	4.9373931203671875	4.8958353963890895	4.910547588503209	5.115454156767839	5.373144232867098	4.59364135213398	4.708801761685952	5.330311749180187	5.802371369278778	5.521014998331357
52	0.0	0.0	0.0	0.0	0.0	0.0	0.0	0.0	0.0	0.0	8.435493830244594	7.011568764676045	6.397849213109356	6.204711335479231	6.027014308268366	5.824969544997625	5.635498854412834	5.622331135015627	5.67527037917703	5.4118303500756895	5.795764628652668	5.351212300579713	5.452063510601546	5.373023176057337	5.6616862910958625	5.341631402579777	5.060160512410295	4.643509371921036	4.431922549611126	4.260375487053251	4.4206014279972825	4.382728609441786	4.772992764685767	4.527492233896894	4.727647704154503	5.067302328437839	5.044314771464033	5.6492971857288365	5.166199559804015	5.041181982330136	5.415025500415915	5.275082109111318	5.2466423381090905	5.418064215160576	5.20399869996465	5.254237978838141	5.88949745418163	6.9045666104280246	6.019870048456475
53	0.0	0.0	0.0	0.0	0.0	0.0	0.0	0.0	0.0	0.0	8.30998453188629	8.581620452346948	7.277825306998852	6.427761976304525	6.523338860315232	5.902188191077921	5.711280130760048	5.6180516004200625	5.663573875281772	5.761274271409532	5.823308651984105	5.701212222091231	5.37143403886862	5.673062342033537	5.408556348870141	5.363148492336484	4.901423756145839	4.674018057610884	4.319321332177843	4.5144149311447315	4.5518459682789025	4.576309776090969	5.075270102343642	4.800069440331844	5.113373675638104	5.343487852486881	5.314697393419237	5.491477361142442	5.5963981942341885	5.830977917318817	5.984234736455017	7.386665332117283	6.187567316936751	6.187567316936751	5.822596600847613	5.832277146060258	6.5148535838112	7.386665332117283	6.713199212528536
54	0.0	0.0	0.0	0.0	0.0	0.0	0.0	0.0	0.0	0.0	9.506962946536039	8.456123778498052	7.7932983647145315	6.733419548136802	6.434710262278904	6.004556067541165	5.660146222950735	5.755785850226692	5.719343629368384	6.074377787422113	6.00151770588701	5.91308898737796	5.693278328044249	5.647416722398376	5.874714509698069	6.027820595606612	5.364842999643081	4.901730729301972	4.381710433552363	4.606267093362954	4.261840183424493	4.635705577878026	4.8589643801458235	4.8520879537275645	5.017593699316002	5.502945480956045	5.7033045603610475	6.313076639008075	5.952281219344788	6.313076639008075	6.667502003739561	6.653605849704708	6.187567316936751	6.951675712459827	6.951675712459827	7.704237659005945	7.386665332117283	7.704237659005945	0.0
55	0.0	0.0	0.0	0.0	0.0	0.0	0.0	0.0	0.0	0.0	10.496723698967857	8.468179769562829	7.864625442556059	6.884404926321925	6.487108901671669	5.905782419372886	5.776627240500014	5.894699506357116	6.021792741306512	6.090727262289867	6.200730446616446	6.406253154582081	5.7886013184529235	5.9329850517146046	6.092110750420245	6.694145409751992	5.408569564300376	5.264654881084333	4.571436414960192	4.7629549403562	4.786387891358316	4.816872453450769	5.105320621949842	5.547239705153259	5.371776989933313	5.641010568743047	6.740762232616492	0.0	0.0	6.667502003739561	7.4273024247783335	6.951675712459827	0.0	0.0	0.0	0.0	7.704237659005945	7.704237659005945	0.0
56	0.0	0.0	0.0	0.0	0.0	0.0	0.0	0.0	0.0	0.0	9.456880375207952	8.708618952102835	7.659970386223724	6.826652016935545	6.190993093721301	5.98287805440366	5.8319161931822165	5.954099364443745	6.16680838061841	6.306849924331231	6.343145470220892	6.290540785513557	6.119286396331083	6.224503019337875	6.066767925963882	6.752912893614234	6.729070660127879	5.574348921974696	4.9464535262539435	5.179380757521981	4.8703693062508355	5.331786582040078	5.718571599120837	6.125496054986416	6.193018612313415	7.244014046361346	6.307903858378764	6.463104981399819	6.761915324672089	7.4273024247783335	0.0	6.667502003739561	0.0	0.0	0.0	0.0	0.0	0.0	0.0
57	0.0	0.0	0.0	0.0	0.0	0.0	0.0	0.0	0.0	10.390772069759196	10.390772069759196	8.631511949537657	7.395174132223601	6.679601742757227	6.142410645257594	5.9474150497502345	5.9563693272242615	6.10632649131565	6.3537919885139145	6.573784949149448	6.477591766583722	6.404518439570576	6.386727106219985	6.800063176536301	6.80943478473933	6.6188550500493255	6.287974850739514	6.294229584849002	5.407670043946902	5.410132064983625	5.485059243596783	6.108457131425099	6.57633066259062	6.377737318196183	5.955189925630529	6.622822165647382	7.361703676805539	7.4273024247783335	7.4273024247783335	6.945203703089077	0.0	0.0	0.0	0.0	0.0	0.0	0.0	0.0	0.0
58	0.0	0.0	0.0	0.0	0.0	0.0	0.0	0.0	0.0	10.390772069759196	8.606720054576892	8.161424468390008	7.1811082206632735	6.594672552505734	6.12610387102271	5.995421949628232	6.108872802422423	6.2405251715018375	6.55653467467875	6.859827731149738	6.7814966882225525	6.7658598420367	6.50821659167507	6.425208083098188	6.760326218504038	6.486792371467533	6.357468613242765	5.947546256973472	6.162779108269301	5.67845735599058	6.2286887078595585	6.60628594992757	6.219994276398787	6.685686332526061	6.6398610985122	8.554345847383821	7.244014046361346	0.0	8.261194979010849	0.0	0.0	0.0	0.0	0.0	0.0	0.0	0.0	0.0	0.0
59	0.0	0.0	0.0	0.0	0.0	0.0	0.0	0.0	0.0	10.390772069759196	9.109672839415115	7.9832320060342825	7.1664472967173625	6.553118601668253	6.1412437735257965	6.145477613783357	6.196406775402607	6.414752506297545	6.621664677925108	7.104961646367994	7.07474568083373	6.796500518830707	6.719452422407483	7.04819647191825	7.113798518779425	7.165703286609884	7.458100149069856	7.312252040326491	7.208741537486087	7.025672313258766	6.519056699233	7.045980281153557	6.675500106707944	7.056280447705858	7.882342299383615	0.0	8.906374725451068	0.0	8.906374725451068	0.0	0.0	0.0	0.0	0.0	0.0	0.0	0.0	0.0	0.0
60	0.0	0.0	0.0	0.0	0.0	0.0	0.0	0.0	0.0	0.0	8.962304518956286	8.2737515698756	7.476360810540416	6.71464732592485	6.36001241782519	6.269653435087675	6.458409799063857	6.5841612917741275	6.968226121996628	7.1711178464470295	7.195402968635087	7.334168939732947	7.407757708755631	7.8116882409798025	7.821028057731005	7.006586171901939	7.59312293199483	7.8530749229637395	7.675374687261226	7.079681755014033	8.063578044698543	7.323419882442509	7.145526328703709	7.7999652883280985	8.309348299723162	8.486274791917072	8.69284423605802	8.906374725451068	8.906374725451068	8.906374725451068	0.0	0.0	0.0	0.0	0.0	0.0	0.0	0.0	0.0
61	0.0	0.0	0.0	0.0	0.0	0.0	0.0	0.0	0.0	0.0	9.939615649111818	8.532881504819517	7.631408196946668	7.013522568794531	6.646673815750945	6.5028387761966835	6.614987257556268	6.777018177590716	7.271685543824359	7.493832352555642	7.596186646701423	7.61937902316843	7.711275136955764	7.864355394364472	8.272720821263038	7.884907078864521	7.872302295804112	7.7819251619396015	8.337168818492632	7.552952506199053	7.570109770719653	7.254876359159918	8.063578044698543	8.309348299723162	7.750814005349494	0.0	8.906374725451068	0.0	0.0	0.0	0.0	0.0	0.0	0.0	0.0	0.0	0.0	0.0	0.0
62	0.0	0.0	0.0	0.0	0.0	0.0	0.0	0.0	0.0	10.519938101469846	10.62912207256523	9.070197291316584	7.800468436328134	7.2311667690643775	6.763259276278823	6.654720371518645	6.73373728989097	7.095559058144395	7.4796593272801575	7.901448981090344	7.855584875787003	7.875427190618308	8.378930067019176	8.180466962035803	10.519938101469846	9.319031294277249	8.641095974213348	8.424276003761811	9.136110303927339	7.61971125209246	7.693564755928883	8.14226632992799	7.552952506199053	7.693564755928883	8.906374725451068	9.618209025616597	8.906374725451068	0.0	0.0	0.0	0.0	0.0	0.0	0.0	0.0	0.0	0.0	0.0	0.0
63	0.0	0.0	0.0	0.0	0.0	0.0	0.0	0.0	0.0	0.0	11.196101911051652	9.281087142135828	8.082188712721281	7.252684800060783	6.84267647939713	6.826535830450333	7.030462627253541	7.571350471512285	7.876443415949416	8.333802503361094	7.974844950574789	8.340526754009769	8.432721158356811	9.56792614409156	9.079707993637637	8.077785356976047	7.957676317009855	9.136110303927339	7.65117784667457	8.286710736730804	7.429517824728053	8.309348299723162	7.7387034424904	7.660167608238733	8.309348299723162	9.618209025616597	0.0	0.0	8.906374725451068	0.0	0.0	0.0	0.0	0.0	0.0	0.0	0.0	0.0	0.0
64	0.0	0.0	0.0	0.0	0.0	0.0	0.0	0.0	0.0	0.0	11.196101911051652	9.061940344186976	7.964514730688337	7.418684800842073	7.095483927245248	7.118278796234127	7.5758968918041285	7.9446474749848965	8.537274468058333	9.174489293354641	9.074395785157673	8.41857810807468	9.201522359890355	8.469431050397514	8.947780871048428	0.0	8.906374725451068	0.0	8.906374725451068	7.484974880046603	7.61971125209246	7.660167608238733	7.460078560383297	8.063578044698543	8.424276003761811	0.0	0.0	0.0	8.906374725451068	0.0	0.0	0.0	0.0	0.0	0.0	0.0	0.0	0.0	0.0
65	0.0	0.0	0.0	0.0	0.0	0.0	0.0	0.0	0.0	0.0	10.303247284376988	9.184375253985744	8.490959331557006	7.796886898784698	7.516974890214523	7.728303040875788	8.115075627325151	8.49640811928911	9.359406985921545	9.680425415373424	9.93132803350546	10.050024865780818	0.0	9.205161260149614	9.618209025616597	8.906374725451068	0.0	8.309348299723162	8.14226632992799	7.90937853936332	7.660167608238733	7.827249578033904	7.429517824728053	7.660167608238733	7.660167608238733	8.424276003761811	8.424276003761811	8.906374725451068	0.0	0.0	0.0	0.0	0.0	0.0	0.0	0.0	0.0	0.0	0.0
66	0.0	0.0	0.0	0.0	0.0	0.0	0.0	0.0	0.0	0.0	0.0	10.383278765478016	9.048004046483692	8.317583744500332	8.062563170155922	8.274400656290412	8.973536180995206	9.182157949202727	9.747861109762372	10.519938101469846	0.0	10.519938101469846	9.136110303927339	0.0	8.906374725451068	0.0	8.424276003761811	8.424276003761811	7.350927275099596	7.786976159051499	7.350927275099596	7.90937853936332	7.006401774695015	7.61971125209246	7.942177282072554	8.14226632992799	8.906374725451068	8.424276003761811	0.0	0.0	0.0	0.0	0.0	0.0	0.0	0.0	0.0	0.0	0.0
67	0.0	0.0	0.0	0.0	0.0	0.0	0.0	0.0	0.0	0.0	11.34747620885653	10.835518660062986	9.657846842653203	9.455880723686713	9.098984075007252	9.486284306282887	10.081221466430227	10.835518660062986	0.0	0.0	0.0	0.0	10.519938101469846	0.0	0.0	0.0	0.0	7.90937853936332	7.660167608238733	7.660167608238733	7.413630337200654	7.518133539049985	7.238587164334629	7.304877437362241	7.942177282072554	7.7387034424904	0.0	0.0	0.0	0.0	0.0	0.0	0.0	0.0	0.0	0.0	0.0	0.0	0.0
68	0.0	0.0	0.0	0.0	0.0	0.0	0.0	0.0	0.0	0.0	0.0	11.288987807075612	0.0	9.994053989604515	10.58336781333345	10.865377487167272	0.0	0.0	0.0	0.0	0.0	0.0	0.0	0.0	8.424276003761811	0.0	8.424276003761811	8.906374725451068	7.786976159051499	7.760614595478246	7.350927275099596	8.309348299723162	7.660167608238733	7.552952506199053	7.882342299383615	8.14226632992799	8.906374725451068	8.424276003761811	0.0	0.0	0.0	0.0	0.0	0.0	0.0	0.0	0.0	0.0	0.0
69	0.0	0.0	0.0	0.0	0.0	0.0	0.0	0.0	0.0	0.0	0.0	0.0	0.0	0.0	0.0	0.0	0.0	0.0	0.0	0.0	0.0	0.0	0.0	0.0	0.0	0.0	0.0	8.906374725451068	7.660167608238733	8.906374725451068	7.942177282072554	7.786976159051499	7.786976159051499	8.14226632992799	8.14226632992799	8.424276003761811	0.0	0.0	0.0	0.0	0.0	0.0	0.0	0.0	0.0	0.0	0.0	0.0	0.0
70	0.0	0.0	0.0	0.0	0.0	0.0	0.0	0.0	0.0	0.0	0.0	0.0	0.0	0.0	0.0	11.34747620885653	0.0	0.0	0.0	0.0	0.0	0.0	0.0	0.0	0.0	0.0	0.0	0.0	8.906374725451068	0.0	8.906374725451068	8.906374725451068	8.14226632992799	8.424276003761811	8.906374725451068	8.14226632992799	0.0	0.0	0.0	0.0	0.0	0.0	0.0	0.0	0.0	0.0	0.0	0.0	0.0
71	0.0	0.0	0.0	0.0	0.0	0.0	0.0	0.0	0.0	0.0	0.0	0.0	0.0	0.0	0.0	0.0	0.0	0.0	0.0	0.0	0.0	0.0	0.0	0.0	8.906374725451068	0.0	0.0	0.0	8.906374725451068	8.424276003761811	8.906374725451068	0.0	0.0	0.0	8.906374725451068	8.424276003761811	8.52970119420484	0.0	0.0	0.0	0.0	0.0	0.0	0.0	0.0	0.0	0.0	0.0	0.0
72	0.0	0.0	0.0	0.0	0.0	0.0	0.0	0.0	0.0	0.0	0.0	0.0	0.0	0.0	0.0	0.0	0.0	0.0	0.0	0.0	0.0	0.0	0.0	0.0	0.0	0.0	0.0	0.0	0.0	0.0	8.906374725451068	0.0	0.0	8.906374725451068	0.0	8.906374725451068	0.0	0.0	0.0	0.0	0.0	0.0	0.0	0.0	0.0	0.0	0.0	0.0	0.0
73	0.0	0.0	0.0	0.0	0.0	0.0	0.0	0.0	0.0	0.0	0.0	0.0	0.0	0.0	0.0	0.0	0.0	0.0	0.0	0.0	0.0	0.0	0.0	0.0	0.0	0.0	0.0	0.0	8.906374725451068	0.0	0.0	0.0	0.0	0.0	0.0	8.906374725451068	0.0	0.0	0.0	0.0	0.0	0.0	0.0	0.0	0.0	0.0	0.0	0.0	0.0
74	0.0	0.0	0.0	0.0	0.0	0.0	0.0	0.0	0.0	0.0	0.0	0.0	0.0	0.0	0.0	0.0	0.0	0.0	0.0	0.0	0.0	0.0	0.0	0.0	0.0	0.0	0.0	0.0	0.0	0.0	0.0	0.0	0.0	0.0	0.0	0.0	0.0	0.0	0.0	0.0	0.0	0.0	0.0	0.0	0.0	0.0	0.0	0.0	0.0
75	0.0	0.0	0.0	0.0	0.0	0.0	0.0	0.0	0.0	0.0	0.0	0.0	0.0	0.0	0.0	0.0	0.0	0.0	0.0	0.0	0.0	0.0	0.0	0.0	0.0	0.0	0.0	0.0	0.0	0.0	0.0	0.0	0.0	8.906374725451068	0.0	8.906374725451068	0.0	0.0	0.0	0.0	0.0	0.0	0.0	0.0	0.0	0.0	0.0	0.0	0.0
76	0.0	0.0	0.0	0.0	0.0	0.0	0.0	0.0	0.0	0.0	0.0	0.0	0.0	0.0	0.0	0.0	0.0	0.0	0.0	0.0	0.0	0.0	0.0	0.0	0.0	0.0	0.0	0.0	0.0	0.0	0.0	0.0	0.0	0.0	0.0	0.0	0.0	0.0	0.0	0.0	0.0	0.0	0.0	0.0	0.0	0.0	0.0	0.0	0.0
77	0.0	0.0	0.0	0.0	0.0	0.0	0.0	0.0	0.0	0.0	0.0	0.0	0.0	0.0	0.0	0.0	0.0	0.0	0.0	0.0	0.0	0.0	0.0	0.0	0.0	0.0	0.0	0.0	0.0	0.0	0.0	0.0	0.0	0.0	0.0	0.0	0.0	0.0	0.0	0.0	0.0	0.0	0.0	0.0	0.0	0.0	0.0	0.0	0.0
78	0.0	0.0	0.0	0.0	0.0	0.0	0.0	0.0	0.0	0.0	0.0	0.0	0.0	0.0	0.0	0.0	0.0	0.0	0.0	0.0	0.0	0.0	0.0	0.0	0.0	0.0	0.0	0.0	0.0	0.0	0.0	0.0	0.0	0.0	0.0	0.0	0.0	0.0	0.0	0.0	0.0	0.0	0.0	0.0	0.0	0.0	0.0	0.0	0.0
79	0.0	0.0	0.0	0.0	0.0	0.0	0.0	0.0	0.0	0.0	0.0	0.0	0.0	0.0	0.0	0.0	0.0	0.0	0.0	0.0	0.0	0.0	0.0	0.0	0.0	0.0	0.0	0.0	0.0	0.0	0.0	0.0	0.0	0.0	0.0	0.0	0.0	0.0	0.0	0.0	0.0	0.0	0.0	0.0	0.0	0.0	0.0	0.0	0.0
[truncated: 31 more columns]
