# Supplementary material for: Machine learning coarse-grained potentials of protein thermodynamics
Source: Nat Commun. 2023 Sep 15;14:5739. doi: 10.1038/s41467-023-41343-1 (PMC10504246; doi:10.1038/s41467-023-41343-1)
Supplement: Supplementary file 4 — Source Data [file 41467_2023_41343_MOESM4_ESM.zip › Source_data/FigureS8/bbl_singleprotein_1D_histogram_FNC.csv]

	RMSD	Energy
0	0.0	0.0
1	0.02	0.0
2	0.04	0.0
3	0.06	0.0
4	0.08	0.0
5	0.1	0.0
6	0.12	0.0
7	0.14	0.0
8	0.16	0.0
9	0.18	0.0
10	0.2	0.0
11	0.22	0.0
12	0.24	0.0
13	0.26	0.0
14	0.28	0.0
15	0.3	0.0
16	0.32	0.0
17	0.34	0.0
18	0.36	0.0
19	0.38	0.0
20	0.4	0.0
21	0.42	0.0
22	0.44	0.0
23	0.46	0.0
24	0.48	0.0
25	0.5	0.0
26	0.52	0.0
27	0.54	0.0
28	0.56	0.0
29	0.58	0.0
30	0.6	0.0
31	0.62	0.0
32	0.64	0.0
33	0.66	9.255452488790622
34	0.68	6.534090138685734
35	0.7000000000000001	4.745820331324945
36	0.72	3.9494433961503375
37	0.74	3.0227708772395228
38	0.76	2.3875597840045373
39	0.78	2.037405465868025
40	0.8	1.0989862724317263
41	0.8200000000000001	0.3905655817998926
42	0.84	0.0
43	0.86	0.27483165609896865
44	0.88	0.7482359927970579
45	0.9	1.9146004136578993
46	0.92	3.4714729704902596
47	0.9400000000000001	5.461867355514709
48	0.96	0.0
