# Supplementary material for: Machine learning coarse-grained potentials of protein thermodynamics
Source: Nat Commun. 2023 Sep 15;14:5739. doi: 10.1038/s41467-023-41343-1 (PMC10504246; doi:10.1038/s41467-023-41343-1)
Supplement: Supplementary file 4 — Source Data [file 41467_2023_41343_MOESM4_ESM.zip › Source_data/FigureS8/homeodomain_ref_1D_histogram_FNC.csv]

	RMSD	Energy
0	0.0	0.0
1	0.02	0.0
2	0.04	0.0
3	0.06	0.0
4	0.08	0.0
5	0.1	0.0
6	0.12	0.0
7	0.14	0.0
8	0.16	0.0
9	0.18	0.0
10	0.2	0.0
11	0.22	0.0
12	0.24	0.0
13	0.26	0.0
14	0.28	0.0
15	0.3	0.0
16	0.32	0.0
17	0.34	0.0
18	0.36	0.0
19	0.38	0.0
20	0.4	0.0
21	0.42	0.0
22	0.44	0.0
23	0.46	0.0
24	0.48	0.0
25	0.5	0.0
26	0.52	0.0
27	0.54	0.0
28	0.56	5.6037679868317785
29	0.58	3.97313705070904
30	0.6	3.4383133612495693
31	0.62	3.8208383628842117
32	0.64	3.361750208555587
33	0.66	2.6043072787710986
34	0.68	2.0499895389797587
35	0.7000000000000001	1.7170270662683338
36	0.72	1.321662921094683
37	0.74	0.9344654120745084
38	0.76	0.6191186886777587
39	0.78	0.3415971203335713
40	0.8	0.0
41	0.8200000000000001	0.0688991861959079
42	0.84	0.021484615425119733
43	0.86	0.013841891596299673
44	0.88	0.0660392882956192
45	0.9	0.2091793482494821
46	0.92	0.4606761658970085
47	0.9400000000000001	0.6733040071628957
48	0.96	0.9283770488394241
