# Supplementary material for: Machine learning coarse-grained potentials of protein thermodynamics
Source: Nat Commun. 2023 Sep 15;14:5739. doi: 10.1038/s41467-023-41343-1 (PMC10504246; doi:10.1038/s41467-023-41343-1)
Supplement: Supplementary file 4 — Source Data [file 41467_2023_41343_MOESM4_ESM.zip › Source_data/FigureS8/proteinb_multiprotein_1D_histogram_FNC.csv]

	RMSD	Energy
0	0.0	0.0
1	0.02	0.0
2	0.04	0.0
3	0.06	0.0
4	0.08	0.0
5	0.1	0.0
6	0.12	0.0
7	0.14	0.0
8	0.16	0.0
9	0.18	0.0
10	0.2	0.0
11	0.22	0.0
12	0.24	0.0
13	0.26	0.0
14	0.28	0.0
15	0.3	0.0
16	0.32	0.0
17	0.34	0.0
18	0.36	0.0
19	0.38	0.0
20	0.4	0.0
21	0.42	0.0
22	0.44	0.0
23	0.46	0.0
24	0.48	0.0
25	0.5	0.0
26	0.52	0.0
27	0.54	0.0
28	0.56	0.0
29	0.58	0.0
30	0.6	0.0
31	0.62	0.0
32	0.64	8.615749342086898
33	0.66	6.342895373771129
34	0.68	4.778588872488795
35	0.7000000000000001	4.100906961227106
36	0.72	3.2628895917634013
37	0.74	1.916825773346297
38	0.76	1.5691847063786093
39	0.78	0.8950906975348321
40	0.8	0.14566044094508762
41	0.8200000000000001	0.0
42	0.84	0.42957701764303435
43	0.86	1.8891050679573724
44	0.88	5.960990050760266
45	0.9	0.0
46	0.92	0.0
47	0.9400000000000001	0.0
48	0.96	0.0
