# Supplementary material for: Machine learning coarse-grained potentials of protein thermodynamics
Source: Nat Commun. 2023 Sep 15;14:5739. doi: 10.1038/s41467-023-41343-1 (PMC10504246; doi:10.1038/s41467-023-41343-1)
Supplement: Supplementary file 4 — Source Data [file 41467_2023_41343_MOESM4_ESM.zip › Source_data/FigureS8/ntl9_ref_1D_histogram_FNC.csv]

	RMSD	Energy
0	0.0	0.0
1	0.02	0.0
2	0.04	0.0
3	0.06	0.0
4	0.08	0.0
5	0.1	0.0
6	0.12	0.0
7	0.14	0.0
8	0.16	0.0
9	0.18	0.0
10	0.2	0.0
11	0.22	0.0
12	0.24	0.0
13	0.26	0.0
14	0.28	0.0
15	0.3	0.0
16	0.32	0.0
17	0.34	0.0
18	0.36	0.0
19	0.38	0.0
20	0.4	0.0
21	0.42	2.9769038270196893
22	0.44	1.7743307367579004
23	0.46	0.8447355962013835
24	0.48	0.6312111430456306
25	0.5	0.187210270482514
26	0.52	0.038979639782096696
27	0.54	0.18980478649612692
28	0.56	0.0
29	0.58	0.2827411363876149
30	0.6	0.1995714052705133
31	0.62	0.5042104594530697
32	0.64	0.40141218804879664
33	0.66	0.5196408723041159
34	0.68	0.8278788576314786
35	0.7000000000000001	0.7859630595009591
36	0.72	1.176934908515516
37	0.74	1.140965875723722
38	0.76	1.492543001240786
39	0.78	1.423056492424781
40	0.8	1.6969105116723595
41	0.8200000000000001	1.4354257579963863
42	0.84	1.2572549507859883
43	0.86	1.3263462030982798
44	0.88	1.164354838853812
45	0.9	1.6139913485315354
46	0.92	0.9848933360179055
47	0.9400000000000001	0.720675532111896
48	0.96	0.9857637912812958
