# Supplementary material for: Machine learning coarse-grained potentials of protein thermodynamics
Source: Nat Commun. 2023 Sep 15;14:5739. doi: 10.1038/s41467-023-41343-1 (PMC10504246; doi:10.1038/s41467-023-41343-1)
Supplement: Supplementary file 4 — Source Data [file 41467_2023_41343_MOESM4_ESM.zip › Source_data/Figure2/Figure2_f.csv]

time [ns]	RMSD [A]
0.0	5.675634
0.0001	5.680697
0.0002	5.723727
0.00030000000000000003	5.7203856
0.0004	5.722744
0.0005	5.7830024
0.0006000000000000001	5.8359475
0.0007	5.837938
0.0008	5.862149
0.0009000000000000001	5.8544974
0.001	5.8901067
0.0011	5.9818573
0.0012000000000000001	6.1110764
0.0013000000000000002	6.237652
0.0014	6.290215
0.0015	6.373994
0.0016	6.424203
0.0017000000000000001	6.3885393
0.0018000000000000002	6.357464
0.0019	6.392511
0.002	6.3956304
0.0021000000000000003	6.4311523
0.0022	6.386451
0.0023	6.3528724
0.0024000000000000002	6.382933
0.0025	6.4361
0.0026000000000000003	6.4895616
0.0027	6.460367
0.0028	6.4461193
0.0029000000000000002	6.495666
0.003	6.524017
0.0031000000000000003	6.5514274
0.0032	6.567211
0.0033	6.5468144
0.0034000000000000002	6.5277457
0.0035	6.5288177
0.0036000000000000003	6.4571934
0.0037	6.3631945
0.0038	6.2251096
0.0039000000000000003	6.142093
0.004	6.086529
0.0041	6.045394
0.004200000000000001	6.03224
0.0043	6.001414
0.0044	5.986324
0.0045000000000000005	5.9959264
0.0046	6.052215
0.0047	6.076896
0.0048000000000000004	6.1338916
0.0049	6.188693
0.005	6.1515756
0.0051	6.1104236
0.005200000000000001	6.0896688
0.0053	6.0862203
0.0054	6.111427
0.0055000000000000005	6.1876774
0.0056	6.1993446
0.0057	6.1721673
0.0058000000000000005	6.1161923
0.0059	6.090349
0.006	6.1013403
0.0061	6.12161
0.006200000000000001	6.0966783
0.0063	6.127644
0.0064	6.164163
0.006500000000000001	6.192819
0.0066	6.209119
0.0067	6.2124033
0.0068000000000000005	6.230129
0.006900000000000001	6.214809
0.007	6.213348
0.0071	6.2444344
0.007200000000000001	6.2898016
0.0073	6.346388
0.0074	6.4702926
0.007500000000000001	6.545257
0.0076	6.620562
0.0077	6.6602526
0.0078000000000000005	6.6965537
0.0079	6.6758666
0.008	6.580451
0.0081	6.5208797
0.0082	6.4774294
0.0083	6.4048524
0.008400000000000001	6.370222
0.0085	6.3607802
0.0086	6.3218856
0.008700000000000001	6.3235545
0.0088	6.3419094
0.0089	6.4089
0.009000000000000001	6.427012
0.0091	6.4058447
0.0092	6.362159
0.009300000000000001	6.293208
0.0094	6.249545
0.0095	6.16841
0.009600000000000001	6.1477175
0.0097	6.1542153
0.0098	6.152999
0.0099	6.1307445
0.01	6.123411
0.010100000000000001	6.1352224
0.0102	6.217769
0.0103	6.3233876
0.010400000000000001	6.426218
0.0105	6.5063295
0.0106	6.5083575
0.010700000000000001	6.5390697
0.0108	6.6003428
0.0109	6.6472263
0.011000000000000001	6.731751
0.0111	6.783172
0.0112	6.7885237
0.011300000000000001	6.822756
0.0114	6.886722
0.0115	6.946578
0.011600000000000001	6.9511766
0.0117	6.986822
0.0118	7.0297976
0.0119	7.110479
0.012	7.2146335
0.012100000000000001	7.314195
0.0122	7.3406873
0.0123	7.3724685
0.012400000000000001	7.437327
0.0125	7.4730964
0.0126	7.486145
0.012700000000000001	7.5846105
0.0128	7.6971908
0.0129	7.8236723
0.013000000000000001	7.925591
0.0131	8.003069
0.0132	8.024564
0.013300000000000001	8.037898
0.0134	8.0823345
0.0135	8.126868
0.013600000000000001	8.175881
0.0137	8.191957
0.013800000000000002	8.22826
0.013900000000000001	8.265233
0.014	8.327611
0.014100000000000001	8.390948
0.0142	8.505218
0.0143	8.603176
0.014400000000000001	8.670326
0.0145	8.730256
0.0146	8.785603
0.014700000000000001	8.756259
0.0148	8.777957
0.0149	8.8396435
0.015000000000000001	8.847769
0.0151	8.800262
0.0152	8.696114
0.015300000000000001	8.613097
0.0154	8.591033
0.0155	8.536431
0.015600000000000001	8.410324
0.015700000000000002	8.280406
0.0158	8.155339
0.0159	8.039228
0.016	7.934372
0.0161	7.899727
0.0162	7.895844
0.016300000000000002	7.9558167
0.0164	8.051086
0.0165	8.10479
0.0166	8.124567
0.0167	8.07678
0.016800000000000002	8.020183
0.016900000000000002	8.042205
0.017	8.07089
0.0171	8.092061
0.0172	8.054976
0.0173	8.0259905
0.017400000000000002	8.058158
0.0175	8.105395
0.0176	8.17249
0.0177	8.195472
0.0178	8.160162
0.0179	8.154452
0.018000000000000002	8.150323
0.0181	8.179646
0.0182	8.149072
0.0183	8.111952
0.0184	8.07793
0.018500000000000003	8.078932
0.018600000000000002	8.044409
0.0187	7.9584036
0.0188	7.8631425
0.0189	7.8474555
0.019	7.877404
0.019100000000000002	7.9252176
0.019200000000000002	7.9645643
0.0193	8.035543
0.0194	8.012105
0.0195	7.9906416
0.0196	8.053517
0.019700000000000002	8.113956
0.0198	8.169649
0.0199	8.22444
0.02	8.27796
0.0201	8.292045
0.020200000000000003	8.315344
0.020300000000000002	8.361482
0.0204	8.469221
0.0205	8.603411
0.0206	8.709578
0.0207	8.755713
0.020800000000000003	8.765337
0.020900000000000002	8.717762
0.021	8.702835
0.0211	8.708731
0.0212	8.703127
0.0213	8.6973715
0.021400000000000002	8.648565
0.021500000000000002	8.617609
0.0216	8.55036
0.0217	8.518278
0.0218	8.438819
0.0219	8.368494
0.022000000000000002	8.340262
0.0221	8.337048
0.0222	8.291528
0.0223	8.201374
0.0224	8.159481
0.022500000000000003	8.136678
0.022600000000000002	8.091862
0.0227	8.025497
0.0228	7.964998
0.0229	7.92612
0.023	7.984629
0.023100000000000002	8.022799
0.023200000000000002	8.064795
0.0233	8.031229
0.0234	7.999948
0.0235	7.983409
0.0236	8.03877
0.023700000000000002	8.071637
0.0238	8.04128
0.0239	7.996782
0.024	7.9275103
0.0241	7.8683205
0.024200000000000003	7.8149724
0.024300000000000002	7.747231
0.0244	7.6694365
0.0245	7.553773
0.0246	7.507988
0.0247	7.4709034
0.024800000000000003	7.440882
0.024900000000000002	7.4385247
0.025	7.539996
0.0251	7.6053596
0.0252	7.656969
0.0253	7.6333537
0.025400000000000002	7.574818
0.025500000000000002	7.5701547
0.0256	7.645035
0.0257	7.7104015
0.0258	7.7624545
0.025900000000000003	7.8300743
0.026000000000000002	7.9062805
0.0261	7.966352
0.0262	7.9721246
0.0263	7.9942036
0.0264	8.050742
0.026500000000000003	8.024444
0.026600000000000002	7.959761
0.0267	7.962665
0.0268	7.985705
0.0269	7.8958673
0.027	7.8890624
0.027100000000000003	7.917109
0.027200000000000002	7.8780627
0.0273	7.8327365
0.0274	7.816254
0.0275	7.8318877
0.027600000000000003	7.8693204
0.027700000000000002	7.894907
0.027800000000000002	7.879456
0.0279	7.88209
0.028	7.9172554
0.0281	7.9399004
0.028200000000000003	7.923917
0.028300000000000002	7.9159584
0.0284	7.871969
0.0285	7.812015
0.0286	7.8008323
0.0287	7.787598
0.028800000000000003	7.8224115
0.028900000000000002	7.7986064
0.029	7.748225
0.0291	7.7533545
0.0292	7.8085794
0.029300000000000003	7.885821
0.029400000000000003	7.9827027
0.029500000000000002	8.12765
0.0296	8.2001295
0.0297	8.164962
0.0298	8.154005
0.029900000000000003	8.091309
0.030000000000000002	7.9998736
0.030100000000000002	7.9411902
0.0302	7.872799
0.0303	7.7936788
0.0304	7.709083
0.030500000000000003	7.633298
0.030600000000000002	7.651021
0.0307	7.6762204
0.0308	7.6685123
0.0309	7.660171
0.031	7.6351614
0.031100000000000003	7.575822
0.031200000000000002	7.515497
0.0313	7.480306
0.031400000000000004	7.4308105
0.0315	7.3955035
0.0316	7.414371
0.0317	7.4147887
0.0318	7.4612246
0.031900000000000005	7.515582
0.032	7.563862
0.032100000000000004	7.629414
0.0322	7.7091684
0.0323	7.8245454
0.0324	7.9042563
0.0325	8.026861
0.032600000000000004	8.094739
0.0327	8.108495
0.0328	8.098878
0.0329	8.095979
0.033	8.080791
0.033100000000000004	8.055068
0.0332	8.053905
0.0333	8.018655
0.0334	7.95723
0.0335	7.885905
0.033600000000000005	7.820568
0.0337	7.7612257
0.033800000000000004	7.690433
0.0339	7.63285
0.034	7.5689087
0.0341	7.561963
0.0342	7.563821
0.034300000000000004	7.5653157
0.0344	7.640251
0.0345	7.71287
0.0346	7.758951
0.0347	7.7648683
0.034800000000000005	7.833261
0.0349	7.8263583
0.035	7.7918344
0.0351	7.7758737
0.0352	7.7628603
0.035300000000000005	7.735759
0.0354	7.6679163
0.035500000000000004	7.5952444
0.0356	7.5343494
0.0357	7.521323
0.0358	7.527388
0.0359	7.573996
0.036000000000000004	7.67673
0.0361	7.7549524
0.0362	7.823215
0.0363	7.801745
0.0364	7.8383474
0.036500000000000005	7.8896837
0.0366	7.958495
0.0367	8.050501
0.0368	8.138704
0.0369	8.141012
0.037000000000000005	8.130781
0.0371	8.140312
0.037200000000000004	8.1594925
0.0373	8.196743
0.0374	8.267744
0.0375	8.298593
0.0376	8.262727
0.037700000000000004	8.236242
0.0378	8.137456
0.0379	8.084785
0.038	8.059604
0.0381	8.001566
0.038200000000000005	8.018763
0.0383	7.9822655
0.038400000000000004	7.9830084
0.0385	7.944416
0.0386	7.887102
0.038700000000000005	7.8289394
0.0388	7.7915173
0.038900000000000004	7.774531
0.039	7.7648854
0.0391	7.777072
0.0392	7.73552
0.0393	7.6703315
0.039400000000000004	7.5869436
0.0395	7.474099
0.0396	7.370647
0.0397	7.2770457
0.0398	7.156425
0.039900000000000005	7.0868063
0.04	7.1017566
0.040100000000000004	7.0648565
0.0402	6.996041
0.0403	6.941241
0.040400000000000005	6.9210577
0.0405	6.897656
0.040600000000000004	6.81501
0.0407	6.7967224
0.0408	6.8370314
0.0409	6.826184
0.041	6.805429
0.041100000000000005	6.83745
0.0412	6.9850574
0.0413	7.103469
0.0414	7.1771235
0.0415	7.24796
0.041600000000000005	7.3398356
0.0417	7.467955
0.041800000000000004	7.5656357
0.0419	7.6516542
0.042	7.7546396
0.042100000000000005	7.831983
0.0422	7.891246
0.042300000000000004	7.9501505
0.0424	8.0036125
0.0425	7.989574
0.0426	7.9509387
0.0427	7.8584647
0.042800000000000005	7.7441163
0.0429	7.653698
0.043000000000000003	7.5815754
0.0431	7.5371575
0.0432	7.564761
0.043300000000000005	7.60602
0.0434	7.638057
0.043500000000000004	7.6298256
0.0436	7.6148653
0.0437	7.5606537
0.0438	7.464139
0.0439	7.3591228
0.044000000000000004	7.280646
0.0441	7.3553987
0.0442	7.4717464
0.0443	7.523695
0.0444	7.462341
0.044500000000000005	7.426303
0.0446	7.3757277
0.044700000000000004	7.305705
0.0448	7.1820674
0.0449	7.107697
0.045000000000000005	7.166365
0.0451	7.2444115
0.045200000000000004	7.2470937
0.0453	7.2028794
0.0454	7.157296
0.0455	7.1677394
0.0456	7.1879997
0.045700000000000005	7.240854
0.0458	7.2435393
0.0459	7.193744
0.046	7.092287
0.0461	7.0454845
0.046200000000000005	7.035231
0.0463	6.9842806
0.046400000000000004	6.9439163
0.0465	6.9074335
0.0466	6.8976097
0.046700000000000005	6.9410477
0.0468	6.9417725
0.046900000000000004	6.939486
0.047	6.9349475
0.0471	6.9651465
0.0472	7.020917
0.0473	7.108728
0.047400000000000005	7.244862
0.0475	7.317909
0.0476	7.3416705
0.0477	7.346525
0.0478	7.3363767
0.047900000000000005	7.333461
0.048	7.388653
0.048100000000000004	7.42346
0.0482	7.447476
0.0483	7.439121
0.048400000000000006	7.4874372
0.0485	7.5169425
0.048600000000000004	7.5188417
0.0487	7.5876164
0.0488	7.688995
0.0489	7.8171678
0.049	7.928542
0.049100000000000005	7.9812713
0.0492	8.004844
0.049300000000000004	8.067732
0.0494	8.126856
0.0495	8.195043
0.049600000000000005	8.243432
0.0497	8.209617
0.049800000000000004	8.134987
0.0499	8.038509
0.05	7.903339
0.050100000000000006	7.7851477
0.0502	7.666169
0.050300000000000004	7.559772
0.0504	7.5038543
0.0505	7.442791
0.0506	7.366878
0.0507	7.238838
0.050800000000000005	7.141936
0.0509	7.043958
0.051000000000000004	6.9196854
0.0511	6.8212404
0.0512	6.77989
0.051300000000000005	6.713913
0.0514	6.669375
0.051500000000000004	6.668787
0.0516	6.6862063
0.0517	6.651831
0.051800000000000006	6.6472754
0.0519	6.640257
0.052000000000000005	6.6718307
0.0521	6.6641984
0.0522	6.656999
0.0523	6.6883945
0.0524	6.74851
0.052500000000000005	6.753241
0.0526	6.7364016
0.052700000000000004	6.7845516
0.0528	6.8339167
0.0529	6.837232
0.053000000000000005	6.8805094
0.0531	6.8990655
0.053200000000000004	6.8879294
0.0533	6.8658853
0.0534	6.8498683
0.053500000000000006	6.763351
0.0536	6.6201124
0.053700000000000005	6.5273404
0.0538	6.493505
0.0539	6.466806
0.054	6.471666
0.0541	6.456667
0.054200000000000005	6.4623327
0.0543	6.4097295
0.054400000000000004	6.3814836
0.0545	6.41684
0.0546	6.488264
0.054700000000000006	6.536058
0.0548	6.6016793
0.054900000000000004	6.619846
0.055	6.667607
0.0551	6.7407675
0.055200000000000006	6.7972136
0.0553	6.825289
0.055400000000000005	6.850668
0.0555	6.874323
0.055600000000000004	6.9143953
0.0557	6.8774805
0.0558	6.782838
0.055900000000000005	6.700257
0.056	6.6467624
0.056100000000000004	6.5793962
0.0562	6.5425467
0.0563	6.5497556
0.056400000000000006	6.520161
0.0565	6.500896
0.056600000000000004	6.494483
0.0567	6.4489694
0.0568	6.368368
0.056900000000000006	6.33269
0.057	6.326284
0.057100000000000005	6.3536806
0.0572	6.4011855
0.057300000000000004	6.4777913
0.0574	6.527304
0.0575	6.5544252
0.057600000000000005	6.5716295
0.0577	6.545859
0.057800000000000004	6.531442
0.0579	6.542456
0.058	6.5112367
0.058100000000000006	6.459813
0.0582	6.4461412
0.058300000000000005	6.4239345
0.0584	6.404403
0.0585	6.354942
0.058600000000000006	6.3344994
0.0587	6.320702
0.058800000000000005	6.28592
0.0589	6.2909436
0.059000000000000004	6.306928
0.0591	6.2691956
0.0592	6.2205234
0.059300000000000005	6.174683
0.0594	6.1707916
0.059500000000000004	6.186754
0.0596	6.179623
0.0597	6.209606
0.059800000000000006	6.280066
0.0599	6.408282
0.060000000000000005	6.5196347
0.0601	6.5941863
0.060200000000000004	6.678195
0.0603	6.8285036
0.0604	6.9335155
0.060500000000000005	7.0371804
0.0606	7.066284
0.060700000000000004	7.105169
0.0608	7.1330066
0.0609	7.1785836
0.061000000000000006	7.195332
0.0611	7.2918053
0.061200000000000004	7.3857794
0.0613	7.4744067
0.0614	7.5605955
0.061500000000000006	7.5870557
0.0616	7.616474
0.061700000000000005	7.6402745
0.0618	7.678947
0.061900000000000004	7.731304
0.062	7.695735
0.0621	7.6246037
0.062200000000000005	7.573243
0.0623	7.4692335
0.062400000000000004	7.3559785
0.0625	7.20765
0.0626	7.0660872
0.0627	6.8636985
0.06280000000000001	6.6869454
0.0629	6.573004
0.063	6.5287347
0.0631	6.4987626
0.0632	6.528479
0.06330000000000001	6.5535975
0.0634	6.5496674
0.0635	6.5429397
0.0636	6.5767775
0.0637	6.6013017
0.06380000000000001	6.6767774
0.0639	6.7169166
0.064	6.6851835
0.0641	6.700101
0.06420000000000001	6.699889
0.06430000000000001	6.7257633
0.0644	6.7304683
0.0645	6.6977954
0.0646	6.615908
0.06470000000000001	6.59952
0.0648	6.555311
0.0649	6.537805
0.065	6.4816346
0.0651	6.4569907
0.06520000000000001	6.4475822
0.0653	6.423669
0.0654	6.423898
0.0655	6.49702
0.0656	6.6072326
0.06570000000000001	6.715704
0.0658	6.7581487
0.0659	6.735832
0.066	6.7277126
0.0661	6.654163
0.06620000000000001	6.598918
0.0663	6.5850863
0.0664	6.5662475
0.0665	6.6190624
0.0666	6.6430507
0.06670000000000001	6.651881
0.0668	6.631897
0.0669	6.6446767
0.067	6.6542797
0.0671	6.6310377
0.06720000000000001	6.5812345
0.0673	6.5269847
0.0674	6.453703
0.0675	6.3397484
0.06760000000000001	6.2802267
0.06770000000000001	6.2731676
0.0678	6.260439
0.0679	6.322258
0.068	6.3893976
0.06810000000000001	6.461873
0.0682	6.488052
0.0683	6.49487
0.0684	6.5358725
0.0685	6.6438575
0.06860000000000001	6.7598515
0.0687	6.8307934
0.0688	6.857204
0.0689	6.8567324
0.069	6.8703637
0.06910000000000001	6.9730434
0.0692	7.043765
0.0693	7.140645
0.0694	7.1539855
0.0695	7.188178
0.06960000000000001	7.226704
0.0697	7.162534
0.0698	7.1417108
0.0699	7.1101046
0.07	7.1168237
0.07010000000000001	7.161178
0.0702	7.1984167
0.0703	7.1671677
0.0704	7.140148
0.07050000000000001	7.1152325
0.07060000000000001	7.104124
0.0707	7.0825167
0.0708	7.073707
0.0709	7.061106
0.07100000000000001	6.968645
0.0711	6.83815
0.0712	6.6737514
0.0713	6.4964175
0.0714	6.310894
0.07150000000000001	6.1370077
0.0716	5.9720554
0.0717	5.875124
0.0718	5.7970915
0.0719	5.7256613
0.07200000000000001	5.6357446
0.0721	5.522033
0.0722	5.3600073
0.0723	5.1985145
0.0724	5.1063
0.07250000000000001	5.102532
0.0726	5.145883
0.0727	5.122995
0.0728	5.202743
0.0729	5.295689
0.07300000000000001	5.316972
0.0731	5.314271
0.0732	5.324745
0.0733	5.2848377
0.0734	5.237748
0.07350000000000001	5.182826
0.0736	5.091681
0.0737	4.9458117
0.0738	4.846685
0.07390000000000001	4.818458
0.07400000000000001	4.8168387
0.0741	4.7407026
0.0742	4.7037654
0.0743	4.66893
0.07440000000000001	4.6201158
0.0745	4.616328
0.0746	4.6358767
0.0747	4.597303
0.0748	4.6040974
0.07490000000000001	4.713055
0.075	4.7642035
0.0751	4.8444343
0.0752	4.861425
0.0753	4.9038687
0.07540000000000001	4.954268
0.0755	5.0405583
0.0756	5.0467668
0.0757	5.048961
0.0758	5.043515
0.07590000000000001	4.9844303
0.076	4.9996915
0.0761	5.0332804
0.0762	4.996149
0.0763	4.9165797
0.07640000000000001	4.814866
0.0765	4.78774
0.0766	4.789619
0.0767	4.8374577
0.07680000000000001	4.9095473
0.07690000000000001	4.9852505
0.077	5.0826693
0.0771	5.110616
0.0772	5.088576
0.07730000000000001	5.085909
0.07740000000000001	5.1641054
0.0775	5.2723436
0.0776	5.349648
0.0777	5.399161
0.07780000000000001	5.4207582
0.0779	5.4578204
0.078	5.460315
0.0781	5.523475
0.0782	5.6221805
0.07830000000000001	5.720678
0.0784	5.8104787
0.0785	5.880812
0.0786	5.9387355
0.0787	5.9423046
0.07880000000000001	5.9038134
0.0789	5.82563
0.079	5.7566104
0.0791	5.7070966
0.0792	5.660908
0.07930000000000001	5.634321
0.0794	5.5920067
0.0795	5.5714707
0.0796	5.5974545
0.07970000000000001	5.6060143
0.07980000000000001	5.6515865
0.0799	5.682309
0.08	5.712914
0.0801	5.7546134
0.08020000000000001	5.7937856
0.08030000000000001	5.800769
0.0804	5.811504
0.0805	5.820093
0.0806	5.80869
0.08070000000000001	5.7890887
0.08080000000000001	5.8230352
0.0809	5.8987613
0.081	5.9711776
0.0811	6.002471
0.08120000000000001	6.0213914
0.0813	6.0335417
0.0814	6.051207
0.0815	6.0968337
0.0816	6.109742
0.08170000000000001	6.130533
0.0818	6.153857
0.0819	6.1576843
0.082	6.186911
0.0821	6.25279
0.08220000000000001	6.337514
0.0823	6.3649025
0.0824	6.360766
0.0825	6.3258104
0.0826	6.3037376
0.08270000000000001	6.261053
0.0828	6.219571
0.0829	6.1597867
0.083	6.159054
0.08310000000000001	6.1248403
0.08320000000000001	6.0710783
0.0833	6.0193777
0.0834	5.9492435
0.0835	5.9292264
0.08360000000000001	5.891348
0.08370000000000001	5.890226
0.0838	5.911611
0.0839	5.9097195
0.084	5.975695
0.08410000000000001	6.0022383
0.08420000000000001	5.984086
0.0843	5.977763
0.0844	5.951062
0.0845	5.8920474
0.08460000000000001	5.8446302
0.0847	5.8104916
0.0848	5.720501
0.0849	5.6408873
0.085	5.550956
0.08510000000000001	5.4011655
0.0852	5.239334
0.0853	5.1252484
0.0854	5.0906243
0.0855	5.098023
0.08560000000000001	5.1409583
0.0857	5.182261
0.0858	5.247717
0.0859	5.296025
0.08600000000000001	5.2837844
0.08610000000000001	5.3087063
0.0862	5.349497
0.0863	5.3949127
0.0864	5.41541
0.08650000000000001	5.4224186
0.08660000000000001	5.446509
0.0867	5.5159173
0.0868	5.619776
0.0869	5.69227
0.08700000000000001	5.769992
0.08710000000000001	5.861342
0.0872	5.964148
0.0873	6.056552
0.0874	6.0690193
0.08750000000000001	6.0388083
0.0876	6.0034676
0.0877	5.9917645
0.0878	5.973377
0.0879	5.9585004
0.08800000000000001	5.9409804
0.0881	5.9064064
0.0882	5.9245324
0.0883	5.941265
0.0884	5.9633985
0.08850000000000001	5.93345
0.0886	5.930797
0.0887	5.973596
0.0888	5.983981
0.0889	5.9485283
0.08900000000000001	5.900046
0.0891	5.8745813
0.0892	5.8506703
0.0893	5.785609
0.08940000000000001	5.7341223
0.08950000000000001	5.7166305
0.0896	5.66727
0.0897	5.6076403
0.0898	5.5549965
0.08990000000000001	5.4834266
0.09000000000000001	5.432531
0.0901	5.347956
0.0902	5.3098125
0.0903	5.323655
0.09040000000000001	5.3310723
0.09050000000000001	5.2793303
0.0906	5.280265
0.0907	5.2813587
0.0908	5.2778783
0.09090000000000001	5.3134117
0.091	5.344451
0.0911	5.3409953
0.0912	5.304705
0.0913	5.312206
0.09140000000000001	5.377213
0.0915	5.4639297
0.0916	5.525333
0.0917	5.601461
0.0918	5.651404
0.09190000000000001	5.639666
0.092	5.646237
0.0921	5.6545696
0.0922	5.6289797
0.09230000000000001	5.616108
0.09240000000000001	5.547791
0.0925	5.462829
0.0926	5.3961825
0.0927	5.323804
0.09280000000000001	5.2598915
0.09290000000000001	5.2509937
0.093	5.2440324
0.0931	5.250184
0.0932	5.2751412
0.09330000000000001	5.295312
0.09340000000000001	5.2728915
0.0935	5.2114058
0.0936	5.081935
0.0937	4.930817
0.09380000000000001	4.773677
0.09390000000000001	4.658862
0.094	4.56144
0.0941	4.5345554
0.0942	4.543916
0.09430000000000001	4.6139746
0.0944	4.6976776
0.0945	4.7981887
0.0946	4.8706646
0.0947	4.9481196
0.09480000000000001	5.0493717
0.0949	5.1104283
0.095	5.2192626
0.0951	5.3519664
0.0952	5.4627438
0.09530000000000001	5.583369
0.0954	5.700292
0.0955	5.770043
0.0956	5.757969
0.09570000000000001	5.7305737
0.09580000000000001	5.7137675
0.0959	5.6553206
0.096	5.622505
0.0961	5.582455
0.09620000000000001	5.5464044
0.09630000000000001	5.484167
0.0964	5.437737
0.0965	5.38558
0.0966	5.343946
0.09670000000000001	5.373003
0.09680000000000001	5.433351
0.0969	5.5068374
0.097	5.583467
0.0971	5.6823044
0.09720000000000001	5.756483
0.09730000000000001	5.8287516
0.0974	5.893061
0.0975	5.9266076
0.0976	5.954751
0.09770000000000001	5.9844646
0.0978	5.978021
0.0979	5.9766526
0.098	5.997761
0.0981	5.993103
0.09820000000000001	5.9663115
0.0983	5.9241185
0.0984	5.8731046
0.0985	5.8393435
0.09860000000000001	5.8211174
0.09870000000000001	5.795986
0.0988	5.7768493
0.0989	5.745526
0.099	5.692199
0.09910000000000001	5.5776124
0.09920000000000001	5.5268197
0.0993	5.53992
0.0994	5.5445957
0.0995	5.5826125
0.09960000000000001	5.5987916
0.09970000000000001	5.5870714
0.0998	5.578492
0.0999	5.582398
0.1	5.588845
0.10010000000000001	5.635392
0.10020000000000001	5.6747227
0.1003	5.658148
0.1004	5.636537
0.1005	5.6428347
0.10060000000000001	5.648364
0.10070000000000001	5.6980133
0.1008	5.7141047
0.1009	5.74395
0.101	5.7857347
0.10110000000000001	5.858368
0.1012	5.904083
0.1013	5.9351096
0.1014	6.0139027
0.1015	6.132158
0.10160000000000001	6.220107
0.1017	6.306498
0.1018	6.3818283
0.1019	6.428108
0.10200000000000001	6.379237
0.10210000000000001	6.324572
0.1022	6.3689303
0.1023	6.413522
0.1024	6.4326944
0.10250000000000001	6.480207
0.10260000000000001	6.583616
0.1027	6.6593986
0.1028	6.7715225
0.1029	6.8824887
0.10300000000000001	6.969924
0.10310000000000001	7.0259204
0.1032	7.024979
0.1033	6.97533
0.1034	6.9292517
0.10350000000000001	6.867195
0.10360000000000001	6.845891
0.1037	6.841016
0.1038	6.8516846
0.1039	6.8640122
0.10400000000000001	6.800614
0.1041	6.778125
0.1042	6.7929454
0.1043	6.784847
0.1044	6.786989
0.10450000000000001	6.8024025
0.1046	6.790172
0.1047	6.7462206
0.1048	6.7503004
0.10490000000000001	6.753207
0.10500000000000001	6.7162404
0.1051	6.6594877
0.1052	6.5175157
0.1053	6.323068
0.10540000000000001	6.1827135
0.10550000000000001	6.082194
0.1056	6.038587
0.1057	5.959476
0.1058	5.887081
0.10590000000000001	5.8149924
0.10600000000000001	5.777911
0.1061	5.7276454
0.1062	5.6585307
0.1063	5.57522
0.10640000000000001	5.5118723
0.10650000000000001	5.451213
0.1066	5.4105186
0.1067	5.3766446
0.1068	5.327664
0.10690000000000001	5.3000317
0.10700000000000001	5.239268
0.1071	5.1737256
0.1072	5.1356444
0.1073	5.127316
0.10740000000000001	5.1435404
0.1075	5.1838903
0.1076	5.2117076
0.1077	5.19926
0.1078	5.193745
0.10790000000000001	5.169561
0.108	5.112385
0.1081	5.053648
0.1082	5.0129776
0.10830000000000001	4.979425
0.10840000000000001	4.9313054
0.1085	4.8838325
0.1086	4.799196
0.1087	4.721839
0.10880000000000001	4.645572
0.10890000000000001	4.566445
0.109	4.482871
0.1091	4.3910103
0.1092	4.3262568
0.10930000000000001	4.3517704
0.10940000000000001	4.3965516
0.1095	4.431509
0.1096	4.4554267
0.1097	4.548875
0.10980000000000001	4.649281
0.10990000000000001	4.721094
0.11	4.7405295
0.1101	4.7421093
0.1102	4.678403
0.11030000000000001	4.5761433
0.11040000000000001	4.4628196
0.1105	4.356494
0.1106	4.220107
0.1107	4.1569805
0.11080000000000001	4.067821
0.1109	4.046469
0.111	4.0769463
0.1111	4.1491303
0.11120000000000001	4.2042027
0.11130000000000001	4.291786
0.1114	4.4050913
0.1115	4.4721003
0.1116	4.5120006
0.11170000000000001	4.5547924
0.11180000000000001	4.550107
0.1119	4.4880605
0.112	4.453318
0.1121	4.4587417
0.11220000000000001	4.4582047
0.11230000000000001	4.447746
0.1124	4.462524
0.1125	4.4832377
0.1126	4.524814
0.11270000000000001	4.541109
0.11280000000000001	4.4693046
0.1129	4.409752
0.113	4.386841
0.1131	4.350618
0.11320000000000001	4.3099093
0.11330000000000001	4.279731
0.1134	4.2503448
0.1135	4.2107124
0.1136	4.176946
0.11370000000000001	4.166075
0.11380000000000001	4.0970526
0.1139	4.038118
0.114	4.0188785
0.11410000000000001	3.9855828
0.11420000000000001	3.978034
0.1143	4.009215
0.1144	4.014776
0.1145	3.9836528
0.11460000000000001	3.9406786
0.11470000000000001	3.9294765
0.1148	3.952663
0.1149	3.984895
0.115	4.1257334
0.11510000000000001	4.326807
0.11520000000000001	4.489256
0.1153	4.6392546
0.1154	4.7626534
0.1155	4.8626018
0.11560000000000001	4.9363785
0.11570000000000001	5.014991
0.1158	5.072863
0.1159	5.129822
0.116	5.153402
0.11610000000000001	5.1686397
0.11620000000000001	5.167412
0.1163	5.1952186
0.1164	5.222769
0.1165	5.299268
0.11660000000000001	5.371753
0.11670000000000001	5.3958426
0.1168	5.386037
0.1169	5.365718
0.117	5.3673644
0.11710000000000001	5.361863
0.11720000000000001	5.346051
0.1173	5.3709373
0.1174	5.4448094
0.11750000000000001	5.4314437
0.11760000000000001	5.4121947
0.1177	5.3056784
0.1178	5.233627
0.1179	5.1442137
0.11800000000000001	5.039976
0.11810000000000001	4.9773035
0.1182	4.877816
0.1183	4.783835
0.1184	4.7161455
0.11850000000000001	4.6470547
0.11860000000000001	4.6226273
0.1187	4.6541424
0.1188	4.6900835
0.1189	4.7276683
0.11900000000000001	4.692182
0.11910000000000001	4.648726
0.1192	4.6256104
0.1193	4.641543
0.1194	4.687016
0.11950000000000001	4.755577
0.11960000000000001	4.8279896
0.1197	4.8890553
0.1198	4.890179
0.1199	4.800074
0.12000000000000001	4.71835
0.12010000000000001	4.6095285
0.1202	4.540755
0.1203	4.5263886
0.12040000000000001	4.4831
0.12050000000000001	4.4625793
0.1206	4.4171853
0.1207	4.3975306
0.1208	4.3557577
0.12090000000000001	4.3071184
0.12100000000000001	4.3142214
0.1211	4.263658
0.1212	4.227316
0.1213	4.220004
0.12140000000000001	4.250166
0.12150000000000001	4.3026333
0.1216	4.280994
0.1217	4.2305207
0.1218	4.2334557
0.12190000000000001	4.240388
0.12200000000000001	4.2345376
0.1221	4.2468395
0.1222	4.307144
0.1223	4.400759
0.12240000000000001	4.49762
0.12250000000000001	4.583387
0.1226	4.6485243
0.1227	4.695328
0.1228	4.7364388
0.12290000000000001	4.7286634
0.12300000000000001	4.7074223
0.1231	4.6762753
0.1232	4.6198487
0.1233	4.556929
0.12340000000000001	4.482345
0.12350000000000001	4.4025397
0.1236	4.3141103
0.1237	4.286089
0.12380000000000001	4.2359576
0.12390000000000001	4.186994
0.124	4.1557894
0.1241	4.187007
0.1242	4.27125
0.12430000000000001	4.3360305
0.12440000000000001	4.304859
0.1245	4.2683344
0.1246	4.2543716
0.1247	4.306782
0.12480000000000001	4.348219
0.12490000000000001	4.3676586
0.125	4.4381614
0.12510000000000002	4.502685
0.1252	4.573236
0.1253	4.6189737
0.1254	4.654209
0.1255	4.742484
0.12560000000000002	4.7906904
0.1257	4.868408
0.1258	4.9478893
0.1259	4.9627213
0.126	4.943378
0.12610000000000002	4.9476366
0.1262	4.944897
0.1263	4.8951907
0.1264	4.7257347
0.1265	4.566447
0.12660000000000002	4.4145513
0.1267	4.2550316
0.1268	4.1488934
0.1269	4.0723443
0.127	4.007952
0.12710000000000002	3.9829466
0.1272	3.969973
0.1273	3.9653556
0.1274	3.926912
0.1275	3.8387942
0.12760000000000002	3.7165976
0.1277	3.6036983
0.1278	3.5308902
0.1279	3.489377
0.128	3.4684112
0.12810000000000002	3.455372
0.1282	3.4518192
0.1283	3.4641743
0.12840000000000001	3.5053113
0.1285	3.5057044
0.12860000000000002	3.4946344
0.1287	3.4855134
0.1288	3.4673219
0.12890000000000001	3.4768288
0.129	3.4910545
0.1291	3.51667
0.1292	3.5073493
0.1293	3.493333
0.12940000000000002	3.442459
0.1295	3.4199512
0.1296	3.4362779
0.1297	3.4588878
0.1298	3.4362814
0.12990000000000002	3.378895
0.13	3.3732765
0.1301	3.3667498
0.1302	3.3456957
0.1303	3.3275025
0.13040000000000002	3.356278
0.1305	3.469951
0.1306	3.5584366
0.1307	3.6254992
0.1308	3.6386142
0.13090000000000002	3.6560333
0.131	3.6557565
0.1311	3.6486447
0.1312	3.6051633
0.1313	3.5609837
0.13140000000000002	3.5667322
0.1315	3.5795553
0.1316	3.6491332
0.1317	3.6839094
0.1318	3.6462758
0.13190000000000002	3.5646482
0.132	3.5230052
0.1321	3.5187259
0.1322	3.5168586
0.1323	3.4284735
0.13240000000000002	3.2655532
0.1325	3.1403592
0.1326	3.1309953
0.1327	3.161955
0.1328	3.1521442
0.13290000000000002	3.107913
0.133	3.1010652
0.1331	3.1016855
0.1332	3.0979145
0.1333	3.1234698
0.13340000000000002	3.169041
0.1335	3.170922
0.1336	3.1953123
0.1337	3.2760696
0.1338	3.358399
0.13390000000000002	3.3224328
0.134	3.212921
0.1341	3.0504043
0.1342	2.9167345
0.1343	2.8421705
0.13440000000000002	2.8449059
0.1345	2.8364356
0.1346	2.8456666
0.13470000000000001	2.8863068
0.1348	2.9222496
0.13490000000000002	2.9813912
0.135	3.0748532
0.1351	3.140782
0.13520000000000001	3.1650927
0.1353	3.0976086
0.13540000000000002	3.0267482
0.1355	3.0027566
0.1356	2.990201
0.13570000000000002	3.0208976
0.1358	3.1195433
0.1359	3.2234483
0.136	3.2831028
0.1361	3.25016
0.13620000000000002	3.2092326
0.1363	3.2017026
0.1364	3.208888
0.1365	3.191624
0.1366	3.164365
0.13670000000000002	3.1195724
0.1368	3.1591876
0.1369	3.2225952
0.137	3.2586992
0.1371	3.2616796
0.13720000000000002	3.319343
0.1373	3.405892
0.1374	3.458821
0.1375	3.5118022
0.1376	3.4920962
0.13770000000000002	3.4760613
0.1378	3.3710473
0.1379	3.2912407
0.138	3.2451878
0.1381	3.2275486
0.13820000000000002	3.2358882
0.1383	3.2204344
0.1384	3.1964679
0.1385	3.2095768
0.1386	3.2318926
0.13870000000000002	3.2695432
0.1388	3.336082
0.1389	3.3874714
0.139	3.4164624
0.1391	3.4815025
0.13920000000000002	3.5395787
0.1393	3.635541
0.1394	3.7635605
0.1395	3.8790007
0.1396	3.9577215
0.13970000000000002	4.0158286
0.1398	4.0740237
0.1399	4.1406827
0.14	4.230676
0.1401	4.313174
0.14020000000000002	4.391342
0.1403	4.4916873
0.1404	4.608701
0.1405	4.6950183
0.1406	4.7455645
0.14070000000000002	4.78511
0.1408	4.8311853
0.1409	4.903887
0.14100000000000001	5.0120296
0.1411	5.1006637
0.14120000000000002	5.18293
0.1413	5.290194
0.1414	5.3493323
0.14150000000000001	5.3748116
0.1416	5.324679
0.14170000000000002	5.2825527
0.1418	5.2095823
0.1419	5.166573
0.14200000000000002	5.1330013
0.1421	5.1221366
0.1422	5.145034
0.1423	5.1825166
0.1424	5.2158303
0.14250000000000002	5.2143617
0.1426	5.172789
0.1427	5.163228
0.1428	5.1289787
0.1429	5.0764666
0.14300000000000002	5.0287704
0.1431	4.992795
0.1432	4.945718
0.1433	4.897246
0.1434	4.9072313
0.14350000000000002	4.9303355
0.1436	4.9553113
0.1437	4.950969
0.1438	4.9796524
0.1439	4.985875
0.14400000000000002	5.0876365
0.1441	5.212448
0.1442	5.2875834
0.1443	5.3277946
0.1444	5.31773
0.14450000000000002	5.259468
0.1446	5.177032
0.1447	5.1182575
0.1448	5.088689
0.1449	5.0856986
0.14500000000000002	5.033641
0.1451	4.994642
0.1452	4.953296
0.1453	4.9238234
0.1454	4.902325
0.14550000000000002	4.9113708
0.1456	4.991584
0.1457	5.093492
0.1458	5.120154
0.1459	5.053087
0.14600000000000002	5.015955
0.1461	4.9313297
0.1462	4.815358
0.1463	4.7191963
0.1464	4.6976676
0.14650000000000002	4.681684
0.1466	4.712329
0.1467	4.7110896
0.1468	4.680337
0.1469	4.567828
0.14700000000000002	4.470124
0.1471	4.362422
0.1472	4.2878976
0.14730000000000001	4.2721114
0.1474	4.231941
0.14750000000000002	4.1922975
0.1476	4.092524
0.1477	4.025073
0.14780000000000001	4.009525
0.1479	4.013488
0.14800000000000002	4.04049
0.1481	4.057423
0.1482	4.094215
0.14830000000000002	4.0743814
0.1484	4.059311
0.14850000000000002	4.0314074
0.1486	3.9920197
0.1487	3.9311934
0.14880000000000002	3.8889794
0.1489	3.875986
0.149	3.9001415
0.1491	3.8977885
0.1492	3.8499994
0.14930000000000002	3.8140504
0.1494	3.7874157
0.1495	3.7792265
0.1496	3.7936912
0.1497	3.819366
0.14980000000000002	3.8509429
0.1499	3.8726623
0.15	3.913997
0.1501	3.9868455
0.1502	4.014702
0.15030000000000002	4.068568
0.1504	4.1489315
0.1505	4.2193003
0.1506	4.2723737
0.1507	4.335946
0.15080000000000002	4.3948426
0.1509	4.465691
0.151	4.5118546
0.1511	4.5528326
0.1512	4.582993
0.15130000000000002	4.5954423
0.1514	4.63402
0.1515	4.644957
0.1516	4.6560545
0.1517	4.668098
0.15180000000000002	4.634827
0.1519	4.5828075
0.152	4.518223
0.1521	4.5010915
0.1522	4.4956264
0.15230000000000002	4.490888
0.1524	4.4741163
0.1525	4.437984
0.1526	4.4322577
0.1527	4.37652
0.15280000000000002	4.3085546
0.1529	4.244428
0.153	4.1878777
0.1531	4.1686187
0.1532	4.1470356
0.15330000000000002	4.1676426
0.1534	4.207454
0.1535	4.2485924
0.15360000000000001	4.273411
0.1537	4.260417
0.15380000000000002	4.277852
0.1539	4.272307
0.154	4.2742624
0.15410000000000001	4.2540755
0.1542	4.2726855
0.15430000000000002	4.293616
0.1544	4.2939715
0.1545	4.30306
0.15460000000000002	4.2812085
0.1547	4.2188215
0.15480000000000002	4.162787
0.1549	4.177237
0.155	4.1808095
0.15510000000000002	4.198839
0.1552	4.231797
0.1553	4.231443
0.1554	4.273859
0.1555	4.29793
0.15560000000000002	4.3234367
0.1557	4.3700795
0.1558	4.391911
0.1559	4.3791184
0.156	4.2846003
0.15610000000000002	4.1585402
0.1562	4.0468707
0.1563	3.9510996
0.1564	3.9110246
0.1565	3.8392782
0.15660000000000002	3.7695644
0.1567	3.674379
0.1568	3.5682852
0.1569	3.4846048
0.157	3.4447687
0.15710000000000002	3.4053185
0.1572	3.3745906
0.1573	3.3572574
0.1574	3.3502579
0.1575	3.397825
0.15760000000000002	3.4984934
0.1577	3.6090295
0.1578	3.6927867
0.1579	3.7522
0.158	3.7406764
0.15810000000000002	3.6984203
0.1582	3.6495724
0.1583	3.6377034
0.1584	3.6725988
0.1585	3.7356703
0.15860000000000002	3.734044
0.1587	3.7682037
0.1588	3.7783442
0.1589	3.7057998
0.159	3.596724
0.15910000000000002	3.4953923
0.1592	3.4093707
0.1593	3.3135188
0.15940000000000001	3.1910777
0.1595	3.1028006
0.15960000000000002	3.0730884
0.1597	3.0273395
0.1598	2.9727576
0.15990000000000001	2.950853
0.16	2.9711614
0.16010000000000002	3.014013
0.1602	3.0510464
0.1603	3.0894651
0.16040000000000001	3.1418889
0.1605	3.1857433
0.16060000000000002	3.2226589
0.1607	3.269881
0.1608	3.2454023
0.16090000000000002	3.2085395
0.161	3.1759806
0.16110000000000002	3.170702
0.1612	3.1474233
0.1613	3.1402032
0.16140000000000002	3.088259
0.1615	3.0608141
0.16160000000000002	3.0895572
0.1617	3.075502
0.1618	3.045861
0.16190000000000002	3.0039268
0.162	2.9924834
0.1621	2.946826
0.1622	2.8418012
0.1623	2.748131
0.16240000000000002	2.6663256
0.1625	2.6236496
0.1626	2.595889
0.1627	2.6078157
0.1628	2.5920815
0.16290000000000002	2.65407
0.163	2.7569027
0.1631	2.8631856
0.1632	2.9569383
0.1633	3.0620184
0.16340000000000002	3.1062598
0.1635	3.1480439
0.1636	3.1704025
0.1637	3.2098644
0.1638	3.205015
0.16390000000000002	3.1352592
0.164	3.0447066
0.1641	2.9513144
0.1642	2.858101
0.1643	2.8006983
0.16440000000000002	2.7811542
0.1645	2.7441115
0.1646	2.6494467
0.1647	2.5113015
0.1648	2.3522959
0.16490000000000002	2.1927319
0.165	2.0574543
0.1651	1.9413732
0.1652	1.9020308
0.1653	1.8861102
0.16540000000000002	1.861368
0.1655	1.8539189
0.1656	1.8555123
0.16570000000000001	1.8384475
0.1658	1.745315
0.16590000000000002	1.7254779
0.166	1.7767502
0.1661	1.8956414
0.16620000000000001	2.0379236
0.1663	2.092586
0.16640000000000002	2.1519656
0.1665	2.2687705
0.1666	2.419035
0.16670000000000001	2.552062
0.1668	2.605136
0.16690000000000002	2.6500647
0.167	2.7031598
0.1671	2.7545211
0.16720000000000002	2.747171
0.1673	2.7430081
0.16740000000000002	2.7758255
0.1675	2.847786
0.1676	2.9073114
0.16770000000000002	2.9581754
0.1678	2.9952123
0.16790000000000002	3.0228212
0.168	3.0394115
0.1681	3.0689168
0.16820000000000002	3.0620735
0.1683	3.0427217
0.16840000000000002	3.041087
0.1685	3.0363958
0.1686	2.9872966
0.16870000000000002	2.9324563
0.1688	2.8773997
0.1689	2.8323948
0.169	2.832448
0.1691	2.8343933
0.16920000000000002	2.8309524
0.1693	2.8434947
0.1694	2.9046755
0.1695	2.960519
0.1696	2.9879627
0.16970000000000002	3.010973
0.1698	3.0667243
0.1699	3.1174996
0.17	3.0813553
0.1701	3.0362813
0.17020000000000002	2.9760103
0.1703	2.9214356
0.1704	2.876403
0.1705	2.8079872
0.1706	2.7725956
0.17070000000000002	2.6988742
0.1708	2.690218
0.1709	2.655125
0.171	2.5560212
0.1711	2.4565568
0.17120000000000002	2.3935916
0.1713	2.350779
0.1714	2.314959
0.1715	2.3155136
0.1716	2.2972555
0.17170000000000002	2.3737526
0.1718	2.4316347
0.1719	2.4611769
0.17200000000000001	2.4710646
0.1721	2.4047954
0.17220000000000002	2.3674126
0.1723	2.3201416
0.1724	2.247376
0.17250000000000001	2.187397
0.1726	2.1094387
0.17270000000000002	2.0007393
0.1728	1.9194103
0.1729	1.8695686
0.17300000000000001	1.8729912
0.1731	1.8539096
0.17320000000000002	1.8927832
0.1733	1.9844719
0.1734	2.0647585
0.17350000000000002	2.1879013
0.1736	2.3461804
0.17370000000000002	2.4945276
0.1738	2.59716
0.1739	2.722755
0.17400000000000002	2.8204124
0.1741	2.8921895
0.17420000000000002	2.9523358
0.1743	3.0186744
0.1744	3.0846462
0.17450000000000002	3.1613157
0.1746	3.2041953
0.17470000000000002	3.2470303
0.1748	3.263864
0.1749	3.2642436
0.17500000000000002	3.2534137
0.1751	3.2313056
0.1752	3.2341611
0.1753	3.194477
0.1754	3.098249
0.17550000000000002	3.024429
0.1756	2.9407218
0.1757	2.936665
0.1758	2.91209
0.1759	2.8207014
0.17600000000000002	2.7778044
0.1761	2.8157966
0.1762	2.8529139
0.1763	2.8837643
0.1764	2.8502593
0.17650000000000002	2.7710109
0.1766	2.6519272
0.1767	2.5138836
0.1768	2.4944193
0.1769	2.5259752
0.17700000000000002	2.5389838
0.1771	2.5134916
0.1772	2.4898894
0.1773	2.5010269
0.1774	2.47655
0.17750000000000002	2.4679205
0.1776	2.478245
0.1777	2.4174237
0.1778	2.259152
0.1779	2.0613372
0.17800000000000002	1.9052265
0.1781	1.8038234
0.1782	1.701108
0.17830000000000001	1.6676598
0.1784	1.7694032
0.17850000000000002	1.8974017
0.1786	2.0389106
0.1787	2.1793962
0.17880000000000001	2.274383
0.1789	2.3487952
0.17900000000000002	2.4183571
0.1791	2.4979928
0.1792	2.5698087
0.17930000000000001	2.6526194
0.1794	2.7610369
0.17950000000000002	2.8168364
0.1796	2.8129904
0.1797	2.82117
0.17980000000000002	2.8229947
0.1799	2.8325741
0.18000000000000002	2.8174517
0.1801	2.8434796
0.1802	2.8637745
0.18030000000000002	2.9082665
0.1804	2.9570127
0.18050000000000002	3.0337248
0.1806	3.0979812
0.1807	3.183139
0.18080000000000002	3.2012336
0.1809	3.1727045
0.18100000000000002	3.1050367
0.1811	3.017973
0.1812	2.959091
0.18130000000000002	2.970733
0.1814	2.9659462
0.18150000000000002	2.977363
0.1816	3.012682
0.1817	3.0508614
0.18180000000000002	3.080322
0.1819	3.150448
0.182	3.210792
0.1821	3.2598357
0.1822	3.2612748
0.18230000000000002	3.1999707
0.1824	3.1159694
0.1825	3.0056453
0.1826	2.8941772
0.1827	2.7544773
0.18280000000000002	2.6656523
0.1829	2.5649168
0.183	2.4545062
0.1831	2.3446183
0.1832	2.2820868
0.18330000000000002	2.229601
0.1834	2.1951296
0.1835	2.2153141
0.1836	2.2691762
0.1837	2.3846486
0.18380000000000002	2.5235
0.1839	2.6468484
0.184	2.6984568
0.1841	2.7184563
0.1842	2.7192864
0.18430000000000002	2.7013197
0.1844	2.6930816
0.1845	2.6643512
0.18460000000000001	2.639076
0.1847	2.6307533
0.18480000000000002	2.5398362
0.1849	2.3898919
0.185	2.2592185
0.18510000000000001	2.1679816
0.1852	2.1402562
0.18530000000000002	2.1190622
0.1854	2.1339383
0.1855	2.1509218
0.18560000000000001	2.1622026
0.1857	2.1471
0.18580000000000002	2.1270456
0.1859	2.1636338
0.186	2.1721318
0.18610000000000002	2.2017922
0.1862	2.250524
0.18630000000000002	2.2469814
0.1864	2.207163
0.1865	2.1362953
0.18660000000000002	2.0475755
0.1867	2.0071545
0.18680000000000002	2.0557249
0.1869	2.099439
0.187	2.141222
0.18710000000000002	2.2458212
0.1872	2.3785732
0.18730000000000002	2.475976
0.1874	2.5805888
0.1875	2.6351378
0.18760000000000002	2.6555152
0.1877	2.631898
0.18780000000000002	2.5803204
0.1879	2.5090868
0.188	2.4459834
0.18810000000000002	2.3569973
0.1882	2.295714
0.1883	2.3008668
0.1884	2.2934914
0.1885	2.2968454
0.18860000000000002	2.2814827
0.1887	2.2720091
0.1888	2.279754
0.1889	2.2428625
0.189	2.1604996
0.18910000000000002	2.1162436
0.1892	2.1340387
0.1893	2.1292312
0.1894	2.1002584
0.1895	2.0620162
0.18960000000000002	2.030021
0.1897	1.9889948
0.1898	2.004407
0.1899	2.0790255
0.19	2.189826
0.19010000000000002	2.3384147
0.1902	2.4569445
0.1903	2.5578644
0.1904	2.6339698
0.1905	2.7109466
0.19060000000000002	2.7450526
0.1907	2.7277393
0.1908	2.7009187
0.19090000000000001	2.7292101
0.191	2.679366
0.19110000000000002	2.6511967
0.1912	2.6266906
0.1913	2.4874554
0.19140000000000001	2.3326788
0.1915	2.179858
0.19160000000000002	2.0986092
0.1917	2.010746
0.1918	2.0012484
0.19190000000000002	2.0011303
0.192	1.9968673
0.19210000000000002	1.9776218
0.1922	1.98168
0.1923	1.9650742
0.19240000000000002	1.9776556
0.1925	1.98342
0.19260000000000002	2.0872858
0.1927	2.1903696
0.1928	2.3291376
0.19290000000000002	2.409235
0.193	2.4845197
0.19310000000000002	2.5245953
0.1932	2.5932403
0.1933	2.6379871
0.19340000000000002	2.6477857
0.1935	2.6709971
0.19360000000000002	2.685725
0.1937	2.6523244
0.1938	2.601549
0.19390000000000002	2.5413227
0.194	2.4494312
0.19410000000000002	2.3860643
0.1942	2.339094
0.1943	2.2903154
0.19440000000000002	2.2573512
0.1945	2.1960812
0.19460000000000002	2.107905
0.1947	2.018959
0.1948	1.9893674
0.19490000000000002	2.0393167
0.195	2.0654619
0.1951	2.0883248
0.1952	2.0701802
0.1953	2.0540802
0.19540000000000002	2.1049304
0.1955	2.1900632
0.1956	2.2724764
0.1957	2.3275213
0.1958	2.376991
0.19590000000000002	2.3705049
0.196	2.3312845
0.1961	2.3051734
0.1962	2.3240857
0.1963	2.3488638
0.19640000000000002	2.3974984
0.1965	2.4785094
0.1966	2.5353963
0.1967	2.5771797
0.1968	2.6148856
0.19690000000000002	2.635165
0.197	2.6616194
0.1971	2.6537073
0.19720000000000001	2.6038797
0.1973	2.5032172
0.19740000000000002	2.3532016
0.1975	2.2059586
0.1976	2.0741336
0.19770000000000001	1.9927776
0.1978	1.9990003
0.19790000000000002	2.0178869
0.198	2.018224
0.1981	2.0288744
0.19820000000000002	2.088982
0.1983	2.1579118
0.19840000000000002	2.2515514
0.1985	2.3723693
0.1986	2.5039718
0.19870000000000002	2.56912
0.1988	2.6281831
0.19890000000000002	2.6593373
0.199	2.7254002
0.1991	2.804175
0.19920000000000002	2.8778336
0.1993	2.9627109
0.19940000000000002	3.022605
0.1995	3.0374765
0.1996	3.0172598
0.19970000000000002	3.008126
0.1998	2.9367101
[truncated: 123,001 more rows]
