# Supplementary material for: Machine learning coarse-grained potentials of protein thermodynamics
Source: Nat Commun. 2023 Sep 15;14:5739. doi: 10.1038/s41467-023-41343-1 (PMC10504246; doi:10.1038/s41467-023-41343-1)
Supplement: Supplementary file 4 — Source Data [file 41467_2023_41343_MOESM4_ESM.zip › Source_data/FigureS8/ntl9_singleprotein_1D_histogram_FNC.csv]

	RMSD	Energy
0	0.0	0.0
1	0.02	0.0
2	0.04	0.0
3	0.06	0.0
4	0.08	0.0
5	0.1	0.0
6	0.12	0.0
7	0.14	0.0
8	0.16	0.0
9	0.18	0.0
10	0.2	0.0
11	0.22	0.0
12	0.24	0.0
13	0.26	0.0
14	0.28	0.0
15	0.3	0.0
16	0.32	0.0
17	0.34	0.0
18	0.36	0.0
19	0.38	0.0
20	0.4	0.0
21	0.42	0.0
22	0.44	0.0
23	0.46	0.0
24	0.48	6.900317557060994
25	0.5	5.262746795596197
26	0.52	3.64663692262073
27	0.54	3.1049996449090003
28	0.56	2.642890978073043
29	0.58	2.577549729835709
30	0.6	1.6975017256646896
31	0.62	1.3265133532103357
32	0.64	0.7864290862439428
33	0.66	0.8541013339651201
34	0.68	0.7382410133364858
35	0.7000000000000001	1.0174315985193123
36	0.72	0.8477499962756069
37	0.74	0.8485915036815531
38	0.76	0.04416158548911978
39	0.78	0.0
40	0.8	0.18101105425289934
41	0.8200000000000001	0.7968892779117053
42	0.84	0.40780334158411485
43	0.86	0.4883219262103776
44	0.88	0.6140649514447034
45	0.9	1.1840436397605676
46	0.92	1.0619195345429617
47	0.9400000000000001	1.7616886199743225
48	0.96	3.1026560254161275
