# Supplementary material for: Machine learning coarse-grained potentials of protein thermodynamics
Source: Nat Commun. 2023 Sep 15;14:5739. doi: 10.1038/s41467-023-41343-1 (PMC10504246; doi:10.1038/s41467-023-41343-1)
Supplement: Supplementary file 4 — Source Data [file 41467_2023_41343_MOESM4_ESM.zip › Source_data/Figure S2/figure_s2_j.csv]

	Time	RMSD
0	0.0	10.419662
1	0.0001	10.434147
2	0.0002	10.476952
3	0.00030000000000000003	10.612119
4	0.0004	10.77427
5	0.0005	10.913574
6	0.0006000000000000001	10.936643
7	0.0007	10.977374
8	0.0008	11.11137
9	0.0009000000000000001	11.259069
10	0.001	11.368822
11	0.0011	11.461928
12	0.0012000000000000001	11.532783
13	0.0013000000000000002	11.597773
14	0.0014	11.60858
15	0.0015	11.684401
16	0.0016	11.7647915
17	0.0017000000000000001	11.865075
18	0.0018000000000000002	11.888494
19	0.0019	11.890028
20	0.002	11.876982
21	0.0021000000000000003	11.832832
22	0.0022	11.794705
23	0.0023	11.689665
24	0.0024000000000000002	11.550048
25	0.0025	11.4917555
26	0.0026000000000000003	11.490897
27	0.0027	11.4537945
28	0.0028	11.352451
29	0.0029000000000000002	11.30171
30	0.003	11.286019
31	0.0031000000000000003	11.311824
32	0.0032	11.297906
33	0.0033	11.293722
34	0.0034000000000000002	11.240518
35	0.0035	11.251723
36	0.0036000000000000003	11.265634
37	0.0037	11.302014
38	0.0038	11.359048
39	0.0039000000000000003	11.413825
40	0.004	11.490803
41	0.0041	11.544096
42	0.004200000000000001	11.61772
43	0.0043	11.604119
44	0.0044	11.64041
45	0.0045000000000000005	11.745168
46	0.0046	11.797283
47	0.0047	11.820272
48	0.0048000000000000004	11.795465
49	0.0049	11.79932
50	0.005	11.768572
51	0.0051	11.742466
52	0.005200000000000001	11.656405
53	0.0053	11.519124
54	0.0054	11.447114
55	0.0055000000000000005	11.513401
56	0.0056	11.497601
57	0.0057	11.546549
58	0.0058000000000000005	11.550508
59	0.0059	11.51677
60	0.006	11.412446
61	0.0061	11.322089
62	0.006200000000000001	11.277912
63	0.0063	11.20209
64	0.0064	11.138255
65	0.006500000000000001	11.08946
66	0.0066	11.026673
67	0.0067	10.976084
68	0.0068000000000000005	10.87006
69	0.006900000000000001	10.788592
70	0.007	10.8278265
71	0.0071	10.753589
72	0.007200000000000001	10.6380415
73	0.0073	10.758821
74	0.0074	10.845682
75	0.007500000000000001	10.851004
76	0.0076	10.822831
77	0.0077	10.838509
78	0.0078000000000000005	10.807994
79	0.0079	10.73688
80	0.008	10.632623
81	0.0081	10.560397
82	0.0082	10.545945
83	0.0083	10.4552765
84	0.008400000000000001	10.353497
85	0.0085	10.322919
86	0.0086	10.257639
87	0.008700000000000001	10.22136
88	0.0088	10.159358
89	0.0089	10.174586
90	0.009000000000000001	10.131318
91	0.0091	10.0725355
92	0.0092	10.1572485
93	0.009300000000000001	10.210304
94	0.0094	10.117348
95	0.0095	10.141733
96	0.009600000000000001	10.206402
97	0.0097	10.177233
98	0.0098	10.109934
99	0.0099	10.091399
100	0.01	10.110848
101	0.010100000000000001	10.18947
102	0.0102	10.176836
103	0.0103	10.106606
104	0.010400000000000001	10.068886
105	0.0105	10.05438
106	0.0106	10.01586
107	0.010700000000000001	9.926711
108	0.0108	9.864942
109	0.0109	9.854417
110	0.011000000000000001	9.830294
111	0.0111	9.756006
112	0.0112	9.687118
113	0.011300000000000001	9.704536
114	0.0114	9.644627
115	0.0115	9.54288
116	0.011600000000000001	9.537282
117	0.0117	9.474989
118	0.0118	9.417778
119	0.0119	9.389568
120	0.012	9.313358
121	0.012100000000000001	9.251909
122	0.0122	9.330825
123	0.0123	9.333156
124	0.012400000000000001	9.368373
125	0.0125	9.441449
126	0.0126	9.409992
127	0.012700000000000001	9.405345
128	0.0128	9.382813
129	0.0129	9.312087
130	0.013000000000000001	9.268796
131	0.0131	9.325605
132	0.0132	9.294102
133	0.013300000000000001	9.341707
134	0.0134	9.425043
135	0.0135	9.527064
136	0.013600000000000001	9.514349
137	0.0137	9.607769
138	0.013800000000000002	9.659482
139	0.013900000000000001	9.749097
140	0.014	9.772023
141	0.014100000000000001	9.729803
142	0.0142	9.756838
143	0.0143	9.718371
144	0.014400000000000001	9.767085
145	0.0145	9.759046
146	0.0146	9.802679
147	0.014700000000000001	9.881087
148	0.0148	9.94815
149	0.0149	9.954981
150	0.015000000000000001	10.041101
151	0.0151	9.97879
152	0.0152	9.924073
153	0.015300000000000001	10.027597
154	0.0154	10.053978
155	0.0155	10.061297
156	0.015600000000000001	10.0134325
157	0.015700000000000002	9.869536
158	0.0158	9.834931
159	0.0159	9.806963
160	0.016	9.788067
161	0.0161	9.761549
162	0.0162	9.728256
163	0.016300000000000002	9.812559
164	0.0164	9.839358
165	0.0165	9.813342
166	0.0166	9.794124
167	0.0167	9.752709
168	0.016800000000000002	9.677781
169	0.016900000000000002	9.582856
170	0.017	9.468633
171	0.0171	9.322026
172	0.0172	9.376877
173	0.0173	9.50452
174	0.017400000000000002	9.483651
175	0.0175	9.505552
176	0.0176	9.511424
177	0.0177	9.46549
178	0.0178	9.377205
179	0.0179	9.35196
180	0.018000000000000002	9.338987
181	0.0181	9.322699
182	0.0182	9.303539
183	0.0183	9.218344
184	0.0184	9.175074
185	0.018500000000000003	9.164953
186	0.018600000000000002	9.178096
187	0.0187	9.274414
188	0.0188	9.35164
189	0.0189	9.438497
190	0.019	9.454026
191	0.019100000000000002	9.515504
192	0.019200000000000002	9.513609
193	0.0193	9.497887
194	0.0194	9.478512
195	0.0195	9.502072
196	0.0196	9.547311
197	0.019700000000000002	9.559774
198	0.0198	9.529802
199	0.0199	9.520888
200	0.02	9.533433
201	0.0201	9.571566
202	0.020200000000000003	9.585495
203	0.020300000000000002	9.519318
204	0.0204	9.425891
205	0.0205	9.346185
206	0.0206	9.253073
207	0.0207	9.344565
208	0.020800000000000003	9.338799
209	0.020900000000000002	9.283782
210	0.021	9.236304
211	0.0211	9.22957
212	0.0212	9.269706
213	0.0213	9.260884
214	0.021400000000000002	9.291536
215	0.021500000000000002	9.313385
216	0.0216	9.24435
217	0.0217	9.230523
218	0.0218	9.259152
219	0.0219	9.262591
220	0.022000000000000002	9.285127
221	0.0221	9.426708
222	0.0222	9.553608
223	0.0223	9.544286
224	0.0224	9.452568
225	0.022500000000000003	9.414443
226	0.022600000000000002	9.421892
227	0.0227	9.397041
228	0.0228	9.372869
229	0.0229	9.39429
230	0.023	9.381057
231	0.023100000000000002	9.345153
232	0.023200000000000002	9.355545
233	0.0233	9.382838
234	0.0234	9.339427
235	0.0235	9.257828
236	0.0236	9.243103
237	0.023700000000000002	9.167055
238	0.0238	9.137457
239	0.0239	9.116302
240	0.024	9.083092
241	0.0241	9.030474
242	0.024200000000000003	9.039295
243	0.024300000000000002	8.96374
244	0.0244	8.943005
245	0.0245	9.078114
246	0.0246	9.144603
247	0.0247	9.1219225
248	0.024800000000000003	9.143987
249	0.024900000000000002	9.222365
250	0.025	9.338242
251	0.0251	9.328812
252	0.0252	9.327187
253	0.0253	9.406671
254	0.025400000000000002	9.525231
255	0.025500000000000002	9.707478
256	0.0256	9.826046
257	0.0257	9.856762
258	0.0258	9.907649
259	0.025900000000000003	9.926046
260	0.026000000000000002	9.892018
261	0.0261	9.841649
262	0.0262	9.804518
263	0.0263	9.74624
264	0.0264	9.673096
265	0.026500000000000003	9.653832
266	0.026600000000000002	9.584955
267	0.0267	9.553527
268	0.0268	9.615486
269	0.0269	9.64876
270	0.027	9.6625
271	0.027100000000000003	9.803486
272	0.027200000000000002	9.905936
273	0.0273	9.91802
274	0.0274	9.96267
275	0.0275	9.915493
276	0.027600000000000003	9.866972
277	0.027700000000000002	9.844681
278	0.027800000000000002	9.859822
279	0.0279	9.835751
280	0.028	9.757221
281	0.0281	9.687401
282	0.028200000000000003	9.649445
283	0.028300000000000002	9.745197
284	0.0284	9.745954
285	0.0285	9.679232
286	0.0286	9.653016
287	0.0287	9.564241
288	0.028800000000000003	9.499974
289	0.028900000000000002	9.470787
290	0.029	9.393567
291	0.0291	9.336834
292	0.0292	9.395426
293	0.029300000000000003	9.422685
294	0.029400000000000003	9.342856
295	0.029500000000000002	9.31147
296	0.0296	9.36917
297	0.0297	9.417864
298	0.0298	9.51496
299	0.029900000000000003	9.5669565
300	0.030000000000000002	9.516499
301	0.030100000000000002	9.491301
302	0.0302	9.4519415
303	0.0303	9.514417
304	0.0304	9.506349
305	0.030500000000000003	9.489877
306	0.030600000000000002	9.554665
307	0.0307	9.517995
308	0.0308	9.462292
309	0.0309	9.502429
310	0.031	9.495823
311	0.031100000000000003	9.461433
312	0.031200000000000002	9.470256
313	0.0313	9.4867
314	0.031400000000000004	9.539543
315	0.0315	9.624829
316	0.0316	9.72321
317	0.0317	9.734183
318	0.0318	9.754113
319	0.031900000000000005	9.746901
320	0.032	9.784405
321	0.032100000000000004	9.776261
322	0.0322	9.731308
323	0.0323	9.672049
324	0.0324	9.730625
325	0.0325	9.744347
326	0.032600000000000004	9.693716
327	0.0327	9.64746
328	0.0328	9.549339
329	0.0329	9.501879
330	0.033	9.509077
331	0.033100000000000004	9.564333
332	0.0332	9.61192
333	0.0333	9.585324
334	0.0334	9.505372
335	0.0335	9.485045
336	0.033600000000000005	9.464744
337	0.0337	9.385443
338	0.033800000000000004	9.350756
339	0.0339	9.374884
340	0.034	9.463105
341	0.0341	9.504031
342	0.0342	9.525518
343	0.034300000000000004	9.482273
344	0.0344	9.425549
345	0.0345	9.311661
346	0.0346	9.227262
347	0.0347	9.266571
348	0.034800000000000005	9.277894
349	0.0349	9.2977495
350	0.035	9.3117
351	0.0351	9.320948
352	0.0352	9.286561
353	0.035300000000000005	9.249568
354	0.0354	9.224388
355	0.035500000000000004	9.212499
356	0.0356	9.177632
357	0.0357	9.137458
358	0.0358	9.17578
359	0.0359	9.32768
360	0.036000000000000004	9.509344
361	0.0361	9.59301
362	0.0362	9.658
363	0.0363	9.695945
364	0.0364	9.676537
365	0.036500000000000005	9.655508
366	0.0366	9.674214
367	0.0367	9.722515
368	0.0368	9.8663845
369	0.0369	10.018018
370	0.037000000000000005	10.099138
371	0.0371	10.148926
372	0.037200000000000004	10.245624
373	0.0373	10.28748
374	0.0374	10.261368
375	0.0375	10.244113
376	0.0376	10.245678
377	0.037700000000000004	10.186143
378	0.0378	9.990769
379	0.0379	9.959541
380	0.038	10.037597
381	0.0381	10.095626
382	0.038200000000000005	10.195054
383	0.0383	10.232482
384	0.038400000000000004	10.212308
385	0.0385	10.134315
386	0.0386	10.075427
387	0.038700000000000005	9.966615
388	0.0388	9.882401
389	0.038900000000000004	9.845292
390	0.039	9.844767
391	0.0391	9.775486
392	0.0392	9.682319
393	0.0393	9.594304
394	0.039400000000000004	9.52925
395	0.0395	9.572681
396	0.0396	9.694377
397	0.0397	9.775318
398	0.0398	9.753648
399	0.039900000000000005	9.661252
400	0.04	9.766482
401	0.040100000000000004	9.88454
402	0.0402	9.843669
403	0.0403	9.800972
404	0.040400000000000005	9.837115
405	0.0405	9.806546
406	0.040600000000000004	9.754545
407	0.0407	9.717961
408	0.0408	9.689107
409	0.0409	9.784224
410	0.041	9.801265
411	0.041100000000000005	9.872329
412	0.0412	9.931098
413	0.0413	9.981191
414	0.0414	9.97254
415	0.0415	9.90355
416	0.041600000000000005	9.855956
417	0.0417	9.947482
418	0.041800000000000004	10.011841
419	0.0419	9.974189
420	0.042	9.948754
421	0.042100000000000005	9.97881
422	0.0422	9.927106
423	0.042300000000000004	9.896965
424	0.0424	9.914913
425	0.0425	9.901939
426	0.0426	9.875659
427	0.0427	9.823033
428	0.042800000000000005	9.76877
429	0.0429	9.70769
430	0.043000000000000003	9.725356
431	0.0431	9.667668
432	0.0432	9.722724
433	0.043300000000000005	9.823516
434	0.0434	9.925456
435	0.043500000000000004	9.962951
436	0.0436	9.95984
437	0.0437	9.937152
438	0.0438	9.996193
439	0.0439	10.043963
440	0.044000000000000004	10.121876
441	0.0441	10.172056
442	0.0442	10.150257
443	0.0443	10.1184635
444	0.0444	10.109019
445	0.044500000000000005	10.12274
446	0.0446	10.22576
447	0.044700000000000004	10.257132
448	0.0448	10.162298
449	0.0449	10.122117
450	0.045000000000000005	10.161157
451	0.0451	10.172896
452	0.045200000000000004	10.151459
453	0.0453	10.054944
454	0.0454	9.979033
455	0.0455	9.980304
456	0.0456	9.908483
457	0.045700000000000005	9.857664
458	0.0458	9.8040085
459	0.0459	9.694544
460	0.046	9.57109
461	0.0461	9.511348
462	0.046200000000000005	9.5621605
463	0.0463	9.648053
464	0.046400000000000004	9.697825
465	0.0465	9.739521
466	0.0466	9.850285
467	0.046700000000000005	9.871469
468	0.0468	9.847729
469	0.046900000000000004	9.832096
470	0.047	9.750338
471	0.0471	9.700645
472	0.0472	9.748209
473	0.0473	9.800799
474	0.047400000000000005	9.886032
475	0.0475	9.901502
476	0.0476	9.847231
477	0.0477	9.8716755
478	0.0478	9.891246
479	0.047900000000000005	9.867997
480	0.048	9.916986
481	0.048100000000000004	9.972771
482	0.0482	9.889533
483	0.0483	9.794121
484	0.048400000000000006	9.737552
485	0.0485	9.784564
486	0.048600000000000004	9.945187
487	0.0487	10.014514
488	0.0488	10.013585
489	0.0489	10.033143
490	0.049	10.058653
491	0.049100000000000005	9.936912
492	0.0492	9.724617
493	0.049300000000000004	9.578524
494	0.0494	9.48727
495	0.0495	9.416808
496	0.049600000000000005	9.381055
497	0.0497	9.443702
498	0.049800000000000004	9.402728
499	0.0499	9.362051
500	0.05	9.344494
501	0.050100000000000006	9.321911
502	0.0502	9.41193
503	0.050300000000000004	9.47746
504	0.0504	9.471687
505	0.0505	9.487574
506	0.0506	9.608471
507	0.0507	9.655412
508	0.050800000000000005	9.721935
509	0.0509	9.739485
510	0.051000000000000004	9.68051
511	0.0511	9.687828
512	0.0512	9.762783
513	0.051300000000000005	9.812984
514	0.0514	9.847686
515	0.051500000000000004	9.878374
516	0.0516	9.899791
517	0.0517	9.910073
518	0.051800000000000006	9.905833
519	0.0519	9.906651
520	0.052000000000000005	9.877094
521	0.0521	9.957478
522	0.0522	10.102881
523	0.0523	10.151967
524	0.0524	10.152695
525	0.052500000000000005	10.222326
526	0.0526	10.196632
527	0.052700000000000004	10.15246
528	0.0528	10.161492
529	0.0529	10.06838
530	0.053000000000000005	10.056436
531	0.0531	10.075657
532	0.053200000000000004	9.954505
533	0.0533	9.874601
534	0.0534	9.938694
535	0.053500000000000006	9.990565
536	0.0536	10.087353
537	0.053700000000000005	10.0466
538	0.0538	9.987522
539	0.0539	9.90691
540	0.054	9.903144
541	0.0541	9.920391
542	0.054200000000000005	9.973611
543	0.0543	9.968753
544	0.054400000000000004	9.8523
545	0.0545	9.771996
546	0.0546	9.694666
547	0.054700000000000006	9.600211
548	0.0548	9.5704365
549	0.054900000000000004	9.630398
550	0.055	9.581711
551	0.0551	9.543823
552	0.055200000000000006	9.638508
553	0.0553	9.7593155
554	0.055400000000000005	9.82155
555	0.0555	9.853247
556	0.055600000000000004	9.825879
557	0.0557	9.822473
558	0.0558	9.978226
559	0.055900000000000005	10.110218
560	0.056	10.19784
561	0.056100000000000004	10.264078
562	0.0562	10.270983
563	0.0563	10.269968
564	0.056400000000000006	10.245117
565	0.0565	10.172685
566	0.056600000000000004	10.054653
567	0.0567	10.082571
568	0.0568	10.124809
569	0.056900000000000006	10.171717
570	0.057	10.183387
571	0.057100000000000005	10.166011
572	0.0572	10.145694
573	0.057300000000000004	10.112024
574	0.0574	10.056812
575	0.0575	9.962837
576	0.057600000000000005	9.981877
577	0.0577	10.007017
578	0.057800000000000004	10.068466
579	0.0579	10.140792
580	0.058	10.137672
581	0.058100000000000006	10.119368
582	0.0582	10.052403
583	0.058300000000000005	10.029999
584	0.0584	10.034341
585	0.0585	9.956156
586	0.058600000000000006	9.969707
587	0.0587	10.006258
588	0.058800000000000005	10.103999
589	0.0589	10.132886
590	0.059000000000000004	10.10465
591	0.0591	9.969888
592	0.0592	9.879828
593	0.059300000000000005	9.756579
594	0.0594	9.663535
595	0.059500000000000004	9.740353
596	0.0596	9.871578
597	0.0597	9.920978
598	0.059800000000000006	9.95084
599	0.0599	9.948959
600	0.060000000000000005	9.969657
601	0.0601	10.038805
602	0.060200000000000004	10.035032
603	0.0603	9.987219
604	0.0604	10.003725
605	0.060500000000000005	10.035362
606	0.0606	10.0437565
607	0.060700000000000004	10.100793
608	0.0608	10.180564
609	0.0609	10.1958
610	0.061000000000000006	10.0882225
611	0.0611	10.084036
612	0.061200000000000004	10.126864
613	0.0613	10.148222
614	0.0614	10.253022
615	0.061500000000000006	10.341232
616	0.0616	10.316244
617	0.061700000000000005	10.168301
618	0.0618	10.103205
619	0.061900000000000004	10.10148
620	0.062	10.08585
621	0.0621	9.972665
622	0.062200000000000005	9.882846
623	0.0623	9.910601
624	0.062400000000000004	9.937948
625	0.0625	9.903076
626	0.0626	9.827237
627	0.0627	9.8054085
628	0.06280000000000001	9.868285
629	0.0629	9.927836
630	0.063	9.912134
631	0.0631	9.921562
632	0.0632	9.96544
633	0.06330000000000001	9.972471
634	0.0634	9.974963
635	0.0635	9.946921
636	0.0636	9.865815
637	0.0637	9.830642
638	0.06380000000000001	9.886749
639	0.0639	10.010965
640	0.064	10.091495
641	0.0641	10.077907
642	0.06420000000000001	9.905458
643	0.06430000000000001	9.827864
644	0.0644	9.820815
645	0.0645	9.823571
646	0.0646	9.831876
647	0.06470000000000001	9.889238
648	0.0648	9.931751
649	0.0649	9.960103
650	0.065	9.963431
651	0.0651	9.978554
652	0.06520000000000001	9.932845
653	0.0653	9.81424
654	0.0654	9.74175
655	0.0655	9.771072
656	0.0656	9.764111
657	0.06570000000000001	9.744649
658	0.0658	9.792101
659	0.0659	9.799188
660	0.066	9.860541
661	0.0661	10.001677
662	0.06620000000000001	10.175064
663	0.0663	10.290714
664	0.0664	10.342672
665	0.0665	10.374625
666	0.0666	10.296544
667	0.06670000000000001	10.341591
668	0.0668	10.387802
669	0.0669	10.327993
670	0.067	10.231245
671	0.0671	10.184781
672	0.06720000000000001	10.132349
673	0.0673	10.011034
674	0.0674	9.909242
675	0.0675	9.922442
676	0.06760000000000001	9.943553
677	0.06770000000000001	9.934881
678	0.0678	9.934345
679	0.0679	9.890824
680	0.068	9.799752
681	0.06810000000000001	9.791999
682	0.0682	9.819111
683	0.0683	9.7151
684	0.0684	9.697493
685	0.0685	9.718434
686	0.06860000000000001	9.748434
687	0.0687	9.683254
688	0.0688	9.583947
689	0.0689	9.609228
690	0.069	9.668231
691	0.06910000000000001	9.672794
692	0.0692	9.705303
693	0.0693	9.756939
694	0.0694	9.841451
695	0.0695	9.911966
696	0.06960000000000001	9.940177
697	0.0697	10.0088625
698	0.0698	10.095107
699	0.0699	10.113128
700	0.07	10.064559
701	0.07010000000000001	10.050116
702	0.0702	10.055121
703	0.0703	10.0377245
704	0.0704	10.110072
705	0.07050000000000001	10.19838
706	0.07060000000000001	10.222129
707	0.0707	10.221938
708	0.0708	10.188758
709	0.0709	10.137773
710	0.07100000000000001	10.091286
711	0.0711	10.050252
712	0.0712	9.996345
713	0.0713	9.898078
714	0.0714	9.850073
715	0.07150000000000001	9.99947
716	0.0716	10.003089
717	0.0717	9.994864
718	0.0718	10.035454
719	0.0719	10.062894
720	0.07200000000000001	10.170646
721	0.0721	10.282239
722	0.0722	10.295456
723	0.0723	10.249368
724	0.0724	10.164141
725	0.07250000000000001	10.035259
726	0.0726	9.947908
727	0.0727	9.911143
728	0.0728	9.929038
729	0.0729	9.986812
730	0.07300000000000001	10.023601
731	0.0731	10.021261
732	0.0732	10.006634
733	0.0733	10.098212
734	0.0734	10.189595
735	0.07350000000000001	10.235558
736	0.0736	10.315278
737	0.0737	10.372757
738	0.0738	10.321357
739	0.07390000000000001	10.150505
740	0.07400000000000001	10.088638
741	0.0741	10.021296
742	0.0742	10.071686
743	0.0743	10.131825
744	0.07440000000000001	10.230276
745	0.0745	10.270185
746	0.0746	10.211311
747	0.0747	10.180616
748	0.0748	10.170187
749	0.07490000000000001	10.129353
750	0.075	10.121557
751	0.0751	10.161748
752	0.0752	10.12801
753	0.0753	10.076475
754	0.07540000000000001	10.056116
755	0.0755	10.147426
756	0.0756	10.260832
757	0.0757	10.254898
758	0.0758	10.263413
759	0.07590000000000001	10.210671
760	0.076	10.169121
761	0.0761	10.193514
762	0.0762	10.208272
763	0.0763	10.168434
764	0.07640000000000001	10.117811
765	0.0765	10.117867
766	0.0766	10.141253
767	0.0767	10.184495
768	0.07680000000000001	10.233406
769	0.07690000000000001	10.269608
770	0.077	10.219236
771	0.0771	10.185809
772	0.0772	10.205042
773	0.07730000000000001	10.322031
774	0.07740000000000001	10.418811
775	0.0775	10.475357
776	0.0776	10.528159
777	0.0777	10.531498
778	0.07780000000000001	10.5954685
779	0.0779	10.698914
780	0.078	10.680476
781	0.0781	10.531523
782	0.0782	10.399991
783	0.07830000000000001	10.226071
784	0.0784	10.021209
785	0.0785	9.878585
786	0.0786	9.7664
787	0.0787	9.765015
788	0.07880000000000001	9.764768
789	0.0789	9.698802
790	0.079	9.640639
791	0.0791	9.670035
792	0.0792	9.601746
793	0.07930000000000001	9.534858
794	0.0794	9.55261
795	0.0795	9.714511
796	0.0796	9.843332
797	0.07970000000000001	9.87328
798	0.07980000000000001	9.934329
799	0.0799	9.987424
800	0.08	9.991412
801	0.0801	9.96713
802	0.08020000000000001	9.894846
803	0.08030000000000001	9.823321
804	0.0804	9.756013
805	0.0805	9.699503
806	0.0806	9.635354
807	0.08070000000000001	9.618686
808	0.08080000000000001	9.734505
809	0.0809	9.91519
810	0.081	10.088442
811	0.0811	10.138
812	0.08120000000000001	10.142124
813	0.0813	10.111141
814	0.0814	10.0004635
815	0.0815	9.90279
816	0.0816	9.883153
817	0.08170000000000001	9.824232
818	0.0818	9.777666
819	0.0819	9.743431
820	0.082	9.736375
821	0.0821	9.574166
822	0.08220000000000001	9.353745
823	0.0823	9.240593
824	0.0824	9.176173
825	0.0825	9.189213
826	0.0826	9.204658
827	0.08270000000000001	9.224551
828	0.0828	9.327343
829	0.0829	9.4547205
830	0.083	9.591504
831	0.08310000000000001	9.607448
832	0.08320000000000001	9.576872
833	0.0833	9.536747
834	0.0834	9.561
835	0.0835	9.494591
836	0.08360000000000001	9.493915
837	0.08370000000000001	9.601929
838	0.0838	9.661447
839	0.0839	9.563421
840	0.084	9.540484
841	0.08410000000000001	9.514349
842	0.08420000000000001	9.429178
843	0.0843	9.38014
844	0.0844	9.329235
845	0.0845	9.251606
846	0.08460000000000001	9.141789
847	0.0847	9.185673
848	0.0848	9.22861
849	0.0849	9.176664
850	0.085	9.180011
851	0.08510000000000001	9.220585
852	0.0852	9.282415
853	0.0853	9.389435
854	0.0854	9.462316
855	0.0855	9.501709
856	0.08560000000000001	9.534367
857	0.0857	9.580574
858	0.0858	9.559015
859	0.0859	9.507286
860	0.08600000000000001	9.459932
861	0.08610000000000001	9.436344
862	0.0862	9.373448
863	0.0863	9.412263
864	0.0864	9.531621
865	0.08650000000000001	9.653572
866	0.08660000000000001	9.665523
867	0.0867	9.565953
868	0.0868	9.491932
869	0.0869	9.440219
870	0.08700000000000001	9.351423
871	0.08710000000000001	9.313381
872	0.0872	9.33181
873	0.0873	9.394705
874	0.0874	9.481622
875	0.08750000000000001	9.5798235
876	0.0876	9.725055
877	0.0877	9.779289
878	0.0878	9.755312
879	0.0879	9.643492
880	0.08800000000000001	9.542944
881	0.0881	9.471361
882	0.0882	9.433663
883	0.0883	9.522643
884	0.0884	9.656149
885	0.08850000000000001	9.689591
886	0.0886	9.697675
887	0.0887	9.716902
888	0.0888	9.7118225
889	0.0889	9.701037
890	0.08900000000000001	9.741118
891	0.0891	9.783376
892	0.0892	9.732056
893	0.0893	9.662658
894	0.08940000000000001	9.732936
895	0.08950000000000001	9.776827
896	0.0896	9.757918
897	0.0897	9.750508
898	0.0898	9.744644
899	0.08990000000000001	9.693489
900	0.09000000000000001	9.744615
901	0.0901	9.755343
902	0.0902	9.642673
903	0.0903	9.538909
904	0.09040000000000001	9.481472
905	0.09050000000000001	9.408888
906	0.0906	9.348242
907	0.0907	9.312142
908	0.0908	9.254463
909	0.09090000000000001	9.237412
910	0.091	9.241131
911	0.0911	9.1720705
912	0.0912	9.190632
913	0.0913	9.2663555
914	0.09140000000000001	9.244071
915	0.0915	9.243439
916	0.0916	9.1931715
917	0.0917	9.105612
918	0.0918	9.110677
919	0.09190000000000001	9.12747
920	0.092	9.081642
921	0.0921	8.966697
922	0.0922	8.883946
923	0.09230000000000001	8.932149
924	0.09240000000000001	8.939704
925	0.0925	8.977997
926	0.0926	9.01209
927	0.0927	9.051239
928	0.09280000000000001	9.101378
929	0.09290000000000001	9.09696
930	0.093	9.074527
931	0.0931	9.01517
932	0.0932	8.954488
933	0.09330000000000001	8.936202
934	0.09340000000000001	8.969079
935	0.0935	9.000065
936	0.0936	9.019865
937	0.0937	9.059262
938	0.09380000000000001	9.133378
939	0.09390000000000001	9.100828
940	0.094	9.047344
941	0.0941	9.058144
942	0.0942	9.077585
943	0.09430000000000001	9.146707
944	0.0944	9.162689
945	0.0945	9.215586
946	0.0946	9.302322
947	0.0947	9.326293
948	0.09480000000000001	9.2870865
949	0.0949	9.231543
950	0.095	9.2749405
951	0.0951	9.265769
952	0.0952	9.160742
953	0.09530000000000001	9.030974
954	0.0954	8.887857
955	0.0955	8.722177
956	0.0956	8.677079
957	0.09570000000000001	8.710987
958	0.09580000000000001	8.757865
959	0.0959	8.791836
960	0.096	8.870274
961	0.0961	9.016319
962	0.09620000000000001	9.099144
963	0.09630000000000001	9.123313
964	0.0964	9.110821
965	0.0965	9.032992
966	0.0966	8.906878
967	0.09670000000000001	8.930365
968	0.09680000000000001	8.938474
969	0.0969	8.968875
970	0.097	8.968419
971	0.0971	8.997832
972	0.09720000000000001	9.0295725
973	0.09730000000000001	9.099523
974	0.0974	9.1366625
975	0.0975	9.1756525
976	0.0976	9.216522
977	0.09770000000000001	9.180449
978	0.0978	9.085681
979	0.0979	8.998325
980	0.098	8.956535
981	0.0981	8.925965
982	0.09820000000000001	9.046521
983	0.0983	9.198411
984	0.0984	9.295528
985	0.0985	9.373306
986	0.09860000000000001	9.342906
987	0.09870000000000001	9.313285
988	0.0988	9.28666
989	0.0989	9.259145
990	0.099	9.278719
991	0.09910000000000001	9.36246
992	0.09920000000000001	9.426406
993	0.0993	9.451159
994	0.0994	9.440038
995	0.0995	9.3899555
996	0.09960000000000001	9.332527
997	0.09970000000000001	9.307456
998	0.0998	9.260415
999	0.0999	9.291859
1000	0.1	9.3424015
1001	0.10010000000000001	9.275689
1002	0.10020000000000001	9.252094
1003	0.1003	9.234362
1004	0.1004	9.225514
1005	0.1005	9.237531
1006	0.10060000000000001	9.256731
1007	0.10070000000000001	9.324727
1008	0.1008	9.391325
1009	0.1009	9.47909
1010	0.101	9.559205
1011	0.10110000000000001	9.510654
1012	0.1012	9.464054
1013	0.1013	9.403921
1014	0.1014	9.29063
1015	0.1015	9.298519
1016	0.10160000000000001	9.304899
1017	0.1017	9.40981
1018	0.1018	9.401227
1019	0.1019	9.391102
1020	0.10200000000000001	9.435794
1021	0.10210000000000001	9.433799
1022	0.1022	9.396794
1023	0.1023	9.439881
1024	0.1024	9.52744
1025	0.10250000000000001	9.523358
1026	0.10260000000000001	9.507681
1027	0.1027	9.534194
1028	0.1028	9.591666
1029	0.1029	9.597922
1030	0.10300000000000001	9.491979
1031	0.10310000000000001	9.3119955
1032	0.1032	9.240707
1033	0.1033	9.249348
1034	0.1034	9.340176
1035	0.10350000000000001	9.398894
1036	0.10360000000000001	9.466713
1037	0.1037	9.490666
1038	0.1038	9.556123
1039	0.1039	9.583471
1040	0.10400000000000001	9.607881
1041	0.1041	9.662111
1042	0.1042	9.662409
1043	0.1043	9.716044
1044	0.1044	9.787733
1045	0.10450000000000001	9.832598
1046	0.1046	9.807834
1047	0.1047	9.719627
1048	0.1048	9.711308
1049	0.10490000000000001	9.673623
1050	0.10500000000000001	9.740569
1051	0.1051	9.889341
1052	0.1052	10.010842
1053	0.1053	10.046844
1054	0.10540000000000001	10.073624
1055	0.10550000000000001	10.091883
1056	0.1056	10.116463
1057	0.1057	10.129069
1058	0.1058	10.09568
1059	0.10590000000000001	10.051463
1060	0.10600000000000001	10.019361
1061	0.1061	10.062029
1062	0.1062	10.087787
1063	0.1063	10.060299
1064	0.10640000000000001	9.980716
1065	0.10650000000000001	9.862572
1066	0.1066	9.7100115
1067	0.1067	9.6235075
1068	0.1068	9.652076
1069	0.10690000000000001	9.74908
1070	0.10700000000000001	9.8396845
1071	0.1071	9.875205
1072	0.1072	9.790049
1073	0.1073	9.745024
1074	0.10740000000000001	9.772345
1075	0.1075	9.776277
1076	0.1076	9.793365
1077	0.1077	9.857613
1078	0.1078	9.906447
1079	0.10790000000000001	9.9085
1080	0.108	9.810255
1081	0.1081	9.747656
1082	0.1082	9.659071
1083	0.10830000000000001	9.605764
1084	0.10840000000000001	9.669987
1085	0.1085	9.795506
1086	0.1086	9.831445
1087	0.1087	9.816675
1088	0.10880000000000001	9.812928
1089	0.10890000000000001	9.805754
1090	0.109	9.771763
1091	0.1091	9.725354
1092	0.1092	9.674296
1093	0.10930000000000001	9.633862
1094	0.10940000000000001	9.63133
1095	0.1095	9.595672
1096	0.1096	9.671061
1097	0.1097	9.688714
1098	0.10980000000000001	9.697911
1099	0.10990000000000001	9.73814
1100	0.11	9.751226
1101	0.1101	9.804755
1102	0.1102	9.745303
1103	0.11030000000000001	9.663061
1104	0.11040000000000001	9.58687
1105	0.1105	9.606443
1106	0.1106	9.632062
1107	0.1107	9.491509
1108	0.11080000000000001	9.492773
1109	0.1109	9.5540695
1110	0.111	9.621524
1111	0.1111	9.691264
1112	0.11120000000000001	9.672697
1113	0.11130000000000001	9.703425
1114	0.1114	9.687484
1115	0.1115	9.714776
1116	0.1116	9.659241
1117	0.11170000000000001	9.587096
1118	0.11180000000000001	9.552841
1119	0.1119	9.570653
1120	0.112	9.584091
1121	0.1121	9.585729
1122	0.11220000000000001	9.598575
1123	0.11230000000000001	9.59134
1124	0.1124	9.627192
1125	0.1125	9.698188
1126	0.1126	9.751895
1127	0.11270000000000001	9.773584
1128	0.11280000000000001	9.750488
1129	0.1129	9.663626
1130	0.113	9.585073
1131	0.1131	9.527734
1132	0.11320000000000001	9.482353
1133	0.11330000000000001	9.447184
1134	0.1134	9.402725
1135	0.1135	9.383084
1136	0.1136	9.381862
1137	0.11370000000000001	9.390776
1138	0.11380000000000001	9.403412
1139	0.1139	9.403941
1140	0.114	9.405064
1141	0.11410000000000001	9.405003
1142	0.11420000000000001	9.405762
1143	0.1143	9.384077
1144	0.1144	9.344271
1145	0.1145	9.298599
1146	0.11460000000000001	9.270165
1147	0.11470000000000001	9.3196
1148	0.1148	9.338927
1149	0.1149	9.318443
1150	0.115	9.421132
1151	0.11510000000000001	9.592278
1152	0.11520000000000001	9.751511
1153	0.1153	9.861909
1154	0.1154	9.940669
1155	0.1155	10.07204
1156	0.11560000000000001	10.110507
1157	0.11570000000000001	10.062704
1158	0.1158	10.00052
1159	0.1159	10.002796
1160	0.116	10.102213
1161	0.11610000000000001	10.268615
1162	0.11620000000000001	10.272659
1163	0.1163	10.200748
1164	0.1164	10.1359005
1165	0.1165	10.110244
1166	0.11660000000000001	9.993141
1167	0.11670000000000001	9.865293
1168	0.1168	9.755657
1169	0.1169	9.694755
1170	0.117	9.6757555
1171	0.11710000000000001	9.580952
1172	0.11720000000000001	9.509644
1173	0.1173	9.528444
1174	0.1174	9.465466
1175	0.11750000000000001	9.3541355
1176	0.11760000000000001	9.222389
1177	0.1177	9.168479
1178	0.1178	9.137504
1179	0.1179	9.107331
1180	0.11800000000000001	9.141227
1181	0.11810000000000001	9.127576
1182	0.1182	9.072043
1183	0.1183	9.100258
1184	0.1184	9.2126045
1185	0.11850000000000001	9.259932
1186	0.11860000000000001	9.284473
1187	0.1187	9.190912
1188	0.1188	9.083117
1189	0.1189	9.089052
1190	0.11900000000000001	9.137737
1191	0.11910000000000001	9.130797
1192	0.1192	9.113682
1193	0.1193	9.232542
1194	0.1194	9.331431
1195	0.11950000000000001	9.356056
1196	0.11960000000000001	9.357173
1197	0.1197	9.41021
1198	0.1198	9.562837
1199	0.1199	9.716389
1200	0.12000000000000001	9.845619
1201	0.12010000000000001	9.914004
1202	0.1202	9.964261
1203	0.1203	9.991272
1204	0.12040000000000001	10.029152
1205	0.12050000000000001	9.927945
1206	0.1206	9.775966
1207	0.1207	9.801048
1208	0.1208	9.850956
1209	0.12090000000000001	9.808522
1210	0.12100000000000001	9.774195
1211	0.1211	9.74264
1212	0.1212	9.701657
1213	0.1213	9.699823
1214	0.12140000000000001	9.706679
1215	0.12150000000000001	9.716482
1216	0.1216	9.810843
1217	0.1217	9.849518
1218	0.1218	9.804652
1219	0.12190000000000001	9.741162
1220	0.12200000000000001	9.631457
1221	0.1221	9.641023
1222	0.1222	9.67945
1223	0.1223	9.669633
1224	0.12240000000000001	9.705581
1225	0.12250000000000001	9.744925
1226	0.1226	9.760594
1227	0.1227	9.746747
1228	0.1228	9.68109
1229	0.12290000000000001	9.607532
1230	0.12300000000000001	9.594492
1231	0.1231	9.551689
1232	0.1232	9.434152
1233	0.1233	9.340479
1234	0.12340000000000001	9.353501
1235	0.12350000000000001	9.36823
1236	0.1236	9.420641
1237	0.1237	9.47835
1238	0.12380000000000001	9.419375
1239	0.12390000000000001	9.356642
1240	0.124	9.378059
1241	0.1241	9.419222
1242	0.1242	9.5660715
1243	0.12430000000000001	9.707977
1244	0.12440000000000001	9.703799
1245	0.1245	9.700151
1246	0.1246	9.689453
1247	0.1247	9.67697
1248	0.12480000000000001	9.64289
1249	0.12490000000000001	9.640379
1250	0.125	9.670517
1251	0.12510000000000002	9.722567
1252	0.1252	9.814206
1253	0.1253	9.848325
1254	0.1254	9.831548
1255	0.1255	9.791788
1256	0.12560000000000002	9.688474
1257	0.1257	9.604375
1258	0.1258	9.55771
1259	0.1259	9.595609
1260	0.126	9.579768
1261	0.12610000000000002	9.561347
1262	0.1262	9.541106
1263	0.1263	9.537471
1264	0.1264	9.497141
1265	0.1265	9.421476
1266	0.12660000000000002	9.430699
1267	0.1267	9.381956
1268	0.1268	9.353833
1269	0.1269	9.327967
1270	0.127	9.24979
1271	0.12710000000000002	9.188967
1272	0.1272	9.181564
1273	0.1273	9.141697
1274	0.1274	9.131985
1275	0.1275	9.200281
1276	0.12760000000000002	9.310981
1277	0.1277	9.340134
1278	0.1278	9.412303
1279	0.1279	9.402598
1280	0.128	9.3015995
1281	0.12810000000000002	9.268098
1282	0.1282	9.356193
1283	0.1283	9.403875
1284	0.12840000000000001	9.455599
1285	0.1285	9.517091
1286	0.12860000000000002	9.483
1287	0.1287	9.467533
1288	0.1288	9.466053
1289	0.12890000000000001	9.490599
1290	0.129	9.58738
1291	0.1291	9.711796
1292	0.1292	9.776529
1293	0.1293	9.804125
1294	0.12940000000000002	9.755704
1295	0.1295	9.665438
1296	0.1296	9.626041
1297	0.1297	9.616095
1298	0.1298	9.6136265
1299	0.12990000000000002	9.507053
1300	0.13	9.392995
1301	0.1301	9.307978
1302	0.1302	9.3740225
1303	0.1303	9.514233
1304	0.13040000000000002	9.539678
1305	0.1305	9.576596
1306	0.1306	9.582906
1307	0.1307	9.594814
1308	0.1308	9.652226
1309	0.13090000000000002	9.6542635
1310	0.131	9.644402
1311	0.1311	9.525958
1312	0.1312	9.438456
1313	0.1313	9.398955
1314	0.13140000000000002	9.421038
1315	0.1315	9.427618
1316	0.1316	9.424207
1317	0.1317	9.514773
1318	0.1318	9.551127
1319	0.13190000000000002	9.591575
1320	0.132	9.611141
1321	0.1321	9.598845
1322	0.1322	9.561928
1323	0.1323	9.573414
1324	0.13240000000000002	9.555193
1325	0.1325	9.588918
1326	0.1326	9.546121
1327	0.1327	9.526324
1328	0.1328	9.560526
1329	0.13290000000000002	9.539323
1330	0.133	9.487281
1331	0.1331	9.442711
1332	0.1332	9.364202
1333	0.1333	9.337599
1334	0.13340000000000002	9.391957
1335	0.1335	9.446261
1336	0.1336	9.378752
1337	0.1337	9.260221
1338	0.1338	9.282822
1339	0.13390000000000002	9.276959
1340	0.134	9.27419
1341	0.1341	9.259411
1342	0.1342	9.269595
1343	0.1343	9.315876
1344	0.13440000000000002	9.285164
1345	0.1345	9.332523
1346	0.1346	9.523613
1347	0.13470000000000001	9.629017
1348	0.1348	9.70132
1349	0.13490000000000002	9.761284
1350	0.135	9.726403
1351	0.1351	9.680042
1352	0.13520000000000001	9.695096
1353	0.1353	9.669306
1354	0.13540000000000002	9.635418
1355	0.1355	9.643043
1356	0.1356	9.647015
1357	0.13570000000000002	9.644362
1358	0.1358	9.660731
1359	0.1359	9.698097
1360	0.136	9.627428
1361	0.1361	9.563579
1362	0.13620000000000002	9.503164
1363	0.1363	9.495825
1364	0.1364	9.492148
1365	0.1365	9.523906
1366	0.1366	9.579217
1367	0.13670000000000002	9.606481
1368	0.1368	9.650799
1369	0.1369	9.626599
1370	0.137	9.554143
1371	0.1371	9.50506
1372	0.13720000000000002	9.473181
1373	0.1373	9.4597225
1374	0.1374	9.436017
1375	0.1375	9.340664
1376	0.1376	9.275635
1377	0.13770000000000002	9.255025
1378	0.1378	9.166091
1379	0.1379	9.063153
1380	0.138	8.970162
1381	0.1381	8.941271
1382	0.13820000000000002	8.9425745
1383	0.1383	8.954733
1384	0.1384	8.965055
1385	0.1385	9.011684
1386	0.1386	9.080798
1387	0.13870000000000002	9.121737
1388	0.1388	9.1671095
1389	0.1389	9.232027
1390	0.139	9.258479
1391	0.1391	9.199512
1392	0.13920000000000002	9.080168
1393	0.1393	9.050559
1394	0.1394	9.11074
1395	0.1395	9.158106
1396	0.1396	9.212265
1397	0.13970000000000002	9.24461
1398	0.1398	9.256761
1399	0.1399	9.297578
1400	0.14	9.285581
1401	0.1401	9.179846
1402	0.14020000000000002	9.072935
1403	0.1403	9.005179
1404	0.1404	9.0476465
1405	0.1405	9.070229
1406	0.1406	9.026439
1407	0.14070000000000002	9.063543
1408	0.1408	9.126064
1409	0.1409	9.095571
1410	0.14100000000000001	9.042561
1411	0.1411	9.068623
1412	0.14120000000000002	9.076599
1413	0.1413	9.074332
1414	0.1414	9.076957
1415	0.14150000000000001	9.079234
1416	0.1416	9.097313
1417	0.14170000000000002	9.15336
1418	0.1418	9.176817
1419	0.1419	9.18106
1420	0.14200000000000002	9.246641
1421	0.1421	9.26416
1422	0.1422	9.255762
1423	0.1423	9.228351
1424	0.1424	9.24555
1425	0.14250000000000002	9.320848
1426	0.1426	9.4106455
1427	0.1427	9.526985
1428	0.1428	9.698532
1429	0.1429	9.694371
1430	0.14300000000000002	9.583002
1431	0.1431	9.498874
1432	0.1432	9.467943
1433	0.1433	9.424694
1434	0.1434	9.423805
1435	0.14350000000000002	9.392367
1436	0.1436	9.287193
1437	0.1437	9.182674
1438	0.1438	9.146005
1439	0.1439	9.219757
1440	0.14400000000000002	9.353736
1441	0.1441	9.397614
1442	0.1442	9.324975
1443	0.1443	9.206212
1444	0.1444	9.213457
1445	0.14450000000000002	9.217272
1446	0.1446	9.211279
1447	0.1447	9.232427
1448	0.1448	9.235594
1449	0.1449	9.247275
1450	0.14500000000000002	9.264377
1451	0.1451	9.313285
1452	0.1452	9.331751
1453	0.1453	9.38018
1454	0.1454	9.436583
1455	0.14550000000000002	9.494157
1456	0.1456	9.4846115
1457	0.1457	9.510233
1458	0.1458	9.557097
1459	0.1459	9.539498
1460	0.14600000000000002	9.559113
1461	0.1461	9.710041
1462	0.1462	9.757542
1463	0.1463	9.760666
1464	0.1464	9.737684
1465	0.14650000000000002	9.669814
1466	0.1466	9.688048
1467	0.1467	9.781265
1468	0.1468	9.8526745
1469	0.1469	9.872697
1470	0.14700000000000002	9.979336
1471	0.1471	10.040272
1472	0.1472	10.027177
1473	0.14730000000000001	9.995531
1474	0.1474	9.862294
1475	0.14750000000000002	9.748241
1476	0.1476	9.631089
1477	0.1477	9.62332
1478	0.14780000000000001	9.638188
1479	0.1479	9.619359
1480	0.14800000000000002	9.606052
1481	0.1481	9.625243
1482	0.1482	9.632765
1483	0.14830000000000002	9.630064
1484	0.1484	9.599346
1485	0.14850000000000002	9.663945
1486	0.1486	9.734032
1487	0.1487	9.790088
1488	0.14880000000000002	9.877065
1489	0.1489	9.942631
1490	0.149	9.874014
1491	0.1491	9.843214
1492	0.1492	9.7636795
1493	0.14930000000000002	9.838124
1494	0.1494	9.88697
1495	0.1495	9.86984
1496	0.1496	9.811711
1497	0.1497	9.674876
1498	0.14980000000000002	9.554507
1499	0.1499	9.614305
1500	0.15	9.727249
1501	0.1501	9.840646
1502	0.1502	9.877859
1503	0.15030000000000002	9.829987
1504	0.1504	9.827213
1505	0.1505	9.895923
1506	0.1506	9.965189
1507	0.1507	10.01404
1508	0.15080000000000002	10.030707
1509	0.1509	9.955545
1510	0.151	9.891271
1511	0.1511	9.965328
1512	0.1512	10.0065565
1513	0.15130000000000002	10.002604
1514	0.1514	9.991265
1515	0.1515	10.067573
1516	0.1516	10.110836
1517	0.1517	10.168239
1518	0.15180000000000002	10.214444
1519	0.1519	10.1823635
1520	0.152	10.114922
1521	0.1521	10.000189
1522	0.1522	9.92499
1523	0.15230000000000002	9.896631
1524	0.1524	9.939132
1525	0.1525	9.974877
1526	0.1526	10.040748
1527	0.1527	10.099894
1528	0.15280000000000002	10.0231695
1529	0.1529	9.923464
1530	0.153	9.865398
1531	0.1531	9.820304
1532	0.1532	9.806998
1533	0.15330000000000002	9.882614
1534	0.1534	9.897159
1535	0.1535	9.881589
1536	0.15360000000000001	9.93678
1537	0.1537	9.99544
1538	0.15380000000000002	9.996411
1539	0.1539	9.97013
1540	0.154	9.987276
1541	0.15410000000000001	9.98862
1542	0.1542	9.9651985
1543	0.15430000000000002	9.9991
1544	0.1544	10.177022
1545	0.1545	10.145365
1546	0.15460000000000002	10.053207
1547	0.1547	10.065557
1548	0.15480000000000002	10.03484
1549	0.1549	9.933682
1550	0.155	9.895921
1551	0.15510000000000002	9.835582
1552	0.1552	9.841123
1553	0.1553	9.827044
1554	0.1554	9.860937
1555	0.1555	9.8876095
1556	0.15560000000000002	10.013605
1557	0.1557	10.067758
1558	0.1558	9.995759
1559	0.1559	9.934139
1560	0.156	9.868151
1561	0.15610000000000002	9.835526
1562	0.1562	9.865708
1563	0.1563	9.853383
1564	0.1564	9.876155
1565	0.1565	9.923486
1566	0.15660000000000002	9.909567
1567	0.1567	9.833593
1568	0.1568	9.769075
1569	0.1569	9.757556
1570	0.157	9.732591
1571	0.15710000000000002	9.662349
1572	0.1572	9.624149
1573	0.1573	9.690597
1574	0.1574	9.656123
1575	0.1575	9.643748
1576	0.15760000000000002	9.692495
1577	0.1577	9.704682
1578	0.1578	9.697389
1579	0.1579	9.665985
1580	0.158	9.674994
1581	0.15810000000000002	9.614091
1582	0.1582	9.5806
1583	0.1583	9.614489
1584	0.1584	9.559405
1585	0.1585	9.513467
1586	0.15860000000000002	9.60583
1587	0.1587	9.600953
1588	0.1588	9.598953
1589	0.1589	9.614507
1590	0.159	9.591033
1591	0.15910000000000002	9.579294
1592	0.1592	9.709021
1593	0.1593	9.937114
1594	0.15940000000000001	10.049527
1595	0.1595	10.124348
1596	0.15960000000000002	10.059621
1597	0.1597	10.010531
1598	0.1598	9.96497
1599	0.15990000000000001	9.808314
1600	0.16	9.829846
1601	0.16010000000000002	9.94821
1602	0.1602	9.942878
1603	0.1603	9.903641
1604	0.16040000000000001	9.981428
1605	0.1605	10.007625
1606	0.16060000000000002	9.955095
1607	0.1607	9.949505
1608	0.1608	9.873728
1609	0.16090000000000002	9.785706
1610	0.161	9.871378
1611	0.16110000000000002	9.915572
1612	0.1612	9.928347
1613	0.1613	10.043393
1614	0.16140000000000002	10.064764
1615	0.1615	10.008113
1616	0.16160000000000002	10.025397
1617	0.1617	10.044805
1618	0.1618	10.027482
1619	0.16190000000000002	10.131227
1620	0.162	10.246121
1621	0.1621	10.260733
1622	0.1622	10.290442
1623	0.1623	10.322761
1624	0.16240000000000002	10.208632
1625	0.1625	10.206879
1626	0.1626	10.141783
1627	0.1627	10.110146
1628	0.1628	10.1336975
1629	0.16290000000000002	10.120307
1630	0.163	10.130481
1631	0.1631	10.12329
1632	0.1632	10.076086
1633	0.1633	10.095668
1634	0.16340000000000002	10.141965
1635	0.1635	10.1273985
1636	0.1636	10.085026
1637	0.1637	10.077031
1638	0.1638	10.077857
1639	0.16390000000000002	10.144915
1640	0.164	10.230525
1641	0.1641	10.252426
1642	0.1642	10.3076515
1643	0.1643	10.413496
1644	0.16440000000000002	10.41522
1645	0.1645	10.411592
1646	0.1646	10.475418
1647	0.1647	10.50952
1648	0.1648	10.460172
1649	0.16490000000000002	10.369873
1650	0.165	10.293039
1651	0.1651	10.233675
1652	0.1652	10.362118
1653	0.1653	10.443557
1654	0.16540000000000002	10.392502
1655	0.1655	10.301098
1656	0.1656	10.203611
1657	0.16570000000000001	10.178861
1658	0.1658	10.187394
1659	0.16590000000000002	10.15427
1660	0.166	10.150808
1661	0.1661	10.190219
1662	0.16620000000000001	10.206366
1663	0.1663	10.228202
1664	0.16640000000000002	10.216542
1665	0.1665	10.152323
1666	0.1666	10.092156
1667	0.16670000000000001	10.027275
1668	0.1668	10.019489
1669	0.16690000000000002	10.122558
1670	0.167	10.202743
1671	0.1671	10.225865
1672	0.16720000000000002	10.169424
1673	0.1673	10.110372
1674	0.16740000000000002	10.113221
1675	0.1675	10.041061
1676	0.1676	9.961552
1677	0.16770000000000002	9.917221
1678	0.1678	9.834369
1679	0.16790000000000002	9.852222
1680	0.168	9.926793
1681	0.1681	9.955103
1682	0.16820000000000002	9.961794
1683	0.1683	9.914658
1684	0.16840000000000002	9.837521
1685	0.1685	9.803884
1686	0.1686	9.79481
1687	0.16870000000000002	9.737559
1688	0.1688	9.6425905
1689	0.1689	9.643125
1690	0.169	9.6837015
1691	0.1691	9.761132
1692	0.16920000000000002	9.835575
1693	0.1693	9.85942
1694	0.1694	9.855072
1695	0.1695	9.873281
1696	0.1696	9.810102
1697	0.16970000000000002	9.774282
1698	0.1698	9.806415
1699	0.1699	9.882833
1700	0.17	9.906106
1701	0.1701	9.939594
1702	0.17020000000000002	9.927917
1703	0.1703	9.975262
1704	0.1704	9.934714
1705	0.1705	9.907586
1706	0.1706	9.868946
1707	0.17070000000000002	9.85611
1708	0.1708	9.804137
1709	0.1709	9.807218
1710	0.171	9.920347
1711	0.1711	10.068458
1712	0.17120000000000002	10.167419
1713	0.1713	10.138414
1714	0.1714	10.09185
1715	0.1715	10.021559
1716	0.1716	9.988339
1717	0.17170000000000002	9.921375
1718	0.1718	9.816235
1719	0.1719	9.718119
1720	0.17200000000000001	9.577258
1721	0.1721	9.428384
1722	0.17220000000000002	9.437246
1723	0.1723	9.547601
1724	0.1724	9.556351
1725	0.17250000000000001	9.501244
1726	0.1726	9.471052
1727	0.17270000000000002	9.463566
1728	0.1728	9.4214325
1729	0.1729	9.429894
1730	0.17300000000000001	9.36832
1731	0.1731	9.330299
1732	0.17320000000000002	9.318003
1733	0.1733	9.362387
1734	0.1734	9.430181
1735	0.17350000000000002	9.394697
1736	0.1736	9.35531
1737	0.17370000000000002	9.30443
1738	0.1738	9.249136
1739	0.1739	9.245433
1740	0.17400000000000002	9.2951565
1741	0.1741	9.309793
1742	0.17420000000000002	9.225697
1743	0.1743	9.059047
1744	0.1744	8.950631
1745	0.17450000000000002	8.8670025
1746	0.1746	8.849443
1747	0.17470000000000002	8.935761
1748	0.1748	9.061782
1749	0.1749	9.166165
1750	0.17500000000000002	9.251476
1751	0.1751	9.32147
1752	0.1752	9.361268
1753	0.1753	9.32937
1754	0.1754	9.286638
1755	0.17550000000000002	9.311155
1756	0.1756	9.433173
1757	0.1757	9.495622
1758	0.1758	9.513096
1759	0.1759	9.515958
1760	0.17600000000000002	9.5400305
1761	0.1761	9.589146
1762	0.1762	9.618751
1763	0.1763	9.658478
1764	0.1764	9.690649
1765	0.17650000000000002	9.6456995
1766	0.1766	9.606403
1767	0.1767	9.628373
1768	0.1768	9.634183
1769	0.1769	9.693928
1770	0.17700000000000002	9.628147
1771	0.1771	9.586203
1772	0.1772	9.499246
1773	0.1773	9.458535
1774	0.1774	9.431614
1775	0.17750000000000002	9.411346
1776	0.1776	9.354511
1777	0.1777	9.313687
1778	0.1778	9.347619
1779	0.1779	9.310942
1780	0.17800000000000002	9.262271
1781	0.1781	9.183755
1782	0.1782	9.138396
1783	0.17830000000000001	9.065543
1784	0.1784	9.039939
1785	0.17850000000000002	9.078013
1786	0.1786	9.150598
1787	0.1787	9.24158
1788	0.17880000000000001	9.268758
1789	0.1789	9.308363
1790	0.17900000000000002	9.395354
1791	0.1791	9.550104
1792	0.1792	9.621687
1793	0.17930000000000001	9.736189
1794	0.1794	9.825063
1795	0.17950000000000002	9.936931
1796	0.1796	10.033016
1797	0.1797	10.060971
1798	0.17980000000000002	9.981546
1799	0.1799	9.967514
1800	0.18000000000000002	9.994178
1801	0.1801	10.007335
1802	0.1802	10.049594
1803	0.18030000000000002	10.06868
1804	0.1804	10.123892
1805	0.18050000000000002	10.180417
1806	0.1806	10.182948
1807	0.1807	10.260855
1808	0.18080000000000002	10.36693
1809	0.1809	10.412755
1810	0.18100000000000002	10.38473
1811	0.1811	10.395012
1812	0.1812	10.330876
1813	0.18130000000000002	10.187304
1814	0.1814	10.00449
1815	0.18150000000000002	9.878528
1816	0.1816	9.84131
1817	0.1817	9.873199
1818	0.18180000000000002	9.948913
1819	0.1819	10.025173
1820	0.182	10.093739
1821	0.1821	10.094992
1822	0.1822	10.127665
1823	0.18230000000000002	10.082679
1824	0.1824	9.952953
1825	0.1825	9.9778185
1826	0.1826	9.979825
1827	0.1827	9.914615
1828	0.18280000000000002	9.83441
1829	0.1829	9.832035
1830	0.183	9.871621
1831	0.1831	9.855544
1832	0.1832	9.890212
1833	0.18330000000000002	9.939474
1834	0.1834	9.921983
1835	0.1835	9.863623
1836	0.1836	9.776137
1837	0.1837	9.765921
1838	0.18380000000000002	9.795903
1839	0.1839	9.787027
1840	0.184	9.715642
1841	0.1841	9.617641
1842	0.1842	9.614475
1843	0.18430000000000002	9.68558
1844	0.1844	9.729221
1845	0.1845	9.752051
1846	0.18460000000000001	9.7533655
1847	0.1847	9.825217
1848	0.18480000000000002	9.840078
1849	0.1849	9.853717
1850	0.185	9.914329
1851	0.18510000000000001	9.885627
1852	0.1852	9.828481
1853	0.18530000000000002	9.868784
1854	0.1854	9.867798
1855	0.1855	9.824167
1856	0.18560000000000001	9.797208
1857	0.1857	9.799838
1858	0.18580000000000002	9.893252
1859	0.1859	9.888051
1860	0.186	9.874642
1861	0.18610000000000002	9.878517
1862	0.1862	9.829444
1863	0.18630000000000002	9.735509
1864	0.1864	9.702268
1865	0.1865	9.773527
1866	0.18660000000000002	9.843683
1867	0.1867	9.883387
1868	0.18680000000000002	9.880757
1869	0.1869	9.862749
1870	0.187	9.878545
1871	0.18710000000000002	9.961768
1872	0.1872	10.037118
1873	0.18730000000000002	10.016985
1874	0.1874	9.895129
1875	0.1875	9.796868
1876	0.18760000000000002	9.795656
1877	0.1877	9.756545
1878	0.18780000000000002	9.7249
1879	0.1879	9.775422
1880	0.188	9.828615
1881	0.18810000000000002	9.844182
1882	0.1882	9.81721
1883	0.1883	9.816714
1884	0.1884	9.862903
1885	0.1885	9.867662
1886	0.18860000000000002	9.827923
1887	0.1887	9.803224
1888	0.1888	9.798853
1889	0.1889	9.790082
1890	0.189	9.766305
1891	0.18910000000000002	9.712307
1892	0.1892	9.666706
1893	0.1893	9.632943
1894	0.1894	9.540724
1895	0.1895	9.396737
1896	0.18960000000000002	9.306031
1897	0.1897	9.342372
1898	0.1898	9.408485
1899	0.1899	9.360923
1900	0.19	9.35395
1901	0.19010000000000002	9.302391
1902	0.1902	9.266261
1903	0.1903	9.289133
1904	0.1904	9.299221
1905	0.1905	9.300738
1906	0.19060000000000002	9.3048935
1907	0.1907	9.316321
1908	0.1908	9.200113
1909	0.19090000000000001	9.037696
1910	0.191	8.90398
1911	0.19110000000000002	8.980495
1912	0.1912	9.149814
1913	0.1913	9.266243
1914	0.19140000000000001	9.385213
1915	0.1915	9.462088
1916	0.19160000000000002	9.388728
1917	0.1917	9.352851
1918	0.1918	9.367604
1919	0.19190000000000002	9.393971
1920	0.192	9.390169
1921	0.19210000000000002	9.333403
1922	0.1922	9.311707
1923	0.1923	9.324066
1924	0.19240000000000002	9.238715
1925	0.1925	9.299217
1926	0.19260000000000002	9.490089
1927	0.1927	9.67848
1928	0.1928	9.773575
1929	0.19290000000000002	9.79045
1930	0.193	9.831562
1931	0.19310000000000002	9.820046
1932	0.1932	9.721093
1933	0.1933	9.705051
1934	0.19340000000000002	9.709989
1935	0.1935	9.707555
1936	0.19360000000000002	9.755948
1937	0.1937	9.844506
1938	0.1938	9.951568
1939	0.19390000000000002	9.986743
1940	0.194	10.139102
1941	0.19410000000000002	10.2478895
1942	0.1942	10.241975
1943	0.1943	10.0449095
1944	0.19440000000000002	9.954964
1945	0.1945	10.000576
1946	0.19460000000000002	10.056624
1947	0.1947	10.092296
1948	0.1948	10.070378
1949	0.19490000000000002	10.049278
1950	0.195	10.078013
1951	0.1951	10.080364
1952	0.1952	10.054643
1953	0.1953	9.9371195
1954	0.19540000000000002	9.997591
1955	0.1955	10.111216
1956	0.1956	10.208033
1957	0.1957	10.269227
1958	0.1958	10.237199
1959	0.19590000000000002	10.1463785
1960	0.196	10.123902
1961	0.1961	10.260841
1962	0.1962	10.314501
1963	0.1963	10.246979
1964	0.19640000000000002	10.225693
1965	0.1965	10.132171
1966	0.1966	10.033268
1967	0.1967	9.973678
1968	0.1968	9.848908
1969	0.19690000000000002	9.7231655
1970	0.197	9.706593
1971	0.1971	9.643199
1972	0.19720000000000001	9.575139
1973	0.1973	9.554515
1974	0.19740000000000002	9.563289
1975	0.1975	9.545486
1976	0.1976	9.504638
1977	0.19770000000000001	9.4771595
1978	0.1978	9.517051
1979	0.19790000000000002	9.540798
1980	0.198	9.563934
1981	0.1981	9.464851
1982	0.19820000000000002	9.292525
1983	0.1983	9.149928
1984	0.19840000000000002	9.06782
1985	0.1985	9.046254
1986	0.1986	8.961427
1987	0.19870000000000002	8.959368
1988	0.1988	8.993032
1989	0.19890000000000002	8.910816
1990	0.199	8.851416
1991	0.1991	8.801911
1992	0.19920000000000002	8.800651
1993	0.1993	8.813475
1994	0.19940000000000002	8.859532
1995	0.1995	8.965592
1996	0.1996	9.069043
1997	0.19970000000000002	9.234712
1998	0.1998	9.364463
[truncated: 60,501 more rows]
