# Supplementary material for: Machine learning coarse-grained potentials of protein thermodynamics
Source: Nat Commun. 2023 Sep 15;14:5739. doi: 10.1038/s41467-023-41343-1 (PMC10504246; doi:10.1038/s41467-023-41343-1)
Supplement: Supplementary file 4 — Source Data [file 41467_2023_41343_MOESM4_ESM.zip › Source_data/FigureS8/bba_singleprotein_1D_histogram_FNC.csv]

	RMSD	Energy
0	0.0	0.0
1	0.02	0.0
2	0.04	0.0
3	0.06	0.0
4	0.08	0.0
5	0.1	0.0
6	0.12	0.0
7	0.14	0.0
8	0.16	0.0
9	0.18	0.0
10	0.2	0.0
11	0.22	0.0
12	0.24	0.0
13	0.26	0.0
14	0.28	0.0
15	0.3	0.0
16	0.32	0.0
17	0.34	0.0
18	0.36	0.0
19	0.38	0.0
20	0.4	0.0
21	0.42	0.0
22	0.44	0.0
23	0.46	0.0
24	0.48	0.0
25	0.5	0.0
26	0.52	0.0
27	0.54	0.0
28	0.56	0.0
29	0.58	0.0
30	0.6	0.0
31	0.62	0.0
32	0.64	0.0
33	0.66	0.0
34	0.68	7.607240705252189
35	0.7000000000000001	4.720041675803453
36	0.72	3.9881904473411756
37	0.74	3.6163873384208993
38	0.76	2.17739300993227
39	0.78	1.558554232969129
40	0.8	0.19442734940162695
41	0.8200000000000001	0.0
42	0.84	0.7356528497726157
43	0.86	1.2937746500332405
44	0.88	0.820747997791775
45	0.9	0.6770327395992991
46	0.92	0.41647851161950306
47	0.9400000000000001	0.04270034488714546
48	0.96	0.7985567014942939
