# Supplementary material for: Machine learning coarse-grained potentials of protein thermodynamics
Source: Nat Commun. 2023 Sep 15;14:5739. doi: 10.1038/s41467-023-41343-1 (PMC10504246; doi:10.1038/s41467-023-41343-1)
Supplement: Supplementary file 4 — Source Data [file 41467_2023_41343_MOESM4_ESM.zip › Source_data/FigureS8/proteinb_singleprotein_1D_histogram_FNC.csv]

	RMSD	Energy
0	0.0	0.0
1	0.02	0.0
2	0.04	0.0
3	0.06	0.0
4	0.08	0.0
5	0.1	0.0
6	0.12	0.0
7	0.14	0.0
8	0.16	0.0
9	0.18	0.0
10	0.2	0.0
11	0.22	0.0
12	0.24	0.0
13	0.26	0.0
14	0.28	0.0
15	0.3	0.0
16	0.32	0.0
17	0.34	0.0
18	0.36	0.0
19	0.38	0.0
20	0.4	0.0
21	0.42	0.0
22	0.44	0.0
23	0.46	0.0
24	0.48	0.0
25	0.5	0.0
26	0.52	0.0
27	0.54	0.0
28	0.56	0.0
29	0.58	0.0
30	0.6	8.00187825904108
31	0.62	7.204100576621088
32	0.64	6.055192586733997
33	0.66	4.476320219885757
34	0.68	2.833637738770716
35	0.7000000000000001	1.4813200373734827
36	0.72	0.580622148938958
37	0.74	0.0
38	0.76	0.1720412715951884
39	0.78	0.5512610695966333
40	0.8	1.143314571722495
41	0.8200000000000001	1.9835484652857596
42	0.84	3.0511969542264885
43	0.86	4.879341782779465
44	0.88	9.242625782391537
45	0.9	0.0
46	0.92	0.0
47	0.9400000000000001	0.0
48	0.96	0.0
