# Supplementary material for: Machine learning coarse-grained potentials of protein thermodynamics
Source: Nat Commun. 2023 Sep 15;14:5739. doi: 10.1038/s41467-023-41343-1 (PMC10504246; doi:10.1038/s41467-023-41343-1)
Supplement: Supplementary file 4 — Source Data [file 41467_2023_41343_MOESM4_ESM.zip › Source_data/FigureS8/a3d_ref_1D_histogram_FNC.csv]

	RMSD	Energy
0	0.0	0.0
1	0.02	0.0
2	0.04	0.0
3	0.06	0.0
4	0.08	0.0
5	0.1	0.0
6	0.12	0.0
7	0.14	0.0
8	0.16	0.0
9	0.18	0.0
10	0.2	0.0
11	0.22	0.0
12	0.24	0.0
13	0.26	0.0
14	0.28	0.0
15	0.3	0.0
16	0.32	0.0
17	0.34	0.0
18	0.36	0.0
19	0.38	0.0
20	0.4	0.0
21	0.42	0.0
22	0.44	0.0
23	0.46	11.969778449413168
24	0.48	9.27082574645148
25	0.5	6.1839375451171215
26	0.52	4.676199978774238
27	0.54	3.67147909849512
28	0.56	2.971617135791712
29	0.58	2.438736203072592
30	0.6	1.933276569583799
31	0.62	1.7795441407760744
32	0.64	1.619971336531617
33	0.66	1.5531637513440668
34	0.68	1.4504653643307974
35	0.7000000000000001	1.6743788811824756
36	0.72	1.9034452874127548
37	0.74	2.183709734624063
38	0.76	2.324382775570627
39	0.78	1.786027762587583
40	0.8	0.5251295269535277
41	0.8200000000000001	0.0
42	0.84	0.30866845571043533
43	0.86	1.613614841327697
44	0.88	4.249942330989484
45	0.9	7.991152507948448
46	0.92	0.0
47	0.9400000000000001	0.0
48	0.96	0.0
