# Supplementary material for: Machine learning coarse-grained potentials of protein thermodynamics
Source: Nat Commun. 2023 Sep 15;14:5739. doi: 10.1038/s41467-023-41343-1 (PMC10504246; doi:10.1038/s41467-023-41343-1)
Supplement: Supplementary file 4 — Source Data [file 41467_2023_41343_MOESM4_ESM.zip › Source_data/FigureS8/proteing_singleprotein_1D_histogram_FNC.csv]

	RMSD	Energy
0	0.0	0.0
1	0.02	0.0
2	0.04	0.0
3	0.06	0.0
4	0.08	0.0
5	0.1	0.0
6	0.12	0.0
7	0.14	0.0
8	0.16	0.0
9	0.18	0.0
10	0.2	0.0
11	0.22	0.0
12	0.24	0.0
13	0.26	0.0
14	0.28	0.0
15	0.3	0.0
16	0.32	0.0
17	0.34	0.0
18	0.36	0.0
19	0.38	0.0
20	0.4	0.0
21	0.42	0.0
22	0.44	0.0
23	0.46	0.0
24	0.48	0.0
25	0.5	0.0
26	0.52	0.0
27	0.54	0.0
28	0.56	0.0
29	0.58	7.046835848714606
30	0.6	3.824716459778493
31	0.62	2.480460060185486
32	0.64	2.552954089831741
33	0.66	2.47247674161633
34	0.68	1.4687068043094524
35	0.7000000000000001	0.7621014724550196
36	0.72	0.6335121741658596
37	0.74	1.8407343750684666
38	0.76	2.3572546093326223
39	0.78	2.527785667069056
40	0.8	2.295834536894092
41	0.8200000000000001	2.1808165967357436
42	0.84	2.4963464703110154
43	0.86	1.8335796222707368
44	0.88	0.915286508021862
45	0.9	0.0
46	0.92	0.09297068687459321
47	0.9400000000000001	0.8741744994993691
48	0.96	3.026256145505448
