# Supplementary material for: Machine learning coarse-grained potentials of protein thermodynamics
Source: Nat Commun. 2023 Sep 15;14:5739. doi: 10.1038/s41467-023-41343-1 (PMC10504246; doi:10.1038/s41467-023-41343-1)
Supplement: Supplementary file 4 — Source Data [file 41467_2023_41343_MOESM4_ESM.zip › Source_data/FigureS8/bba_multiprotein_1D_histogram_FNC.csv]

	RMSD	Energy
0	0.0	0.0
1	0.02	0.0
2	0.04	0.0
3	0.06	0.0
4	0.08	0.0
5	0.1	0.0
6	0.12	0.0
7	0.14	0.0
8	0.16	0.0
9	0.18	0.0
10	0.2	0.0
11	0.22	0.0
12	0.24	0.0
13	0.26	0.0
14	0.28	0.0
15	0.3	0.0
16	0.32	0.0
17	0.34	0.0
18	0.36	0.0
19	0.38	0.0
20	0.4	0.0
21	0.42	0.0
22	0.44	0.0
23	0.46	0.0
24	0.48	0.0
25	0.5	0.0
26	0.52	0.0
27	0.54	0.0
28	0.56	0.0
29	0.58	0.0
30	0.6	0.0
31	0.62	0.0
32	0.64	0.0
33	0.66	0.0
34	0.68	0.0
35	0.7000000000000001	8.924349378512249
36	0.72	6.431158405343881
37	0.74	4.534901316829798
38	0.76	2.939448882559429
39	0.78	2.2074922712809077
40	0.8	0.2879351421952577
41	0.8200000000000001	0.0
42	0.84	0.6683631492671658
43	0.86	0.9920046834258951
44	0.88	0.7437014965685089
45	0.9	0.8320591049843795
46	0.92	1.4764707676005848
47	0.9400000000000001	2.119706355923723
48	0.96	3.1880082211306897
