# Supplementary material for: Machine learning coarse-grained potentials of protein thermodynamics
Source: Nat Commun. 2023 Sep 15;14:5739. doi: 10.1038/s41467-023-41343-1 (PMC10504246; doi:10.1038/s41467-023-41343-1)
Supplement: Supplementary file 4 — Source Data [file 41467_2023_41343_MOESM4_ESM.zip › Source_data/FigureS8/proteinb_ref_1D_histogram_FNC.csv]

	RMSD	Energy
0	0.0	0.0
1	0.02	0.0
2	0.04	0.0
3	0.06	0.0
4	0.08	0.0
5	0.1	0.0
6	0.12	0.0
7	0.14	0.0
8	0.16	0.0
9	0.18	0.0
10	0.2	0.0
11	0.22	0.0
12	0.24	0.0
13	0.26	0.0
14	0.28	0.0
15	0.3	0.0
16	0.32	0.0
17	0.34	0.0
18	0.36	0.0
19	0.38	0.0
20	0.4	0.0
21	0.42	7.7956787320882155
22	0.44	5.195726240635971
23	0.46	4.076326168116577
24	0.48	2.8726546197036398
25	0.5	1.9285575855458508
26	0.52	1.52155235685311
27	0.54	1.188487556429592
28	0.56	0.9973546070344351
29	0.58	0.8717043029714232
30	0.6	0.7478132613716751
31	0.62	0.4577828759604476
32	0.64	0.5022393732664004
33	0.66	0.42178225603565045
34	0.68	0.3483311373741723
35	0.7000000000000001	0.264975078138083
36	0.72	0.1858749919577358
37	0.74	0.0
38	0.76	0.2252742035086444
39	0.78	0.4045101240330847
40	0.8	0.6492395240713582
41	0.8200000000000001	0.9217410286800527
42	0.84	1.211878803949994
43	0.86	1.4442084279429197
44	0.88	2.272117659229181
45	0.9	3.7193756571633125
46	0.92	6.366016903762002
47	0.9400000000000001	0.0
48	0.96	0.0
