# Supplementary material for: Machine learning coarse-grained potentials of protein thermodynamics
Source: Nat Commun. 2023 Sep 15;14:5739. doi: 10.1038/s41467-023-41343-1 (PMC10504246; doi:10.1038/s41467-023-41343-1)
Supplement: Supplementary file 4 — Source Data [file 41467_2023_41343_MOESM4_ESM.zip › Source_data/FigureS8/proteing_multiprotein_1D_histogram_FNC.csv]

	RMSD	Energy
0	0.0	0.0
1	0.02	0.0
2	0.04	0.0
3	0.06	0.0
4	0.08	0.0
5	0.1	0.0
6	0.12	0.0
7	0.14	0.0
8	0.16	0.0
9	0.18	0.0
10	0.2	0.0
11	0.22	0.0
12	0.24	0.0
13	0.26	0.0
14	0.28	0.0
15	0.3	0.0
16	0.32	0.0
17	0.34	0.0
18	0.36	0.0
19	0.38	0.0
20	0.4	0.0
21	0.42	0.0
22	0.44	0.0
23	0.46	0.0
24	0.48	9.127565197813146
25	0.5	6.977512720007685
26	0.52	6.088051907292988
27	0.54	5.7744895957256706
28	0.56	5.952742424456078
29	0.58	3.329499229339475
30	0.6	1.0129088460856601
31	0.62	0.0
32	0.64	0.36996431086709286
33	0.66	0.68051464132527
34	0.68	0.736361097837462
35	0.7000000000000001	1.3668819426153458
36	0.72	2.124692150593189
37	0.74	3.8232148256057523
38	0.76	4.488886888608724
39	0.78	4.559962671988864
40	0.8	4.7586546152607
41	0.8200000000000001	5.041805312166664
42	0.84	4.6252832017444785
43	0.86	3.8036435388335676
44	0.88	3.6435665775212227
45	0.9	2.774325337284028
46	0.92	2.5752250543330346
47	0.9400000000000001	2.56291372454884
48	0.96	3.3437159508969265
