# Supplementary material for: Machine learning coarse-grained potentials of protein thermodynamics
Source: Nat Commun. 2023 Sep 15;14:5739. doi: 10.1038/s41467-023-41343-1 (PMC10504246; doi:10.1038/s41467-023-41343-1)
Supplement: Supplementary file 4 — Source Data [file 41467_2023_41343_MOESM4_ESM.zip › Source_data/FigureS8/homeodomain_multiprotein_1D_histogram_FNC.csv]

	RMSD	Energy
0	0.0	0.0
1	0.02	0.0
2	0.04	0.0
3	0.06	0.0
4	0.08	0.0
5	0.1	0.0
6	0.12	0.0
7	0.14	0.0
8	0.16	0.0
9	0.18	0.0
10	0.2	0.0
11	0.22	0.0
12	0.24	0.0
13	0.26	0.0
14	0.28	0.0
15	0.3	0.0
16	0.32	0.0
17	0.34	0.0
18	0.36	0.0
19	0.38	0.0
20	0.4	0.0
21	0.42	0.0
22	0.44	0.0
23	0.46	0.0
24	0.48	0.0
25	0.5	0.0
26	0.52	0.0
27	0.54	0.0
28	0.56	0.0
29	0.58	0.0
30	0.6	0.0
31	0.62	0.0
32	0.64	0.0
33	0.66	0.0
34	0.68	0.0
35	0.7000000000000001	0.0
36	0.72	0.0
37	0.74	0.0
38	0.76	0.0
39	0.78	8.602569516384932
40	0.8	4.448625121206151
41	0.8200000000000001	2.7689251020226875
42	0.84	0.7284810335848029
43	0.86	0.0
44	0.88	0.45881534101013377
45	0.9	1.403779025356119
46	0.92	3.3114287258248685
47	0.9400000000000001	7.01048477917174
48	0.96	0.0
