# Supplementary material for: Machine learning coarse-grained potentials of protein thermodynamics
Source: Nat Commun. 2023 Sep 15;14:5739. doi: 10.1038/s41467-023-41343-1 (PMC10504246; doi:10.1038/s41467-023-41343-1)
Supplement: Supplementary file 4 — Source Data [file 41467_2023_41343_MOESM4_ESM.zip › Source_data/FigureS8/ntl9_multiprotein_1D_histogram_FNC.csv]

	RMSD	Energy
0	0.0	0.0
1	0.02	0.0
2	0.04	0.0
3	0.06	0.0
4	0.08	0.0
5	0.1	0.0
6	0.12	0.0
7	0.14	0.0
8	0.16	0.0
9	0.18	0.0
10	0.2	0.0
11	0.22	0.0
12	0.24	0.0
13	0.26	0.0
14	0.28	0.0
15	0.3	0.0
16	0.32	0.0
17	0.34	0.0
18	0.36	0.0
19	0.38	0.0
20	0.4	0.0
21	0.42	0.0
22	0.44	0.0
23	0.46	5.992528721889553
24	0.48	3.7507271846711108
25	0.5	2.767150365167211
26	0.52	1.5523212488998308
27	0.54	1.1135677963514452
28	0.56	0.45180863832831986
29	0.58	0.34457231867480975
30	0.6	0.0
31	0.62	0.13869495935492002
32	0.64	0.008323529314582852
33	0.66	0.407242984644128
34	0.68	0.5059218301212732
35	0.7000000000000001	1.0610909539598035
36	0.72	1.1559386102979483
37	0.74	1.644790964110503
38	0.76	1.8190141661133792
39	0.78	2.539214174989634
40	0.8	2.997403218874035
41	0.8200000000000001	3.8783075475510054
42	0.84	4.159960143805057
43	0.86	5.1077833775783565
44	0.88	6.179009374374234
45	0.9	7.6588232908862315
46	0.92	0.0
47	0.9400000000000001	0.0
48	0.96	0.0
