# Supplementary material for: Machine learning coarse-grained potentials of protein thermodynamics
Source: Nat Commun. 2023 Sep 15;14:5739. doi: 10.1038/s41467-023-41343-1 (PMC10504246; doi:10.1038/s41467-023-41343-1)
Supplement: Supplementary file 4 — Source Data [file 41467_2023_41343_MOESM4_ESM.zip › Source_data/FigureS8/a3d_multiprotein_1D_histogram_FNC.csv]

	RMSD	Energy
0	0.0	0.0
1	0.02	0.0
2	0.04	0.0
3	0.06	0.0
4	0.08	0.0
5	0.1	0.0
6	0.12	0.0
7	0.14	0.0
8	0.16	0.0
9	0.18	0.0
10	0.2	0.0
11	0.22	0.0
12	0.24	0.0
13	0.26	0.0
14	0.28	0.0
15	0.3	0.0
16	0.32	0.0
17	0.34	0.0
18	0.36	0.0
19	0.38	0.0
20	0.4	0.0
21	0.42	0.0
22	0.44	0.0
23	0.46	0.0
24	0.48	0.0
25	0.5	0.0
26	0.52	0.0
27	0.54	0.0
28	0.56	0.0
29	0.58	0.0
30	0.6	0.0
31	0.62	0.0
32	0.64	0.0
33	0.66	0.0
34	0.68	0.0
35	0.7000000000000001	0.0
36	0.72	0.0
37	0.74	0.0
38	0.76	10.298379823335791
39	0.78	6.757640118930017
40	0.8	2.9153688319021804
41	0.8200000000000001	0.5471410864698866
42	0.84	0.0
43	0.86	1.3011229068070984
44	0.88	4.79119293399531
45	0.9	0.0
46	0.92	0.0
47	0.9400000000000001	0.0
48	0.96	0.0
