# Supplementary material for: Machine learning coarse-grained potentials of protein thermodynamics
Source: Nat Commun. 2023 Sep 15;14:5739. doi: 10.1038/s41467-023-41343-1 (PMC10504246; doi:10.1038/s41467-023-41343-1)
Supplement: Supplementary file 4 — Source Data [file 41467_2023_41343_MOESM4_ESM.zip › Source_data/FigureS8/a3d_singleprotein_1D_histogram_FNC.csv]

	RMSD	Energy
0	0.0	0.0
1	0.02	0.0
2	0.04	0.0
3	0.06	0.0
4	0.08	0.0
5	0.1	0.0
6	0.12	0.0
7	0.14	0.0
8	0.16	0.0
9	0.18	0.0
10	0.2	0.0
11	0.22	0.0
12	0.24	0.0
13	0.26	0.0
14	0.28	0.0
15	0.3	0.0
16	0.32	0.0
17	0.34	0.0
18	0.36	0.0
19	0.38	0.0
20	0.4	0.0
21	0.42	0.0
22	0.44	0.0
23	0.46	0.0
24	0.48	0.0
25	0.5	0.0
26	0.52	0.0
27	0.54	0.0
28	0.56	0.0
29	0.58	0.0
30	0.6	0.0
31	0.62	0.0
32	0.64	0.0
33	0.66	0.0
34	0.68	0.0
35	0.7000000000000001	0.0
36	0.72	0.0
37	0.74	0.0
38	0.76	0.0
39	0.78	8.397467974069183
40	0.8	4.800113175987243
41	0.8200000000000001	1.2611434483871553
42	0.84	0.0
43	0.86	1.2180910527632092
44	0.88	5.585041693850517
45	0.9	0.0
46	0.92	0.0
47	0.9400000000000001	0.0
48	0.96	0.0
