# Supplementary material for: Machine learning coarse-grained potentials of protein thermodynamics
Source: Nat Commun. 2023 Sep 15;14:5739. doi: 10.1038/s41467-023-41343-1 (PMC10504246; doi:10.1038/s41467-023-41343-1)
Supplement: Supplementary file 4 — Source Data [file 41467_2023_41343_MOESM4_ESM.zip › Source_data/FigureS8/villin_multiprotein_1D_histogram_FNC.csv]

	RMSD	Energy
0	0.0	0.0
1	0.02	0.0
2	0.04	0.0
3	0.06	0.0
4	0.08	0.0
5	0.1	0.0
6	0.12	0.0
7	0.14	0.0
8	0.16	0.0
9	0.18	0.0
10	0.2	0.0
11	0.22	0.0
12	0.24	0.0
13	0.26	0.0
14	0.28	0.0
15	0.3	0.0
16	0.32	0.0
17	0.34	0.0
18	0.36	0.0
19	0.38	0.0
20	0.4	0.0
21	0.42	0.0
22	0.44	0.0
23	0.46	0.0
24	0.48	0.0
25	0.5	0.0
26	0.52	0.0
27	0.54	0.0
28	0.56	0.0
29	0.58	0.0
30	0.6	0.0
31	0.62	0.0
32	0.64	0.0
33	0.66	8.182128663936508
34	0.68	7.616619610240019
35	0.7000000000000001	7.702724399904231
36	0.72	7.50196073278979
37	0.74	6.538633699241608
38	0.76	6.078893424555834
39	0.78	4.734503424052606
40	0.8	3.9071915788474647
41	0.8200000000000001	3.1985607693539038
42	0.84	2.7249023925536506
43	0.86	1.6854891875860072
44	0.88	0.8361225885971599
45	0.9	0.0
46	0.92	0.32236704705973285
47	0.9400000000000001	1.0932364960461267
48	0.96	3.672271787462233
