# Supplementary material for: Machine learning coarse-grained potentials of protein thermodynamics
Source: Nat Commun. 2023 Sep 15;14:5739. doi: 10.1038/s41467-023-41343-1 (PMC10504246; doi:10.1038/s41467-023-41343-1)
Supplement: Supplementary file 4 — Source Data [file 41467_2023_41343_MOESM4_ESM.zip › Source_data/FigureS8/trpcage_multiprotein_1D_histogram_FNC.csv]

	RMSD	Energy
0	0.0	0.0
1	0.02	0.0
2	0.04	0.0
3	0.06	0.0
4	0.08	0.0
5	0.1	0.0
6	0.12	0.0
7	0.14	0.0
8	0.16	0.0
9	0.18	0.0
10	0.2	0.0
11	0.22	0.0
12	0.24	0.0
13	0.26	0.0
14	0.28	0.0
15	0.3	0.0
16	0.32	0.0
17	0.34	0.0
18	0.36	0.0
19	0.38	0.0
20	0.4	0.0
21	0.42	0.0
22	0.44	0.0
23	0.46	0.0
24	0.48	0.0
25	0.5	0.0
26	0.52	0.0
27	0.54	0.0
28	0.56	0.0
29	0.58	0.0
30	0.6	6.8477456685464935
31	0.62	6.274259281043566
32	0.64	5.942995610503979
33	0.66	4.988695265966172
34	0.68	5.200348035757513
35	0.7000000000000001	5.025419060772116
36	0.72	4.252600956885895
37	0.74	4.570420692994529
38	0.76	3.858920672394995
39	0.78	4.033260251002205
40	0.8	3.7303838698908454
41	0.8200000000000001	2.7963661083310623
42	0.84	2.7183885552100184
43	0.86	2.2194555127882754
44	0.88	1.0977802428031602
45	0.9	1.0208478669558247
46	0.92	0.6398018046612388
47	0.9400000000000001	0.0
48	0.96	0.7787965573620477
