# Supplementary material for: Machine learning coarse-grained potentials of protein thermodynamics
Source: Nat Commun. 2023 Sep 15;14:5739. doi: 10.1038/s41467-023-41343-1 (PMC10504246; doi:10.1038/s41467-023-41343-1)
Supplement: Supplementary file 4 — Source Data [file 41467_2023_41343_MOESM4_ESM.zip › Source_data/Figure S1/wwdomain_startcoords.csv]

	TIC0	TIC1
0	0.6980177	-0.73070097
1	0.54318315	3.796898
2	-1.8894587	-0.12364248
3	-0.1565907	1.5214007
4	1.2859238	0.7113589
5	-0.7466353	-1.1108552
6	0.95454	2.4115212
7	-0.31628284	0.17463267
8	-0.2335166	2.80954
9	0.9412698	-1.9115487
10	-1.2412667	0.7017119
11	0.063076094	-1.5793461
12	0.777011	1.494828
13	0.58017564	0.15821062
14	1.4392519	-1.1944537
15	1.3960754	-0.2071586
16	-1.0418972	-0.29783952
17	-0.106122166	-0.61023873
18	0.29191133	0.88335913
19	0.50144327	3.0307882
20	0.21840554	2.1910272
21	-0.3774082	0.8864216
22	-1.4624758	-0.7716959
23	0.6497483	-1.356591
24	-0.88601923	0.2540028
25	-1.4330075	0.18496087
26	0.20110475	-1.0543827
27	0.3476274	-0.3246601
28	0.81801873	0.9644065
29	1.2265356	-0.7089677
30	1.098748	0.22169158
31	-0.62491965	-0.6058579
