# Supplementary material for: Machine learning coarse-grained potentials of protein thermodynamics
Source: Nat Commun. 2023 Sep 15;14:5739. doi: 10.1038/s41467-023-41343-1 (PMC10504246; doi:10.1038/s41467-023-41343-1)
Supplement: Supplementary file 4 — Source Data [file 41467_2023_41343_MOESM4_ESM.zip › Source_data/FigureS8/wwdomain_multiprotein_1D_histogram_FNC.csv]

	RMSD	Energy
0	0.0	0.0
1	0.02	0.0
2	0.04	0.0
3	0.06	0.0
4	0.08	0.0
5	0.1	0.0
6	0.12	0.0
7	0.14	0.0
8	0.16	0.0
9	0.18	0.0
10	0.2	0.0
11	0.22	0.0
12	0.24	0.0
13	0.26	0.0
14	0.28	0.0
15	0.3	0.0
16	0.32	0.0
17	0.34	0.0
18	0.36	0.0
19	0.38	0.0
20	0.4	0.0
21	0.42	0.0
22	0.44	0.0
23	0.46	0.0
24	0.48	0.0
25	0.5	3.713718162768822
26	0.52	1.2299161130549983
27	0.54	0.748633790498034
28	0.56	0.0669956469053819
29	0.58	0.22320290873512647
30	0.6	0.0
31	0.62	0.2632283725972721
32	0.64	0.8800465786976955
33	0.66	0.9907406056369772
34	0.68	1.5479612297779743
35	0.7000000000000001	2.378710538754026
36	0.72	2.699486824371529
37	0.74	3.7673059304214296
38	0.76	4.337840608180258
39	0.78	5.826503727677497
40	0.8	6.884130219070577
41	0.8200000000000001	0.0
42	0.84	0.0
43	0.86	0.0
44	0.88	0.0
45	0.9	0.0
46	0.92	0.0
47	0.9400000000000001	0.0
48	0.96	0.0
