# Supplementary material for: Machine learning coarse-grained potentials of protein thermodynamics
Source: Nat Commun. 2023 Sep 15;14:5739. doi: 10.1038/s41467-023-41343-1 (PMC10504246; doi:10.1038/s41467-023-41343-1)
Supplement: Supplementary file 4 — Source Data [file 41467_2023_41343_MOESM4_ESM.zip › Source_data/FigureS8/proteing_ref_1D_histogram_FNC.csv]

	RMSD	Energy
0	0.0	0.0
1	0.02	0.0
2	0.04	0.0
3	0.06	0.0
4	0.08	0.0
5	0.1	0.0
6	0.12	0.0
7	0.14	0.0
8	0.16	0.0
9	0.18	0.0
10	0.2	0.0
11	0.22	0.0
12	0.24	0.0
13	0.26	0.0
14	0.28	0.0
15	0.3	0.0
16	0.32	0.0
17	0.34	0.0
18	0.36	0.0
19	0.38	0.0
20	0.4	0.0
21	0.42	0.0
22	0.44	0.0
23	0.46	2.9137420996980117
24	0.48	1.4147016172109523
25	0.5	0.5012779046763565
26	0.52	0.18715446867728314
27	0.54	0.07304946599315942
28	0.56	0.16468072491219976
29	0.58	0.0
30	0.6	0.06228282911548684
31	0.62	0.1483959293768322
32	0.64	0.3800515457606249
33	0.66	0.2944010860631083
34	0.68	0.3580037034732115
35	0.7000000000000001	0.5873009050749037
36	0.72	0.5270906683957794
37	0.74	0.6117645895379711
38	0.76	0.6962055850480598
39	0.78	0.9764053296353347
40	0.8	0.9723132033789245
41	0.8200000000000001	1.0945133333829489
42	0.84	1.3001515068965226
43	0.86	1.2300512671558896
44	0.88	1.2991874178454688
45	0.9	1.1101520790172108
46	0.92	1.0362363725352546
47	0.9400000000000001	0.8742452360210794
48	0.96	1.0683251146795096
