# Supplementary material for: Machine learning coarse-grained potentials of protein thermodynamics
Source: Nat Commun. 2023 Sep 15;14:5739. doi: 10.1038/s41467-023-41343-1 (PMC10504246; doi:10.1038/s41467-023-41343-1)
Supplement: Supplementary file 4 — Source Data [file 41467_2023_41343_MOESM4_ESM.zip › Source_data/FigureS8/trpcage_singleprotein_1D_histogram_FNC.csv]

	RMSD	Energy
0	0.0	0.0
1	0.02	0.0
2	0.04	0.0
3	0.06	0.0
4	0.08	0.0
5	0.1	0.0
6	0.12	0.0
7	0.14	0.0
8	0.16	0.0
9	0.18	0.0
10	0.2	0.0
11	0.22	0.0
12	0.24	0.0
13	0.26	0.0
14	0.28	0.0
15	0.3	0.0
16	0.32	0.0
17	0.34	0.0
18	0.36	0.0
19	0.38	0.0
20	0.4	0.0
21	0.42	0.0
22	0.44	0.0
23	0.46	0.0
24	0.48	0.0
25	0.5	0.0
26	0.52	0.0
27	0.54	8.30866448919645
28	0.56	7.063676024358292
29	0.58	6.523545333716123
30	0.6	4.763324909890029
31	0.62	4.447768885352797
32	0.64	4.121476682249279
33	0.66	3.3122566346557707
34	0.68	3.5242618545825124
35	0.7000000000000001	3.3238044857012907
36	0.72	2.586422997928896
37	0.74	2.9221845313340578
38	0.76	2.290021928177454
39	0.78	2.5707239473882835
40	0.8	2.4015814679791236
41	0.8200000000000001	1.6318211343361524
42	0.84	1.4989577556412703
43	0.86	1.050578079546157
44	0.88	0.0
45	0.9	0.33127659657968944
46	0.92	0.6081831196598982
47	0.9400000000000001	0.6348070035897388
48	0.96	1.7111362732889315
