# Supplementary material for: Machine learning coarse-grained potentials of protein thermodynamics
Source: Nat Commun. 2023 Sep 15;14:5739. doi: 10.1038/s41467-023-41343-1 (PMC10504246; doi:10.1038/s41467-023-41343-1)
Supplement: Supplementary file 4 — Source Data [file 41467_2023_41343_MOESM4_ESM.zip › Source_data/FigureS8/bba_ref_1D_histogram_FNC.csv]

	RMSD	Energy
0	0.0	0.0
1	0.02	0.0
2	0.04	0.0
3	0.06	0.0
4	0.08	0.0
5	0.1	0.0
6	0.12	0.0
7	0.14	0.0
8	0.16	0.0
9	0.18	0.0
10	0.2	0.0
11	0.22	0.0
12	0.24	0.0
13	0.26	0.0
14	0.28	0.0
15	0.3	0.0
16	0.32	0.0
17	0.34	0.0
18	0.36	0.0
19	0.38	0.0
20	0.4	0.0
21	0.42	0.0
22	0.44	0.0
23	0.46	0.0
24	0.48	0.0
25	0.5	0.0
26	0.52	0.0
27	0.54	5.557665091820997
28	0.56	2.880333531379921
29	0.58	2.5063709528341658
30	0.6	1.555337151726073
31	0.62	1.2015377753553682
32	0.64	0.9404701887153328
33	0.66	0.70060727534734
34	0.68	0.44790612976592714
35	0.7000000000000001	0.13520786455442538
36	0.72	0.06143379239855807
37	0.74	0.19842663934761376
38	0.76	0.2620880564316996
39	0.78	0.6862789843129078
40	0.8	0.0
41	0.8200000000000001	0.15940053837899024
42	0.84	0.6813329907516147
43	0.86	1.3614339182425423
44	0.88	1.5631094595375443
45	0.9	1.7082664503203622
46	0.92	1.6956168421719229
47	0.9400000000000001	1.8267523440859224
48	0.96	2.3455186010329445
