# Supplementary material for: Machine learning coarse-grained potentials of protein thermodynamics
Source: Nat Commun. 2023 Sep 15;14:5739. doi: 10.1038/s41467-023-41343-1 (PMC10504246; doi:10.1038/s41467-023-41343-1)
Supplement: Supplementary file 4 — Source Data [file 41467_2023_41343_MOESM4_ESM.zip › Source_data/FigureS8/trpcage_ref_1D_histogram_FNC.csv]

	RMSD	Energy
0	0.0	0.0
1	0.02	0.0
2	0.04	0.0
3	0.06	0.0
4	0.08	0.0
5	0.1	0.0
6	0.12	0.0
7	0.14	0.0
8	0.16	0.0
9	0.18	0.0
10	0.2	0.0
11	0.22	0.0
12	0.24	0.0
13	0.26	0.0
14	0.28	0.0
15	0.3	0.0
16	0.32	0.0
17	0.34	0.0
18	0.36	0.0
19	0.38	0.0
20	0.4	0.0
21	0.42	0.0
22	0.44	0.0
23	0.46	0.0
24	0.48	0.0
25	0.5	0.0
26	0.52	0.0
27	0.54	2.944090234849436
28	0.56	2.426662910740176
29	0.58	1.979229072318934
30	0.6	1.0328218694170912
31	0.62	1.222480549224611
32	0.64	1.0655288443225108
33	0.66	0.3850051648666397
34	0.68	0.7023407059594461
35	0.7000000000000001	0.6259310209180821
36	0.72	0.05284533914665747
37	0.74	0.48700540241686435
38	0.76	0.0
39	0.78	0.564374886094894
40	0.8	0.7055515398004621
41	0.8200000000000001	0.39653055542702836
42	0.84	1.1166779352430958
43	0.86	1.2655979966069186
44	0.88	0.7771926174878037
45	0.9	0.9827319705552895
46	0.92	0.7592747744529108
47	0.9400000000000001	0.11391513523430317
48	0.96	1.1004990248841973
