# Supplementary material for: Machine learning coarse-grained potentials of protein thermodynamics
Source: Nat Commun. 2023 Sep 15;14:5739. doi: 10.1038/s41467-023-41343-1 (PMC10504246; doi:10.1038/s41467-023-41343-1)
Supplement: Supplementary file 4 — Source Data [file 41467_2023_41343_MOESM4_ESM.zip › Source_data/Figure2/Figure2_e.csv]

time [ns]	RMSD [A]
0.0	4.0681624
0.0001	4.0421615
0.0002	4.0846963
0.00030000000000000003	4.1453958
0.0004	4.20047
0.0005	4.2536874
0.0006000000000000001	4.415715
0.0007	4.501776
0.0008	4.68846
0.0009000000000000001	4.7948017
0.001	4.8597307
0.0011	4.952255
0.0012000000000000001	5.107755
0.0013000000000000002	5.1483364
0.0014	5.2955337
0.0015	5.412431
0.0016	5.4521265
0.0017000000000000001	5.504378
0.0018000000000000002	5.5162005
0.0019	5.5598803
0.002	5.6215687
0.0021000000000000003	5.640207
0.0022	5.635581
0.0023	5.607778
0.0024000000000000002	5.566923
0.0025	5.6593666
0.0026000000000000003	5.74703
0.0027	5.8423524
0.0028	5.864295
0.0029000000000000002	5.8893228
0.003	5.9649334
0.0031000000000000003	6.0278816
0.0032	6.031902
0.0033	6.076245
0.0034000000000000002	6.215172
0.0035	6.3515663
0.0036000000000000003	6.5181985
0.0037	6.632245
0.0038	6.792121
0.0039000000000000003	6.8685946
0.004	6.8739944
0.0041	6.92663
0.004200000000000001	6.994213
0.0043	7.0115547
0.0044	7.1030493
0.0045000000000000005	7.220513
0.0046	7.2293158
0.0047	7.2622504
0.0048000000000000004	7.2344613
0.0049	7.3078976
0.005	7.3097563
0.0051	7.318304
0.005200000000000001	7.318338
0.0053	7.3064337
0.0054	7.301114
0.0055000000000000005	7.294436
0.0056	7.3907905
0.0057	7.385459
0.0058000000000000005	7.3763676
0.0059	7.3413215
0.006	7.284819
0.0061	7.3045707
0.006200000000000001	7.320188
0.0063	7.2887716
0.0064	7.2607913
0.006500000000000001	7.2160897
0.0066	7.23467
0.0067	7.1785483
0.0068000000000000005	7.05828
0.006900000000000001	6.951476
0.007	6.9433084
0.0071	6.9670177
0.007200000000000001	6.971839
0.0073	6.9216456
0.0074	6.8121247
0.007500000000000001	6.7240477
0.0076	6.6273055
0.0077	6.5745034
0.0078000000000000005	6.590223
0.0079	6.5676823
0.008	6.566253
0.0081	6.6045723
0.0082	6.5485926
0.0083	6.429264
0.008400000000000001	6.4014106
0.0085	6.46554
0.0086	6.546115
0.008700000000000001	6.6492786
0.0088	6.7321978
0.0089	6.7578273
0.009000000000000001	6.7588654
0.0091	6.6788
0.0092	6.633119
0.009300000000000001	6.66273
0.0094	6.705312
0.0095	6.744687
0.009600000000000001	6.836558
0.0097	6.917519
0.0098	6.954851
0.0099	7.016259
0.01	7.0628724
0.010100000000000001	7.1137643
0.0102	7.0565543
0.0103	7.0545287
0.010400000000000001	7.0879455
0.0105	7.020758
0.0106	7.0427923
0.010700000000000001	7.1049266
0.0108	7.12737
0.0109	7.139704
0.011000000000000001	7.074241
0.0111	7.0857053
0.0112	7.1090384
0.011300000000000001	7.0860834
0.0114	7.039826
0.0115	6.9809504
0.011600000000000001	6.9469395
0.0117	6.94521
0.0118	6.9436655
0.0119	6.959335
0.012	6.9932694
0.012100000000000001	7.0471225
0.0122	7.169299
0.0123	7.2542686
0.012400000000000001	7.394168
0.0125	7.458781
0.0126	7.5583744
0.012700000000000001	7.7481365
0.0128	7.9039125
0.0129	8.066345
0.013000000000000001	8.145003
0.0131	8.236789
0.0132	8.262439
0.013300000000000001	8.2940855
0.0134	8.349325
0.0135	8.381391
0.013600000000000001	8.407975
0.0137	8.394124
0.013800000000000002	8.348397
0.013900000000000001	8.339341
0.014	8.315154
0.014100000000000001	8.31686
0.0142	8.358848
0.0143	8.33389
0.014400000000000001	8.283391
0.0145	8.257014
0.0146	8.246504
0.014700000000000001	8.205318
0.0148	8.1825905
0.0149	8.1616745
0.015000000000000001	8.185717
0.0151	8.249274
0.0152	8.294373
0.015300000000000001	8.333968
0.0154	8.448708
0.0155	8.523805
0.015600000000000001	8.5547905
0.015700000000000002	8.644257
0.0158	8.655394
0.0159	8.592437
0.016	8.568828
0.0161	8.639375
0.0162	8.780581
0.016300000000000002	8.916182
0.0164	8.971522
0.0165	9.035479
0.0166	9.128606
0.0167	9.130958
0.016800000000000002	9.161037
0.016900000000000002	9.20502
0.017	9.259577
0.0171	9.269522
0.0172	9.295273
0.0173	9.386981
0.017400000000000002	9.467972
0.0175	9.561638
0.0176	9.654492
0.0177	9.736268
0.0178	9.89423
0.0179	10.026393
0.018000000000000002	10.130044
0.0181	10.262603
0.0182	10.448672
0.0183	10.570463
0.0184	10.614353
0.018500000000000003	10.580503
0.018600000000000002	10.528474
0.0187	10.577451
0.0188	10.677921
0.0189	10.659067
0.019	10.603098
0.019100000000000002	10.485391
0.019200000000000002	10.384123
0.0193	10.296248
0.0194	10.203235
0.0195	10.208634
0.0196	10.230031
0.019700000000000002	10.2373295
0.0198	10.224999
0.0199	10.184427
0.02	10.179216
0.0201	10.194653
0.020200000000000003	10.235343
0.020300000000000002	10.1917925
0.0204	10.132281
0.0205	10.017377
0.0206	9.945696
0.0207	9.945717
0.020800000000000003	9.914399
0.020900000000000002	9.866142
0.021	9.769143
0.0211	9.689499
0.0212	9.588709
0.0213	9.4888525
0.021400000000000002	9.3761425
0.021500000000000002	9.258856
0.0216	9.142827
0.0217	9.037489
0.0218	8.921689
0.0219	8.83607
0.022000000000000002	8.758449
0.0221	8.670786
0.0222	8.669496
0.0223	8.699061
0.0224	8.766723
0.022500000000000003	8.882713
0.022600000000000002	8.873491
0.0227	8.814934
0.0228	8.822105
0.0229	8.891489
0.023	8.847317
0.023100000000000002	8.812139
0.023200000000000002	8.669235
0.0233	8.5306835
0.0234	8.445877
0.0235	8.2978945
0.0236	8.1285095
0.023700000000000002	8.092643
0.0238	8.058555
0.0239	7.9708605
0.024	7.8233457
0.0241	7.7127438
0.024200000000000003	7.7082424
0.024300000000000002	7.717932
0.0244	7.640926
0.0245	7.4449387
0.0246	7.333106
0.0247	7.2814317
0.024800000000000003	7.2487392
0.024900000000000002	7.1763887
0.025	7.178348
0.0251	7.111834
0.0252	7.069178
0.0253	7.0152445
0.025400000000000002	6.885737
0.025500000000000002	6.7940354
0.0256	6.7269096
0.0257	6.7148776
0.0258	6.748502
0.025900000000000003	6.684704
0.026000000000000002	6.614435
0.0261	6.6614947
0.0262	6.680224
0.0263	6.583604
0.0264	6.4294257
0.026500000000000003	6.3548026
0.026600000000000002	6.2294793
0.0267	6.1562476
0.0268	6.0487695
0.0269	6.153125
0.027	6.3626795
0.027100000000000003	6.396569
0.027200000000000002	6.4606395
0.0273	6.499018
0.0274	6.63454
0.0275	6.7591343
0.027600000000000003	6.87603
0.027700000000000002	6.89758
0.027800000000000002	6.8598356
0.0279	6.7223825
0.028	6.6039357
0.0281	6.649849
0.028200000000000003	6.6833763
0.028300000000000002	6.708823
0.0284	6.800526
0.0285	6.8302016
0.0286	6.9052105
0.0287	6.900798
0.028800000000000003	7.0002027
0.028900000000000002	7.060111
0.029	6.997913
0.0291	6.9368834
0.0292	6.9279966
0.029300000000000003	6.912548
0.029400000000000003	6.852046
0.029500000000000002	6.8304214
0.0296	6.88981
0.0297	6.9598417
0.0298	7.000852
0.029900000000000003	6.967359
0.030000000000000002	6.962667
0.030100000000000002	6.9970803
0.0302	7.046015
0.0303	7.087452
0.0304	7.0763726
0.030500000000000003	7.065227
0.030600000000000002	7.0532765
0.0307	6.9717994
0.0308	6.900373
0.0309	6.899748
0.031	6.9231677
0.031100000000000003	6.937704
0.031200000000000002	6.909926
0.0313	6.8551955
0.031400000000000004	6.936182
0.0315	7.010085
0.0316	7.1029086
0.0317	7.1308813
0.0318	7.1524053
0.031900000000000005	7.278004
0.032	7.326832
0.032100000000000004	7.3659706
0.0322	7.394578
0.0323	7.3299155
0.0324	7.264916
0.0325	7.153473
0.032600000000000004	7.101556
0.0327	7.073764
0.0328	7.1744075
0.0329	7.287581
0.033	7.2842984
0.033100000000000004	7.3427057
0.0332	7.482513
0.0333	7.58945
0.0334	7.543536
0.0335	7.546569
0.033600000000000005	7.5872803
0.0337	7.5582485
0.033800000000000004	7.5778933
0.0339	7.547215
0.034	7.5682464
0.0341	7.501597
0.0342	7.461733
0.034300000000000004	7.4106517
0.0344	7.3932676
0.0345	7.3672476
0.0346	7.3442545
0.0347	7.302295
0.034800000000000005	7.280425
0.0349	7.2730904
0.035	7.2352247
0.0351	7.2942142
0.0352	7.460772
0.035300000000000005	7.472112
0.0354	7.394867
0.035500000000000004	7.367275
0.0356	7.3254395
0.0357	7.193597
0.0358	7.096647
0.0359	6.995782
0.036000000000000004	6.9196987
0.0361	6.8858023
0.0362	6.7733355
0.0363	6.7356577
0.0364	6.7260957
0.036500000000000005	6.603138
0.0366	6.453386
0.0367	6.4445586
0.0368	6.470351
0.0369	6.5584526
0.037000000000000005	6.609551
0.0371	6.619723
0.037200000000000004	6.7880383
0.0373	6.982049
0.0374	7.0842304
0.0375	7.1636877
0.0376	7.188728
0.037700000000000004	7.1914697
0.0378	7.2948174
0.0379	7.3401394
0.038	7.302917
0.0381	7.232001
0.038200000000000005	7.246474
0.0383	7.2192087
0.038400000000000004	7.1529007
0.0385	7.1356993
0.0386	7.185892
0.038700000000000005	7.352748
0.0388	7.4993844
0.038900000000000004	7.635244
0.039	7.775847
0.0391	7.8550916
0.0392	7.9214005
0.0393	8.040506
0.039400000000000004	8.179089
0.0395	8.316344
0.0396	8.357217
0.0397	8.391047
0.0398	8.515169
0.039900000000000005	8.562018
0.04	8.535412
0.040100000000000004	8.628128
0.0402	8.753523
0.0403	8.861769
0.040400000000000005	8.831742
0.0405	8.862579
0.040600000000000004	8.95908
0.0407	8.995503
0.0408	9.031051
0.0409	9.055265
0.041	8.923906
0.041100000000000005	8.868623
0.0412	8.856914
0.0413	8.762729
0.0414	8.742832
0.0415	8.820529
0.041600000000000005	8.821396
0.0417	8.820179
0.041800000000000004	8.9367285
0.0419	9.030091
0.042	9.10887
0.042100000000000005	9.116958
0.0422	9.066343
0.042300000000000004	9.084525
0.0424	9.059494
0.0425	9.036828
0.0426	8.9527235
0.0427	8.8320055
0.042800000000000005	8.689987
0.0429	8.52806
0.043000000000000003	8.3933115
0.0431	8.254609
0.0432	8.121024
0.043300000000000005	8.0639715
0.0434	8.030085
0.043500000000000004	7.954474
0.0436	7.961566
0.0437	7.9929147
0.0438	7.9031124
0.0439	7.818869
0.044000000000000004	7.8240585
0.0441	7.6736383
0.0442	7.624231
0.0443	7.6866837
0.0444	7.7523694
0.044500000000000005	7.8031287
0.0446	7.915515
0.044700000000000004	8.020137
0.0448	8.008923
0.0449	8.027006
0.045000000000000005	8.066004
0.0451	8.022809
0.045200000000000004	8.043373
0.0453	8.044187
0.0454	7.9499483
0.0455	7.9086556
0.0456	7.864903
0.045700000000000005	7.793742
0.0458	7.7443905
0.0459	7.6927595
0.046	7.7360654
0.0461	7.8210473
0.046200000000000005	7.840591
0.0463	7.790162
0.046400000000000004	7.724473
0.0465	7.570737
0.0466	7.35071
0.046700000000000005	7.2863483
0.0468	7.204036
0.046900000000000004	7.1113553
0.047	7.0739756
0.0471	7.0041547
0.0472	7.021188
0.0473	7.053435
0.047400000000000005	7.027519
0.0475	7.0377374
0.0476	7.0483136
0.0477	7.056377
0.0478	7.0391507
0.047900000000000005	7.0164533
0.048	6.9295673
0.048100000000000004	6.903849
0.0482	6.8016615
0.0483	6.679808
0.048400000000000006	6.667385
0.0485	6.681171
0.048600000000000004	6.6342187
0.0487	6.628983
0.0488	6.643049
0.0489	6.692493
0.049	6.734216
0.049100000000000005	6.8037663
0.0492	6.857278
0.049300000000000004	6.9593935
0.0494	7.1097574
0.0495	7.2563972
0.049600000000000005	7.302058
0.0497	7.2244
0.049800000000000004	7.1313405
0.0499	7.062337
0.05	7.1052485
0.050100000000000006	7.1710153
0.0502	7.2516975
0.050300000000000004	7.337027
0.0504	7.417027
0.0505	7.4343567
0.0506	7.4507623
0.0507	7.495578
0.050800000000000005	7.491192
0.0509	7.402469
0.051000000000000004	7.298554
0.0511	7.260915
0.0512	7.2453904
0.051300000000000005	7.2517524
0.0514	7.226135
0.051500000000000004	7.2899814
0.0516	7.3822913
0.0517	7.4782605
0.051800000000000006	7.5868015
0.0519	7.6044626
0.052000000000000005	7.555629
0.0521	7.4941854
0.0522	7.437959
0.0523	7.4500356
0.0524	7.4588017
0.052500000000000005	7.486455
0.0526	7.49415
0.052700000000000004	7.4053755
0.0528	7.454821
0.0529	7.596359
0.053000000000000005	7.773251
0.0531	7.922908
0.053200000000000004	8.019626
0.0533	8.035182
0.0534	8.035862
0.053500000000000006	7.9748588
0.0536	7.940124
0.053700000000000005	7.9528213
0.0538	7.802556
0.0539	7.626475
0.054	7.5770288
0.0541	7.602802
0.054200000000000005	7.68326
0.0543	7.8024716
0.054400000000000004	7.857319
0.0545	7.893886
0.0546	7.9194694
0.054700000000000006	7.8949347
0.0548	7.778149
0.054900000000000004	7.7519703
0.055	7.7590914
0.0551	7.7115555
0.055200000000000006	7.7847657
0.0553	7.767742
0.055400000000000005	7.746198
0.0555	7.7714386
0.055600000000000004	7.823392
0.0557	7.887909
0.0558	7.922403
0.055900000000000005	7.934676
0.056	7.993709
0.056100000000000004	8.03912
0.0562	8.0103445
0.0563	8.046965
0.056400000000000006	8.052344
0.0565	8.097152
0.056600000000000004	8.138492
0.0567	8.294747
0.0568	8.491009
0.056900000000000006	8.655398
0.057	8.683179
0.057100000000000005	8.814166
0.0572	8.947521
0.057300000000000004	8.987809
0.0574	8.967753
0.0575	9.095581
0.057600000000000005	9.267016
0.0577	9.361016
0.057800000000000004	9.354754
0.0579	9.412198
0.058	9.424496
0.058100000000000006	9.434225
0.0582	9.409626
0.058300000000000005	9.408324
0.0584	9.382985
0.0585	9.346828
0.058600000000000006	9.320332
0.0587	9.25199
0.058800000000000005	9.126342
0.0589	9.000129
0.059000000000000004	8.964079
0.0591	8.973772
0.0592	8.970117
0.059300000000000005	8.869676
0.0594	8.760952
0.059500000000000004	8.616132
0.0596	8.559476
0.0597	8.423071
0.059800000000000006	8.326073
0.0599	8.270752
0.060000000000000005	8.17053
0.0601	8.114331
0.060200000000000004	8.154742
0.0603	8.310742
0.0604	8.363144
0.060500000000000005	8.378788
0.0606	8.428818
0.060700000000000004	8.5257435
0.0608	8.723469
0.0609	8.900316
0.061000000000000006	9.060232
0.0611	9.162851
0.061200000000000004	9.2330675
0.0613	9.181055
0.0614	9.207826
0.061500000000000006	9.279921
0.0616	9.221743
0.061700000000000005	9.164882
0.0618	9.161012
0.061900000000000004	9.218976
0.062	9.246521
0.0621	9.279366
0.062200000000000005	9.304946
0.0623	9.432716
0.062400000000000004	9.603568
0.0625	9.810684
0.0626	9.924498
0.0627	9.923372
0.06280000000000001	10.048962
0.0629	10.146887
0.063	10.213272
0.0631	10.227398
0.0632	10.247458
0.06330000000000001	10.228249
0.0634	10.229256
0.0635	10.297578
0.0636	10.299887
0.0637	10.265394
0.06380000000000001	10.120613
0.0639	9.999697
0.064	9.949786
0.0641	9.87521
0.06420000000000001	9.846129
0.06430000000000001	9.852845
0.0644	9.816816
0.0645	9.784606
0.0646	9.884523
0.06470000000000001	10.002116
0.0648	10.04647
0.0649	10.130615
0.065	10.133499
0.0651	10.116259
0.06520000000000001	10.128009
0.0653	10.137506
0.0654	10.162468
0.0655	10.173951
0.0656	10.207282
0.06570000000000001	10.173236
0.0658	10.178918
0.0659	10.169861
0.066	10.197572
0.0661	10.2364645
0.06620000000000001	10.226494
0.0663	10.23786
0.0664	10.299569
0.0665	10.303337
0.0666	10.300164
0.06670000000000001	10.259368
0.0668	10.263899
0.0669	10.303924
0.067	10.281858
0.0671	10.256229
0.06720000000000001	10.218619
0.0673	10.0686
0.0674	9.885827
0.0675	9.709483
0.06760000000000001	9.550594
0.06770000000000001	9.463282
0.0678	9.35176
0.0679	9.262492
0.068	9.193631
0.06810000000000001	9.128638
0.0682	9.044082
0.0683	8.87797
0.0684	8.704309
0.0685	8.625327
0.06860000000000001	8.534794
0.0687	8.490167
0.0688	8.494134
0.0689	8.4617815
0.069	8.487813
0.06910000000000001	8.447372
0.0692	8.373587
0.0693	8.415038
0.0694	8.419122
0.0695	8.431594
0.06960000000000001	8.38638
0.0697	8.245186
0.0698	8.225228
0.0699	8.171992
0.07	8.191473
0.07010000000000001	8.229729
0.0702	8.3828335
0.0703	8.651119
0.0704	8.950648
0.07050000000000001	9.159089
0.07060000000000001	9.247967
0.0707	9.28053
0.0708	9.329486
0.0709	9.420222
0.07100000000000001	9.45636
0.0711	9.526301
0.0712	9.650764
0.0713	9.717981
0.0714	9.780889
0.07150000000000001	9.917782
0.0716	10.146381
0.0717	10.260355
0.0718	10.3068905
0.0719	10.317944
0.07200000000000001	10.309565
0.0721	10.3485
0.0722	10.237643
0.0723	10.103193
0.0724	10.015497
0.07250000000000001	10.022264
0.0726	10.125089
0.0727	10.087436
0.0728	9.9656515
0.0729	9.933129
0.07300000000000001	9.946117
0.0731	9.988446
0.0732	9.964851
0.0733	9.891591
0.0734	9.816521
0.07350000000000001	9.833316
0.0736	9.829656
0.0737	9.786004
0.0738	9.765063
0.07390000000000001	9.666358
0.07400000000000001	9.545809
0.0741	9.432597
0.0742	9.268781
0.0743	9.047113
0.07440000000000001	8.931973
0.0745	8.950887
0.0746	9.099379
0.0747	9.248008
0.0748	9.346529
0.07490000000000001	9.383102
0.075	9.345789
0.0751	9.351564
0.0752	9.341114
0.0753	9.411795
0.07540000000000001	9.475505
0.0755	9.53285
0.0756	9.579264
0.0757	9.664575
0.0758	9.696361
0.07590000000000001	9.675236
0.076	9.74959
0.0761	9.939467
0.0762	10.139084
0.0763	10.263899
0.07640000000000001	10.267607
0.0765	10.319114
0.0766	10.386411
0.0767	10.431921
0.07680000000000001	10.473778
0.07690000000000001	10.611173
0.077	10.81813
0.0771	10.924526
0.0772	10.968961
0.07730000000000001	11.00267
0.07740000000000001	11.034917
0.0775	10.98362
0.0776	10.904699
0.0777	10.949812
0.07780000000000001	11.025593
0.0779	11.021233
0.078	10.949475
0.0781	10.868912
0.0782	10.85194
0.07830000000000001	10.8842745
0.0784	10.931633
0.0785	10.959367
0.0786	10.952538
0.0787	10.886693
0.07880000000000001	10.748847
0.0789	10.664194
0.079	10.539692
0.0791	10.430366
0.0792	10.358759
0.07930000000000001	10.302632
0.0794	10.247931
0.0795	10.121614
0.0796	9.845312
0.07970000000000001	9.611568
0.07980000000000001	9.492198
0.0799	9.355751
0.08	9.244777
0.0801	9.197271
0.08020000000000001	9.131692
0.08030000000000001	8.978661
0.0804	8.910118
0.0805	8.838676
0.0806	8.834675
0.08070000000000001	8.776308
0.08080000000000001	8.747968
0.0809	8.710299
0.081	8.652162
0.0811	8.680271
0.08120000000000001	8.708213
0.0813	8.741344
0.0814	8.696073
0.0815	8.701149
0.0816	8.755808
0.08170000000000001	8.858831
0.0818	8.893483
0.0819	8.926245
0.082	8.86755
0.0821	8.88079
0.08220000000000001	8.992787
0.0823	9.104988
0.0824	9.168774
0.0825	9.227216
0.0826	9.279992
0.08270000000000001	9.386813
0.0828	9.477544
0.0829	9.654202
0.083	9.751223
0.08310000000000001	9.826303
0.08320000000000001	9.813705
0.0833	9.836994
0.0834	9.82243
0.0835	9.864248
0.08360000000000001	9.922855
0.08370000000000001	9.94613
0.0838	10.058089
0.0839	10.014959
0.084	9.955497
0.08410000000000001	10.075051
0.08420000000000001	10.21565
0.0843	10.237163
0.0844	10.252487
0.0845	10.301429
0.08460000000000001	10.30477
0.0847	10.238484
0.0848	10.186753
0.0849	10.145486
0.085	10.16631
0.08510000000000001	10.122115
0.0852	10.07637
0.0853	9.985161
0.0854	9.850597
0.0855	9.726422
0.08560000000000001	9.540049
0.0857	9.42992
0.0858	9.451055
0.0859	9.46701
0.08600000000000001	9.462454
0.08610000000000001	9.45595
0.0862	9.468118
0.0863	9.404644
0.0864	9.356521
0.08650000000000001	9.298711
0.08660000000000001	9.310217
0.0867	9.312573
0.0868	9.342847
0.0869	9.316566
0.08700000000000001	9.224576
0.08710000000000001	9.140561
0.0872	9.02838
0.0873	8.958978
0.0874	8.882167
0.08750000000000001	8.73801
0.0876	8.580867
0.0877	8.392064
0.0878	8.313348
0.0879	8.285052
0.08800000000000001	8.284291
0.0881	8.30899
0.0882	8.307152
0.0883	8.250901
0.0884	8.202802
0.08850000000000001	8.1283455
0.0886	8.120923
0.0887	8.105842
0.0888	8.162504
0.0889	8.170547
0.08900000000000001	8.082808
0.0891	7.9952536
0.0892	7.8794246
0.0893	7.7539706
0.08940000000000001	7.6804404
0.08950000000000001	7.713822
0.0896	7.7640605
0.0897	7.7623014
0.0898	7.756871
0.08990000000000001	7.8240247
0.09000000000000001	7.8585167
0.0901	7.8957763
0.0902	7.9380736
0.0903	7.8961782
0.09040000000000001	7.8666005
0.09050000000000001	7.759581
0.0906	7.6806445
0.0907	7.5927615
0.0908	7.475921
0.09090000000000001	7.398942
0.091	7.237969
0.0911	7.107747
0.0912	6.9891505
0.0913	6.9424386
0.09140000000000001	6.95766
0.0915	7.1197643
0.0916	7.213008
0.0917	7.336414
0.0918	7.481384
0.09190000000000001	7.526311
0.092	7.5231595
0.0921	7.4465265
0.0922	7.3345942
0.09230000000000001	7.17651
0.09240000000000001	7.0841765
0.0925	7.0134687
0.0926	6.9478006
0.0927	6.937413
0.09280000000000001	6.8918886
0.09290000000000001	6.9445434
0.093	7.0041084
0.0931	7.025569
0.0932	7.0489254
0.09330000000000001	7.0376053
0.09340000000000001	7.0765543
0.0935	7.081974
0.0936	7.124235
0.0937	7.219913
0.09380000000000001	7.365848
0.09390000000000001	7.45349
0.094	7.4759235
0.0941	7.5816956
0.0942	7.6578035
0.09430000000000001	7.785129
0.0944	7.8953447
0.0945	7.9068146
0.0946	7.829291
0.0947	7.886935
0.09480000000000001	7.9804573
0.0949	8.037838
0.095	8.148933
0.0951	8.256096
0.0952	8.32602
0.09530000000000001	8.408535
0.0954	8.495224
0.0955	8.638659
0.0956	8.778517
0.09570000000000001	8.890886
0.09580000000000001	8.997113
0.0959	9.101412
0.096	9.183264
0.0961	9.197623
0.09620000000000001	9.311569
0.09630000000000001	9.444522
0.0964	9.487993
0.0965	9.497528
0.0966	9.436451
0.09670000000000001	9.289327
0.09680000000000001	9.180504
0.0969	9.167084
0.097	9.148987
0.0971	9.08079
0.09720000000000001	8.979361
0.09730000000000001	8.866379
0.0974	8.789012
0.0975	8.81014
0.0976	8.776532
0.09770000000000001	8.834398
0.0978	8.953972
0.0979	9.046743
0.098	9.110752
0.0981	9.097265
0.09820000000000001	9.177116
0.0983	9.180999
0.0984	9.2108965
0.0985	9.221696
0.09860000000000001	9.220337
0.09870000000000001	9.137538
0.0988	9.096919
0.0989	9.104172
0.099	9.132763
0.09910000000000001	9.142253
0.09920000000000001	9.112292
0.0993	9.066924
0.0994	9.083564
0.0995	9.10681
0.09960000000000001	9.1018
0.09970000000000001	9.189737
0.0998	9.22736
0.0999	9.241959
0.1	9.258619
0.10010000000000001	9.290151
0.10020000000000001	9.3228
0.1003	9.301842
0.1004	9.299766
0.1005	9.318485
0.10060000000000001	9.353254
0.10070000000000001	9.333515
0.1008	9.274402
0.1009	9.217143
0.101	9.218397
0.10110000000000001	9.175975
0.1012	9.146811
0.1013	9.147075
0.1014	9.180733
0.1015	9.267872
0.10160000000000001	9.325248
0.1017	9.366531
0.1018	9.440856
0.1019	9.542094
0.10200000000000001	9.58005
0.10210000000000001	9.629106
0.1022	9.770022
0.1023	9.801573
0.1024	9.852911
0.10250000000000001	9.915627
0.10260000000000001	9.984975
0.1027	10.032869
0.1028	10.076553
0.1029	10.158862
0.10300000000000001	10.212752
0.10310000000000001	10.35858
0.1032	10.501143
0.1033	10.613046
0.1034	10.785874
0.10350000000000001	10.920259
0.10360000000000001	11.025953
0.1037	11.14737
0.1038	11.275828
0.1039	11.422754
0.10400000000000001	11.5537195
0.1041	11.7243595
0.1042	11.801884
0.1043	11.858464
0.1044	11.931393
0.10450000000000001	12.028885
0.1046	12.0666065
0.1047	12.060006
0.1048	12.091347
0.10490000000000001	12.11838
0.10500000000000001	12.20326
0.1051	12.262314
0.1052	12.236038
0.1053	12.192602
0.10540000000000001	12.221256
0.10550000000000001	12.114772
0.1056	11.924841
0.1057	11.880728
0.1058	11.836107
0.10590000000000001	11.857157
0.10600000000000001	11.916994
0.1061	11.951983
0.1062	11.948114
0.1063	11.901542
0.10640000000000001	11.746872
0.10650000000000001	11.640967
0.1066	11.583594
0.1067	11.585952
0.1068	11.465635
0.10690000000000001	11.365858
0.10700000000000001	11.300852
0.1071	11.222137
0.1072	11.126989
0.1073	11.098911
0.10740000000000001	11.033054
0.1075	10.930181
0.1076	10.757959
0.1077	10.676146
0.1078	10.576519
0.10790000000000001	10.563706
0.108	10.60356
0.1081	10.641312
0.1082	10.665633
0.10830000000000001	10.608094
0.10840000000000001	10.589009
0.1085	10.578953
0.1086	10.610471
0.1087	10.714627
0.10880000000000001	10.805863
0.10890000000000001	10.877371
0.109	10.923517
0.1091	10.98582
0.1092	11.001184
0.10930000000000001	11.023725
0.10940000000000001	10.94839
0.1095	10.81441
0.1096	10.73133
0.1097	10.733
0.10980000000000001	10.731352
0.10990000000000001	10.640869
0.11	10.458983
0.1101	10.30901
0.1102	10.181185
0.11030000000000001	10.118281
0.11040000000000001	9.990002
0.1105	9.941824
0.1106	9.98938
0.1107	10.014364
0.11080000000000001	10.006429
0.1109	9.9892645
0.111	9.911975
0.1111	9.88158
0.11120000000000001	9.810367
0.11130000000000001	9.770745
0.1114	9.663734
0.1115	9.58508
0.1116	9.548452
0.11170000000000001	9.483724
0.11180000000000001	9.492963
0.1119	9.477742
0.112	9.432617
0.1121	9.375355
0.11220000000000001	9.317042
0.11230000000000001	9.297483
0.1124	9.27094
0.1125	9.291743
0.1126	9.290263
0.11270000000000001	9.317679
0.11280000000000001	9.35973
0.1129	9.380299
0.113	9.400926
0.1131	9.437186
0.11320000000000001	9.433607
0.11330000000000001	9.41412
0.1134	9.39752
0.1135	9.4380045
0.1136	9.443221
0.11370000000000001	9.454764
0.11380000000000001	9.47684
0.1139	9.411377
0.114	9.341888
0.11410000000000001	9.17816
0.11420000000000001	9.145145
0.1143	9.146039
0.1144	9.096092
0.1145	9.055887
0.11460000000000001	9.019608
0.11470000000000001	8.983979
0.1148	9.0538
0.1149	9.117156
0.115	9.068372
0.11510000000000001	9.025957
0.11520000000000001	9.020393
0.1153	8.9899
0.1154	8.862383
0.1155	8.897062
0.11560000000000001	8.949718
0.11570000000000001	8.880084
0.1158	8.86104
0.1159	8.8204775
0.116	8.856805
0.11610000000000001	8.828907
0.11620000000000001	8.786237
0.1163	8.728042
0.1164	8.702263
0.1165	8.720531
0.11660000000000001	8.658606
0.11670000000000001	8.609181
0.1168	8.619974
0.1169	8.641738
0.117	8.622239
0.11710000000000001	8.714886
0.11720000000000001	8.835727
0.1173	8.907943
0.1174	8.870982
0.11750000000000001	8.895581
0.11760000000000001	8.827144
0.1177	8.913356
0.1178	8.930159
0.1179	8.805032
0.11800000000000001	8.75129
0.11810000000000001	8.741306
0.1182	8.743369
0.1183	8.750035
0.1184	8.682783
0.11850000000000001	8.668194
0.11860000000000001	8.617132
0.1187	8.562863
0.1188	8.5225315
0.1189	8.517882
0.11900000000000001	8.46969
0.11910000000000001	8.424516
0.1192	8.474927
0.1193	8.446142
0.1194	8.496703
0.11950000000000001	8.624707
0.11960000000000001	8.741403
0.1197	8.798568
0.1198	8.784179
0.1199	8.76134
0.12000000000000001	8.691063
0.12010000000000001	8.578064
0.1202	8.412018
0.1203	8.346086
0.12040000000000001	8.378232
0.12050000000000001	8.397223
0.1206	8.392935
0.1207	8.344626
0.1208	8.3293295
0.12090000000000001	8.382182
0.12100000000000001	8.446291
0.1211	8.526345
0.1212	8.615512
0.1213	8.611666
0.12140000000000001	8.605127
0.12150000000000001	8.622402
0.1216	8.523638
0.1217	8.4962845
0.1218	8.514543
0.12190000000000001	8.525312
0.12200000000000001	8.48233
0.1221	8.516448
0.1222	8.49863
0.1223	8.449829
0.12240000000000001	8.327449
0.12250000000000001	8.167691
0.1226	7.9914894
0.1227	7.880251
0.1228	7.8372407
0.12290000000000001	7.839044
0.12300000000000001	7.8064504
0.1231	7.701881
0.1232	7.5902333
0.1233	7.527025
0.12340000000000001	7.475629
0.12350000000000001	7.591425
0.1236	7.65462
0.1237	7.5885797
0.12380000000000001	7.5606136
0.12390000000000001	7.5498934
0.124	7.464026
0.1241	7.349163
0.1242	7.2867293
0.12430000000000001	7.1460023
0.12440000000000001	7.0001984
0.1245	6.847849
0.1246	6.785695
0.1247	6.7184367
0.12480000000000001	6.595305
0.12490000000000001	6.5867286
0.125	6.6179886
0.12510000000000002	6.585574
0.1252	6.6391516
0.1253	6.713677
0.1254	6.871421
0.1255	7.021306
0.12560000000000002	7.152495
0.1257	7.2079673
0.1258	7.222549
0.1259	7.273014
0.126	7.24807
0.12610000000000002	7.148334
0.1262	7.1435037
0.1263	7.1505375
0.1264	7.058532
0.1265	6.957306
0.12660000000000002	6.8676043
0.1267	6.7830896
0.1268	6.722584
0.1269	6.6561728
0.127	6.5988636
0.12710000000000002	6.7524724
0.1272	6.8458433
0.1273	6.893942
0.1274	6.91819
0.1275	7.0186977
0.12760000000000002	7.0658307
0.1277	6.9614086
0.1278	6.8892336
0.1279	6.89627
0.128	6.8386817
0.12810000000000002	6.777381
0.1282	6.652711
0.1283	6.6730895
0.12840000000000001	6.6980233
0.1285	6.6706257
0.12860000000000002	6.678177
0.1287	6.679136
0.1288	6.6694665
0.12890000000000001	6.6560874
0.129	6.762741
0.1291	6.772495
0.1292	6.7979836
0.1293	6.900495
0.12940000000000002	6.89364
0.1295	6.99929
0.1296	7.2005715
0.1297	7.327416
0.1298	7.387044
0.12990000000000002	7.34022
0.13	7.2948747
0.1301	7.3225255
0.1302	7.270213
0.1303	7.228875
0.13040000000000002	7.169511
0.1305	7.046645
0.1306	7.027209
0.1307	7.0280933
0.1308	7.082224
0.13090000000000002	7.1349564
0.131	7.102557
0.1311	7.2229867
0.1312	7.2228475
0.1313	7.271148
0.13140000000000002	7.1996465
0.1315	7.095928
0.1316	7.092041
0.1317	7.0152264
0.1318	7.0417614
0.13190000000000002	7.0530295
0.132	7.104458
0.1321	7.1697607
0.1322	7.175145
0.1323	7.1428776
0.13240000000000002	7.1779776
0.1325	7.249111
0.1326	7.2581425
0.1327	7.150183
0.1328	7.119495
0.13290000000000002	7.146841
0.133	7.180357
0.1331	7.1522303
0.1332	7.036169
0.1333	6.9385424
0.13340000000000002	6.9087396
0.1335	6.956287
0.1336	6.8270445
0.1337	6.706715
0.1338	6.726478
0.13390000000000002	6.8084774
0.134	6.887595
0.1341	6.9153557
0.1342	6.870194
0.1343	6.9168406
0.13440000000000002	6.9180636
0.1345	6.7696376
0.1346	6.749584
0.13470000000000001	6.809513
0.1348	6.8715525
0.13490000000000002	6.8344316
0.135	6.8035636
0.1351	6.7178936
0.13520000000000001	6.636669
0.1353	6.5786333
0.13540000000000002	6.5827837
0.1355	6.592883
0.1356	6.596126
0.13570000000000002	6.5302596
0.1358	6.4809775
0.1359	6.5000134
0.136	6.5180783
0.1361	6.461195
0.13620000000000002	6.4912715
0.1363	6.509312
0.1364	6.5760765
0.1365	6.731836
0.1366	6.808599
0.13670000000000002	6.825681
0.1368	6.81858
0.1369	6.8703585
0.137	6.8417487
0.1371	6.7988024
0.13720000000000002	6.9280887
0.1373	7.0322886
0.1374	7.1089153
0.1375	7.136844
0.1376	7.2125688
0.13770000000000002	7.233609
0.1378	7.1632752
0.1379	7.234451
0.138	7.374179
0.1381	7.389061
0.13820000000000002	7.354407
0.1383	7.3442864
0.1384	7.16764
0.1385	7.1329436
0.1386	7.163192
0.13870000000000002	7.1653423
0.1388	7.2026777
0.1389	7.2682433
0.139	7.3372064
0.1391	7.4557443
0.13920000000000002	7.4555655
0.1393	7.4660974
0.1394	7.439653
0.1395	7.3431973
0.1396	7.335378
0.13970000000000002	7.3994517
0.1398	7.4842644
0.1399	7.5754156
0.14	7.5832114
0.1401	7.5959606
0.14020000000000002	7.5679474
0.1403	7.6288624
0.1404	7.703396
0.1405	7.7039585
0.1406	7.67456
0.14070000000000002	7.6428986
0.1408	7.6837726
0.1409	7.7016773
0.14100000000000001	7.5899878
0.1411	7.526176
0.14120000000000002	7.526462
0.1413	7.6125183
0.1414	7.768964
0.14150000000000001	7.9622207
0.1416	7.9705186
0.14170000000000002	7.8211884
0.1418	7.696137
0.1419	7.6551743
0.14200000000000002	7.5046883
0.1421	7.408881
0.1422	7.40215
0.1423	7.3104267
0.1424	7.143689
0.14250000000000002	7.0604534
0.1426	6.9804187
0.1427	6.8859706
0.1428	6.9468546
0.1429	7.040367
0.14300000000000002	7.171238
0.1431	7.2524853
0.1432	7.2984185
0.1433	7.3560576
0.1434	7.411149
0.14350000000000002	7.3855166
0.1436	7.4221697
0.1437	7.5044694
0.1438	7.5856576
0.1439	7.547272
0.14400000000000002	7.5587173
0.1441	7.599344
0.1442	7.690177
0.1443	7.7626414
0.1444	7.766234
0.14450000000000002	7.8198695
0.1446	7.922824
0.1447	7.9308743
0.1448	7.9394264
0.1449	8.022304
0.14500000000000002	8.03762
0.1451	7.985991
0.1452	8.010781
0.1453	7.9642234
0.1454	7.98563
0.14550000000000002	7.895139
0.1456	7.791779
0.1457	7.6661944
0.1458	7.633748
0.1459	7.539761
0.14600000000000002	7.496833
0.1461	7.569741
0.1462	7.613288
0.1463	7.5522857
0.1464	7.5864687
0.14650000000000002	7.581896
0.1466	7.5685487
0.1467	7.572115
0.1468	7.6578426
0.1469	7.7400928
0.14700000000000002	7.622324
0.1471	7.544152
0.1472	7.5396533
0.14730000000000001	7.43093
0.1474	7.3312216
0.14750000000000002	7.3159204
0.1476	7.3359537
0.1477	7.3477273
0.14780000000000001	7.3545475
0.1479	7.3103967
0.14800000000000002	7.268515
0.1481	7.359695
0.1482	7.3810277
0.14830000000000002	7.3467975
0.1484	7.3188305
0.14850000000000002	7.27435
0.1486	7.203335
0.1487	7.315285
0.14880000000000002	7.3826747
0.1489	7.380475
0.149	7.3288407
0.1491	7.2357993
0.1492	7.2035108
0.14930000000000002	7.1339984
0.1494	7.0746703
0.1495	7.0556555
0.1496	6.994212
0.1497	6.9794607
0.14980000000000002	7.009789
0.1499	6.9360456
0.15	6.692618
0.1501	6.609886
0.1502	6.6872897
0.15030000000000002	6.684184
0.1504	6.656055
0.1505	6.6513953
0.1506	6.5005016
0.1507	6.418891
0.15080000000000002	6.358799
0.1509	6.210768
0.151	6.1047344
0.1511	6.081871
0.1512	5.9983826
0.15130000000000002	5.8883357
0.1514	5.807666
0.1515	5.7603707
0.1516	5.8550997
0.1517	5.850559
0.15180000000000002	5.962603
0.1519	5.9780474
0.152	5.9979534
0.1521	6.03786
0.1522	6.070815
0.15230000000000002	6.016707
0.1524	6.0178623
0.1525	6.018161
0.1526	6.1429296
0.1527	6.1753907
0.15280000000000002	6.292839
0.1529	6.266914
0.153	6.0779
0.1531	5.992719
0.1532	5.9482303
0.15330000000000002	6.008579
0.1534	5.9991226
0.1535	5.9417467
0.15360000000000001	5.8616734
0.1537	5.8168454
0.15380000000000002	5.794203
0.1539	5.861262
0.154	5.8905754
0.15410000000000001	5.9333444
0.1542	6.012623
0.15430000000000002	6.0119877
0.1544	6.059197
0.1545	6.0138884
0.15460000000000002	5.861467
0.1547	5.784803
0.15480000000000002	5.8481655
0.1549	5.8338747
0.155	5.78448
0.15510000000000002	5.7591915
0.1552	5.7381
0.1553	5.7944703
0.1554	5.7711077
0.1555	5.7117763
0.15560000000000002	5.626315
0.1557	5.671465
0.1558	5.7028437
0.1559	5.801321
0.156	5.899642
0.15610000000000002	5.973204
0.1562	6.009124
0.1563	6.0612655
0.1564	6.001475
0.1565	5.8981757
0.15660000000000002	5.9500546
0.1567	5.938513
0.1568	5.9723997
0.1569	5.96662
0.157	5.973951
0.15710000000000002	6.0221257
0.1572	6.0905514
0.1573	6.070009
0.1574	5.947517
0.1575	5.8976207
0.15760000000000002	5.9237885
0.1577	5.952859
0.1578	5.9227257
0.1579	5.850591
0.158	5.831944
0.15810000000000002	5.8602986
0.1582	5.966744
0.1583	5.927499
0.1584	5.9200635
0.1585	5.8772097
0.15860000000000002	5.8800344
0.1587	5.956786
0.1588	6.0585837
0.1589	6.0979414
0.159	6.136479
0.15910000000000002	6.151952
0.1592	6.1374493
0.1593	6.0771976
0.15940000000000001	6.0161147
0.1595	6.0090523
0.15960000000000002	5.9528456
0.1597	5.931362
0.1598	5.9021745
0.15990000000000001	5.9221983
0.16	5.9688582
0.16010000000000002	6.0181646
0.1602	6.1070395
0.1603	6.097463
0.16040000000000001	5.998799
0.1605	6.066367
0.16060000000000002	6.171994
0.1607	6.272136
0.1608	6.3442726
0.16090000000000002	6.340928
0.161	6.4058256
0.16110000000000002	6.4420457
0.1612	6.411137
0.1613	6.2909093
0.16140000000000002	6.2896137
0.1615	6.281329
0.16160000000000002	6.3440704
0.1617	6.316601
0.1618	6.3321733
0.16190000000000002	6.372421
0.162	6.4075274
0.1621	6.3958693
0.1622	6.3651114
0.1623	6.4212894
0.16240000000000002	6.51878
0.1625	6.459586
0.1626	6.418659
0.1627	6.450222
0.1628	6.4508724
0.16290000000000002	6.530015
0.163	6.5671616
0.1631	6.5200005
0.1632	6.403701
0.1633	6.281366
0.16340000000000002	6.1620045
0.1635	6.0189214
0.1636	6.0033565
0.1637	5.860077
0.1638	5.6727853
0.16390000000000002	5.570015
0.164	5.5462203
0.1641	5.473307
0.1642	5.413058
0.1643	5.469428
0.16440000000000002	5.614759
0.1645	5.6770663
0.1646	5.641732
0.1647	5.624836
0.1648	5.7126775
0.16490000000000002	5.826833
0.165	5.7753267
0.1651	5.7945447
0.1652	5.8122826
0.1653	5.797715
0.16540000000000002	5.7669353
0.1655	5.8370366
0.1656	5.8252783
0.16570000000000001	5.812305
0.1658	5.767129
0.16590000000000002	5.701476
0.166	5.5976496
0.1661	5.4959135
0.16620000000000001	5.466492
0.1663	5.3756275
0.16640000000000002	5.3182364
0.1665	5.2571316
0.1666	5.1575594
0.16670000000000001	5.170151
0.1668	5.276874
0.16690000000000002	5.3387003
0.167	5.3613563
0.1671	5.440311
0.16720000000000002	5.490197
0.1673	5.482392
0.16740000000000002	5.459097
0.1675	5.384194
0.1676	5.2435946
0.16770000000000002	5.140694
0.1678	5.1762185
0.16790000000000002	5.17927
0.168	5.1866064
0.1681	5.250887
0.16820000000000002	5.2889123
0.1683	5.208266
0.16840000000000002	5.1536546
0.1685	5.124408
0.1686	5.0514193
0.16870000000000002	5.0169687
0.1688	4.995133
0.1689	4.993126
0.169	5.0891995
0.1691	5.0733542
0.16920000000000002	5.1652617
0.1693	5.1981153
0.1694	5.162617
0.1695	5.014176
0.1696	4.9878845
0.16970000000000002	4.977171
0.1698	4.934543
0.1699	4.9439445
0.17	4.922129
0.1701	4.875085
0.17020000000000002	4.8961673
0.1703	4.8831286
0.1704	4.929978
0.1705	4.8933926
0.1706	4.8737426
0.17070000000000002	4.9010987
0.1708	4.87984
0.1709	4.817205
0.171	4.686149
0.1711	4.604482
0.17120000000000002	4.6229925
0.1713	4.7449617
0.1714	4.778071
0.1715	4.8293705
0.1716	4.8560014
0.17170000000000002	4.930967
0.1718	5.0723753
0.1719	5.14056
0.17200000000000001	5.15158
0.1721	5.1682854
0.17220000000000002	5.1699266
0.1723	5.1661325
0.1724	5.1388464
0.17250000000000001	5.1283083
0.1726	5.0735927
0.17270000000000002	4.9108696
0.1728	4.8071356
0.1729	4.843435
0.17300000000000001	4.979886
0.1731	5.046455
0.17320000000000002	5.0341325
0.1733	4.966616
0.1734	4.9440727
0.17350000000000002	4.8687716
0.1736	4.7408943
0.17370000000000002	4.695808
0.1738	4.693457
0.1739	4.7023745
0.17400000000000002	4.8096795
0.1741	5.0316386
0.17420000000000002	5.233102
0.1743	5.377537
0.1744	5.365164
0.17450000000000002	5.1749964
0.1746	5.113616
0.17470000000000002	5.072597
0.1748	5.011027
0.1749	5.0316515
0.17500000000000002	5.0521026
0.1751	5.0694265
0.1752	5.086835
0.1753	5.0644584
0.1754	4.9961734
0.17550000000000002	4.9817114
0.1756	5.0141187
0.1757	5.077823
0.1758	5.118093
0.1759	5.042252
0.17600000000000002	4.936122
0.1761	4.872275
0.1762	4.891428
0.1763	4.9065146
0.1764	4.9242463
0.17650000000000002	4.993478
0.1766	5.0336046
0.1767	4.990639
0.1768	4.9974847
0.1769	4.937746
0.17700000000000002	4.949529
0.1771	4.9665112
0.1772	4.9299474
0.1773	5.010618
0.1774	5.0151544
0.17750000000000002	5.028045
0.1776	5.0750833
0.1777	5.135171
0.1778	5.2373714
0.1779	5.1006694
0.17800000000000002	5.0976777
0.1781	5.163093
0.1782	5.200087
0.17830000000000001	5.2553325
0.1784	5.3228517
0.17850000000000002	5.349071
0.1786	5.356784
0.1787	5.2217507
0.17880000000000001	5.0906157
0.1789	4.99044
0.17900000000000002	4.9298964
0.1791	5.0063505
0.1792	5.075591
0.17930000000000001	5.051803
0.1794	5.075085
0.17950000000000002	5.0922384
0.1796	5.1573563
0.1797	5.2272534
0.17980000000000002	5.227452
0.1799	5.1846576
0.18000000000000002	5.204288
0.1801	5.098404
0.1802	5.0493784
0.18030000000000002	5.0761833
0.1804	5.064807
0.18050000000000002	5.0450997
0.1806	5.1073756
0.1807	5.140509
0.18080000000000002	5.176854
0.1809	5.2001305
0.18100000000000002	5.163021
0.1811	5.149198
0.1812	5.005064
0.18130000000000002	5.0070043
0.1814	5.0708547
0.18150000000000002	5.054544
0.1816	4.9507475
0.1817	4.880042
0.18180000000000002	4.9798594
0.1819	4.9784083
0.182	5.0021243
0.1821	5.0260725
0.1822	5.0143685
0.18230000000000002	4.9045186
0.1824	4.8260455
0.1825	4.790868
0.1826	4.765699
0.1827	4.709623
0.18280000000000002	4.639664
0.1829	4.526772
0.183	4.510371
0.1831	4.544486
0.1832	4.578191
0.18330000000000002	4.60231
0.1834	4.6567597
0.1835	4.783076
0.1836	4.8612657
0.1837	4.87594
0.18380000000000002	4.836075
0.1839	4.7611938
0.184	4.6752677
0.1841	4.5898685
0.1842	4.580709
0.18430000000000002	4.581999
0.1844	4.5335827
0.1845	4.4166846
0.18460000000000001	4.459151
0.1847	4.5214095
0.18480000000000002	4.59996
0.1849	4.619646
0.185	4.557228
0.18510000000000001	4.487167
0.1852	4.48148
0.18530000000000002	4.511821
0.1854	4.5529366
0.1855	4.489278
0.18560000000000001	4.450012
0.1857	4.4528856
0.18580000000000002	4.459251
0.1859	4.4438224
0.186	4.5423107
0.18610000000000002	4.6175895
0.1862	4.624469
0.18630000000000002	4.6583595
0.1864	4.7153163
0.1865	4.7802825
0.18660000000000002	4.8039966
0.1867	4.7603393
0.18680000000000002	4.7296324
0.1869	4.708084
0.187	4.7500696
0.18710000000000002	4.6878514
0.1872	4.626041
0.18730000000000002	4.582605
0.1874	4.509425
0.1875	4.395008
0.18760000000000002	4.400126
0.1877	4.516748
0.18780000000000002	4.612539
0.1879	4.76148
0.188	4.75808
0.18810000000000002	4.683349
0.1882	4.618344
0.1883	4.543651
0.1884	4.5555787
0.1885	4.5815597
0.18860000000000002	4.5548334
0.1887	4.59898
0.1888	4.6044664
0.1889	4.6625223
0.189	4.716258
0.18910000000000002	4.802923
0.1892	4.879707
0.1893	5.047293
0.1894	5.0782504
0.1895	5.023922
0.18960000000000002	4.933902
0.1897	4.9402447
0.1898	4.90493
0.1899	4.8561544
0.19	4.857825
0.19010000000000002	4.970618
0.1902	5.012571
0.1903	5.039467
0.1904	5.157756
0.1905	5.133067
0.19060000000000002	4.943911
0.1907	4.8558135
0.1908	4.8662214
0.19090000000000001	4.7689967
0.191	4.683258
0.19110000000000002	4.5675917
0.1912	4.516845
0.1913	4.528202
0.19140000000000001	4.5452456
0.1915	4.5745025
0.19160000000000002	4.56236
0.1917	4.555131
0.1918	4.5770946
0.19190000000000002	4.6759152
0.192	4.7801676
0.19210000000000002	4.871451
0.1922	4.7911835
0.1923	4.737407
0.19240000000000002	4.6620817
0.1925	4.619786
0.19260000000000002	4.69286
0.1927	4.7409854
0.1928	4.87935
0.19290000000000002	4.9729133
0.193	4.9123163
0.19310000000000002	4.911213
0.1932	4.9628725
0.1933	4.9281235
0.19340000000000002	4.8925877
0.1935	4.8460474
0.19360000000000002	4.906744
0.1937	5.0205646
0.1938	4.9638724
0.19390000000000002	4.9315724
0.194	4.908339
0.19410000000000002	4.846338
0.1942	4.749906
0.1943	4.664081
0.19440000000000002	4.603934
0.1945	4.717596
0.19460000000000002	4.8063426
0.1947	4.8238606
0.1948	4.7735066
0.19490000000000002	4.736827
0.195	4.7362146
0.1951	4.8827953
0.1952	4.9591503
0.1953	4.9512725
0.19540000000000002	4.8931837
0.1955	4.8338027
0.1956	4.796775
0.1957	4.693903
0.1958	4.6218762
0.19590000000000002	4.5702105
0.196	4.577602
0.1961	4.62398
0.1962	4.6062145
0.1963	4.5633726
0.19640000000000002	4.586752
0.1965	4.6881523
0.1966	4.7525735
0.1967	4.7720814
0.1968	4.7104797
0.19690000000000002	4.7111683
0.197	4.69118
0.1971	4.7661614
0.19720000000000001	4.8630176
0.1973	4.7287827
0.19740000000000002	4.601272
0.1975	4.498991
0.1976	4.5023537
0.19770000000000001	4.561675
0.1978	4.6135626
0.19790000000000002	4.638456
0.198	4.763496
0.1981	4.8215685
0.19820000000000002	4.8458114
0.1983	4.8963046
0.19840000000000002	4.9033184
0.1985	4.8722577
0.1986	4.8584733
0.19870000000000002	4.931262
0.1988	4.9404936
0.19890000000000002	4.954396
0.199	5.0518785
0.1991	5.0517874
0.19920000000000002	5.093765
0.1993	5.0946794
0.19940000000000002	5.194057
0.1995	5.2955737
0.1996	5.23626
0.19970000000000002	5.0628715
0.1998	5.0069413
[truncated: 123,001 more rows]
