# Supplementary material for: Machine learning coarse-grained potentials of protein thermodynamics
Source: Nat Commun. 2023 Sep 15;14:5739. doi: 10.1038/s41467-023-41343-1 (PMC10504246; doi:10.1038/s41467-023-41343-1)
Supplement: Supplementary file 4 — Source Data [file 41467_2023_41343_MOESM4_ESM.zip › Source_data/Figure S2/figure_s2_l.csv]

	Time	RMSD
0	0.0	14.183424
1	0.0001	14.144086
2	0.0002	14.129298
3	0.00030000000000000003	14.071208
4	0.0004	13.953304
5	0.0005	13.857007
6	0.0006000000000000001	13.80607
7	0.0007	13.669063
8	0.0008	13.529636
9	0.0009000000000000001	13.4327135
10	0.001	13.407599
11	0.0011	13.360122
12	0.0012000000000000001	13.300221
13	0.0013000000000000002	13.32181
14	0.0014	13.346032
15	0.0015	13.310553
16	0.0016	13.27133
17	0.0017000000000000001	13.256931
18	0.0018000000000000002	13.232847
19	0.0019	13.233745
20	0.002	13.222893
21	0.0021000000000000003	13.191882
22	0.0022	13.185409
23	0.0023	13.156645
24	0.0024000000000000002	13.152804
25	0.0025	13.092195
26	0.0026000000000000003	13.082284
27	0.0027	13.086633
28	0.0028	13.095799
29	0.0029000000000000002	13.057725
30	0.003	13.023443
31	0.0031000000000000003	13.006863
32	0.0032	12.9785
33	0.0033	13.015867
34	0.0034000000000000002	13.10623
35	0.0035	13.205438
36	0.0036000000000000003	13.338115
37	0.0037	13.440455
38	0.0038	13.487895
39	0.0039000000000000003	13.528747
40	0.004	13.536073
41	0.0041	13.562398
42	0.004200000000000001	13.591287
43	0.0043	13.580901
44	0.0044	13.546946
45	0.0045000000000000005	13.561604
46	0.0046	13.549833
47	0.0047	13.529561
48	0.0048000000000000004	13.506726
49	0.0049	13.488901
50	0.005	13.525779
51	0.0051	13.505125
52	0.005200000000000001	13.439257
53	0.0053	13.387901
54	0.0054	13.354638
55	0.0055000000000000005	13.417305
56	0.0056	13.471272
57	0.0057	13.474338
58	0.0058000000000000005	13.408298
59	0.0059	13.399505
60	0.006	13.422898
61	0.0061	13.500175
62	0.006200000000000001	13.552655
63	0.0063	13.575945
64	0.0064	13.6183
65	0.006500000000000001	13.61314
66	0.0066	13.62004
67	0.0067	13.63367
68	0.0068000000000000005	13.634985
69	0.006900000000000001	13.668022
70	0.007	13.735903
71	0.0071	13.803759
72	0.007200000000000001	13.79695
73	0.0073	13.733971
74	0.0074	13.703093
75	0.007500000000000001	13.622931
76	0.0076	13.500754
77	0.0077	13.407425
78	0.0078000000000000005	13.349251
79	0.0079	13.319727
80	0.008	13.314495
81	0.0081	13.3974285
82	0.0082	13.4367
83	0.0083	13.423392
84	0.008400000000000001	13.3985815
85	0.0085	13.3707695
86	0.0086	13.3551445
87	0.008700000000000001	13.3858
88	0.0088	13.426803
89	0.0089	13.462969
90	0.009000000000000001	13.501263
91	0.0091	13.510366
92	0.0092	13.476453
93	0.009300000000000001	13.46236
94	0.0094	13.444242
95	0.0095	13.375647
96	0.009600000000000001	13.344951
97	0.0097	13.381866
98	0.0098	13.429132
99	0.0099	13.423072
100	0.01	13.468887
101	0.010100000000000001	13.544078
102	0.0102	13.573265
103	0.0103	13.599282
104	0.010400000000000001	13.620373
105	0.0105	13.666382
106	0.0106	13.665754
107	0.010700000000000001	13.66179
108	0.0108	13.68817
109	0.0109	13.722531
110	0.011000000000000001	13.758599
111	0.0111	13.784231
112	0.0112	13.8090105
113	0.011300000000000001	13.855749
114	0.0114	13.897503
115	0.0115	13.943556
116	0.011600000000000001	13.945104
117	0.0117	13.908246
118	0.0118	13.87559
119	0.0119	13.8649435
120	0.012	13.929331
121	0.012100000000000001	13.984303
122	0.0122	13.990875
123	0.0123	13.957931
124	0.012400000000000001	13.869088
125	0.0125	13.707304
126	0.0126	13.546495
127	0.012700000000000001	13.546144
128	0.0128	13.559056
129	0.0129	13.553071
130	0.013000000000000001	13.556187
131	0.0131	13.564115
132	0.0132	13.520075
133	0.013300000000000001	13.490429
134	0.0134	13.49031
135	0.0135	13.440892
136	0.013600000000000001	13.416605
137	0.0137	13.451725
138	0.013800000000000002	13.424822
139	0.013900000000000001	13.342753
140	0.014	13.2467575
141	0.014100000000000001	13.194689
142	0.0142	13.15259
143	0.0143	13.139988
144	0.014400000000000001	13.137321
145	0.0145	13.142259
146	0.0146	13.192155
147	0.014700000000000001	13.22016
148	0.0148	13.211081
149	0.0149	13.202147
150	0.015000000000000001	13.225323
151	0.0151	13.318146
152	0.0152	13.399157
153	0.015300000000000001	13.443884
154	0.0154	13.4555855
155	0.0155	13.426002
156	0.015600000000000001	13.382356
157	0.015700000000000002	13.373188
158	0.0158	13.3560095
159	0.0159	13.33062
160	0.016	13.355851
161	0.0161	13.406793
162	0.0162	13.421028
163	0.016300000000000002	13.394644
164	0.0164	13.443573
165	0.0165	13.534949
166	0.0166	13.56369
167	0.0167	13.595382
168	0.016800000000000002	13.601542
169	0.016900000000000002	13.591385
170	0.017	13.571892
171	0.0171	13.491416
172	0.0172	13.43649
173	0.0173	13.4668
174	0.017400000000000002	13.524873
175	0.0175	13.527492
176	0.0176	13.505678
177	0.0177	13.471812
178	0.0178	13.482034
179	0.0179	13.554656
180	0.018000000000000002	13.605823
181	0.0181	13.662856
182	0.0182	13.716008
183	0.0183	13.7957735
184	0.0184	13.898034
185	0.018500000000000003	13.945971
186	0.018600000000000002	13.915086
187	0.0187	13.877721
188	0.0188	13.86077
189	0.0189	13.812439
190	0.019	13.739323
191	0.019100000000000002	13.724295
192	0.019200000000000002	13.734254
193	0.0193	13.74703
194	0.0194	13.773094
195	0.0195	13.844623
196	0.0196	13.946229
197	0.019700000000000002	14.043668
198	0.0198	14.058711
199	0.0199	14.053833
200	0.02	14.097223
201	0.0201	14.122186
202	0.020200000000000003	14.089218
203	0.020300000000000002	14.077598
204	0.0204	14.058395
205	0.0205	14.121436
206	0.0206	14.186085
207	0.0207	14.2054
208	0.020800000000000003	14.199678
209	0.020900000000000002	14.184018
210	0.021	14.205817
211	0.0211	14.255827
212	0.0212	14.249668
213	0.0213	14.1730175
214	0.021400000000000002	14.07605
215	0.021500000000000002	14.0223875
216	0.0216	14.021258
217	0.0217	14.031922
218	0.0218	14.031349
219	0.0219	13.973388
220	0.022000000000000002	13.840435
221	0.0221	13.749583
222	0.0222	13.737851
223	0.0223	13.78862
224	0.0224	13.786736
225	0.022500000000000003	13.739643
226	0.022600000000000002	13.717555
227	0.0227	13.692554
228	0.0228	13.599555
229	0.0229	13.5511265
230	0.023	13.590208
231	0.023100000000000002	13.590502
232	0.023200000000000002	13.637337
233	0.0233	13.680554
234	0.0234	13.7413
235	0.0235	13.783201
236	0.0236	13.85419
237	0.023700000000000002	13.911995
238	0.0238	13.932156
239	0.0239	13.93245
240	0.024	13.973348
241	0.0241	13.989458
242	0.024200000000000003	13.978566
243	0.024300000000000002	13.982977
244	0.0244	14.029616
245	0.0245	14.082452
246	0.0246	14.165591
247	0.0247	14.300399
248	0.024800000000000003	14.400318
249	0.024900000000000002	14.415842
250	0.025	14.365098
251	0.0251	14.288027
252	0.0252	14.278442
253	0.0253	14.207207
254	0.025400000000000002	14.065409
255	0.025500000000000002	13.968199
256	0.0256	13.934788
257	0.0257	13.917814
258	0.0258	13.895083
259	0.025900000000000003	13.905772
260	0.026000000000000002	13.902907
261	0.0261	13.88989
262	0.0262	13.8058
263	0.0263	13.769844
264	0.0264	13.795556
265	0.026500000000000003	13.847426
266	0.026600000000000002	13.872777
267	0.0267	13.882472
268	0.0268	13.848782
269	0.0269	13.822167
270	0.027	13.8372
271	0.027100000000000003	13.900469
272	0.027200000000000002	13.940371
273	0.0273	13.88409
274	0.0274	13.834579
275	0.0275	13.855904
276	0.027600000000000003	13.823586
277	0.027700000000000002	13.815956
278	0.027800000000000002	13.793272
279	0.0279	13.7981825
280	0.028	13.835512
281	0.0281	13.854022
282	0.028200000000000003	13.835506
283	0.028300000000000002	13.780221
284	0.0284	13.655724
285	0.0285	13.605014
286	0.0286	13.695511
287	0.0287	13.725034
288	0.028800000000000003	13.696512
289	0.028900000000000002	13.698524
290	0.029	13.745206
291	0.0291	13.774275
292	0.0292	13.832756
293	0.029300000000000003	13.936552
294	0.029400000000000003	13.975604
295	0.029500000000000002	14.012197
296	0.0296	13.967044
297	0.0297	13.848512
298	0.0298	13.77657
299	0.029900000000000003	13.832032
300	0.030000000000000002	13.913653
301	0.030100000000000002	13.940454
302	0.0302	13.948337
303	0.0303	13.990701
304	0.0304	13.995647
305	0.030500000000000003	13.949518
306	0.030600000000000002	13.893757
307	0.0307	13.846029
308	0.0308	13.813994
309	0.0309	13.767853
310	0.031	13.739225
311	0.031100000000000003	13.811703
312	0.031200000000000002	13.855679
313	0.0313	13.800368
314	0.031400000000000004	13.68595
315	0.0315	13.643127
316	0.0316	13.622522
317	0.0317	13.608662
318	0.0318	13.594226
319	0.031900000000000005	13.588282
320	0.032	13.531722
321	0.032100000000000004	13.549737
322	0.0322	13.605057
323	0.0323	13.695432
324	0.0324	13.753979
325	0.0325	13.7637825
326	0.032600000000000004	13.751056
327	0.0327	13.676793
328	0.0328	13.586868
329	0.0329	13.540817
330	0.033	13.52276
331	0.033100000000000004	13.512089
332	0.0332	13.531619
333	0.0333	13.54128
334	0.0334	13.533362
335	0.0335	13.505289
336	0.033600000000000005	13.550131
337	0.0337	13.593986
338	0.033800000000000004	13.63734
339	0.0339	13.622428
340	0.034	13.546849
341	0.0341	13.517782
342	0.0342	13.537931
343	0.034300000000000004	13.536252
344	0.0344	13.426249
345	0.0345	13.33267
346	0.0346	13.288912
347	0.0347	13.27534
348	0.034800000000000005	13.202025
349	0.0349	13.176305
350	0.035	13.086025
351	0.0351	13.05297
352	0.0352	13.077136
353	0.035300000000000005	13.086475
354	0.0354	13.084396
355	0.035500000000000004	13.021065
356	0.0356	13.015579
357	0.0357	13.045192
358	0.0358	13.04354
359	0.0359	13.04313
360	0.036000000000000004	13.035251
361	0.0361	12.999498
362	0.0362	12.947155
363	0.0363	12.951932
364	0.0364	12.920689
365	0.036500000000000005	12.904941
366	0.0366	12.89956
367	0.0367	12.859941
368	0.0368	12.796082
369	0.0369	12.745142
370	0.037000000000000005	12.740151
371	0.0371	12.738239
372	0.037200000000000004	12.750347
373	0.0373	12.761632
374	0.0374	12.844723
375	0.0375	12.99122
376	0.0376	13.077982
377	0.037700000000000004	13.195818
378	0.0378	13.334408
379	0.0379	13.397081
380	0.038	13.43361
381	0.0381	13.482302
382	0.038200000000000005	13.51414
383	0.0383	13.526756
384	0.038400000000000004	13.523651
385	0.0385	13.536005
386	0.0386	13.58192
387	0.038700000000000005	13.682035
388	0.0388	13.748586
389	0.038900000000000004	13.752039
390	0.039	13.792417
391	0.0391	13.839541
392	0.0392	13.846009
393	0.0393	13.83849
394	0.039400000000000004	13.83056
395	0.0395	13.788673
396	0.0396	13.781735
397	0.0397	13.828569
398	0.0398	13.804974
399	0.039900000000000005	13.708303
400	0.04	13.583061
401	0.040100000000000004	13.453515
402	0.0402	13.3563595
403	0.0403	13.323812
404	0.040400000000000005	13.324486
405	0.0405	13.281633
406	0.040600000000000004	13.265321
407	0.0407	13.257116
408	0.0408	13.241289
409	0.0409	13.253077
410	0.041	13.305069
411	0.041100000000000005	13.3792715
412	0.0412	13.441956
413	0.0413	13.46869
414	0.0414	13.479402
415	0.0415	13.529711
416	0.041600000000000005	13.586542
417	0.0417	13.585648
418	0.041800000000000004	13.583634
419	0.0419	13.551796
420	0.042	13.560146
421	0.042100000000000005	13.548762
422	0.0422	13.4874935
423	0.042300000000000004	13.4310875
424	0.0424	13.37531
425	0.0425	13.351809
426	0.0426	13.328821
427	0.0427	13.266041
428	0.042800000000000005	13.227804
429	0.0429	13.14055
430	0.043000000000000003	13.06887
431	0.0431	13.033556
432	0.0432	13.0063095
433	0.043300000000000005	12.945784
434	0.0434	12.907983
435	0.043500000000000004	12.885782
436	0.0436	12.903847
437	0.0437	12.966777
438	0.0438	13.045971
439	0.0439	13.0966215
440	0.044000000000000004	13.1739
441	0.0441	13.236108
442	0.0442	13.224624
443	0.0443	13.190998
444	0.0444	13.166656
445	0.044500000000000005	13.1943035
446	0.0446	13.223929
447	0.044700000000000004	13.228179
448	0.0448	13.207937
449	0.0449	13.18908
450	0.045000000000000005	13.156406
451	0.0451	13.115852
452	0.045200000000000004	13.102004
453	0.0453	13.117903
454	0.0454	13.117154
455	0.0455	13.147329
456	0.0456	13.18917
457	0.045700000000000005	13.197698
458	0.0458	13.1775
459	0.0459	13.163378
460	0.046	13.125151
461	0.0461	13.112068
462	0.046200000000000005	13.103908
463	0.0463	13.071426
464	0.046400000000000004	13.061114
465	0.0465	13.101302
466	0.0466	13.129934
467	0.046700000000000005	13.156906
468	0.0468	13.16951
469	0.046900000000000004	13.198518
470	0.047	13.234158
471	0.0471	13.311562
472	0.0472	13.359955
473	0.0473	13.375653
474	0.047400000000000005	13.344346
475	0.0475	13.245389
476	0.0476	13.177436
477	0.0477	13.169348
478	0.0478	13.158117
479	0.047900000000000005	13.161428
480	0.048	13.221579
481	0.048100000000000004	13.2905245
482	0.0482	13.364237
483	0.0483	13.42174
484	0.048400000000000006	13.47096
485	0.0485	13.45485
486	0.048600000000000004	13.408771
487	0.0487	13.407882
488	0.0488	13.399298
489	0.0489	13.370797
490	0.049	13.316862
491	0.049100000000000005	13.227201
492	0.0492	13.157024
493	0.049300000000000004	13.056464
494	0.0494	12.938107
495	0.0495	12.840616
496	0.049600000000000005	12.76006
497	0.0497	12.712667
498	0.049800000000000004	12.707453
499	0.0499	12.660217
500	0.05	12.560412
501	0.050100000000000006	12.4437685
502	0.0502	12.37066
503	0.050300000000000004	12.378854
504	0.0504	12.402715
505	0.0505	12.361659
506	0.0506	12.295288
507	0.0507	12.181373
508	0.050800000000000005	12.067955
509	0.0509	12.027059
510	0.051000000000000004	12.087874
511	0.0511	12.168416
512	0.0512	12.277066
513	0.051300000000000005	12.37847
514	0.0514	12.50088
515	0.051500000000000004	12.592098
516	0.0516	12.650469
517	0.0517	12.663673
518	0.051800000000000006	12.614582
519	0.0519	12.589196
520	0.052000000000000005	12.51139
521	0.0521	12.451813
522	0.0522	12.3633795
523	0.0523	12.392964
524	0.0524	12.465626
525	0.052500000000000005	12.505302
526	0.0526	12.566774
527	0.052700000000000004	12.61628
528	0.0528	12.682427
529	0.0529	12.723328
530	0.053000000000000005	12.7595415
531	0.0531	12.820967
532	0.053200000000000004	12.883951
533	0.0533	12.957057
534	0.0534	12.997152
535	0.053500000000000006	13.04497
536	0.0536	12.980351
537	0.053700000000000005	12.910787
538	0.0538	12.8356085
539	0.0539	12.779667
540	0.054	12.792239
541	0.0541	12.831863
542	0.054200000000000005	12.857727
543	0.0543	12.876071
544	0.054400000000000004	12.897854
545	0.0545	12.888289
546	0.0546	12.86189
547	0.054700000000000006	12.824097
548	0.0548	12.769617
549	0.054900000000000004	12.769552
550	0.055	12.824275
551	0.0551	12.890624
552	0.055200000000000006	12.903195
553	0.0553	12.909099
554	0.055400000000000005	12.894009
555	0.0555	12.850186
556	0.055600000000000004	12.837536
557	0.0557	12.863668
558	0.0558	12.88443
559	0.055900000000000005	12.939862
560	0.056	12.981978
561	0.056100000000000004	13.008485
562	0.0562	13.019502
563	0.0563	13.039654
564	0.056400000000000006	13.014366
565	0.0565	12.951646
566	0.056600000000000004	12.863124
567	0.0567	12.806351
568	0.0568	12.710041
569	0.056900000000000006	12.628613
570	0.057	12.55395
571	0.057100000000000005	12.562556
572	0.0572	12.603232
573	0.057300000000000004	12.666056
574	0.0574	12.716529
575	0.0575	12.740735
576	0.057600000000000005	12.781863
577	0.0577	12.8272705
578	0.057800000000000004	12.89287
579	0.0579	12.933981
580	0.058	12.918985
581	0.058100000000000006	12.911782
582	0.0582	12.865134
583	0.058300000000000005	12.774284
584	0.0584	12.673404
585	0.0585	12.583918
586	0.058600000000000006	12.520245
587	0.0587	12.48136
588	0.058800000000000005	12.490577
589	0.0589	12.50641
590	0.059000000000000004	12.622465
591	0.0591	12.710099
592	0.0592	12.75839
593	0.059300000000000005	12.763681
594	0.0594	12.754097
595	0.059500000000000004	12.762594
596	0.0596	12.761519
597	0.0597	12.760975
598	0.059800000000000006	12.762715
599	0.0599	12.772756
600	0.060000000000000005	12.844272
601	0.0601	12.904198
602	0.060200000000000004	12.908213
603	0.0603	12.981517
604	0.0604	13.052237
605	0.060500000000000005	13.078053
606	0.0606	13.082962
607	0.060700000000000004	13.058068
608	0.0608	12.968283
609	0.0609	12.832042
610	0.061000000000000006	12.648311
611	0.0611	12.517097
612	0.061200000000000004	12.403117
613	0.0613	12.323801
614	0.0614	12.282874
615	0.061500000000000006	12.267957
616	0.0616	12.246799
617	0.061700000000000005	12.269305
618	0.0618	12.317563
619	0.061900000000000004	12.319326
620	0.062	12.336181
621	0.0621	12.366332
622	0.062200000000000005	12.438302
623	0.0623	12.512844
624	0.062400000000000004	12.516102
625	0.0625	12.475505
626	0.0626	12.449173
627	0.0627	12.458396
628	0.06280000000000001	12.484776
629	0.0629	12.509441
630	0.063	12.52246
631	0.0631	12.518664
632	0.0632	12.526995
633	0.06330000000000001	12.579097
634	0.0634	12.624259
635	0.0635	12.645773
636	0.0636	12.703777
637	0.0637	12.717686
638	0.06380000000000001	12.700699
639	0.0639	12.650386
640	0.064	12.578392
641	0.0641	12.558003
642	0.06420000000000001	12.624404
643	0.06430000000000001	12.647966
644	0.0644	12.698716
645	0.0645	12.767793
646	0.0646	12.80777
647	0.06470000000000001	12.8423605
648	0.0648	12.850563
649	0.0649	12.83216
650	0.065	12.773772
651	0.0651	12.734333
652	0.06520000000000001	12.751003
653	0.0653	12.82671
654	0.0654	12.935006
655	0.0655	13.063798
656	0.0656	13.149926
657	0.06570000000000001	13.170649
658	0.0658	13.227521
659	0.0659	13.247034
660	0.066	13.227399
661	0.0661	13.157569
662	0.06620000000000001	13.041837
663	0.0663	13.01947
664	0.0664	13.080425
665	0.0665	13.132002
666	0.0666	13.21862
667	0.06670000000000001	13.333068
668	0.0668	13.406026
669	0.0669	13.450801
670	0.067	13.438722
671	0.0671	13.405443
672	0.06720000000000001	13.378772
673	0.0673	13.323112
674	0.0674	13.285369
675	0.0675	13.22305
676	0.06760000000000001	13.165168
677	0.06770000000000001	13.074335
678	0.0678	12.998301
679	0.0679	12.993543
680	0.068	13.003232
681	0.06810000000000001	13.002566
682	0.0682	13.0510645
683	0.0683	13.056759
684	0.0684	13.034272
685	0.0685	13.005122
686	0.06860000000000001	13.038244
687	0.0687	13.094986
688	0.0688	13.151429
689	0.0689	13.208135
690	0.069	13.268449
691	0.06910000000000001	13.324344
692	0.0692	13.358389
693	0.0693	13.366237
694	0.0694	13.345005
695	0.0695	13.357087
696	0.06960000000000001	13.355345
697	0.0697	13.359337
698	0.0698	13.309554
699	0.0699	13.290057
700	0.07	13.288572
701	0.07010000000000001	13.322944
702	0.0702	13.361502
703	0.0703	13.365592
704	0.0704	13.350457
705	0.07050000000000001	13.328577
706	0.07060000000000001	13.393019
707	0.0707	13.442183
708	0.0708	13.441238
709	0.0709	13.428049
710	0.07100000000000001	13.393781
711	0.0711	13.383657
712	0.0712	13.381037
713	0.0713	13.370276
714	0.0714	13.359717
715	0.07150000000000001	13.376611
716	0.0716	13.424776
717	0.0717	13.43026
718	0.0718	13.448317
719	0.0719	13.487319
720	0.07200000000000001	13.50821
721	0.0721	13.57881
722	0.0722	13.639157
723	0.0723	13.695665
724	0.0724	13.690838
725	0.07250000000000001	13.683382
726	0.0726	13.649445
727	0.0727	13.60131
728	0.0728	13.598595
729	0.0729	13.58399
730	0.07300000000000001	13.547425
731	0.0731	13.526535
732	0.0732	13.514354
733	0.0733	13.516053
734	0.0734	13.509163
735	0.07350000000000001	13.490185
736	0.0736	13.443148
737	0.0737	13.389537
738	0.0738	13.3863945
739	0.07390000000000001	13.443027
740	0.07400000000000001	13.489397
741	0.0741	13.499386
742	0.0742	13.544098
743	0.0743	13.594853
744	0.07440000000000001	13.603839
745	0.0745	13.571053
746	0.0746	13.59376
747	0.0747	13.609968
748	0.0748	13.647012
749	0.07490000000000001	13.673156
750	0.075	13.740841
751	0.0751	13.802556
752	0.0752	13.852134
753	0.0753	13.901534
754	0.07540000000000001	13.943548
755	0.0755	13.975108
756	0.0756	14.037463
757	0.0757	14.0947485
758	0.0758	14.123442
759	0.07590000000000001	14.083526
760	0.076	14.026531
761	0.0761	14.008592
762	0.0762	14.010883
763	0.0763	14.034186
764	0.07640000000000001	14.008183
765	0.0765	13.989432
766	0.0766	13.977039
767	0.0767	13.950892
768	0.07680000000000001	13.982533
769	0.07690000000000001	14.008613
770	0.077	14.032926
771	0.0771	14.088981
772	0.0772	14.16166
773	0.07730000000000001	14.209029
774	0.07740000000000001	14.235178
775	0.0775	14.21154
776	0.0776	14.125039
777	0.0777	14.060856
778	0.07780000000000001	14.029736
779	0.0779	14.082294
780	0.078	14.133597
781	0.0781	14.182442
782	0.0782	14.233996
783	0.07830000000000001	14.243834
784	0.0784	14.220444
785	0.0785	14.232048
786	0.0786	14.2226095
787	0.0787	14.214872
788	0.07880000000000001	14.200859
789	0.0789	14.118015
790	0.079	14.119509
791	0.0791	14.1592455
792	0.0792	14.201193
793	0.07930000000000001	14.213183
794	0.0794	14.175334
795	0.0795	14.161878
796	0.0796	14.150778
797	0.07970000000000001	14.159468
798	0.07980000000000001	14.138227
799	0.0799	14.154654
800	0.08	14.1944685
801	0.0801	14.194618
802	0.08020000000000001	14.144661
803	0.08030000000000001	14.129735
804	0.0804	14.109558
805	0.0805	14.085636
806	0.0806	14.052125
807	0.08070000000000001	14.050085
808	0.08080000000000001	13.989802
809	0.0809	13.93954
810	0.081	13.929213
811	0.0811	13.994539
812	0.08120000000000001	14.078616
813	0.0813	14.156491
814	0.0814	14.213113
815	0.0815	14.240365
816	0.0816	14.255415
817	0.08170000000000001	14.2984
818	0.0818	14.379919
819	0.0819	14.46066
820	0.082	14.566994
821	0.0821	14.591456
822	0.08220000000000001	14.63025
823	0.0823	14.697631
824	0.0824	14.727158
825	0.0825	14.734815
826	0.0826	14.726187
827	0.08270000000000001	14.7485075
828	0.0828	14.726519
829	0.0829	14.631815
830	0.083	14.524716
831	0.08310000000000001	14.405962
832	0.08320000000000001	14.300514
833	0.0833	14.193308
834	0.0834	14.070782
835	0.0835	13.921368
836	0.08360000000000001	13.735915
837	0.08370000000000001	13.545343
838	0.0838	13.470194
839	0.0839	13.47657
840	0.084	13.486084
841	0.08410000000000001	13.52454
842	0.08420000000000001	13.581175
843	0.0843	13.621291
844	0.0844	13.601572
845	0.0845	13.650558
846	0.08460000000000001	13.676299
847	0.0847	13.696387
848	0.0848	13.75782
849	0.0849	13.8039
850	0.085	13.826308
851	0.08510000000000001	13.855159
852	0.0852	13.84964
853	0.0853	13.879936
854	0.0854	13.980187
855	0.0855	14.104141
856	0.08560000000000001	14.1553955
857	0.0857	14.227047
858	0.0858	14.305091
859	0.0859	14.330843
860	0.08600000000000001	14.299109
861	0.08610000000000001	14.287624
862	0.0862	14.23991
863	0.0863	14.214273
864	0.0864	14.182906
865	0.08650000000000001	14.165362
866	0.08660000000000001	14.173188
867	0.0867	14.235326
868	0.0868	14.345464
869	0.0869	14.422199
870	0.08700000000000001	14.472618
871	0.08710000000000001	14.463942
872	0.0872	14.412147
873	0.0873	14.360869
874	0.0874	14.250996
875	0.08750000000000001	14.164673
876	0.0876	14.080133
877	0.0877	14.0383415
878	0.0878	14.055852
879	0.0879	14.096349
880	0.08800000000000001	14.104164
881	0.0881	14.069468
882	0.0882	14.057688
883	0.0883	14.029435
884	0.0884	13.99224
885	0.08850000000000001	14.021427
886	0.0886	14.035794
887	0.0887	14.002165
888	0.0888	13.935061
889	0.0889	13.9978285
890	0.08900000000000001	14.02214
891	0.0891	13.996106
892	0.0892	13.933297
893	0.0893	13.903379
894	0.08940000000000001	13.899163
895	0.08950000000000001	13.8081455
896	0.0896	13.701174
897	0.0897	13.693968
898	0.0898	13.671573
899	0.08990000000000001	13.612347
900	0.09000000000000001	13.609416
901	0.0901	13.654665
902	0.0902	13.6948595
903	0.0903	13.67466
904	0.09040000000000001	13.644388
905	0.09050000000000001	13.62117
906	0.0906	13.668557
907	0.0907	13.737676
908	0.0908	13.764931
909	0.09090000000000001	13.794398
910	0.091	13.812895
911	0.0911	13.789177
912	0.0912	13.757924
913	0.0913	13.751534
914	0.09140000000000001	13.752721
915	0.0915	13.772787
916	0.0916	13.817765
917	0.0917	13.887433
918	0.0918	13.943354
919	0.09190000000000001	14.066116
920	0.092	14.177941
921	0.0921	14.248545
922	0.0922	14.285019
923	0.09230000000000001	14.292677
924	0.09240000000000001	14.295891
925	0.0925	14.249618
926	0.0926	14.178877
927	0.0927	14.132799
928	0.09280000000000001	14.11182
929	0.09290000000000001	14.151809
930	0.093	14.1528015
931	0.0931	14.166065
932	0.0932	14.180833
933	0.09330000000000001	14.1726675
934	0.09340000000000001	14.197749
935	0.0935	14.228534
936	0.0936	14.260437
937	0.0937	14.263847
938	0.09380000000000001	14.249623
939	0.09390000000000001	14.307277
940	0.094	14.354696
941	0.0941	14.370369
942	0.0942	14.374515
943	0.09430000000000001	14.387573
944	0.0944	14.393479
945	0.0945	14.397806
946	0.0946	14.407687
947	0.0947	14.385549
948	0.09480000000000001	14.371282
949	0.0949	14.376635
950	0.095	14.406323
951	0.0951	14.454035
952	0.0952	14.453626
953	0.09530000000000001	14.377903
954	0.0954	14.304816
955	0.0955	14.19753
956	0.0956	14.161771
957	0.09570000000000001	14.147753
958	0.09580000000000001	14.145248
959	0.0959	14.121375
960	0.096	14.092606
961	0.0961	14.039934
962	0.09620000000000001	13.961412
963	0.09630000000000001	13.8484535
964	0.0964	13.783759
965	0.0965	13.730847
966	0.0966	13.744063
967	0.09670000000000001	13.797947
968	0.09680000000000001	13.830064
969	0.0969	13.8438015
970	0.097	13.916868
971	0.0971	13.98661
972	0.09720000000000001	14.056976
973	0.09730000000000001	14.100716
974	0.0974	14.10847
975	0.0975	14.129077
976	0.0976	14.135527
977	0.09770000000000001	14.107353
978	0.0978	14.074432
979	0.0979	14.048135
980	0.098	14.001749
981	0.0981	13.998624
982	0.09820000000000001	14.062037
983	0.0983	14.129818
984	0.0984	14.179522
985	0.0985	14.20088
986	0.09860000000000001	14.199308
987	0.09870000000000001	14.210322
988	0.0988	14.226767
989	0.0989	14.239706
990	0.099	14.262558
991	0.09910000000000001	14.27927
992	0.09920000000000001	14.279221
993	0.0993	14.266124
994	0.0994	14.359011
995	0.0995	14.4158745
996	0.09960000000000001	14.431219
997	0.09970000000000001	14.332403
998	0.0998	14.213754
999	0.0999	14.155895
1000	0.1	14.174173
1001	0.10010000000000001	14.211514
1002	0.10020000000000001	14.195698
1003	0.1003	14.109656
1004	0.1004	14.060069
1005	0.1005	14.056141
1006	0.10060000000000001	14.010252
1007	0.10070000000000001	13.917483
1008	0.1008	13.86463
1009	0.1009	13.792227
1010	0.101	13.793354
1011	0.10110000000000001	13.745949
1012	0.1012	13.70384
1013	0.1013	13.748764
1014	0.1014	13.856987
1015	0.1015	13.959418
1016	0.10160000000000001	14.028873
1017	0.1017	14.043444
1018	0.1018	14.031605
1019	0.1019	14.041904
1020	0.10200000000000001	14.071155
1021	0.10210000000000001	14.093865
1022	0.1022	14.09999
1023	0.1023	14.152975
1024	0.1024	14.244414
1025	0.10250000000000001	14.287019
1026	0.10260000000000001	14.31173
1027	0.1027	14.331856
1028	0.1028	14.358454
1029	0.1029	14.387625
1030	0.10300000000000001	14.412137
1031	0.10310000000000001	14.433097
1032	0.1032	14.400032
1033	0.1033	14.328568
1034	0.1034	14.261137
1035	0.10350000000000001	14.167913
1036	0.10360000000000001	14.056179
1037	0.1037	13.978805
1038	0.1038	13.924611
1039	0.1039	13.899795
1040	0.10400000000000001	13.897174
1041	0.1041	13.940003
1042	0.1042	13.957496
1043	0.1043	13.941507
1044	0.1044	13.917689
1045	0.10450000000000001	13.921104
1046	0.1046	13.945232
1047	0.1047	13.937879
1048	0.1048	13.960662
1049	0.10490000000000001	14.050228
1050	0.10500000000000001	14.133637
1051	0.1051	14.198587
1052	0.1052	14.226221
1053	0.1053	14.244392
1054	0.10540000000000001	14.237361
1055	0.10550000000000001	14.205307
1056	0.1056	14.1533785
1057	0.1057	14.087595
1058	0.1058	14.047443
1059	0.10590000000000001	14.022318
1060	0.10600000000000001	14.031856
1061	0.1061	14.101909
1062	0.1062	14.161742
1063	0.1063	14.283816
1064	0.10640000000000001	14.382821
1065	0.10650000000000001	14.469377
1066	0.1066	14.542371
1067	0.1067	14.583982
1068	0.1068	14.584087
1069	0.10690000000000001	14.582894
1070	0.10700000000000001	14.534666
1071	0.1071	14.482661
1072	0.1072	14.4354
1073	0.1073	14.377544
1074	0.10740000000000001	14.324562
1075	0.1075	14.322387
1076	0.1076	14.29818
1077	0.1077	14.240259
1078	0.1078	14.220594
1079	0.10790000000000001	14.215909
1080	0.108	14.185918
1081	0.1081	14.181789
1082	0.1082	14.180553
1083	0.10830000000000001	14.201361
1084	0.10840000000000001	14.154596
1085	0.1085	14.136537
1086	0.1086	14.144823
1087	0.1087	14.167092
1088	0.10880000000000001	14.226859
1089	0.10890000000000001	14.310049
1090	0.109	14.356729
1091	0.1091	14.354707
1092	0.1092	14.337103
1093	0.10930000000000001	14.32487
1094	0.10940000000000001	14.303651
1095	0.1095	14.221204
1096	0.1096	14.165237
1097	0.1097	14.151266
1098	0.10980000000000001	14.149702
1099	0.10990000000000001	14.123543
1100	0.11	14.044739
1101	0.1101	13.982955
1102	0.1102	13.932565
1103	0.11030000000000001	13.895219
1104	0.11040000000000001	13.946071
1105	0.1105	13.996531
1106	0.1106	13.949449
1107	0.1107	13.864808
1108	0.11080000000000001	13.757912
1109	0.1109	13.678489
1110	0.111	13.625064
1111	0.1111	13.59418
1112	0.11120000000000001	13.573932
1113	0.11130000000000001	13.595798
1114	0.1114	13.652606
1115	0.1115	13.668318
1116	0.1116	13.710421
1117	0.11170000000000001	13.793887
1118	0.11180000000000001	13.798672
1119	0.1119	13.772993
1120	0.112	13.700046
1121	0.1121	13.649104
1122	0.11220000000000001	13.5856285
1123	0.11230000000000001	13.527519
1124	0.1124	13.458987
1125	0.1125	13.406137
1126	0.1126	13.411522
1127	0.11270000000000001	13.373883
1128	0.11280000000000001	13.3853655
1129	0.1129	13.434897
1130	0.113	13.511162
1131	0.1131	13.58279
1132	0.11320000000000001	13.605946
1133	0.11330000000000001	13.550383
1134	0.1134	13.47667
1135	0.1135	13.460748
1136	0.1136	13.423988
1137	0.11370000000000001	13.40343
1138	0.11380000000000001	13.418428
1139	0.1139	13.449785
1140	0.114	13.468257
1141	0.11410000000000001	13.510127
1142	0.11420000000000001	13.58125
1143	0.1143	13.601247
1144	0.1144	13.635303
1145	0.1145	13.729793
1146	0.11460000000000001	13.719956
1147	0.11470000000000001	13.692833
1148	0.1148	13.703569
1149	0.1149	13.759189
1150	0.115	13.822688
1151	0.11510000000000001	13.835647
1152	0.11520000000000001	13.852565
1153	0.1153	13.896897
1154	0.1154	13.928637
1155	0.1155	13.918805
1156	0.11560000000000001	13.8973875
1157	0.11570000000000001	13.89395
1158	0.1158	13.863529
1159	0.1159	13.855503
1160	0.116	13.862819
1161	0.11610000000000001	13.87661
1162	0.11620000000000001	13.887008
1163	0.1163	13.916671
1164	0.1164	13.93335
1165	0.1165	13.914389
1166	0.11660000000000001	13.9001255
1167	0.11670000000000001	13.836758
1168	0.1168	13.8359
1169	0.1169	13.798052
1170	0.117	13.797585
1171	0.11710000000000001	13.810588
1172	0.11720000000000001	13.828881
1173	0.1173	13.810226
1174	0.1174	13.785761
1175	0.11750000000000001	13.812316
1176	0.11760000000000001	13.854215
1177	0.1177	13.902477
1178	0.1178	13.9177
1179	0.1179	13.871939
1180	0.11800000000000001	13.89376
1181	0.11810000000000001	13.9001045
1182	0.1182	13.909354
1183	0.1183	13.933953
1184	0.1184	13.97868
1185	0.11850000000000001	14.018752
1186	0.11860000000000001	14.063691
1187	0.1187	14.0716715
1188	0.1188	14.070742
1189	0.1189	14.07959
1190	0.11900000000000001	14.030917
1191	0.11910000000000001	14.003502
1192	0.1192	13.982537
1193	0.1193	14.003543
1194	0.1194	14.0074005
1195	0.11950000000000001	13.987583
1196	0.11960000000000001	13.9444475
1197	0.1197	13.859331
1198	0.1198	13.77642
1199	0.1199	13.712292
1200	0.12000000000000001	13.736362
1201	0.12010000000000001	13.807681
1202	0.1202	13.898516
1203	0.1203	13.948603
1204	0.12040000000000001	13.975802
1205	0.12050000000000001	14.008277
1206	0.1206	13.975531
1207	0.1207	13.932445
1208	0.1208	13.893693
1209	0.12090000000000001	13.912682
1210	0.12100000000000001	13.897779
1211	0.1211	13.888018
1212	0.1212	13.870642
1213	0.1213	13.828706
1214	0.12140000000000001	13.85772
1215	0.12150000000000001	13.86799
1216	0.1216	13.897458
1217	0.1217	13.886261
1218	0.1218	13.87236
1219	0.12190000000000001	13.837377
1220	0.12200000000000001	13.834878
1221	0.1221	13.854628
1222	0.1222	13.844371
1223	0.1223	13.834215
1224	0.12240000000000001	13.800157
1225	0.12250000000000001	13.755878
1226	0.1226	13.754699
1227	0.1227	13.742728
1228	0.1228	13.679332
1229	0.12290000000000001	13.636222
1230	0.12300000000000001	13.646579
1231	0.1231	13.663554
1232	0.1232	13.758356
1233	0.1233	13.825911
1234	0.12340000000000001	13.859299
1235	0.12350000000000001	13.864649
1236	0.1236	13.872719
1237	0.1237	13.919961
1238	0.12380000000000001	13.946938
1239	0.12390000000000001	13.96873
1240	0.124	14.031809
1241	0.1241	14.044751
1242	0.1242	14.041754
1243	0.12430000000000001	14.037563
1244	0.12440000000000001	14.020742
1245	0.1245	14.000954
1246	0.1246	13.944313
1247	0.1247	13.899937
1248	0.12480000000000001	13.871364
1249	0.12490000000000001	13.840592
1250	0.125	13.78905
1251	0.12510000000000002	13.735135
1252	0.1252	13.675555
1253	0.1253	13.63748
1254	0.1254	13.609926
1255	0.1255	13.617701
1256	0.12560000000000002	13.615618
1257	0.1257	13.576746
1258	0.1258	13.516366
1259	0.1259	13.473756
1260	0.126	13.4047785
1261	0.12610000000000002	13.365255
1262	0.1262	13.400656
1263	0.1263	13.468054
1264	0.1264	13.55401
1265	0.1265	13.593873
1266	0.12660000000000002	13.556663
1267	0.1267	13.495129
1268	0.1268	13.462781
1269	0.1269	13.376197
1270	0.127	13.329439
1271	0.12710000000000002	13.288743
1272	0.1272	13.239316
1273	0.1273	13.28135
1274	0.1274	13.35339
1275	0.1275	13.389229
1276	0.12760000000000002	13.436593
1277	0.1277	13.500447
1278	0.1278	13.50752
1279	0.1279	13.465865
1280	0.128	13.424842
1281	0.12810000000000002	13.457983
1282	0.1282	13.522813
1283	0.1283	13.536396
1284	0.12840000000000001	13.535326
1285	0.1285	13.515222
1286	0.12860000000000002	13.498241
1287	0.1287	13.5192375
1288	0.1288	13.552978
1289	0.12890000000000001	13.605452
1290	0.129	13.630373
1291	0.1291	13.680887
1292	0.1292	13.726757
1293	0.1293	13.772378
1294	0.12940000000000002	13.803957
1295	0.1295	13.8144655
1296	0.1296	13.840214
1297	0.1297	13.834727
1298	0.1298	13.84504
1299	0.12990000000000002	13.932837
1300	0.13	14.019802
1301	0.1301	14.024405
1302	0.1302	14.017081
1303	0.1303	14.05804
1304	0.13040000000000002	14.131073
1305	0.1305	14.214215
1306	0.1306	14.261753
1307	0.1307	14.261446
1308	0.1308	14.269006
1309	0.13090000000000002	14.308707
1310	0.131	14.357481
1311	0.1311	14.337439
1312	0.1312	14.277646
1313	0.1313	14.194056
1314	0.13140000000000002	14.081514
1315	0.1315	13.952892
1316	0.1316	13.879513
1317	0.1317	13.848445
1318	0.1318	13.787063
1319	0.13190000000000002	13.677245
1320	0.132	13.585499
1321	0.1321	13.45808
1322	0.1322	13.37284
1323	0.1323	13.324373
1324	0.13240000000000002	13.312831
1325	0.1325	13.320096
1326	0.1326	13.358399
1327	0.1327	13.465703
1328	0.1328	13.473768
1329	0.13290000000000002	13.465148
1330	0.133	13.417672
1331	0.1331	13.350781
1332	0.1332	13.327244
1333	0.1333	13.348733
1334	0.13340000000000002	13.390127
1335	0.1335	13.395485
1336	0.1336	13.394262
1337	0.1337	13.397318
1338	0.1338	13.38566
1339	0.13390000000000002	13.368998
1340	0.134	13.367613
1341	0.1341	13.24149
1342	0.1342	13.114483
1343	0.1343	13.02198
1344	0.13440000000000002	12.87435
1345	0.1345	12.743547
1346	0.1346	12.662324
1347	0.13470000000000001	12.630235
1348	0.1348	12.622513
1349	0.13490000000000002	12.63231
1350	0.135	12.656414
1351	0.1351	12.695534
1352	0.13520000000000001	12.748366
1353	0.1353	12.806826
1354	0.13540000000000002	12.8773365
1355	0.1355	12.959492
1356	0.1356	13.065358
1357	0.13570000000000002	13.120375
1358	0.1358	13.1615
1359	0.1359	13.169367
1360	0.136	13.144729
1361	0.1361	13.155206
1362	0.13620000000000002	13.142732
1363	0.1363	13.110092
1364	0.1364	13.092439
1365	0.1365	13.125615
1366	0.1366	13.144216
1367	0.13670000000000002	13.1410265
1368	0.1368	13.110366
1369	0.1369	13.098044
1370	0.137	13.084355
1371	0.1371	13.036091
1372	0.13720000000000002	13.004589
1373	0.1373	12.951552
1374	0.1374	12.945574
1375	0.1375	12.975225
1376	0.1376	13.029035
1377	0.13770000000000002	13.033454
1378	0.1378	13.079196
1379	0.1379	13.082297
1380	0.138	13.044699
1381	0.1381	13.025079
1382	0.13820000000000002	13.036346
1383	0.1383	13.070181
1384	0.1384	13.123542
1385	0.1385	13.218864
1386	0.1386	13.34079
1387	0.13870000000000002	13.448425
1388	0.1388	13.585067
1389	0.1389	13.723616
1390	0.139	13.851195
1391	0.1391	13.914821
1392	0.13920000000000002	13.935543
1393	0.1393	13.898945
1394	0.1394	13.866933
1395	0.1395	13.863255
1396	0.1396	13.885902
1397	0.13970000000000002	13.893879
1398	0.1398	13.912119
1399	0.1399	13.902748
1400	0.14	13.83782
1401	0.1401	13.724461
1402	0.14020000000000002	13.652767
1403	0.1403	13.586511
1404	0.1404	13.549512
1405	0.1405	13.532065
1406	0.1406	13.526774
1407	0.14070000000000002	13.534083
1408	0.1408	13.595756
1409	0.1409	13.680306
1410	0.14100000000000001	13.770292
1411	0.1411	13.846382
1412	0.14120000000000002	13.907023
1413	0.1413	13.910418
1414	0.1414	13.842189
1415	0.14150000000000001	13.779792
1416	0.1416	13.751615
1417	0.14170000000000002	13.679774
1418	0.1418	13.650276
1419	0.1419	13.64136
1420	0.14200000000000002	13.710616
1421	0.1421	13.759096
1422	0.1422	13.734829
1423	0.1423	13.696434
1424	0.1424	13.681912
1425	0.14250000000000002	13.6967535
1426	0.1426	13.678202
1427	0.1427	13.655652
1428	0.1428	13.639145
1429	0.1429	13.632641
1430	0.14300000000000002	13.583014
1431	0.1431	13.488404
1432	0.1432	13.382459
1433	0.1433	13.312412
1434	0.1434	13.235802
1435	0.14350000000000002	13.167544
1436	0.1436	13.144428
1437	0.1437	13.156049
1438	0.1438	13.17742
1439	0.1439	13.16718
1440	0.14400000000000002	13.140234
1441	0.1441	13.095268
1442	0.1442	13.124541
1443	0.1443	13.150837
1444	0.1444	13.178781
1445	0.14450000000000002	13.223855
1446	0.1446	13.323039
1447	0.1447	13.378981
1448	0.1448	13.360595
1449	0.1449	13.300938
1450	0.14500000000000002	13.28268
1451	0.1451	13.247076
1452	0.1452	13.20246
1453	0.1453	13.132675
1454	0.1454	13.109179
1455	0.14550000000000002	13.095432
1456	0.1456	13.116943
1457	0.1457	13.104063
1458	0.1458	13.054975
1459	0.1459	13.062671
1460	0.14600000000000002	13.074707
1461	0.1461	13.078198
1462	0.1462	13.085138
1463	0.1463	13.093875
1464	0.1464	13.035823
1465	0.14650000000000002	12.975818
1466	0.1466	12.921943
1467	0.1467	12.916448
1468	0.1468	12.964929
1469	0.1469	13.046399
1470	0.14700000000000002	13.069117
1471	0.1471	13.06596
1472	0.1472	13.034878
1473	0.14730000000000001	13.016831
1474	0.1474	13.02924
1475	0.14750000000000002	13.051003
1476	0.1476	13.071049
1477	0.1477	13.110431
1478	0.14780000000000001	13.141344
1479	0.1479	13.147412
1480	0.14800000000000002	13.148094
1481	0.1481	13.156583
1482	0.1482	13.201097
1483	0.14830000000000002	13.261908
1484	0.1484	13.324757
1485	0.14850000000000002	13.393845
1486	0.1486	13.490057
1487	0.1487	13.501323
1488	0.14880000000000002	13.512842
1489	0.1489	13.505478
1490	0.149	13.445682
1491	0.1491	13.383488
1492	0.1492	13.314161
1493	0.14930000000000002	13.277074
1494	0.1494	13.199312
1495	0.1495	13.136302
1496	0.1496	13.040811
1497	0.1497	12.932153
1498	0.14980000000000002	12.852403
1499	0.1499	12.782711
1500	0.15	12.734385
1501	0.1501	12.714246
1502	0.1502	12.737322
1503	0.15030000000000002	12.748544
1504	0.1504	12.763805
1505	0.1505	12.81076
1506	0.1506	12.893996
1507	0.1507	12.941929
1508	0.15080000000000002	12.934391
1509	0.1509	12.891154
1510	0.151	12.799537
1511	0.1511	12.710146
1512	0.1512	12.67522
1513	0.15130000000000002	12.699252
1514	0.1514	12.726687
1515	0.1515	12.757541
1516	0.1516	12.724799
1517	0.1517	12.688966
1518	0.15180000000000002	12.685233
1519	0.1519	12.69827
1520	0.152	12.680906
1521	0.1521	12.6494
1522	0.1522	12.642114
1523	0.15230000000000002	12.66802
1524	0.1524	12.644218
1525	0.1525	12.619981
1526	0.1526	12.650866
1527	0.1527	12.697221
1528	0.15280000000000002	12.759704
1529	0.1529	12.779231
1530	0.153	12.785258
1531	0.1531	12.800653
1532	0.1532	12.782947
1533	0.15330000000000002	12.770609
1534	0.1534	12.770284
1535	0.1535	12.776479
1536	0.15360000000000001	12.769016
1537	0.1537	12.739678
1538	0.15380000000000002	12.777686
1539	0.1539	12.862433
1540	0.154	12.959318
1541	0.15410000000000001	13.0686455
1542	0.1542	13.111938
1543	0.15430000000000002	13.102925
1544	0.1544	13.082356
1545	0.1545	13.053002
1546	0.15460000000000002	13.035875
1547	0.1547	12.981174
1548	0.15480000000000002	12.900197
1549	0.1549	12.81566
1550	0.155	12.770066
1551	0.15510000000000002	12.711795
1552	0.1552	12.667574
1553	0.1553	12.647968
1554	0.1554	12.602459
1555	0.1555	12.592897
1556	0.15560000000000002	12.59527
1557	0.1557	12.550831
1558	0.1558	12.496178
1559	0.1559	12.462387
1560	0.156	12.468301
1561	0.15610000000000002	12.525748
1562	0.1562	12.605448
1563	0.1563	12.695577
1564	0.1564	12.777687
1565	0.1565	12.823031
1566	0.15660000000000002	12.831329
1567	0.1567	12.844157
1568	0.1568	12.874894
1569	0.1569	12.92065
1570	0.157	12.951091
1571	0.15710000000000002	12.957304
1572	0.1572	12.9144945
1573	0.1573	12.864848
1574	0.1574	12.854289
1575	0.1575	12.930893
1576	0.15760000000000002	13.011048
1577	0.1577	13.036274
1578	0.1578	13.033892
1579	0.1579	13.058634
1580	0.158	13.118192
1581	0.15810000000000002	13.186829
1582	0.1582	13.272596
1583	0.1583	13.348702
1584	0.1584	13.375432
1585	0.1585	13.380874
1586	0.15860000000000002	13.374978
1587	0.1587	13.353794
1588	0.1588	13.290087
1589	0.1589	13.22667
1590	0.159	13.214235
1591	0.15910000000000002	13.242439
1592	0.1592	13.247439
1593	0.1593	13.27869
1594	0.15940000000000001	13.341903
1595	0.1595	13.416466
1596	0.15960000000000002	13.445068
1597	0.1597	13.475914
1598	0.1598	13.5422125
1599	0.15990000000000001	13.60306
1600	0.16	13.635332
1601	0.16010000000000002	13.6415
1602	0.1602	13.639498
1603	0.1603	13.622925
1604	0.16040000000000001	13.647578
1605	0.1605	13.656884
1606	0.16060000000000002	13.65102
1607	0.1607	13.665383
1608	0.1608	13.698143
1609	0.16090000000000002	13.723891
1610	0.161	13.720172
1611	0.16110000000000002	13.752493
1612	0.1612	13.82188
1613	0.1613	13.863147
1614	0.16140000000000002	13.858413
1615	0.1615	13.786907
1616	0.16160000000000002	13.727871
1617	0.1617	13.686457
1618	0.1618	13.607574
1619	0.16190000000000002	13.501103
1620	0.162	13.379912
1621	0.1621	13.294739
1622	0.1622	13.196574
1623	0.1623	13.073281
1624	0.16240000000000002	12.97685
1625	0.1625	12.963062
1626	0.1626	12.956578
1627	0.1627	12.967109
1628	0.1628	12.945653
1629	0.16290000000000002	12.892176
1630	0.163	12.854126
1631	0.1631	12.806314
1632	0.1632	12.76378
1633	0.1633	12.745856
1634	0.16340000000000002	12.775595
1635	0.1635	12.771773
1636	0.1636	12.807782
1637	0.1637	12.843799
1638	0.1638	12.8778925
1639	0.16390000000000002	12.93109
1640	0.164	13.042625
1641	0.1641	13.085229
1642	0.1642	13.110458
1643	0.1643	13.183839
1644	0.16440000000000002	13.200861
1645	0.1645	13.24717
1646	0.1646	13.307436
1647	0.1647	13.35935
1648	0.1648	13.381345
1649	0.16490000000000002	13.393889
1650	0.165	13.363638
1651	0.1651	13.336511
1652	0.1652	13.345718
1653	0.1653	13.411294
1654	0.16540000000000002	13.478239
1655	0.1655	13.514322
1656	0.1656	13.507939
1657	0.16570000000000001	13.510258
1658	0.1658	13.503424
1659	0.16590000000000002	13.503499
1660	0.166	13.544228
1661	0.1661	13.6025305
1662	0.16620000000000001	13.628018
1663	0.1663	13.616766
1664	0.16640000000000002	13.636329
1665	0.1665	13.667712
1666	0.1666	13.692929
1667	0.16670000000000001	13.720091
1668	0.1668	13.76044
1669	0.16690000000000002	13.790287
1670	0.167	13.832488
1671	0.1671	13.899353
1672	0.16720000000000002	13.961326
1673	0.1673	14.030623
1674	0.16740000000000002	14.078679
1675	0.1675	14.101773
1676	0.1676	14.130343
1677	0.16770000000000002	14.137089
1678	0.1678	14.105056
1679	0.16790000000000002	14.083473
1680	0.168	14.024533
1681	0.1681	13.927782
1682	0.16820000000000002	13.875949
1683	0.1683	13.827094
1684	0.16840000000000002	13.792638
1685	0.1685	13.764649
1686	0.1686	13.711791
1687	0.16870000000000002	13.639428
1688	0.1688	13.595224
1689	0.1689	13.569626
1690	0.169	13.577005
1691	0.1691	13.611243
1692	0.16920000000000002	13.668457
1693	0.1693	13.694007
1694	0.1694	13.698415
1695	0.1695	13.73186
1696	0.1696	13.750519
1697	0.16970000000000002	13.720598
1698	0.1698	13.6689005
1699	0.1699	13.616635
1700	0.17	13.5220175
1701	0.1701	13.388186
1702	0.17020000000000002	13.276418
1703	0.1703	13.222534
1704	0.1704	13.196977
1705	0.1705	13.141082
1706	0.1706	13.081845
1707	0.17070000000000002	13.030158
1708	0.1708	12.928491
1709	0.1709	12.807685
1710	0.171	12.687563
1711	0.1711	12.578044
1712	0.17120000000000002	12.438978
1713	0.1713	12.368568
1714	0.1714	12.291293
1715	0.1715	12.22083
1716	0.1716	12.1393385
1717	0.17170000000000002	12.101545
1718	0.1718	12.048687
1719	0.1719	12.057511
1720	0.17200000000000001	12.084471
1721	0.1721	12.125878
1722	0.17220000000000002	12.095281
1723	0.1723	12.106016
1724	0.1724	12.089481
1725	0.17250000000000001	12.048407
1726	0.1726	11.982507
1727	0.17270000000000002	11.920528
1728	0.1728	11.833946
1729	0.1729	11.788802
1730	0.17300000000000001	11.75909
1731	0.1731	11.683987
1732	0.17320000000000002	11.659304
1733	0.1733	11.714647
1734	0.1734	11.814855
1735	0.17350000000000002	11.931628
1736	0.1736	12.044467
1737	0.17370000000000002	12.236544
1738	0.1738	12.429637
1739	0.1739	12.5827
1740	0.17400000000000002	12.718182
1741	0.1741	12.841949
1742	0.17420000000000002	12.941437
1743	0.1743	13.029998
1744	0.1744	13.128035
1745	0.17450000000000002	13.189781
1746	0.1746	13.222188
1747	0.17470000000000002	13.223263
1748	0.1748	13.165244
1749	0.1749	13.130944
1750	0.17500000000000002	13.108166
1751	0.1751	13.07994
1752	0.1752	13.006049
1753	0.1753	12.963549
1754	0.1754	12.932214
1755	0.17550000000000002	12.909403
1756	0.1756	12.9264555
1757	0.1757	12.941231
1758	0.1758	12.949579
1759	0.1759	12.9415045
1760	0.17600000000000002	12.878352
1761	0.1761	12.761511
1762	0.1762	12.618452
1763	0.1763	12.507157
1764	0.1764	12.427452
1765	0.17650000000000002	12.362236
1766	0.1766	12.278078
1767	0.1767	12.244126
1768	0.1768	12.17409
1769	0.1769	12.070961
1770	0.17700000000000002	11.8959
1771	0.1771	11.762661
1772	0.1772	11.598535
1773	0.1773	11.469461
1774	0.1774	11.379878
1775	0.17750000000000002	11.280954
1776	0.1776	11.140968
1777	0.1777	11.075826
1778	0.1778	11.0612955
1779	0.1779	11.063379
1780	0.17800000000000002	11.045228
1781	0.1781	11.043573
1782	0.1782	11.08055
1783	0.17830000000000001	11.076562
1784	0.1784	11.012948
1785	0.17850000000000002	10.909354
1786	0.1786	10.821184
1787	0.1787	10.754183
1788	0.17880000000000001	10.726012
1789	0.1789	10.749451
1790	0.17900000000000002	10.847248
1791	0.1791	11.004225
1792	0.1792	11.076832
1793	0.17930000000000001	11.142887
1794	0.1794	11.131695
1795	0.17950000000000002	11.168446
1796	0.1796	11.23573
1797	0.1797	11.282997
1798	0.17980000000000002	11.28664
1799	0.1799	11.317295
1800	0.18000000000000002	11.387619
1801	0.1801	11.438857
1802	0.1802	11.523653
1803	0.18030000000000002	11.595515
1804	0.1804	11.639612
1805	0.18050000000000002	11.648181
1806	0.1806	11.661209
1807	0.1807	11.670167
1808	0.18080000000000002	11.643358
1809	0.1809	11.630933
1810	0.18100000000000002	11.594377
1811	0.1811	11.507744
1812	0.1812	11.464261
1813	0.18130000000000002	11.424156
1814	0.1814	11.456499
1815	0.18150000000000002	11.5133915
1816	0.1816	11.564955
1817	0.1817	11.566349
1818	0.18180000000000002	11.583288
1819	0.1819	11.671957
1820	0.182	11.706898
1821	0.1821	11.758544
1822	0.1822	11.798544
1823	0.18230000000000002	11.773785
1824	0.1824	11.74903
1825	0.1825	11.724459
1826	0.1826	11.718094
1827	0.1827	11.742306
1828	0.18280000000000002	11.768239
1829	0.1829	11.746642
1830	0.183	11.676184
1831	0.1831	11.652533
1832	0.1832	11.609494
1833	0.18330000000000002	11.603347
1834	0.1834	11.613764
1835	0.1835	11.595568
1836	0.1836	11.599559
1837	0.1837	11.638965
1838	0.18380000000000002	11.6575575
1839	0.1839	11.685764
1840	0.184	11.766763
1841	0.1841	11.80992
1842	0.1842	11.803176
1843	0.18430000000000002	11.852823
1844	0.1844	11.900135
1845	0.1845	11.9437065
1846	0.18460000000000001	11.985313
1847	0.1847	12.044949
1848	0.18480000000000002	12.094185
1849	0.1849	12.0875435
1850	0.185	12.069879
1851	0.18510000000000001	12.0507
1852	0.1852	12.013159
1853	0.18530000000000002	11.967627
1854	0.1854	11.949148
1855	0.1855	11.893639
1856	0.18560000000000001	11.828461
1857	0.1857	11.867185
1858	0.18580000000000002	11.867408
1859	0.1859	11.878281
1860	0.186	11.882228
1861	0.18610000000000002	11.887978
1862	0.1862	11.872524
1863	0.18630000000000002	11.8657
1864	0.1864	11.882665
1865	0.1865	11.952584
1866	0.18660000000000002	11.978875
1867	0.1867	11.9685955
1868	0.18680000000000002	11.969701
1869	0.1869	12.004225
1870	0.187	12.056762
1871	0.18710000000000002	12.0878105
1872	0.1872	12.088862
1873	0.18730000000000002	12.073731
1874	0.1874	12.052612
1875	0.1875	12.067597
1876	0.18760000000000002	12.037571
1877	0.1877	11.9601755
1878	0.18780000000000002	11.898325
1879	0.1879	11.801509
1880	0.188	11.717054
1881	0.18810000000000002	11.668621
1882	0.1882	11.662866
1883	0.1883	11.742696
1884	0.1884	11.774015
1885	0.1885	11.732469
1886	0.18860000000000002	11.768036
1887	0.1887	11.890559
1888	0.1888	11.980159
1889	0.1889	12.108561
1890	0.189	12.2235155
1891	0.18910000000000002	12.239103
1892	0.1892	12.200129
1893	0.1893	12.224001
1894	0.1894	12.269482
1895	0.1895	12.242102
1896	0.18960000000000002	12.159859
1897	0.1897	12.097334
1898	0.1898	12.025498
1899	0.1899	11.958146
1900	0.19	11.944555
1901	0.19010000000000002	11.92799
1902	0.1902	11.884734
1903	0.1903	11.895541
1904	0.1904	11.893339
1905	0.1905	11.86657
1906	0.19060000000000002	11.850971
1907	0.1907	11.830603
1908	0.1908	11.816241
1909	0.19090000000000001	11.764828
1910	0.191	11.772495
1911	0.19110000000000002	11.808968
1912	0.1912	11.847828
1913	0.1913	11.840716
1914	0.19140000000000001	11.839655
1915	0.1915	11.82354
1916	0.19160000000000002	11.834069
1917	0.1917	11.915774
1918	0.1918	11.978307
1919	0.19190000000000002	11.976137
1920	0.192	11.970235
1921	0.19210000000000002	11.9994
1922	0.1922	11.959157
1923	0.1923	11.960366
1924	0.19240000000000002	12.065572
1925	0.1925	12.091289
1926	0.19260000000000002	12.05658
1927	0.1927	12.085018
1928	0.1928	12.153706
1929	0.19290000000000002	12.246742
1930	0.193	12.330849
1931	0.19310000000000002	12.388325
1932	0.1932	12.443634
1933	0.1933	12.475222
1934	0.19340000000000002	12.481134
1935	0.1935	12.46847
1936	0.19360000000000002	12.459635
1937	0.1937	12.414176
1938	0.1938	12.369587
1939	0.19390000000000002	12.3615055
1940	0.194	12.292093
1941	0.19410000000000002	12.254955
1942	0.1942	12.251059
1943	0.1943	12.210426
1944	0.19440000000000002	12.158257
1945	0.1945	12.086723
1946	0.19460000000000002	11.938487
1947	0.1947	11.849423
1948	0.1948	11.787323
1949	0.19490000000000002	11.724438
1950	0.195	11.678908
1951	0.1951	11.604246
1952	0.1952	11.53871
1953	0.1953	11.465977
1954	0.19540000000000002	11.411086
1955	0.1955	11.383231
1956	0.1956	11.376627
1957	0.1957	11.314389
1958	0.1958	11.174187
1959	0.19590000000000002	11.042766
1960	0.196	10.946743
1961	0.1961	10.881496
1962	0.1962	10.803374
1963	0.1963	10.734929
1964	0.19640000000000002	10.704274
1965	0.1965	10.688466
1966	0.1966	10.670363
1967	0.1967	10.672144
1968	0.1968	10.69879
1969	0.19690000000000002	10.727964
1970	0.197	10.731408
1971	0.1971	10.781216
1972	0.19720000000000001	10.822401
1973	0.1973	10.821181
1974	0.19740000000000002	10.818648
1975	0.1975	10.864624
1976	0.1976	10.903384
1977	0.19770000000000001	10.959181
1978	0.1978	11.011955
1979	0.19790000000000002	10.968041
1980	0.198	10.929377
1981	0.1981	10.931979
1982	0.19820000000000002	10.965908
1983	0.1983	11.012628
1984	0.19840000000000002	11.025172
1985	0.1985	11.039929
1986	0.1986	11.132604
1987	0.19870000000000002	11.207025
1988	0.1988	11.267968
1989	0.19890000000000002	11.251489
1990	0.199	11.276041
1991	0.1991	11.298146
1992	0.19920000000000002	11.323327
1993	0.1993	11.357152
1994	0.19940000000000002	11.420284
1995	0.1995	11.4704485
1996	0.1996	11.511011
1997	0.19970000000000002	11.52643
1998	0.1998	11.513166
[truncated: 60,501 more rows]
