# Supplementary material for: Machine learning coarse-grained potentials of protein thermodynamics
Source: Nat Commun. 2023 Sep 15;14:5739. doi: 10.1038/s41467-023-41343-1 (PMC10504246; doi:10.1038/s41467-023-41343-1)
Supplement: Supplementary file 4 — Source Data [file 41467_2023_41343_MOESM4_ESM.zip › Source_data/FigureS8/wwdomain_ref_1D_histogram_FNC.csv]

	RMSD	Energy
0	0.0	0.0
1	0.02	0.0
2	0.04	0.0
3	0.06	0.0
4	0.08	0.0
5	0.1	0.0
6	0.12	0.0
7	0.14	0.0
8	0.16	0.0
9	0.18	0.0
10	0.2	0.0
11	0.22	0.0
12	0.24	0.0
13	0.26	0.0
14	0.28	0.0
15	0.3	0.0
16	0.32	0.0
17	0.34	0.0
18	0.36	0.0
19	0.38	0.0
20	0.4	0.0
21	0.42	0.0
22	0.44	0.0
23	0.46	0.0
24	0.48	0.0
25	0.5	1.708542036616018
26	0.52	0.5811861118295929
27	0.54	0.6923508863588095
28	0.56	0.4574781095469947
29	0.58	0.8784063930763497
30	0.6	0.7853387906941328
31	0.62	0.988567339642995
32	0.64	1.4824515076379754
33	0.66	1.3714190333193876
34	0.68	1.549571352772744
35	0.7000000000000001	1.9704267400595346
36	0.72	1.7078357447408195
37	0.74	2.009227237539618
38	0.76	1.9795771017505936
39	0.78	2.6128606663816787
40	0.8	2.5196370638632746
41	0.8200000000000001	2.4553739955960387
42	0.84	2.3841782478440545
43	0.86	1.5647146337534568
44	0.88	1.3057491422200682
45	0.9	0.5272719690430135
46	0.92	0.0
47	0.9400000000000001	0.5969282065124003
48	0.96	1.9239881173171096
