# Supplementary material for: Machine learning coarse-grained potentials of protein thermodynamics
Source: Nat Commun. 2023 Sep 15;14:5739. doi: 10.1038/s41467-023-41343-1 (PMC10504246; doi:10.1038/s41467-023-41343-1)
Supplement: Supplementary file 4 — Source Data [file 41467_2023_41343_MOESM4_ESM.zip › Source_data/FigureS8/villin_ref_1D_histogram_FNC.csv]

	RMSD	Energy
0	0.0	0.0
1	0.02	0.0
2	0.04	0.0
3	0.06	0.0
4	0.08	0.0
5	0.1	0.0
6	0.12	0.0
7	0.14	0.0
8	0.16	0.0
9	0.18	0.0
10	0.2	0.0
11	0.22	0.0
12	0.24	0.0
13	0.26	0.0
14	0.28	0.0
15	0.3	0.0
16	0.32	0.0
17	0.34	0.0
18	0.36	0.0
19	0.38	0.0
20	0.4	0.0
21	0.42	0.0
22	0.44	0.0
23	0.46	0.0
24	0.48	9.809873943594075
25	0.5	6.386380646150742
26	0.52	5.243894161020818
27	0.54	4.019613330905316
28	0.56	3.312227657327429
29	0.58	2.7707938476127016
30	0.6	2.7123855790357427
31	0.62	2.106500969154358
32	0.64	1.7581637458562112
33	0.66	1.4553789811633093
34	0.68	1.5303229190733278
35	0.7000000000000001	1.0780893837119048
36	0.72	0.9292614122378939
37	0.74	0.8664511705440272
38	0.76	1.1374807966601759
39	0.78	0.8590489098328623
40	0.8	0.891598947743125
41	0.8200000000000001	0.9877698095640893
42	0.84	1.2379481228734468
43	0.86	0.6366379576475089
44	0.88	0.41577186219398826
45	0.9	0.4904963339286685
46	0.92	0.5531892533663231
47	0.9400000000000001	0.0
48	0.96	0.3297485470570837
