# Supplementary material for: Machine learning coarse-grained potentials of protein thermodynamics
Source: Nat Commun. 2023 Sep 15;14:5739. doi: 10.1038/s41467-023-41343-1 (PMC10504246; doi:10.1038/s41467-023-41343-1)
Supplement: Supplementary file 4 — Source Data [file 41467_2023_41343_MOESM4_ESM.zip › Source_data/FigureS8/homeodomain_singleprotein_1D_histogram_FNC.csv]

	RMSD	Energy
0	0.0	0.0
1	0.02	0.0
2	0.04	0.0
3	0.06	0.0
4	0.08	0.0
5	0.1	0.0
6	0.12	0.0
7	0.14	0.0
8	0.16	0.0
9	0.18	0.0
10	0.2	0.0
11	0.22	0.0
12	0.24	0.0
13	0.26	0.0
14	0.28	0.0
15	0.3	0.0
16	0.32	0.0
17	0.34	0.0
18	0.36	0.0
19	0.38	0.0
20	0.4	0.0
21	0.42	0.0
22	0.44	0.0
23	0.46	0.0
24	0.48	0.0
25	0.5	0.0
26	0.52	0.0
27	0.54	0.0
28	0.56	0.0
29	0.58	0.0
30	0.6	0.0
31	0.62	0.0
32	0.64	0.0
33	0.66	8.474137118887436
34	0.68	7.339711430627136
35	0.7000000000000001	6.968895370903461
36	0.72	7.355168226641944
37	0.74	8.416582175090312
38	0.76	7.8402517870185
39	0.78	6.080066101956356
40	0.8	3.580176499133821
41	0.8200000000000001	1.6698324766813264
42	0.84	0.5705332036278358
43	0.86	0.23712610990516725
44	0.88	0.0
45	0.9	0.2613878636721668
46	0.92	1.492799475428417
47	0.9400000000000001	5.138762699688608
48	0.96	0.0
