# Supplementary material for: Machine learning coarse-grained potentials of protein thermodynamics
Source: Nat Commun. 2023 Sep 15;14:5739. doi: 10.1038/s41467-023-41343-1 (PMC10504246; doi:10.1038/s41467-023-41343-1)
Supplement: Supplementary file 4 — Source Data [file 41467_2023_41343_MOESM4_ESM.zip › Source_data/FigureS8/villin_singleprotein_1D_histogram_FNC.csv]

	RMSD	Energy
0	0.0	0.0
1	0.02	0.0
2	0.04	0.0
3	0.06	0.0
4	0.08	0.0
5	0.1	0.0
6	0.12	0.0
7	0.14	0.0
8	0.16	0.0
9	0.18	0.0
10	0.2	0.0
11	0.22	0.0
12	0.24	0.0
13	0.26	0.0
14	0.28	0.0
15	0.3	0.0
16	0.32	0.0
17	0.34	0.0
18	0.36	0.0
19	0.38	0.0
20	0.4	0.0
21	0.42	0.0
22	0.44	0.0
23	0.46	0.0
24	0.48	0.0
25	0.5	0.0
26	0.52	0.0
27	0.54	0.0
28	0.56	0.0
29	0.58	0.0
30	0.6	0.0
31	0.62	6.554693699342392
32	0.64	5.292547019153596
33	0.66	4.600864489282531
34	0.68	4.554314573381009
35	0.7000000000000001	3.8270645332627713
36	0.72	3.3735962531520447
37	0.74	2.9975420189532116
38	0.76	3.0485716386041086
39	0.78	2.4695746688416613
40	0.8	1.8566340840924291
41	0.8200000000000001	1.460753671075063
42	0.84	1.5329087090927
43	0.86	1.022399540647441
44	0.88	0.6652507184965988
45	0.9	0.0
46	0.92	0.13379476781692062
47	0.9400000000000001	0.5488112473799877
48	0.96	2.659328086585153
