# Supplementary material for: Machine learning coarse-grained potentials of protein thermodynamics
Source: Nat Commun. 2023 Sep 15;14:5739. doi: 10.1038/s41467-023-41343-1 (PMC10504246; doi:10.1038/s41467-023-41343-1)
Supplement: Supplementary file 4 — Source Data [file 41467_2023_41343_MOESM4_ESM.zip › Source_data/FigureS3/proteing_ref_1D_histogram_RMSD.csv]

	RMSD	Energy
0	0.0	0.0
1	0.2	0.0
2	0.4	6.167245394260246
3	0.6000000000000001	1.943768644966
4	0.8	0.41939130865131297
5	1.0	0.10885597993576791
6	1.2000000000000002	0.01708363421837699
7	1.4000000000000001	0.0
8	1.6	0.04150091678697644
9	1.8	0.15110515079179704
10	2.0	0.24581016892387025
11	2.2	0.271265889948184
12	2.4000000000000004	0.27019025809620545
13	2.6	0.312472396895032
14	2.8000000000000003	0.39088534535425973
15	3.0	0.46273841405979094
16	3.2	0.526476397435449
17	3.4000000000000004	0.5716476238867616
18	3.6	0.5847104687087561
19	3.8000000000000003	0.5765012425699679
20	4.0	0.5461800973425364
21	4.2	0.5218756119835958
22	4.4	0.5210485614527418
23	4.6000000000000005	0.528876863441909
24	4.800000000000001	0.5053362751463774
25	5.0	0.4669980661693263
26	5.2	0.43390602169081033
27	5.4	0.426898863660407
28	5.6000000000000005	0.43446415913436637
29	5.800000000000001	0.4313685916309217
30	6.0	0.39587313118264106
31	6.2	0.32249491870329156
32	6.4	0.24652538583669717
33	6.6000000000000005	0.1725470121411667
34	6.800000000000001	0.09052548536113084
35	7.0	-0.006573491453385827
36	7.2	-0.10009373521124433
37	7.4	-0.17001129577560142
38	7.6000000000000005	-0.20037333896370801
39	7.800000000000001	-0.20857911851151098
40	8.0	-0.20357085651574267
41	8.200000000000001	-0.2020894976203909
42	8.4	-0.2030172792543854
43	8.6	-0.21057724392370758
44	8.8	-0.21817330923698286
45	9.0	-0.23632757582543765
46	9.200000000000001	-0.2652430009102892
47	9.4	-0.2965736924897389
48	9.600000000000001	-0.33264457446376755
49	9.8	-0.3720917007828644
50	10.0	-0.4124566572139898
51	10.200000000000001	-0.4465244024548726
52	10.4	-0.4707399075952749
53	10.600000000000001	-0.4904962422233812
54	10.8	-0.5050124859126086
55	11.0	-0.5129606900299425
56	11.200000000000001	-0.5143065731772187
57	11.4	-0.5075025442074981
58	11.600000000000001	-0.49574933096236107
59	11.8	-0.47381011008516055
60	12.0	-0.4414185064323126
61	12.200000000000001	-0.39403368461839766
62	12.4	-0.3356059011482184
63	12.600000000000001	-0.26472179850541966
64	12.8	-0.18956227441689394
65	13.0	-0.10982380441926495
66	13.200000000000001	-0.021855556935481444
67	13.4	0.06878817985931268
68	13.600000000000001	0.16002532940618533
69	13.8	0.24250347834661454
70	14.0	0.3336514529203616
71	14.200000000000001	0.41144399288352146
72	14.4	0.4952240838866954
73	14.600000000000001	0.5667936984994041
74	14.8	0.6391924728009273
75	15.0	0.7060045249290033
76	15.200000000000001	0.7659218523480172
77	15.4	0.830195746923772
78	15.600000000000001	0.8942833411632506
79	15.8	0.946195901748003
80	16.0	0.9933654821336939
81	16.2	1.0456317981677608
82	16.400000000000002	1.092541282120346
83	16.6	1.138058708200907
84	16.8	1.1844291453030393
85	17.0	1.2282144422889067
86	17.2	1.2683672624483924
87	17.400000000000002	1.3052532493439617
88	17.6	1.3487324359621353
89	17.8	1.3847677464058799
90	18.0	1.4284682551239207
91	18.2	1.4588505543772547
92	18.400000000000002	1.5036109242440483
93	18.6	1.5371006608491955
94	18.8	1.5802128605963255
95	19.0	1.6280322563670069
96	19.200000000000003	1.6767863750234882
97	19.400000000000002	1.7145365257625813
98	19.6	1.7765462942427075
99	19.8	1.8200096850656402
100	20.0	1.8783138356062397
101	20.200000000000003	1.9199950039159042
102	20.400000000000002	1.9798528645687385
103	20.6	2.0274084601117734
104	20.8	2.079713202644739
105	21.0	2.1315455402109866
106	21.200000000000003	2.1829791073829097
107	21.400000000000002	2.2185009217886953
108	21.6	2.2665420720210103
109	21.8	2.2993224366993785
110	22.0	2.324420179825542
111	22.200000000000003	2.372009180158092
112	22.400000000000002	2.3876612955962955
113	22.6	2.43182848671156
114	22.8	2.462071984800872
115	23.0	2.495882783887545
116	23.200000000000003	2.4992230193175327
117	23.400000000000002	2.5562584807174704
118	23.6	2.558406789343195
119	23.8	2.593725567797595
120	24.0	2.6230184466143642
121	24.200000000000003	2.6689655278474733
122	24.400000000000002	2.695072276422005
123	24.6	2.7134304754028995
124	24.8	2.761079768070471
125	25.0	2.8210896913529933
126	25.200000000000003	2.850981650364242
127	25.400000000000002	2.8646334832114535
128	25.6	2.9251032199385816
129	25.8	2.957643189115023
130	26.0	3.0417772201984885
131	26.200000000000003	3.044730479916688
132	26.400000000000002	3.081775786176969
133	26.6	3.086076472937082
134	26.8	3.1295312253575913
135	27.0	3.143048054648671
136	27.200000000000003	3.1924603773689326
137	27.400000000000002	3.229614795587996
138	27.6	3.2658844669669573
139	27.8	3.2956060523195094
140	28.0	3.3171017707565005
141	28.200000000000003	3.3877604263395114
142	28.400000000000002	3.4651555226797406
143	28.6	3.5283672995078916
144	28.8	3.588754253768858
145	29.0	3.654366888141689
146	29.200000000000003	3.7701034980221633
147	29.400000000000002	3.8267445131854947
148	29.6	3.9064474067639208
149	29.8	4.0433690369414865
150	30.0	4.1493624255961885
151	30.200000000000003	4.238555253037917
152	30.400000000000002	4.362106449356608
153	30.6	4.402931712488084
154	30.8	4.522907515219694
155	31.0	4.462100321916621
156	31.200000000000003	4.50684428170645
157	31.400000000000002	4.56593664562235
158	31.6	4.760326073218369
159	31.8	4.909220758682097
160	32.0	4.91572425992276
161	32.2	4.989585791311895
162	32.4	5.039596037881818
163	32.6	5.210034019877382
164	32.800000000000004	5.35886497664036
165	33.0	5.663728812377109
166	33.2	5.632738758654068
167	33.4	5.917624503163903
168	33.6	6.117971697174455
169	33.800000000000004	6.127418865579341
170	34.0	6.564472325879416
171	34.2	6.401319137965247
172	34.4	6.694200292038281
173	34.6	7.526250971970766
174	34.800000000000004	7.397615145738208
175	35.0	7.508377463220379
176	35.2	7.7366672854973535
177	35.4	8.097858433412075
178	35.6	7.5162721792936
179	35.800000000000004	8.418250187669969
180	36.0	7.990336918871515
181	36.2	8.384173629790203
182	36.4	7.470016495662598
183	36.6	7.874029782898163
184	36.800000000000004	0.0
185	37.0	8.418250189916833
186	37.2	0.0
187	37.4	0.0
188	37.6	0.0
