# Supplementary material for: Machine learning coarse-grained potentials of protein thermodynamics
Source: Nat Commun. 2023 Sep 15;14:5739. doi: 10.1038/s41467-023-41343-1 (PMC10504246; doi:10.1038/s41467-023-41343-1)
Supplement: Supplementary file 4 — Source Data [file 41467_2023_41343_MOESM4_ESM.zip › Source_data/FigureS8/bbl_multiprotein_1D_histogram_FNC.csv]

	RMSD	Energy
0	0.0	0.0
1	0.02	0.0
2	0.04	0.0
3	0.06	0.0
4	0.08	0.0
5	0.1	0.0
6	0.12	0.0
7	0.14	0.0
8	0.16	0.0
9	0.18	0.0
10	0.2	0.0
11	0.22	0.0
12	0.24	0.0
13	0.26	0.0
14	0.28	0.0
15	0.3	0.0
16	0.32	0.0
17	0.34	0.0
18	0.36	0.0
19	0.38	0.0
20	0.4	0.0
21	0.42	0.0
22	0.44	0.0
23	0.46	0.0
24	0.48	0.0
25	0.5	0.0
26	0.52	0.0
27	0.54	0.0
28	0.56	0.0
29	0.58	0.0
30	0.6	0.0
31	0.62	0.0
32	0.64	0.0
33	0.66	8.71290033071809
34	0.68	6.128533910499463
35	0.7000000000000001	4.822547816945334
36	0.72	3.956635236079389
37	0.74	2.5436902505382952
38	0.76	1.5010049674889387
39	0.78	1.1016298796030382
40	0.8	0.5478329557819804
41	0.8200000000000001	0.2684828283364925
42	0.84	0.0
43	0.86	0.10026440536108369
44	0.88	0.2838050791477074
45	0.9	1.3644692053848109
46	0.92	3.1063770375699753
47	0.9400000000000001	5.112797366250776
48	0.96	9.019586293921314
