# Supplementary material for: Machine learning coarse-grained potentials of protein thermodynamics
Source: Nat Commun. 2023 Sep 15;14:5739. doi: 10.1038/s41467-023-41343-1 (PMC10504246; doi:10.1038/s41467-023-41343-1)
Supplement: Supplementary file 4 — Source Data [file 41467_2023_41343_MOESM4_ESM.zip › Source_data/FigureS3/homeodomain_singleprotein_1D_histogram_RMSD.csv]

	RMSD	Energy
0	0.0	0.0
1	0.2	0.0
2	0.4	0.0
3	0.6000000000000001	0.0
4	0.8	0.0
5	1.0	0.0
6	1.2000000000000002	0.0
7	1.4000000000000001	0.0
8	1.6	0.0
9	1.8	0.0
10	2.0	7.410196663680876
11	2.2	4.96596952972627
12	2.4000000000000004	3.398173135077014
13	2.6	2.3306402735516145
14	2.8000000000000003	1.501129239416525
15	3.0	0.8480482408250433
16	3.2	0.38256267148814577
17	3.4000000000000004	0.0945139032463006
18	3.6	0.0
19	3.8000000000000003	0.05670372801811023
20	4.0	0.18627691181040815
21	4.2	0.31395324295375443
22	4.4	0.43061687012726446
23	4.6000000000000005	0.573517325036608
24	4.800000000000001	0.7464262450311842
25	5.0	0.9200133219090142
26	5.2	1.092195281572061
27	5.4	1.2304893087566253
28	5.6000000000000005	1.3039887745357799
29	5.800000000000001	1.3507344184067036
30	6.0	1.3719685011669676
31	6.2	1.3603711909557157
32	6.4	1.396480924846316
33	6.6000000000000005	1.4993206820871894
34	6.800000000000001	1.6582684943102037
35	7.0	1.803934727036678
36	7.2	1.9262782230389812
37	7.4	2.112447308589899
38	7.6000000000000005	2.2643740924051965
39	7.800000000000001	2.3877938103068512
40	8.0	2.5249355215786013
41	8.200000000000001	2.6603847088878934
42	8.4	2.73674947122573
43	8.6	2.920139086783072
44	8.8	3.1606806315311924
45	9.0	3.4410989216011907
46	9.200000000000001	3.822514337367081
47	9.4	4.074126334077003
48	9.600000000000001	4.33564868599282
49	9.8	4.935354361959681
50	10.0	5.225378300357901
51	10.200000000000001	5.731610867666047
52	10.4	6.165013722118736
53	10.600000000000001	7.283981825058572
54	10.8	0.0
55	11.0	0.0
56	11.200000000000001	0.0
57	11.4	0.0
58	11.600000000000001	0.0
59	11.8	0.0
60	12.0	0.0
61	12.200000000000001	0.0
62	12.4	0.0
63	12.600000000000001	0.0
64	12.8	0.0
65	13.0	0.0
66	13.200000000000001	0.0
67	13.4	0.0
68	13.600000000000001	0.0
69	13.8	0.0
70	14.0	0.0
71	14.200000000000001	0.0
72	14.4	0.0
73	14.600000000000001	0.0
74	14.8	0.0
75	15.0	0.0
76	15.200000000000001	0.0
77	15.4	0.0
78	15.600000000000001	0.0
79	15.8	0.0
80	16.0	0.0
81	16.2	0.0
82	16.400000000000002	0.0
83	16.6	0.0
84	16.8	0.0
85	17.0	0.0
86	17.2	0.0
87	17.400000000000002	0.0
88	17.6	0.0
89	17.8	0.0
90	18.0	0.0
91	18.2	0.0
92	18.400000000000002	0.0
93	18.6	0.0
94	18.8	0.0
95	19.0	0.0
96	19.200000000000003	0.0
97	19.400000000000002	0.0
98	19.6	0.0
