# Supplementary material for: Machine learning coarse-grained potentials of protein thermodynamics
Source: Nat Commun. 2023 Sep 15;14:5739. doi: 10.1038/s41467-023-41343-1 (PMC10504246; doi:10.1038/s41467-023-41343-1)
Supplement: Supplementary file 4 — Source Data [file 41467_2023_41343_MOESM4_ESM.zip › Source_data/FigureS8/wwdomain_singleprotein_1D_histogram_FNC.csv]

	RMSD	Energy
0	0.0	0.0
1	0.02	0.0
2	0.04	0.0
3	0.06	0.0
4	0.08	0.0
5	0.1	0.0
6	0.12	0.0
7	0.14	0.0
8	0.16	0.0
9	0.18	0.0
10	0.2	0.0
11	0.22	0.0
12	0.24	0.0
13	0.26	0.0
14	0.28	0.0
15	0.3	0.0
16	0.32	0.0
17	0.34	0.0
18	0.36	0.0
19	0.38	0.0
20	0.4	0.0
21	0.42	0.0
22	0.44	0.0
23	0.46	0.0
24	0.48	0.0
25	0.5	4.310787521615184
26	0.52	2.680248802895688
27	0.54	2.119088649510687
28	0.56	1.2102854098899378
29	0.58	0.9994742929253453
30	0.6	0.3007312187974022
31	0.62	0.0
32	0.64	0.2571218743129028
33	0.66	0.12543367444956505
34	0.68	0.5462326587056543
35	0.7000000000000001	1.4439401039328583
36	0.72	1.8143937603211884
37	0.74	2.867751892540604
38	0.76	3.239217383110091
39	0.78	4.107709691856641
40	0.8	4.344143529049678
41	0.8200000000000001	4.4856344792593985
42	0.84	4.728517399008628
43	0.86	4.06170904666525
44	0.88	3.4212749454691145
45	0.9	1.600928036415317
46	0.92	0.5227209339149614
47	0.9400000000000001	1.06966293327259
48	0.96	2.3733949557826253
