# Supplementary material for: Machine learning coarse-grained potentials of protein thermodynamics
Source: Nat Commun. 2023 Sep 15;14:5739. doi: 10.1038/s41467-023-41343-1 (PMC10504246; doi:10.1038/s41467-023-41343-1)
Supplement: Supplementary file 4 — Source Data [file 41467_2023_41343_MOESM4_ESM.zip › Source_data/FigureS3/proteing_multiprotein_1D_histogram_RMSD.csv]

	RMSD	Energy
0	0.0	0.0
1	0.2	0.0
2	0.4	0.0
3	0.6000000000000001	0.0
4	0.8	0.0
5	1.0	7.891220868717897
6	1.2000000000000002	4.1525989507184065
7	1.4000000000000001	2.1026738857394287
8	1.6	0.9108866883900809
9	1.8	0.3220499783019087
10	2.0	0.054778192816172286
11	2.2	0.0
12	2.4000000000000004	0.18974943800036395
13	2.6	0.5742596420448577
14	2.8000000000000003	1.0373977357977473
15	3.0	1.4255272339711607
16	3.2	1.6608863984824556
17	3.4000000000000004	1.8556792522339864
18	3.6	1.9677755018787022
19	3.8000000000000003	1.9828488472770207
20	4.0	1.939441222114443
21	4.2	1.989970922213663
22	4.4	2.075095573219095
23	4.6000000000000005	2.3852593507484423
24	4.800000000000001	2.693644516719611
25	5.0	3.0566486740322016
26	5.2	3.2345709659080057
27	5.4	3.5031213769076843
28	5.6000000000000005	3.8168132655229012
29	5.800000000000001	3.3483661783961804
30	6.0	2.918520998152438
31	6.2	2.582494668598749
32	6.4	2.2999227808433016
33	6.6000000000000005	2.1461931046646465
34	6.800000000000001	1.8726481183111747
35	7.0	1.5168319311788239
36	7.2	1.228998945454792
37	7.4	0.9547834585963109
38	7.6000000000000005	0.6672334151313373
39	7.800000000000001	0.4405614854647743
40	8.0	0.24256546741533147
41	8.200000000000001	0.01094651380466507
42	8.4	-0.19574417267385974
43	8.6	-0.35283532346458546
44	8.8	-0.5103455030015237
45	9.0	-0.6409763343749603
46	9.200000000000001	-0.7730644182768521
47	9.4	-0.8980036765813422
48	9.600000000000001	-1.0153399241597414
49	9.8	-1.104179925428346
50	10.0	-1.2008824588407092
51	10.200000000000001	-1.2730080490987945
52	10.4	-1.337298496593217
53	10.600000000000001	-1.3725950592489782
54	10.8	-1.3996480946533656
55	11.0	-1.399001717282003
56	11.200000000000001	-1.3850247328699117
57	11.4	-1.3560811538331705
58	11.600000000000001	-1.3244903626564193
59	11.8	-1.26568597691545
60	12.0	-1.2131894709451565
61	12.200000000000001	-1.161388853612768
62	12.4	-1.1116951223561822
63	12.600000000000001	-1.0593971197180836
64	12.8	-1.0092261555380881
65	13.0	-0.9502564700867875
66	13.200000000000001	-0.8863047225645596
67	13.4	-0.8310855154275365
68	13.600000000000001	-0.7556187963966372
69	13.8	-0.6837701362036369
70	14.0	-0.6065374245164145
71	14.200000000000001	-0.5303662079282311
72	14.4	-0.4431736250471307
73	14.600000000000001	-0.3547605353513371
74	14.8	-0.253362389150868
75	15.0	-0.11748564427182354
76	15.200000000000001	-0.0018871344065691466
77	15.4	0.12279715457541546
78	15.600000000000001	0.2530579162956321
79	15.8	0.40155833393787776
80	16.0	0.5663464315196651
81	16.2	0.7477919108988432
82	16.400000000000002	0.9320241394546701
83	16.6	1.1640269690777791
84	16.8	1.3587289609552966
85	17.0	1.5731783562959927
86	17.2	1.873442266221704
87	17.400000000000002	2.0868702339766503
88	17.6	2.519806466111895
89	17.8	2.769680738518216
90	18.0	3.2001286920792387
91	18.2	3.563065724680272
92	18.400000000000002	3.949057956040107
93	18.6	3.8645616248101176
94	18.8	4.219626953155721
95	19.0	4.453896737099387
96	19.200000000000003	5.372922139214053
97	19.400000000000002	5.0908079001770234
98	19.6	4.553022281761234
99	19.8	5.57279008458318
100	20.0	6.337120816603563
101	20.200000000000003	5.854915319806388
102	20.400000000000002	5.090777721346954
103	20.6	5.090791781908669
104	20.8	4.735396329266996
105	21.0	4.890591302524834
106	21.200000000000003	4.8085555928312695
107	21.400000000000002	5.3726272647732545
108	21.6	5.57272967222237
109	21.8	0.0
110	22.0	0.0
111	22.200000000000003	0.0
112	22.400000000000002	0.0
113	22.6	0.0
114	22.8	0.0
115	23.0	0.0
116	23.200000000000003	0.0
117	23.400000000000002	0.0
118	23.6	0.0
119	23.8	0.0
120	24.0	0.0
121	24.200000000000003	0.0
122	24.400000000000002	0.0
123	24.6	0.0
124	24.8	0.0
125	25.0	0.0
126	25.200000000000003	0.0
127	25.400000000000002	0.0
128	25.6	0.0
129	25.8	0.0
130	26.0	0.0
131	26.200000000000003	0.0
132	26.400000000000002	0.0
133	26.6	0.0
134	26.8	0.0
135	27.0	0.0
136	27.200000000000003	0.0
137	27.400000000000002	0.0
138	27.6	0.0
139	27.8	0.0
140	28.0	0.0
141	28.200000000000003	0.0
142	28.400000000000002	0.0
143	28.6	0.0
144	28.8	0.0
145	29.0	0.0
146	29.200000000000003	0.0
147	29.400000000000002	0.0
148	29.6	0.0
149	29.8	0.0
150	30.0	0.0
151	30.200000000000003	0.0
152	30.400000000000002	0.0
153	30.6	0.0
154	30.8	0.0
155	31.0	0.0
156	31.200000000000003	0.0
157	31.400000000000002	0.0
158	31.6	0.0
159	31.8	0.0
160	32.0	0.0
161	32.2	0.0
162	32.4	0.0
163	32.6	0.0
164	32.800000000000004	0.0
165	33.0	0.0
166	33.2	0.0
167	33.4	0.0
168	33.6	0.0
169	33.800000000000004	0.0
170	34.0	0.0
171	34.2	0.0
172	34.4	0.0
173	34.6	0.0
174	34.800000000000004	0.0
175	35.0	0.0
176	35.2	0.0
177	35.4	0.0
178	35.6	0.0
179	35.800000000000004	0.0
180	36.0	0.0
181	36.2	0.0
182	36.4	0.0
183	36.6	0.0
184	36.800000000000004	0.0
185	37.0	0.0
186	37.2	0.0
187	37.4	0.0
188	37.6	0.0
