# Supplementary material for: Machine learning coarse-grained potentials of protein thermodynamics
Source: Nat Commun. 2023 Sep 15;14:5739. doi: 10.1038/s41467-023-41343-1 (PMC10504246; doi:10.1038/s41467-023-41343-1)
Supplement: Supplementary file 4 — Source Data [file 41467_2023_41343_MOESM4_ESM.zip › Source_data/FigureS3/wwdomain_singleprotein_1D_histogram_RMSD.csv]

	RMSD	Energy
0	0.0	0.0
1	0.2	0.0
2	0.4	0.0
3	0.6000000000000001	0.0
4	0.8	0.0
5	1.0	5.052822268093747
6	1.2000000000000002	2.8161554866333187
7	1.4000000000000001	1.3408491117932309
8	1.6	0.527704687272741
9	1.8	0.13844724915628454
10	2.0	0.0
11	2.2	0.019301072360239473
12	2.4000000000000004	0.10604345057265627
13	2.6	0.14376974664122025
14	2.8000000000000003	0.23257311478745868
15	3.0	0.4527826194593876
16	3.2	0.816222819445466
17	3.4000000000000004	1.3389674340573274
18	3.6	1.9877955096730517
19	3.8000000000000003	2.733380104127218
20	4.0	3.325935927322876
21	4.2	3.506201733053916
22	4.4	3.1974045237673474
23	4.6000000000000005	2.930688103396147
24	4.800000000000001	2.692308237671997
25	5.0	2.4513702149085725
26	5.2	2.0768915475704985
27	5.4	1.7789035412393646
28	5.6000000000000005	1.577054475006186
29	5.800000000000001	1.4051509826839248
30	6.0	1.2316954171994232
31	6.2	1.0756497563241474
32	6.4	0.9452980654670234
33	6.6000000000000005	0.8133146645606353
34	6.800000000000001	0.6551917863743933
35	7.0	0.5288833221184306
36	7.2	0.389156441321608
37	7.4	0.2549615335927759
38	7.6000000000000005	0.13697636795033166
39	7.800000000000001	0.037656646181354336
40	8.0	-0.046541414160456186
41	8.200000000000001	-0.1277724839150066
42	8.4	-0.19281660892133573
43	8.6	-0.23248142468581184
44	8.8	-0.2614973396407738
45	9.0	-0.27473312128517324
46	9.200000000000001	-0.2846530667805172
47	9.4	-0.29623010050542814
48	9.600000000000001	-0.3032654880354798
49	9.8	-0.31824646213087265
50	10.0	-0.31136385702640856
51	10.200000000000001	-0.28831485177424865
52	10.4	-0.274674626614265
53	10.600000000000001	-0.23686212986582283
54	10.8	-0.1923597240032077
55	11.0	-0.14362350375522806
56	11.200000000000001	-0.08076993778346411
57	11.4	-0.0018189528470010008
58	11.600000000000001	0.07650520396466966
59	11.8	0.15280567963067446
60	12.0	0.23749286593450952
61	12.200000000000001	0.3416679115580882
62	12.4	0.4390300530529169
63	12.600000000000001	0.5528817960318321
64	12.8	0.6573225026162771
65	13.0	0.7912512912964901
66	13.200000000000001	0.9091179664304496
67	13.4	1.0419582098942484
68	13.600000000000001	1.1740297440648917
69	13.8	1.3237182636007359
70	14.0	1.486348289475672
71	14.200000000000001	1.6754776534634723
72	14.4	1.8421560528583363
73	14.600000000000001	2.0382132418469223
74	14.8	2.278171240157493
75	15.0	2.4567173639570883
76	15.200000000000001	2.6252819328048607
77	15.4	2.9850023843966835
78	15.600000000000001	3.2070406761803385
79	15.8	3.424405432899231
80	16.0	3.6492511851785387
81	16.2	4.172820446574472
82	16.400000000000002	4.4034066254564985
83	16.6	4.651392386294396
84	16.8	4.992608833335474
85	17.0	5.601743091617618
86	17.2	5.722991260789747
87	17.400000000000002	5.498617904283112
88	17.6	5.659911433986762
89	17.8	6.172856648511974
90	18.0	0.0
91	18.2	0.0
92	18.400000000000002	0.0
93	18.6	0.0
94	18.8	0.0
95	19.0	0.0
96	19.200000000000003	0.0
97	19.400000000000002	0.0
98	19.6	0.0
99	19.8	0.0
100	20.0	0.0
101	20.200000000000003	0.0
102	20.400000000000002	0.0
103	20.6	0.0
104	20.8	0.0
105	21.0	0.0
106	21.200000000000003	0.0
107	21.400000000000002	0.0
108	21.6	0.0
109	21.8	0.0
110	22.0	0.0
111	22.200000000000003	0.0
112	22.400000000000002	0.0
113	22.6	0.0
114	22.8	0.0
115	23.0	0.0
116	23.200000000000003	0.0
117	23.400000000000002	0.0
118	23.6	0.0
119	23.8	0.0
120	24.0	0.0
121	24.200000000000003	0.0
122	24.400000000000002	0.0
123	24.6	0.0
124	24.8	0.0
125	25.0	0.0
126	25.200000000000003	0.0
127	25.400000000000002	0.0
128	25.6	0.0
129	25.8	0.0
130	26.0	0.0
