# Supplementary material for: Machine learning coarse-grained potentials of protein thermodynamics
Source: Nat Commun. 2023 Sep 15;14:5739. doi: 10.1038/s41467-023-41343-1 (PMC10504246; doi:10.1038/s41467-023-41343-1)
Supplement: Supplementary file 4 — Source Data [file 41467_2023_41343_MOESM4_ESM.zip › Source_data/FigureS3/proteinb_singleprotein_1D_histogram_RMSD.csv]

	RMSD	Energy
0	0.0	0.0
1	0.2	0.0
2	0.4	0.0
3	0.6000000000000001	0.0
4	0.8	0.0
5	1.0	0.0
6	1.2000000000000002	0.0
7	1.4000000000000001	0.0
8	1.6	0.0
9	1.8	0.0
10	2.0	0.0
11	2.2	6.560835630695577
12	2.4000000000000004	4.631498517385594
13	2.6	2.678624081685866
14	2.8000000000000003	1.3824237030989825
15	3.0	0.6682070440071008
16	3.2	0.3388361671268729
17	3.4000000000000004	0.11757266109405894
18	3.6	0.0
19	3.8000000000000003	0.01196605056520182
20	4.0	0.1724541821584915
21	4.2	0.46279873606686794
22	4.4	0.8186912827878999
23	4.6000000000000005	1.0835530320765994
24	4.800000000000001	0.9789505462798995
25	5.0	0.5251104298036887
26	5.2	0.009146401233107017
27	5.4	-0.44952407433301095
28	5.6000000000000005	-0.805500222202548
29	5.800000000000001	-1.0072852190109665
30	6.0	-0.9833673893647775
31	6.2	-0.7117512510015843
32	6.4	-0.2838127566655251
33	6.6000000000000005	0.22744799675604266
34	6.800000000000001	0.829396193130621
35	7.0	1.5246682579124888
36	7.2	2.0882164743386413
37	7.4	1.8840465320359372
38	7.6000000000000005	1.1585967734171434
39	7.800000000000001	0.7805220448041289
40	8.0	0.5487801521876882
41	8.200000000000001	0.49271473176224095
42	8.4	0.6154283757550107
43	8.6	0.9396267071000386
44	8.8	1.3747621637019551
45	9.0	1.75042706552402
46	9.200000000000001	1.9413335975677002
47	9.4	2.2316266430282314
48	9.600000000000001	2.8269937640974243
49	9.8	3.6667842383313953
50	10.0	4.750154243964127
51	10.200000000000001	6.442643155911201
52	10.4	0.0
53	10.600000000000001	0.0
54	10.8	0.0
55	11.0	0.0
56	11.200000000000001	0.0
57	11.4	0.0
58	11.600000000000001	0.0
59	11.8	0.0
60	12.0	0.0
61	12.200000000000001	0.0
62	12.4	0.0
63	12.600000000000001	0.0
64	12.8	0.0
65	13.0	0.0
66	13.200000000000001	0.0
67	13.4	0.0
68	13.600000000000001	0.0
69	13.8	0.0
70	14.0	0.0
71	14.200000000000001	0.0
72	14.4	0.0
73	14.600000000000001	0.0
74	14.8	0.0
75	15.0	0.0
76	15.200000000000001	0.0
77	15.4	0.0
78	15.600000000000001	0.0
79	15.8	0.0
80	16.0	0.0
81	16.2	0.0
82	16.400000000000002	0.0
83	16.6	0.0
84	16.8	0.0
85	17.0	0.0
86	17.2	0.0
87	17.400000000000002	0.0
88	17.6	0.0
89	17.8	0.0
90	18.0	0.0
91	18.2	0.0
92	18.400000000000002	0.0
93	18.6	0.0
94	18.8	0.0
95	19.0	0.0
96	19.200000000000003	0.0
97	19.400000000000002	0.0
98	19.6	0.0
99	19.8	0.0
100	20.0	0.0
101	20.200000000000003	0.0
102	20.400000000000002	0.0
103	20.6	0.0
104	20.8	0.0
105	21.0	0.0
106	21.200000000000003	0.0
107	21.400000000000002	0.0
108	21.6	0.0
109	21.8	0.0
110	22.0	0.0
111	22.200000000000003	0.0
112	22.400000000000002	0.0
113	22.6	0.0
114	22.8	0.0
115	23.0	0.0
116	23.200000000000003	0.0
117	23.400000000000002	0.0
118	23.6	0.0
119	23.8	0.0
120	24.0	0.0
121	24.200000000000003	0.0
122	24.400000000000002	0.0
123	24.6	0.0
124	24.8	0.0
125	25.0	0.0
126	25.200000000000003	0.0
127	25.400000000000002	0.0
128	25.6	0.0
129	25.8	0.0
130	26.0	0.0
131	26.200000000000003	0.0
132	26.400000000000002	0.0
133	26.6	0.0
134	26.8	0.0
135	27.0	0.0
136	27.200000000000003	0.0
137	27.400000000000002	0.0
138	27.6	0.0
139	27.8	0.0
140	28.0	0.0
141	28.200000000000003	0.0
142	28.400000000000002	0.0
143	28.6	0.0
144	28.8	0.0
145	29.0	0.0
146	29.200000000000003	0.0
147	29.400000000000002	0.0
148	29.6	0.0
149	29.8	0.0
150	30.0	0.0
151	30.200000000000003	0.0
152	30.400000000000002	0.0
153	30.6	0.0
154	30.8	0.0
155	31.0	0.0
156	31.200000000000003	0.0
157	31.400000000000002	0.0
158	31.6	0.0
159	31.8	0.0
160	32.0	0.0
161	32.2	0.0
162	32.4	0.0
163	32.6	0.0
164	32.800000000000004	0.0
165	33.0	0.0
166	33.2	0.0
167	33.4	0.0
168	33.6	0.0
169	33.800000000000004	0.0
170	34.0	0.0
171	34.2	0.0
172	34.4	0.0
173	34.6	0.0
174	34.800000000000004	0.0
175	35.0	0.0
176	35.2	0.0
177	35.4	0.0
178	35.6	0.0
179	35.800000000000004	0.0
180	36.0	0.0
181	36.2	0.0
182	36.4	0.0
183	36.6	0.0
184	36.800000000000004	0.0
185	37.0	0.0
186	37.2	0.0
187	37.4	0.0
188	37.6	0.0
189	37.800000000000004	0.0
190	38.0	0.0
191	38.2	0.0
192	38.400000000000006	0.0
193	38.6	0.0
194	38.800000000000004	0.0
195	39.0	0.0
196	39.2	0.0
197	39.400000000000006	0.0
198	39.6	0.0
199	39.800000000000004	0.0
