# Supplementary material for: Machine learning coarse-grained potentials of protein thermodynamics
Source: Nat Commun. 2023 Sep 15;14:5739. doi: 10.1038/s41467-023-41343-1 (PMC10504246; doi:10.1038/s41467-023-41343-1)
Supplement: Supplementary file 4 — Source Data [file 41467_2023_41343_MOESM4_ESM.zip › Source_data/FigureS3/ntl9_multiprotein_1D_histogram_RMSD.csv]

	RMSD	Energy
0	0.0	0.0
1	0.2	0.0
2	0.4	0.0
3	0.6000000000000001	0.0
4	0.8	0.0
5	1.0	0.0
6	1.2000000000000002	0.0
7	1.4000000000000001	0.0
8	1.6	0.0
9	1.8	0.0
10	2.0	0.0
11	2.2	0.0
12	2.4000000000000004	6.956204065246487
13	2.6	5.628076216054251
14	2.8000000000000003	4.847002979712932
15	3.0	4.760538934173796
16	3.2	4.7388072174549
17	3.4000000000000004	4.614453627102512
18	3.6	4.218885366504945
19	3.8000000000000003	3.9634870266798803
20	4.0	3.9314199810791237
21	4.2	3.689485151363237
22	4.4	3.3599433530076186
23	4.6000000000000005	2.934341403265516
24	4.800000000000001	2.625383784730626
25	5.0	2.2925430872095345
26	5.2	2.0127562206866725
27	5.4	1.696407008348855
28	5.6000000000000005	1.4382244221191183
29	5.800000000000001	1.2738571969217365
30	6.0	1.0965609322848549
31	6.2	0.9299438404017663
32	6.4	0.781557719700799
33	6.6000000000000005	0.6615919952678762
34	6.800000000000001	0.5181621055787485
35	7.0	0.42088573628204545
36	7.2	0.3252293583449799
37	7.4	0.23875697095646564
38	7.6000000000000005	0.15363324683558904
39	7.800000000000001	0.0862544997713077
40	8.0	0.03457602283561889
41	8.200000000000001	0.011828211622911805
42	8.4	0.0
43	8.6	0.0051004683925484386
44	8.8	0.009140149638117103
45	9.0	0.018833940445028525
46	9.200000000000001	0.03264893555777088
47	9.4	0.044965201891295915
48	9.600000000000001	0.07304301349774088
49	9.8	0.11380583696193519
50	10.0	0.165427611439855
51	10.200000000000001	0.2356507535064474
52	10.4	0.33108608994497374
53	10.600000000000001	0.42783856331615167
54	10.8	0.538268300468744
55	11.0	0.6431484466117179
56	11.200000000000001	0.7732480788456947
57	11.4	0.916221852605031
58	11.600000000000001	1.0612259834626663
59	11.8	1.2144541237156101
60	12.0	1.364226437408408
61	12.200000000000001	1.5659790144338304
62	12.4	1.7263668113223525
63	12.600000000000001	1.9222202539892912
64	12.8	2.145859137398009
65	13.0	2.372976074509538
66	13.200000000000001	2.5980084908512375
67	13.4	2.7297077597668187
68	13.600000000000001	2.841876036548022
69	13.8	3.1215505820628477
70	14.0	3.2419809547471505
71	14.200000000000001	3.427747433234778
72	14.4	3.7564157545045243
73	14.600000000000001	3.8905779405732743
74	14.8	4.202812597006135
75	15.0	4.705046242813246
76	15.200000000000001	5.391710908105153
77	15.4	5.838226206383666
78	15.600000000000001	6.0862365547073445
79	15.8	7.157660864122888
80	16.0	6.193522879714754
81	16.2	6.802312925413171
82	16.400000000000002	7.439625384767553
83	16.6	0.0
84	16.8	0.0
85	17.0	0.0
86	17.2	0.0
87	17.400000000000002	0.0
88	17.6	0.0
89	17.8	0.0
90	18.0	0.0
91	18.2	0.0
92	18.400000000000002	0.0
93	18.6	0.0
94	18.8	0.0
95	19.0	0.0
96	19.200000000000003	0.0
97	19.400000000000002	0.0
98	19.6	0.0
99	19.8	0.0
100	20.0	0.0
101	20.200000000000003	0.0
102	20.400000000000002	0.0
103	20.6	0.0
104	20.8	0.0
105	21.0	0.0
106	21.200000000000003	0.0
107	21.400000000000002	0.0
108	21.6	0.0
109	21.8	0.0
110	22.0	0.0
111	22.200000000000003	0.0
112	22.400000000000002	0.0
113	22.6	0.0
114	22.8	0.0
115	23.0	0.0
116	23.200000000000003	0.0
117	23.400000000000002	0.0
118	23.6	0.0
119	23.8	0.0
120	24.0	0.0
121	24.200000000000003	0.0
122	24.400000000000002	0.0
123	24.6	0.0
124	24.8	0.0
125	25.0	0.0
126	25.200000000000003	0.0
127	25.400000000000002	0.0
128	25.6	0.0
129	25.8	0.0
130	26.0	0.0
131	26.200000000000003	0.0
132	26.400000000000002	0.0
133	26.6	0.0
134	26.8	0.0
135	27.0	0.0
136	27.200000000000003	0.0
137	27.400000000000002	0.0
138	27.6	0.0
139	27.8	0.0
140	28.0	0.0
141	28.200000000000003	0.0
142	28.400000000000002	0.0
143	28.6	0.0
144	28.8	0.0
145	29.0	0.0
146	29.200000000000003	0.0
147	29.400000000000002	0.0
148	29.6	0.0
149	29.8	0.0
150	30.0	0.0
151	30.200000000000003	0.0
152	30.400000000000002	0.0
153	30.6	0.0
154	30.8	0.0
155	31.0	0.0
156	31.200000000000003	0.0
157	31.400000000000002	0.0
158	31.6	0.0
159	31.8	0.0
160	32.0	0.0
161	32.2	0.0
162	32.4	0.0
