# Supplementary material for: Machine learning coarse-grained potentials of protein thermodynamics
Source: Nat Commun. 2023 Sep 15;14:5739. doi: 10.1038/s41467-023-41343-1 (PMC10504246; doi:10.1038/s41467-023-41343-1)
Supplement: Supplementary file 4 — Source Data [file 41467_2023_41343_MOESM4_ESM.zip › Source_data/FigureS3/bba_multiprotein_1D_histogram_RMSD.csv]

	RMSD	Energy
0	0.0	0.0
1	0.2	0.0
2	0.4	0.0
3	0.6000000000000001	0.0
4	0.8	0.0
5	1.0	0.0
6	1.2000000000000002	0.0
7	1.4000000000000001	6.256559861542104
8	1.6	4.77093310695749
9	1.8	3.233629917129214
10	2.0	2.6480522252220817
11	2.2	2.1204085919127147
12	2.4000000000000004	1.7594295369243316
13	2.6	1.419811771584162
14	2.8000000000000003	1.146936868830133
15	3.0	0.9303933663142
16	3.2	0.7056347388431288
17	3.4000000000000004	0.5936059280611613
18	3.6	0.4853942551877044
19	3.8000000000000003	0.3766052693755365
20	4.0	0.25561766941928593
21	4.2	0.18646931597097777
22	4.4	0.10742712872216859
23	4.6000000000000005	0.04563501447778413
24	4.800000000000001	0.0029405296496224234
25	5.0	0.0
26	5.2	0.0098152745359779
27	5.4	0.020842197145386394
28	5.6000000000000005	0.04753585760240736
29	5.800000000000001	0.06772189389308356
30	6.0	0.09826737597586561
31	6.2	0.09962127033851635
32	6.4	0.11278143116839313
33	6.6000000000000005	0.1181540044993033
34	6.800000000000001	0.12061187984829268
35	7.0	0.12221966992774345
36	7.2	0.13405375794918228
37	7.4	0.1620175924973196
38	7.6000000000000005	0.16593285614262043
39	7.800000000000001	0.14099293054622108
40	8.0	0.15639372752146946
41	8.200000000000001	0.15990618504824994
42	8.4	0.17490982571760247
43	8.6	0.16489813708686255
44	8.8	0.19414811696088433
45	9.0	0.24473167701180207
46	9.200000000000001	0.29459950525189477
47	9.4	0.3616329177124176
48	9.600000000000001	0.5008595406476649
49	9.8	0.6356781675075597
50	10.0	0.8683042095918544
51	10.200000000000001	1.166407429314861
52	10.4	1.6594658117138277
53	10.600000000000001	2.3312037248848907
54	10.8	3.331361635444642
55	11.0	4.7057738616159615
56	11.200000000000001	5.400997826912245
57	11.4	6.27279586424654
58	11.600000000000001	0.0
59	11.8	0.0
60	12.0	0.0
61	12.200000000000001	0.0
62	12.4	0.0
63	12.600000000000001	0.0
64	12.8	0.0
65	13.0	0.0
66	13.200000000000001	0.0
67	13.4	0.0
68	13.600000000000001	0.0
69	13.8	0.0
70	14.0	0.0
71	14.200000000000001	0.0
72	14.4	0.0
73	14.600000000000001	0.0
74	14.8	0.0
75	15.0	0.0
76	15.200000000000001	0.0
77	15.4	0.0
78	15.600000000000001	0.0
79	15.8	0.0
80	16.0	0.0
81	16.2	0.0
82	16.400000000000002	0.0
83	16.6	0.0
84	16.8	0.0
85	17.0	0.0
86	17.2	0.0
87	17.400000000000002	0.0
