# Supplementary material for: Machine learning coarse-grained potentials of protein thermodynamics
Source: Nat Commun. 2023 Sep 15;14:5739. doi: 10.1038/s41467-023-41343-1 (PMC10504246; doi:10.1038/s41467-023-41343-1)
Supplement: Supplementary file 4 — Source Data [file 41467_2023_41343_MOESM4_ESM.zip › Source_data/FigureS3/ntl9_singleprotein_1D_histogram_RMSD.csv]

	RMSD	Energy
0	0.0	0.0
1	0.2	0.0
2	0.4	6.390893406256191
3	0.6000000000000001	3.2299492309275886
4	0.8	1.5015105870792678
5	1.0	0.7310310009366977
6	1.2000000000000002	0.4097270555301166
7	1.4000000000000001	0.22294302887024303
8	1.6	0.05928748932538174
9	1.8	0.0
10	2.0	0.06674082086674087
11	2.2	0.18754591421334954
12	2.4000000000000004	0.28475127050552795
13	2.6	0.3451281986669358
14	2.8000000000000003	0.3865165604036647
15	3.0	0.38400800346904607
16	3.2	0.35229552207407
17	3.4000000000000004	0.2671129389467173
18	3.6	0.12721024014479612
19	3.8000000000000003	-0.03882685887744477
20	4.0	-0.1919589887571735
21	4.2	-0.3195513773115459
22	4.4	-0.4107373602073679
23	4.6000000000000005	-0.42476968042594243
24	4.800000000000001	-0.3761284182339794
25	5.0	-0.24306131478726414
26	5.2	-0.02997306631214686
27	5.4	0.24717080075573328
28	5.6000000000000005	0.556466408718919
29	5.800000000000001	0.8472081067712479
30	6.0	1.0379900575589334
31	6.2	1.1260729065354689
32	6.4	1.154913496596303
33	6.6000000000000005	1.139235340683308
34	6.800000000000001	1.0819485815698997
35	7.0	1.041229503929523
36	7.2	0.974307607552361
37	7.4	0.9332727572148225
38	7.6000000000000005	0.8889409754266854
39	7.800000000000001	0.8212181776941372
40	8.0	0.767630792490294
41	8.200000000000001	0.7431833677283375
42	8.4	0.7000570291332807
43	8.6	0.6543515394348406
44	8.8	0.6145854669050866
45	9.0	0.5790757349882227
46	9.200000000000001	0.5811434927808482
47	9.4	0.5886687437704311
48	9.600000000000001	0.6279380603662357
49	9.8	0.6800903865964326
50	10.0	0.7832610502390314
51	10.200000000000001	0.918300958210165
52	10.4	1.1206706979855046
53	10.600000000000001	1.330960422977433
54	10.8	1.6423833935642125
55	11.0	1.9937898802611476
56	11.200000000000001	2.3530677453475564
57	11.4	2.681375200165153
58	11.600000000000001	3.1369817947735927
59	11.8	3.461850449316392
60	12.0	3.5007708266140742
61	12.200000000000001	3.604395402919241
62	12.4	3.531434640035393
63	12.600000000000001	3.5801904166805207
64	12.8	3.6831884576206377
65	13.0	3.7787734017855272
66	13.200000000000001	3.876619589749754
67	13.4	4.004733440679026
68	13.600000000000001	4.208608051477414
69	13.8	4.475517105372439
70	14.0	4.4276542778404195
71	14.200000000000001	4.865601842788503
72	14.4	5.13539416552556
73	14.600000000000001	5.048996733128645
74	14.8	5.548366356170057
75	15.0	6.547405407731622
76	15.200000000000001	6.9020892979771995
77	15.4	6.900654376127207
78	15.600000000000001	6.547405407731622
79	15.8	6.547405407731622
80	16.0	6.703516998858477
81	16.2	6.545588063971873
82	16.400000000000002	7.180195279519438
83	16.6	0.0
84	16.8	0.0
85	17.0	0.0
86	17.2	0.0
87	17.400000000000002	0.0
88	17.6	0.0
89	17.8	0.0
90	18.0	0.0
91	18.2	0.0
92	18.400000000000002	0.0
93	18.6	0.0
94	18.8	0.0
95	19.0	0.0
96	19.200000000000003	0.0
97	19.400000000000002	0.0
98	19.6	0.0
99	19.8	0.0
100	20.0	0.0
101	20.200000000000003	0.0
102	20.400000000000002	0.0
103	20.6	0.0
104	20.8	0.0
105	21.0	0.0
106	21.200000000000003	0.0
107	21.400000000000002	0.0
108	21.6	0.0
109	21.8	0.0
110	22.0	0.0
111	22.200000000000003	0.0
112	22.400000000000002	0.0
113	22.6	0.0
114	22.8	0.0
115	23.0	0.0
116	23.200000000000003	0.0
117	23.400000000000002	0.0
118	23.6	0.0
119	23.8	0.0
120	24.0	0.0
121	24.200000000000003	0.0
122	24.400000000000002	0.0
123	24.6	0.0
124	24.8	0.0
125	25.0	0.0
126	25.200000000000003	0.0
127	25.400000000000002	0.0
128	25.6	0.0
129	25.8	0.0
130	26.0	0.0
131	26.200000000000003	0.0
132	26.400000000000002	0.0
133	26.6	0.0
134	26.8	0.0
135	27.0	0.0
136	27.200000000000003	0.0
137	27.400000000000002	0.0
138	27.6	0.0
139	27.8	0.0
140	28.0	0.0
141	28.200000000000003	0.0
142	28.400000000000002	0.0
143	28.6	0.0
144	28.8	0.0
145	29.0	0.0
146	29.200000000000003	0.0
147	29.400000000000002	0.0
148	29.6	0.0
149	29.8	0.0
150	30.0	0.0
151	30.200000000000003	0.0
152	30.400000000000002	0.0
153	30.6	0.0
154	30.8	0.0
155	31.0	0.0
156	31.200000000000003	0.0
157	31.400000000000002	0.0
158	31.6	0.0
159	31.8	0.0
160	32.0	0.0
161	32.2	0.0
162	32.4	0.0
