# Supplementary material for: Machine learning coarse-grained potentials of protein thermodynamics
Source: Nat Commun. 2023 Sep 15;14:5739. doi: 10.1038/s41467-023-41343-1 (PMC10504246; doi:10.1038/s41467-023-41343-1)
Supplement: Supplementary file 4 — Source Data [file 41467_2023_41343_MOESM4_ESM.zip › Source_data/FigureS3/ntl9_ref_1D_histogram_RMSD.csv]

	RMSD	Energy
0	0.0	0.0
1	0.2	4.249694444832022
2	0.4	0.7640210921838876
3	0.6000000000000001	0.0
4	0.8	0.11084540871278133
5	1.0	0.41907987944401
6	1.2000000000000002	0.7950655362726936
7	1.4000000000000001	1.0402896052648927
8	1.6	1.1344275941762447
9	1.8	0.9523479554574878
10	2.0	0.584321015923582
11	2.2	0.7449366919621608
12	2.4000000000000004	0.8829832646187629
13	2.6	0.9580895758529354
14	2.8000000000000003	1.0501247256716408
15	3.0	1.132523402633766
16	3.2	1.183418257189279
17	3.4000000000000004	1.1869214039865756
18	3.6	1.1644259210966565
19	3.8000000000000003	1.1082879851283953
20	4.0	1.0104360385582847
21	4.2	0.8968686958495106
22	4.4	0.805314223239739
23	4.6000000000000005	0.7181263079490041
24	4.800000000000001	0.6308818354055775
25	5.0	0.552203400250613
26	5.2	0.49640145223320387
27	5.4	0.47079548399930193
28	5.6000000000000005	0.4642755786087254
29	5.800000000000001	0.45889129531944917
30	6.0	0.43386613486877496
31	6.2	0.4149524059739639
32	6.4	0.40657063206850524
33	6.6000000000000005	0.38505943461169256
34	6.800000000000001	0.33299367113272066
35	7.0	0.25213272869086106
36	7.2	0.15204290255912317
37	7.4	0.05721597882550836
38	7.6000000000000005	-0.014807491924480286
39	7.800000000000001	-0.08521943390767182
40	8.0	-0.14010623231888605
41	8.200000000000001	-0.1766004673496632
42	8.4	-0.1937200308907395
43	8.6	-0.20613630973012562
44	8.8	-0.20816834310404062
45	9.0	-0.19102993106148772
46	9.200000000000001	-0.14516982597575256
47	9.4	-0.07203621881753917
48	9.600000000000001	0.03388755389479659
49	9.8	0.15327764847894768
50	10.0	0.2815021568234968
51	10.200000000000001	0.40587955321098834
52	10.4	0.5255837379204238
53	10.600000000000001	0.6217338654592818
54	10.8	0.7224603216250919
55	11.0	0.8057273694065038
56	11.200000000000001	0.8740360908632189
57	11.4	0.9470545903721133
58	11.600000000000001	1.0065675968720131
59	11.8	1.063059491096636
60	12.0	1.0957043799307356
61	12.200000000000001	1.1264977712596902
62	12.4	1.1589627805343345
63	12.600000000000001	1.1781329422914
64	12.8	1.201672601832803
65	13.0	1.1930636005697097
66	13.200000000000001	1.204070712356666
67	13.4	1.2146332420075423
68	13.600000000000001	1.2074914207813152
69	13.8	1.2083058083908425
70	14.0	1.2094165532766499
71	14.200000000000001	1.2058623460085736
72	14.4	1.2224969742746714
73	14.600000000000001	1.2253127359890945
74	14.8	1.243871918011817
75	15.0	1.269094461203806
76	15.200000000000001	1.296947222288855
77	15.4	1.3264752498735706
78	15.600000000000001	1.3589446341864826
79	15.8	1.4109545685972609
80	16.0	1.465314772697869
81	16.2	1.518230082321928
82	16.400000000000002	1.5867176019603824
83	16.6	1.6438622058225092
84	16.8	1.7421116473724534
85	17.0	1.8398169304701464
86	17.2	1.935164304699899
87	17.400000000000002	2.054323366261026
88	17.6	2.1806949656505403
89	17.8	2.301414233626373
90	18.0	2.4001710400088543
91	18.2	2.5268727623584053
92	18.400000000000002	2.6266457666697836
93	18.6	2.7141815932566824
94	18.8	2.8266192020710017
95	19.0	2.9179766516869448
96	19.200000000000003	2.991873380519839
97	19.400000000000002	3.1081076283346514
98	19.6	3.244258674774433
99	19.8	3.3473103706868286
100	20.0	3.4241189578475226
101	20.200000000000003	3.5636114763564826
102	20.400000000000002	3.663561124254996
103	20.6	3.7519680860298092
104	20.8	3.8738482954993287
105	21.0	3.9866748268450927
106	21.200000000000003	3.979498853632573
107	21.400000000000002	4.0197443505694155
108	21.6	4.0737459691623625
109	21.8	4.03843193320177
110	22.0	3.941230274044028
111	22.200000000000003	3.8425544162658043
112	22.400000000000002	3.748198233291934
113	22.6	3.7225271071710675
114	22.8	3.876585909201314
115	23.0	3.9902793150899987
116	23.200000000000003	4.132618090871131
117	23.400000000000002	4.389743275701589
118	23.6	4.601414537992578
119	23.8	4.8153040845284725
120	24.0	4.90866762946745
121	24.200000000000003	5.00570900126612
122	24.400000000000002	5.146419989994725
123	24.6	5.20018259822519
124	24.8	5.459313917101274
125	25.0	5.693908248080904
126	25.200000000000003	5.827148524638816
127	25.400000000000002	6.31295681109395
128	25.6	6.684779508932881
129	25.8	7.393640636734867
130	26.0	7.55581292042422
131	26.200000000000003	7.109005043057152
132	26.400000000000002	6.833471200403289
133	26.6	7.7726900497939075
134	26.8	7.121565457387381
135	27.0	7.256981620953855
136	27.200000000000003	7.195603581557046
137	27.400000000000002	7.098779361797667
138	27.6	7.390150370991117
139	27.8	7.778646187274121
140	28.0	8.150080607778147
141	28.200000000000003	7.566627756366798
142	28.400000000000002	7.273300443288391
143	28.6	7.430550182886944
144	28.8	7.844164777747994
145	29.0	0.0
146	29.200000000000003	8.200870392520171
147	29.400000000000002	7.365417824385843
148	29.6	7.988620295332152
149	29.8	0.0
150	30.0	7.397148505581237
151	30.200000000000003	8.326263537683726
152	30.400000000000002	7.980437419655437
153	30.6	0.0
154	30.8	8.632179368662715
155	31.0	7.532653813712866
156	31.200000000000003	7.844164777747994
157	31.400000000000002	7.831006118316428
158	31.6	8.150080607778147
159	31.8	7.980437419655437
160	32.0	8.200870392520171
161	32.2	0.0
162	32.4	8.326263537683726
