# Supplementary material for: Machine learning coarse-grained potentials of protein thermodynamics
Source: Nat Commun. 2023 Sep 15;14:5739. doi: 10.1038/s41467-023-41343-1 (PMC10504246; doi:10.1038/s41467-023-41343-1)
Supplement: Supplementary file 4 — Source Data [file 41467_2023_41343_MOESM4_ESM.zip › Source_data/FigureS3/proteing_singleprotein_1D_histogram_RMSD.csv]

	RMSD	Energy
0	0.0	0.0
1	0.2	0.0
2	0.4	0.0
3	0.6000000000000001	0.0
4	0.8	0.0
5	1.0	0.0
6	1.2000000000000002	6.616246695177563
7	1.4000000000000001	4.025717316375091
8	1.6	2.3522837943745967
9	1.8	1.216139794386715
10	2.0	0.5100825975684511
11	2.2	0.13296785319006338
12	2.4000000000000004	0.0
13	2.6	0.010276630287574032
14	2.8000000000000003	0.07394430583029672
15	3.0	0.22440840293460862
16	3.2	0.5449199678689093
17	3.4000000000000004	0.9881109988909008
18	3.6	1.4857176830302863
19	3.8000000000000003	1.958196191277991
20	4.0	2.3533289145431047
21	4.2	2.665678173837981
22	4.4	2.867277605862844
23	4.6000000000000005	3.0042058411426513
24	4.800000000000001	3.16216332919386
25	5.0	3.2454901821032656
26	5.2	3.4271923505552375
27	5.4	3.504666901208801
28	5.6000000000000005	3.514504697354994
29	5.800000000000001	3.4425074050009083
30	6.0	3.4018398710548308
31	6.2	3.3228587898271633
32	6.4	3.2406456765410336
33	6.6000000000000005	3.1111658659267243
34	6.800000000000001	2.99556906444382
35	7.0	2.8410694367151064
36	7.2	2.709945062527651
37	7.4	2.575873019051063
38	7.6000000000000005	2.407316702107782
39	7.800000000000001	2.259652657532797
40	8.0	2.1441732209934274
41	8.200000000000001	2.0277225213184122
42	8.4	1.8970837234535851
43	8.6	1.8091707004224498
44	8.8	1.7224627334992855
45	9.0	1.655401639713265
46	9.200000000000001	1.5932820208901972
47	9.4	1.5575319592313452
48	9.600000000000001	1.5341463791007897
49	9.8	1.5137292779389429
50	10.0	1.5081146599770816
51	10.200000000000001	1.5050175022593781
52	10.4	1.500006043932662
53	10.600000000000001	1.4945250445240896
54	10.8	1.502851093452646
55	11.0	1.5093842963570376
56	11.200000000000001	1.5134837877710061
57	11.4	1.531995989642036
58	11.600000000000001	1.5659291222725409
59	11.8	1.6012556367324526
60	12.0	1.6456874773314922
61	12.200000000000001	1.7053472110836194
62	12.4	1.7669067100415947
63	12.600000000000001	1.8449232150004318
64	12.8	1.940336498220372
65	13.0	2.0614594875780554
66	13.200000000000001	2.2155429061559033
67	13.4	2.3966377029216304
68	13.600000000000001	2.584189668758286
69	13.8	2.811251481651989
70	14.0	3.0930632841267314
71	14.200000000000001	3.402018180495839
72	14.4	3.7177439338840625
73	14.600000000000001	3.9737920898260946
74	14.8	4.3833486690455885
75	15.0	4.616282618475776
76	15.200000000000001	4.958167326586281
77	15.4	5.229656363557041
78	15.600000000000001	5.658510640834046
79	15.8	6.077630861707197
80	16.0	6.778034613026771
81	16.2	6.742781456768497
82	16.400000000000002	7.297998752747467
83	16.6	8.061676010518982
84	16.8	7.861981948046153
85	17.0	8.061293726777128
86	17.2	8.061642523061481
87	17.400000000000002	8.825750979421986
88	17.6	0.0
89	17.8	0.0
90	18.0	0.0
91	18.2	0.0
92	18.400000000000002	0.0
93	18.6	0.0
94	18.8	0.0
95	19.0	0.0
96	19.200000000000003	0.0
97	19.400000000000002	0.0
98	19.6	0.0
99	19.8	0.0
100	20.0	0.0
101	20.200000000000003	0.0
102	20.400000000000002	0.0
103	20.6	0.0
104	20.8	0.0
105	21.0	0.0
106	21.200000000000003	0.0
107	21.400000000000002	0.0
108	21.6	0.0
109	21.8	0.0
110	22.0	0.0
111	22.200000000000003	0.0
112	22.400000000000002	0.0
113	22.6	0.0
114	22.8	0.0
115	23.0	0.0
116	23.200000000000003	0.0
117	23.400000000000002	0.0
118	23.6	0.0
119	23.8	0.0
120	24.0	0.0
121	24.200000000000003	0.0
122	24.400000000000002	0.0
123	24.6	0.0
124	24.8	0.0
125	25.0	0.0
126	25.200000000000003	0.0
127	25.400000000000002	0.0
128	25.6	0.0
129	25.8	0.0
130	26.0	0.0
131	26.200000000000003	0.0
132	26.400000000000002	0.0
133	26.6	0.0
134	26.8	0.0
135	27.0	0.0
136	27.200000000000003	0.0
137	27.400000000000002	0.0
138	27.6	0.0
139	27.8	0.0
140	28.0	0.0
141	28.200000000000003	0.0
142	28.400000000000002	0.0
143	28.6	0.0
144	28.8	0.0
145	29.0	0.0
146	29.200000000000003	0.0
147	29.400000000000002	0.0
148	29.6	0.0
149	29.8	0.0
150	30.0	0.0
151	30.200000000000003	0.0
152	30.400000000000002	0.0
153	30.6	0.0
154	30.8	0.0
155	31.0	0.0
156	31.200000000000003	0.0
157	31.400000000000002	0.0
158	31.6	0.0
159	31.8	0.0
160	32.0	0.0
161	32.2	0.0
162	32.4	0.0
163	32.6	0.0
164	32.800000000000004	0.0
165	33.0	0.0
166	33.2	0.0
167	33.4	0.0
168	33.6	0.0
169	33.800000000000004	0.0
170	34.0	0.0
171	34.2	0.0
172	34.4	0.0
173	34.6	0.0
174	34.800000000000004	0.0
175	35.0	0.0
176	35.2	0.0
177	35.4	0.0
178	35.6	0.0
179	35.800000000000004	0.0
180	36.0	0.0
181	36.2	0.0
182	36.4	0.0
183	36.6	0.0
184	36.800000000000004	0.0
185	37.0	0.0
186	37.2	0.0
187	37.4	0.0
188	37.6	0.0
