# Supplementary material for: Machine learning coarse-grained potentials of protein thermodynamics
Source: Nat Commun. 2023 Sep 15;14:5739. doi: 10.1038/s41467-023-41343-1 (PMC10504246; doi:10.1038/s41467-023-41343-1)
Supplement: Supplementary file 4 — Source Data [file 41467_2023_41343_MOESM4_ESM.zip › Source_data/FigureS3/bbl_multiprotein_1D_histogram_RMSD.csv]

	RMSD	Energy
0	0.0	0.0
1	0.2	0.0
2	0.4	0.0
3	0.6000000000000001	0.0
4	0.8	0.0
5	1.0	0.0
6	1.2000000000000002	0.0
7	1.4000000000000001	0.0
8	1.6	0.0
9	1.8	5.520940982286608
10	2.0	3.8125001538834336
11	2.2	2.7898966033918695
12	2.4000000000000004	1.9845353585257015
13	2.6	1.4252915369628019
14	2.8000000000000003	1.0427064007225746
15	3.0	0.7573004811609689
16	3.2	0.568530235306289
17	3.4000000000000004	0.4340757702612245
18	3.6	0.3519323593523352
19	3.8000000000000003	0.26697091263236156
20	4.0	0.18361278349665375
21	4.2	0.10607505184046408
22	4.4	0.03251808929173347
23	4.6000000000000005	0.016493434653698097
24	4.800000000000001	0.0019036805070031296
25	5.0	0.0
26	5.2	0.035050890992913204
27	5.4	0.10090892991672759
28	5.6000000000000005	0.1973652204359301
29	5.800000000000001	0.3194272086410617
30	6.0	0.45031090609046515
31	6.2	0.6084217947535872
32	6.4	0.7641560384901718
33	6.6000000000000005	0.9002424457791672
34	6.800000000000001	1.0143398485131554
35	7.0	1.1286383564485531
36	7.2	1.217723684502506
37	7.4	1.2821615770459893
38	7.6000000000000005	1.3415510345844632
39	7.800000000000001	1.395425537784573
40	8.0	1.4661598860358769
41	8.200000000000001	1.54086752019912
42	8.4	1.602312130126909
43	8.6	1.721923601813698
44	8.8	1.8009989248439475
45	9.0	1.8764932706422874
46	9.200000000000001	2.0145096084253975
47	9.4	2.151025611773448
48	9.600000000000001	2.283160641932933
49	9.8	2.520397448515973
50	10.0	2.644271150223205
51	10.200000000000001	2.936714053781783
52	10.4	3.1716661320548396
53	10.600000000000001	3.360144293566216
54	10.8	3.579247363430734
55	11.0	3.966061112762784
56	11.200000000000001	4.1507467798850834
57	11.4	4.073504070419453
58	11.600000000000001	4.23761276171271
59	11.8	4.439794897432586
60	12.0	4.717767032279044
61	12.200000000000001	4.985200460912443
62	12.4	5.4816949177837
63	12.600000000000001	6.236675262946575
64	12.8	7.665344919092174
65	13.0	0.0
66	13.200000000000001	0.0
67	13.4	0.0
68	13.600000000000001	0.0
69	13.8	0.0
70	14.0	0.0
71	14.200000000000001	0.0
72	14.4	0.0
73	14.600000000000001	0.0
74	14.8	0.0
75	15.0	0.0
76	15.200000000000001	0.0
77	15.4	0.0
78	15.600000000000001	0.0
79	15.8	0.0
80	16.0	0.0
81	16.2	0.0
82	16.400000000000002	0.0
83	16.6	0.0
84	16.8	0.0
85	17.0	0.0
86	17.2	0.0
87	17.400000000000002	0.0
88	17.6	0.0
89	17.8	0.0
90	18.0	0.0
91	18.2	0.0
92	18.400000000000002	0.0
93	18.6	0.0
94	18.8	0.0
95	19.0	0.0
96	19.200000000000003	0.0
97	19.400000000000002	0.0
98	19.6	0.0
99	19.8	0.0
100	20.0	0.0
101	20.200000000000003	0.0
102	20.400000000000002	0.0
103	20.6	0.0
104	20.8	0.0
105	21.0	0.0
106	21.200000000000003	0.0
107	21.400000000000002	0.0
108	21.6	0.0
109	21.8	0.0
110	22.0	0.0
111	22.200000000000003	0.0
112	22.400000000000002	0.0
113	22.6	0.0
