# Supplementary material for: Machine learning coarse-grained potentials of protein thermodynamics
Source: Nat Commun. 2023 Sep 15;14:5739. doi: 10.1038/s41467-023-41343-1 (PMC10504246; doi:10.1038/s41467-023-41343-1)
Supplement: Supplementary file 4 — Source Data [file 41467_2023_41343_MOESM4_ESM.zip › Source_data/FigureS3/homeodomain_multiprotein_1D_histogram_RMSD.csv]

	RMSD	Energy
0	0.0	0.0
1	0.2	0.0
2	0.4	0.0
3	0.6000000000000001	0.0
4	0.8	0.0
5	1.0	0.0
6	1.2000000000000002	0.0
7	1.4000000000000001	6.145293326743852
8	1.6	3.430800534893857
9	1.8	1.4979551098885882
10	2.0	0.37665043995734065
11	2.2	0.0
12	2.4000000000000004	0.22009545052051063
13	2.6	0.8575788235033275
14	2.8000000000000003	1.682737305067718
15	3.0	2.502403668260946
16	3.2	3.25184362716503
17	3.4000000000000004	3.8559689839652305
18	3.6	4.433439415544193
19	3.8000000000000003	4.7809510546739435
20	4.0	5.135494486162898
21	4.2	5.204566261940997
22	4.4	5.122478291761582
23	4.6000000000000005	5.083695946354018
24	4.800000000000001	5.250108626718854
25	5.0	5.300822769375872
26	5.2	5.186516801310335
27	5.4	5.288847463479118
28	5.6000000000000005	5.206988906068521
29	5.800000000000001	5.321781573003785
30	6.0	5.70303378664347
31	6.2	6.326144501793861
32	6.4	6.442760279841027
33	6.6000000000000005	7.215865676468075
34	6.800000000000001	7.683693381046223
35	7.0	8.345623767388423
36	7.2	0.0
37	7.4	0.0
38	7.6000000000000005	0.0
39	7.800000000000001	0.0
40	8.0	0.0
41	8.200000000000001	0.0
42	8.4	0.0
43	8.6	0.0
44	8.8	0.0
45	9.0	0.0
46	9.200000000000001	0.0
47	9.4	0.0
48	9.600000000000001	0.0
49	9.8	0.0
50	10.0	0.0
51	10.200000000000001	0.0
52	10.4	0.0
53	10.600000000000001	0.0
54	10.8	0.0
55	11.0	0.0
56	11.200000000000001	0.0
57	11.4	0.0
58	11.600000000000001	0.0
59	11.8	0.0
60	12.0	0.0
61	12.200000000000001	0.0
62	12.4	0.0
63	12.600000000000001	0.0
64	12.8	0.0
65	13.0	0.0
66	13.200000000000001	0.0
67	13.4	0.0
68	13.600000000000001	0.0
69	13.8	0.0
70	14.0	0.0
71	14.200000000000001	0.0
72	14.4	0.0
73	14.600000000000001	0.0
74	14.8	0.0
75	15.0	0.0
76	15.200000000000001	0.0
77	15.4	0.0
78	15.600000000000001	0.0
79	15.8	0.0
80	16.0	0.0
81	16.2	0.0
82	16.400000000000002	0.0
83	16.6	0.0
84	16.8	0.0
85	17.0	0.0
86	17.2	0.0
87	17.400000000000002	0.0
88	17.6	0.0
89	17.8	0.0
90	18.0	0.0
91	18.2	0.0
92	18.400000000000002	0.0
93	18.6	0.0
94	18.8	0.0
95	19.0	0.0
96	19.200000000000003	0.0
97	19.400000000000002	0.0
98	19.6	0.0
