# Supplementary material for: Machine learning coarse-grained potentials of protein thermodynamics
Source: Nat Commun. 2023 Sep 15;14:5739. doi: 10.1038/s41467-023-41343-1 (PMC10504246; doi:10.1038/s41467-023-41343-1)
Supplement: Supplementary file 4 — Source Data [file 41467_2023_41343_MOESM4_ESM.zip › Source_data/FigureS3/chignolin_multiprotein_1D_histogram_RMSD.csv]

	RMSD	Energy
0	0.0	0.0
1	0.2	1.960555562694399
2	0.4	0.38120552048400597
3	0.6000000000000001	0.0
4	0.8	0.11261394374794473
5	1.0	0.4174915006776159
6	1.2000000000000002	0.6143909092047033
7	1.4000000000000001	0.31492466464575564
8	1.6	-0.35703092557491767
9	1.8	-0.3530405861576962
10	2.0	-0.037371128918649354
11	2.2	0.15675695418153893
12	2.4000000000000004	0.16569910638401675
13	2.6	0.024954233508783345
14	2.8000000000000003	0.06052936646868603
15	3.0	0.3287108865605854
16	3.2	0.7287632756060015
17	3.4000000000000004	1.1857054676914434
18	3.6	1.5957392823841
19	3.8000000000000003	1.957891316380204
20	4.0	2.290971487882859
21	4.2	2.49256106512059
22	4.4	2.6354763590115224
23	4.6000000000000005	2.8170181235104566
24	4.800000000000001	3.073705865727786
25	5.0	3.2297231886538658
26	5.2	3.24270612948133
27	5.4	3.431128576733599
28	5.6000000000000005	3.520230037347144
29	5.800000000000001	3.756095627112934
30	6.0	3.9101169953869293
31	6.2	3.995620406499111
32	6.4	4.139517304055839
33	6.6000000000000005	4.7156280620136295
34	6.800000000000001	4.928028025130582
35	7.0	4.85728290767368
36	7.2	5.095827044667732
37	7.4	5.577990183912501
38	7.6000000000000005	6.281534383879086
39	7.800000000000001	6.481658425687379
40	8.0	0.0
41	8.200000000000001	0.0
42	8.4	0.0
