# Supplementary material for: Machine learning coarse-grained potentials of protein thermodynamics
Source: Nat Commun. 2023 Sep 15;14:5739. doi: 10.1038/s41467-023-41343-1 (PMC10504246; doi:10.1038/s41467-023-41343-1)
Supplement: Supplementary file 4 — Source Data [file 41467_2023_41343_MOESM4_ESM.zip › Source_data/FigureS3/lambda_ref_1D_histogram_RMSD.csv]

	RMSD	Energy
0	0.0	0.0
1	0.2	0.0
2	0.4	0.0
3	0.6000000000000001	0.0
4	0.8	6.823648957781986
5	1.0	5.34459459063176
6	1.2000000000000002	4.403548226926206
7	1.4000000000000001	3.7872070037111283
8	1.6	3.3384201248874583
9	1.8	2.940335120322149
10	2.0	2.5411543967684582
11	2.2	2.130833589775758
12	2.4000000000000004	1.8156561206152126
13	2.6	1.5474770663943092
14	2.8000000000000003	1.3003277155592523
15	3.0	1.1146845665823426
16	3.2	0.9324437192328947
17	3.4000000000000004	0.7693629213072527
18	3.6	0.6372659458158094
19	3.8000000000000003	0.5350006540662003
20	4.0	0.44326766239777254
21	4.2	0.3552548567350926
22	4.4	0.2590557569219492
23	4.6000000000000005	0.16400110345397417
24	4.800000000000001	0.0942460976975275
25	5.0	0.04204659135883401
26	5.2	0.0131920617907389
27	5.4	0.004928946083525081
28	5.6000000000000005	0.004359396296063133
29	5.800000000000001	0.0
30	6.0	-0.013206606437073592
31	6.2	-0.03742808732446317
32	6.4	-0.08308710819142923
33	6.6000000000000005	-0.13992859854615797
34	6.800000000000001	-0.18679139955148585
35	7.0	-0.2359066980709355
36	7.2	-0.27891760384620295
37	7.4	-0.32259860962472575
38	7.6000000000000005	-0.3577468951602875
39	7.800000000000001	-0.4027136543049112
40	8.0	-0.44840283457644164
41	8.200000000000001	-0.5158985974130049
42	8.4	-0.5801969855191532
43	8.6	-0.6482503292404712
44	8.8	-0.7007301241540868
45	9.0	-0.7415326625712516
46	9.200000000000001	-0.7780863459333515
47	9.4	-0.8164740147835597
48	9.600000000000001	-0.8604995390549722
49	9.8	-0.8931347174805252
50	10.0	-0.9208315608681114
51	10.200000000000001	-0.9378488782442036
52	10.4	-0.9576178356420411
53	10.600000000000001	-0.9801827005561146
54	10.8	-0.9951110313544148
55	11.0	-1.0170668281419923
56	11.200000000000001	-1.0418148557966638
57	11.4	-1.0593944403480193
58	11.600000000000001	-1.0673446537920572
59	11.8	-1.0776545853684518
60	12.0	-1.0846371266216912
61	12.200000000000001	-1.081440961879787
62	12.4	-1.0646321164636787
63	12.600000000000001	-1.0440862268793467
64	12.8	-1.004533482837024
65	13.0	-0.9652867991920423
66	13.200000000000001	-0.9097268349795211
67	13.4	-0.8466455177050443
68	13.600000000000001	-0.7720519774619621
69	13.8	-0.6870526356802005
70	14.0	-0.593154240886592
71	14.200000000000001	-0.4849557147863179
72	14.4	-0.37474582038847354
73	14.600000000000001	-0.2602180930762589
74	14.8	-0.1298546958762952
75	15.0	-0.008541132545610218
76	15.200000000000001	0.1128446877227942
77	15.4	0.23440913007471553
78	15.600000000000001	0.3348518628981844
79	15.8	0.45201692609149396
80	16.0	0.5370975944104653
81	16.2	0.6450885686647182
82	16.400000000000002	0.7350753792892843
83	16.6	0.8214802634714787
84	16.8	0.8920091838848379
85	17.0	0.9727445486570404
86	17.2	1.0527342886282616
87	17.400000000000002	1.111945550243785
88	17.6	1.1827209379169432
89	17.8	1.2407203349238833
90	18.0	1.288352406242005
91	18.2	1.311370654541796
92	18.400000000000002	1.3706518109778447
93	18.6	1.4216923981331289
94	18.8	1.4805843356808694
95	19.0	1.5035875120554307
96	19.200000000000003	1.5760675105566129
97	19.400000000000002	1.6294677893388274
98	19.6	1.653636495169484
99	19.8	1.6996692164204414
100	20.0	1.7302537464281083
101	20.200000000000003	1.7573175887667585
102	20.400000000000002	1.796742640060831
103	20.6	1.828161059011017
104	20.8	1.841343144077144
105	21.0	1.935995819418511
106	21.200000000000003	1.9258198328502492
107	21.400000000000002	1.9856071856489514
108	21.6	2.0417521651257835
109	21.8	2.0573543921333637
110	22.0	2.1085120923489233
111	22.200000000000003	2.1430619755792093
112	22.400000000000002	2.1612860330031083
113	22.6	2.2074133142056955
114	22.8	2.222326695599998
115	23.0	2.2584855493623612
116	23.200000000000003	2.2950777522877353
117	23.400000000000002	2.376571022936675
118	23.6	2.3431283504255536
119	23.8	2.35431075097764
120	24.0	2.420119906960963
121	24.200000000000003	2.4156226846043114
122	24.400000000000002	2.4118490711009875
123	24.6	2.414316666284107
124	24.8	2.422226108832013
125	25.0	2.4636294895606667
126	25.200000000000003	2.484583614256185
127	25.400000000000002	2.471252705974437
128	25.6	2.502821912581492
129	25.8	2.535927098109405
130	26.0	2.5501675384146285
131	26.200000000000003	2.5597546095739645
132	26.400000000000002	2.5632528555414043
133	26.6	2.5554948481790745
134	26.8	2.632705478997396
135	27.0	2.6735536460623557
136	27.200000000000003	2.638106772866771
137	27.400000000000002	2.6489406863179394
138	27.6	2.6577605404799605
139	27.8	2.7199496395421185
140	28.0	2.728439691673202
141	28.200000000000003	2.736925039727613
142	28.400000000000002	2.796044927862213
143	28.6	2.8109475687347634
144	28.8	2.8142070252676668
145	29.0	2.8045567242460496
146	29.200000000000003	2.8756782886034373
147	29.400000000000002	2.8953143542772675
148	29.6	2.962492502786916
149	29.8	2.953302223043967
150	30.0	2.97788210566415
151	30.200000000000003	3.020781323608793
152	30.400000000000002	3.067260868089326
153	30.6	3.038089632942632
154	30.8	3.1792909998365984
155	31.0	3.172692420319125
156	31.200000000000003	3.2016898759767494
157	31.400000000000002	3.3769010416679404
158	31.6	3.3572692681230976
159	31.8	3.400976561866599
160	32.0	3.412643945850941
161	32.2	3.3760410493659267
162	32.4	3.364669873701931
163	32.6	3.2837325083000666
164	32.800000000000004	3.426791949826103
165	33.0	3.38256171469554
166	33.2	3.356103196496294
167	33.4	3.388813414780459
168	33.6	3.459757349320721
169	33.800000000000004	3.5508176832260134
170	34.0	3.69807173175888
171	34.2	3.6539360814232307
172	34.4	3.7226102665561744
173	34.6	3.6972615135761724
174	34.800000000000004	3.779358980818957
175	35.0	3.6989868088709272
176	35.2	3.781396288403861
177	35.4	3.7305404258221078
178	35.6	3.8419224459614782
179	35.800000000000004	3.8763902666017582
180	36.0	3.926010516134575
181	36.2	3.8775907134734613
182	36.4	3.999342787346648
183	36.6	3.9654371320327044
184	36.800000000000004	3.9391782381686857
185	37.0	4.059950071524451
186	37.2	3.9732198782394814
187	37.4	4.016968152022022
188	37.6	4.113391335442235
189	37.800000000000004	4.108497907893574
190	38.0	4.0804468410711126
191	38.2	4.099529246383092
192	38.400000000000006	4.166200526413866
193	38.6	4.218558215272276
194	38.800000000000004	4.376471957027967
195	39.0	4.330622433073095
196	39.2	4.321507128106174
197	39.400000000000006	4.42706653479262
198	39.6	4.3984428586764635
199	39.800000000000004	4.4920980849009355
200	40.0	4.3810325870777875
201	40.2	4.542638450884853
202	40.400000000000006	4.569394736057314
203	40.6	4.701999680244106
204	40.800000000000004	4.71348387099797
205	41.0	4.755291392144393
206	41.2	4.867266394745002
207	41.400000000000006	4.983591471722431
208	41.6	5.211068586034188
209	41.800000000000004	5.322426672662573
210	42.0	5.551963143906096
211	42.2	5.480338211922323
212	42.400000000000006	5.699257923534721
213	42.6	5.878792917271164
214	42.800000000000004	6.037356040323534
215	43.0	5.80945667351612
216	43.2	6.464555638769225
217	43.400000000000006	6.259412277493755
218	43.6	6.203005824537498
219	43.800000000000004	6.59746163787253
220	44.0	0.0
221	44.2	6.7752030052801695
222	44.400000000000006	8.14143702941858
223	44.6	0.0
224	44.800000000000004	0.0
