# Supplementary material for: Machine learning coarse-grained potentials of protein thermodynamics
Source: Nat Commun. 2023 Sep 15;14:5739. doi: 10.1038/s41467-023-41343-1 (PMC10504246; doi:10.1038/s41467-023-41343-1)
Supplement: Supplementary file 4 — Source Data [file 41467_2023_41343_MOESM4_ESM.zip › Source_data/FigureS3/bbl_singleprotein_1D_histogram_RMSD.csv]

	RMSD	Energy
0	0.0	0.0
1	0.2	0.0
2	0.4	0.0
3	0.6000000000000001	0.0
4	0.8	0.0
5	1.0	0.0
6	1.2000000000000002	0.0
7	1.4000000000000001	0.0
8	1.6	0.0
9	1.8	5.985702004997387
10	2.0	4.264393937113678
11	2.2	3.0848580896228754
12	2.4000000000000004	2.169967191643748
13	2.6	1.4436957453282164
14	2.8000000000000003	0.8849364658717395
15	3.0	0.5074795206109907
16	3.2	0.2492404347371365
17	3.4000000000000004	0.08559206000906427
18	3.6	0.007498379682616749
19	3.8000000000000003	0.0
20	4.0	0.05342469786542328
21	4.2	0.1499205786470322
22	4.4	0.2871364828035402
23	4.6000000000000005	0.4366444929505442
24	4.800000000000001	0.5904980946788198
25	5.0	0.7448565230018058
26	5.2	0.8985672540294393
27	5.4	1.0548923923409232
28	5.6000000000000005	1.1981481230764863
29	5.800000000000001	1.3175934103561424
30	6.0	1.4869907987626287
31	6.2	1.6380491322923523
32	6.4	1.7902181116731746
33	6.6000000000000005	1.9266684220383445
34	6.800000000000001	2.087697645461712
35	7.0	2.228363260552036
36	7.2	2.352123709852075
37	7.4	2.4632227938474154
38	7.6000000000000005	2.568719200597375
39	7.800000000000001	2.677617285935193
40	8.0	2.8074627773935363
41	8.200000000000001	2.8176967995732234
42	8.4	2.842287066635354
43	8.6	2.875816971768175
44	8.8	2.8174804100118713
45	9.0	2.7585015006034603
46	9.200000000000001	2.6498524094408342
47	9.4	2.5867459321526614
48	9.600000000000001	2.51547864012261
49	9.8	2.4159319532453276
50	10.0	2.285161520229424
51	10.200000000000001	2.2404833691579844
52	10.4	2.293548612734856
53	10.600000000000001	2.4718837058264844
54	10.8	2.7551125367738485
55	11.0	3.1313524202151966
56	11.200000000000001	3.5484785561525207
57	11.4	4.014586156004019
58	11.600000000000001	4.353877508499383
59	11.8	4.814124460543238
60	12.0	4.985655426075173
61	12.200000000000001	5.452332034244723
62	12.4	6.815098890252457
63	12.600000000000001	7.934201552246733
64	12.8	7.652191855904945
65	13.0	0.0
66	13.200000000000001	0.0
67	13.4	0.0
68	13.600000000000001	0.0
69	13.8	0.0
70	14.0	0.0
71	14.200000000000001	0.0
72	14.4	0.0
73	14.600000000000001	0.0
74	14.8	0.0
75	15.0	0.0
76	15.200000000000001	0.0
77	15.4	0.0
78	15.600000000000001	0.0
79	15.8	0.0
80	16.0	0.0
81	16.2	0.0
82	16.400000000000002	0.0
83	16.6	0.0
84	16.8	0.0
85	17.0	0.0
86	17.2	0.0
87	17.400000000000002	0.0
88	17.6	0.0
89	17.8	0.0
90	18.0	0.0
91	18.2	0.0
92	18.400000000000002	0.0
93	18.6	0.0
94	18.8	0.0
95	19.0	0.0
96	19.200000000000003	0.0
97	19.400000000000002	0.0
98	19.6	0.0
99	19.8	0.0
100	20.0	0.0
101	20.200000000000003	0.0
102	20.400000000000002	0.0
103	20.6	0.0
104	20.8	0.0
105	21.0	0.0
106	21.200000000000003	0.0
107	21.400000000000002	0.0
108	21.6	0.0
109	21.8	0.0
110	22.0	0.0
111	22.200000000000003	0.0
112	22.400000000000002	0.0
113	22.6	0.0
