# Supplementary material for: Machine learning coarse-grained potentials of protein thermodynamics
Source: Nat Commun. 2023 Sep 15;14:5739. doi: 10.1038/s41467-023-41343-1 (PMC10504246; doi:10.1038/s41467-023-41343-1)
Supplement: Supplementary file 4 — Source Data [file 41467_2023_41343_MOESM4_ESM.zip › Source_data/FigureS8/chignolin_ref_1D_histogram_FNC.csv]

	RMSD	Energy
0	0.0	0.0
1	0.04	0.0
2	0.08	0.0
3	0.12	0.0
4	0.16	0.0
5	0.2	0.0
6	0.24	0.0
7	0.28	0.0
8	0.32	0.0
9	0.36	0.0
10	0.4	0.0
11	0.44	0.0
12	0.48	0.0
13	0.52	0.0
14	0.56	0.0
15	0.6	0.22255353643922451
16	0.64	0.531589502337955
17	0.68	0.8624963974233238
18	0.72	0.48638618241958265
19	0.76	1.496654471318417
20	0.8	1.6408066689531349
21	0.84	1.6226244887301697
22	0.88	1.6832611964521633
23	0.92	1.4173222342811282
