# Supplementary material for: Machine learning coarse-grained potentials of protein thermodynamics
Source: Nat Commun. 2023 Sep 15;14:5739. doi: 10.1038/s41467-023-41343-1 (PMC10504246; doi:10.1038/s41467-023-41343-1)
Supplement: Supplementary file 4 — Source Data [file 41467_2023_41343_MOESM4_ESM.zip › Source_data/FigureS3/villin_ref_1D_histogram_RMSD.csv]

	RMSD	Energy
0	0.0	0.0
1	0.2	0.0
2	0.4	4.756753214154985
3	0.6000000000000001	2.3138122776329366
4	0.8	0.7646364120812795
5	1.0	0.14236251932644414
6	1.2000000000000002	0.016795146460498064
7	1.4000000000000001	0.0
8	1.6	0.020766169261892415
9	1.8	0.07261323029647053
10	2.0	0.16744385889787575
11	2.2	0.284541622022134
12	2.4000000000000004	0.3883396229805633
13	2.6	0.4903551854605355
14	2.8000000000000003	0.550807450874403
15	3.0	0.6503448664415223
16	3.2	0.7054634374283176
17	3.4000000000000004	0.7086394099896757
18	3.6	0.7068464303506098
19	3.8000000000000003	0.7345497900269592
20	4.0	0.7910378776849185
21	4.2	0.8448901665880487
22	4.4	0.8831329363257794
23	4.6000000000000005	0.9110601773426416
24	4.800000000000001	0.9146015769307775
25	5.0	0.9200432920618518
26	5.2	0.920922419526762
27	5.4	0.921687738840766
28	5.6000000000000005	0.9084523636191606
29	5.800000000000001	0.890059181036466
30	6.0	0.8716217364492137
31	6.2	0.8322264808024622
32	6.4	0.8119594333849823
33	6.6000000000000005	0.7995557475212923
34	6.800000000000001	0.785690172264213
35	7.0	0.79760836679329
36	7.2	0.816056099738
37	7.4	0.8636509763177568
38	7.6000000000000005	0.9408159151391751
39	7.800000000000001	1.020873443702803
40	8.0	1.1230924330602285
41	8.200000000000001	1.2293899807328996
42	8.4	1.345642960514768
43	8.6	1.4805927209210752
44	8.8	1.6020184032117428
45	9.0	1.7225896379092107
46	9.200000000000001	1.8538021246463006
47	9.4	1.991505938776902
48	9.600000000000001	2.135137592250007
49	9.8	2.2746384848634498
50	10.0	2.3898506590321302
51	10.200000000000001	2.5133819899136896
52	10.4	2.6361999710056034
53	10.600000000000001	2.728952415912765
54	10.8	2.844608687514887
55	11.0	2.9227437732334836
56	11.200000000000001	3.01582204225898
57	11.4	3.09556125755548
58	11.600000000000001	3.196888007124061
59	11.8	3.2646022124582417
60	12.0	3.3659034380733384
61	12.200000000000001	3.4650199023105146
62	12.4	3.492338717731936
63	12.600000000000001	3.622614413213388
64	12.8	3.6940440389593423
65	13.0	3.7874681863979553
66	13.200000000000001	3.865974993635246
67	13.4	3.9271040414010585
68	13.600000000000001	4.062476734459153
69	13.8	4.107668639923741
70	14.0	4.243282206042834
71	14.200000000000001	4.313123765300395
72	14.4	4.459882860323642
73	14.600000000000001	4.366327216810074
74	14.8	4.56904695326794
75	15.0	4.6554257131846075
76	15.200000000000001	4.7167837375703465
77	15.4	4.881834440399867
78	15.600000000000001	4.977378910959634
79	15.8	4.910511207287054
80	16.0	5.058089681412413
81	16.2	5.298893150778117
82	16.400000000000002	5.219142363175591
83	16.6	5.448817563614436
84	16.8	5.722428705149881
85	17.0	5.826145614265873
86	17.2	5.829871045233039
87	17.400000000000002	6.11244519751863
88	17.6	6.468207047051976
89	17.8	6.843144558715352
90	18.0	6.406423128869756
91	18.2	6.707347404312995
92	18.400000000000002	7.036604668203092
93	18.6	6.814241483672549
94	18.8	7.367967343398398
95	19.0	7.1536219959288125
96	19.200000000000003	7.586515137746726
97	19.400000000000002	7.632348649626195
98	19.6	7.675206183808239
99	19.8	7.477764077490867
100	20.0	8.087078021258929
101	20.200000000000003	7.952492893279367
102	20.400000000000002	9.084505602176833
103	20.6	8.153415843436346
104	20.8	8.611950197771947
105	21.0	8.625251501911434
106	21.200000000000003	9.084505602176833
107	21.400000000000002	0.0
