# Supplementary material for: Machine learning coarse-grained potentials of protein thermodynamics
Source: Nat Commun. 2023 Sep 15;14:5739. doi: 10.1038/s41467-023-41343-1 (PMC10504246; doi:10.1038/s41467-023-41343-1)
Supplement: Supplementary file 4 — Source Data [file 41467_2023_41343_MOESM4_ESM.zip › Source_data/FigureS3/bba_ref_1D_histogram_RMSD.csv]

	RMSD	Energy
0	0.0	0.0
1	0.2	0.0
2	0.4	0.0
3	0.6000000000000001	0.0
4	0.8	0.0
5	1.0	6.86113125383591
6	1.2000000000000002	5.096836381301354
7	1.4000000000000001	3.5617796514686484
8	1.6	2.5629910642063773
9	1.8	1.710163072230572
10	2.0	1.0342105478911838
11	2.2	0.5383311341357394
12	2.4000000000000004	0.1976568856407366
13	2.6	0.042912705730870485
14	2.8000000000000003	0.0
15	3.0	0.007404438542778523
16	3.2	0.05488983300227542
17	3.4000000000000004	0.11346801234460785
18	3.6	0.17062240442702367
19	3.8000000000000003	0.18715677418798965
20	4.0	0.15923499067009209
21	4.2	0.06196369577508786
22	4.4	-0.0323842198679229
23	4.6000000000000005	-0.17590950476252945
24	4.800000000000001	-0.31796942966843084
25	5.0	-0.48532119444430993
26	5.2	-0.6630566222856159
27	5.4	-0.7973001382037372
28	5.6000000000000005	-0.9234427237185218
29	5.800000000000001	-1.0353383924169224
30	6.0	-1.1335769513680385
31	6.2	-1.227307306434371
32	6.4	-1.3154982017299244
33	6.6000000000000005	-1.3934118684656462
34	6.800000000000001	-1.4681848371043482
35	7.0	-1.5527310999797133
36	7.2	-1.6208718455051823
37	7.4	-1.6842091664268495
38	7.6000000000000005	-1.734359454013874
39	7.800000000000001	-1.7721464118358237
40	8.0	-1.7777700189025407
41	8.200000000000001	-1.7401551383396237
42	8.4	-1.6611091220876633
43	8.6	-1.5631030505851695
44	8.8	-1.456162391114383
45	9.0	-1.333570714711867
46	9.200000000000001	-1.199887346132703
47	9.4	-1.0527923598364122
48	9.600000000000001	-0.9014294752854163
49	9.8	-0.7336212999859707
50	10.0	-0.5639176862915527
51	10.200000000000001	-0.3963182889007551
52	10.4	-0.22260573595973068
53	10.600000000000001	-0.06373588477714866
54	10.8	0.08823795573103405
55	11.0	0.26746608225495877
56	11.200000000000001	0.4243890333977414
57	11.4	0.5936337439000824
58	11.600000000000001	0.7659419713506928
59	11.8	0.9209239042983961
60	12.0	1.1010026916207079
61	12.200000000000001	1.2490210628729894
62	12.4	1.4054692045347863
63	12.600000000000001	1.6248351973244386
64	12.8	1.787957084001949
65	13.0	2.025734734740379
66	13.200000000000001	2.1469498956845903
67	13.4	2.342652960543126
68	13.600000000000001	2.474900512478333
69	13.8	2.7086633464165044
70	14.0	2.87482700053818
71	14.200000000000001	3.060797201517832
72	14.4	3.4285697599363822
73	14.600000000000001	3.765352560848934
74	14.8	3.7230740561579454
75	15.0	4.020613937763198
76	15.200000000000001	4.598832196191804
77	15.4	4.526044158309453
78	15.600000000000001	4.798961859605756
79	15.8	5.328829462630337
80	16.0	5.436469707447117
81	16.2	5.546747506886706
82	16.400000000000002	5.885710126074117
83	16.6	6.292635379586967
84	16.8	5.943310615614303
85	17.0	6.868236069913414
86	17.2	6.899503173776242
87	17.400000000000002	6.871123651942595
