# Supplementary material for: Machine learning coarse-grained potentials of protein thermodynamics
Source: Nat Commun. 2023 Sep 15;14:5739. doi: 10.1038/s41467-023-41343-1 (PMC10504246; doi:10.1038/s41467-023-41343-1)
Supplement: Supplementary file 4 — Source Data [file 41467_2023_41343_MOESM4_ESM.zip › Source_data/Figure3/a3d_multiprotein_hist.csv]

	0	1	2	3	4	5	6	7	8	9	10	11	12	13	14	15	16	17	18	19	20	21	22	23	24	25	26	27	28	29	30	31	32	33	34	35	36	37	38	39	40	41	42	43	44	45	46	47	48
0	0.0	0.0	0.0	0.0	0.0	0.0	0.0	0.0	0.0	0.0	0.0	0.0	0.0	0.0	0.0	0.0	0.0	0.0	0.0	0.0	0.0	0.0	0.0	0.0	0.0	0.0	0.0	0.0	0.0	0.0	0.0	0.0	0.0	0.0	0.0	0.0	0.0	0.0	0.0	0.0	0.0	0.0	0.0	0.0	0.0	0.0	0.0	0.0	0.0
1	0.0	0.0	0.0	0.0	0.0	0.0	0.0	0.0	0.0	0.0	0.0	0.0	0.0	0.0	0.0	0.0	0.0	0.0	0.0	0.0	0.0	0.0	0.0	0.0	0.0	0.0	0.0	0.0	0.0	0.0	0.0	0.0	0.0	0.0	0.0	0.0	0.0	0.0	0.0	0.0	0.0	0.0	0.0	0.0	0.0	0.0	0.0	0.0	0.0
2	0.0	0.0	0.0	0.0	0.0	0.0	0.0	0.0	0.0	0.0	0.0	0.0	0.0	0.0	0.0	0.0	0.0	0.0	0.0	0.0	0.0	0.0	0.0	0.0	0.0	0.0	0.0	0.0	0.0	0.0	0.0	0.0	0.0	0.0	0.0	0.0	0.0	0.0	0.0	0.0	0.0	0.0	0.0	0.0	0.0	0.0	0.0	0.0	0.0
3	0.0	0.0	0.0	0.0	0.0	0.0	0.0	0.0	0.0	0.0	0.0	0.0	0.0	0.0	0.0	0.0	0.0	0.0	0.0	0.0	0.0	0.0	0.0	0.0	0.0	0.0	0.0	0.0	0.0	0.0	0.0	0.0	0.0	0.0	0.0	0.0	0.0	0.0	0.0	0.0	0.0	0.0	0.0	0.0	0.0	0.0	0.0	0.0	0.0
4	0.0	0.0	0.0	0.0	0.0	0.0	0.0	0.0	0.0	0.0	0.0	0.0	0.0	0.0	0.0	0.0	0.0	0.0	0.0	0.0	0.0	0.0	0.0	0.0	0.0	0.0	0.0	0.0	0.0	0.0	0.0	0.0	0.0	0.0	0.0	0.0	0.0	0.0	0.0	0.0	0.0	0.0	0.0	0.0	0.0	0.0	0.0	0.0	0.0
5	0.0	0.0	0.0	0.0	0.0	0.0	0.0	0.0	0.0	0.0	0.0	0.0	0.0	0.0	0.0	0.0	0.0	0.0	0.0	0.0	0.0	0.0	0.0	0.0	0.0	0.0	0.0	0.0	0.0	0.0	0.0	0.0	0.0	0.0	0.0	0.0	0.0	0.0	0.0	0.0	0.0	0.0	0.0	0.0	0.0	0.0	0.0	0.0	0.0
6	0.0	0.0	0.0	0.0	0.0	0.0	0.0	0.0	0.0	0.0	0.0	0.0	0.0	0.0	0.0	0.0	0.0	0.0	0.0	0.0	0.0	0.0	0.0	0.0	0.0	0.0	0.0	0.0	0.0	0.0	0.0	0.0	0.0	0.0	0.0	0.0	0.0	0.0	0.0	0.0	0.0	0.0	0.0	0.0	0.0	0.0	0.0	0.0	0.0
7	0.0	0.0	0.0	0.0	0.0	0.0	0.0	0.0	0.0	0.0	0.0	0.0	0.0	0.0	0.0	0.0	0.0	0.0	0.0	0.0	0.0	0.0	0.0	0.0	0.0	0.0	0.0	0.0	0.0	0.0	0.0	0.0	0.0	0.0	0.0	0.0	0.0	0.0	0.0	0.0	0.0	0.0	0.0	0.0	0.0	0.0	0.0	0.0	0.0
8	0.0	0.0	0.0	0.0	0.0	0.0	0.0	0.0	0.0	0.0	0.0	0.0	0.0	0.0	0.0	0.0	0.0	0.0	0.0	0.0	0.0	0.0	0.0	0.0	0.0	0.0	0.0	0.0	0.0	0.0	0.0	0.0	0.0	0.0	0.0	0.0	0.0	0.0	0.0	0.0	0.0	0.0	0.0	0.0	0.0	0.0	0.0	0.0	0.0
9	0.0	0.0	0.0	0.0	0.0	0.0	0.0	0.0	0.0	0.0	0.0	0.0	0.0	0.0	0.0	0.0	0.0	0.0	0.0	0.0	0.0	0.0	0.0	0.0	0.0	0.0	0.0	0.0	0.0	0.0	0.0	0.0	0.0	0.0	0.0	0.0	0.0	0.0	0.0	0.0	0.0	0.0	0.0	0.0	0.0	0.0	0.0	0.0	0.0
10	0.0	0.0	0.0	0.0	0.0	0.0	0.0	0.0	0.0	0.0	0.0	0.0	0.0	0.0	0.0	0.0	0.0	0.0	0.0	0.0	0.0	0.0	0.0	0.0	0.0	0.0	0.0	0.0	0.0	0.0	0.0	0.0	0.0	0.0	0.0	0.0	0.0	0.0	0.0	0.0	0.0	0.0	0.0	0.0	0.0	0.0	0.0	0.0	0.0
11	0.0	0.0	0.0	0.0	0.0	0.0	0.0	0.0	0.0	0.0	0.0	0.0	0.0	0.0	0.0	0.0	0.0	0.0	0.0	0.0	0.0	0.0	0.0	0.0	0.0	0.0	0.0	0.0	0.0	0.0	0.0	0.0	0.0	0.0	0.0	0.0	0.0	0.0	0.0	0.0	0.0	0.0	0.0	0.0	0.0	0.0	0.0	0.0	0.0
12	0.0	0.0	0.0	0.0	0.0	0.0	0.0	0.0	0.0	0.0	0.0	0.0	0.0	0.0	0.0	0.0	0.0	0.0	0.0	0.0	0.0	0.0	0.0	0.0	0.0	0.0	0.0	0.0	0.0	0.0	0.0	0.0	0.0	0.0	0.0	0.0	0.0	0.0	0.0	0.0	0.0	0.0	0.0	0.0	0.0	0.0	0.0	0.0	0.0
13	0.0	0.0	0.0	0.0	0.0	0.0	0.0	0.0	0.0	0.0	0.0	0.0	0.0	0.0	0.0	0.0	0.0	0.0	0.0	0.0	0.0	0.0	0.0	0.0	0.0	0.0	0.0	0.0	0.0	0.0	0.0	0.0	0.0	0.0	0.0	0.0	0.0	0.0	0.0	0.0	0.0	0.0	0.0	0.0	0.0	0.0	0.0	0.0	0.0
14	0.0	0.0	0.0	0.0	0.0	0.0	0.0	0.0	0.0	0.0	0.0	0.0	0.0	0.0	0.0	0.0	0.0	0.0	0.0	0.0	0.0	0.0	0.0	0.0	0.0	0.0	0.0	0.0	0.0	0.0	0.0	0.0	0.0	0.0	0.0	0.0	0.0	0.0	0.0	0.0	0.0	0.0	0.0	0.0	0.0	0.0	0.0	0.0	0.0
15	0.0	0.0	0.0	0.0	0.0	0.0	0.0	0.0	0.0	0.0	0.0	0.0	0.0	0.0	0.0	0.0	0.0	0.0	0.0	0.0	0.0	0.0	0.0	0.0	0.0	0.0	0.0	0.0	0.0	0.0	0.0	0.0	0.0	0.0	0.0	0.0	0.0	0.0	0.0	0.0	0.0	0.0	0.0	0.0	0.0	0.0	0.0	0.0	0.0
16	0.0	0.0	0.0	0.0	0.0	0.0	0.0	0.0	0.0	0.0	0.0	0.0	0.0	0.0	0.0	0.0	0.0	0.0	0.0	0.0	0.0	0.0	0.0	0.0	0.0	0.0	0.0	0.0	0.0	0.0	0.0	0.0	0.0	0.0	0.0	0.0	0.0	0.0	0.0	0.0	0.0	0.0	0.0	0.0	0.0	0.0	0.0	0.0	0.0
17	0.0	0.0	0.0	0.0	0.0	0.0	0.0	0.0	0.0	0.0	0.0	0.0	0.0	0.0	0.0	0.0	0.0	0.0	0.0	0.0	0.0	0.0	0.0	0.0	0.0	0.0	0.0	0.0	0.0	0.0	0.0	0.0	0.0	0.0	0.0	0.0	0.0	0.0	0.0	0.0	0.0	0.0	0.0	0.0	0.0	0.0	0.0	0.0	0.0
18	0.0	0.0	0.0	0.0	0.0	0.0	0.0	0.0	0.0	0.0	0.0	0.0	0.0	0.0	0.0	0.0	0.0	0.0	0.0	0.0	0.0	0.0	0.0	0.0	0.0	0.0	0.0	0.0	0.0	0.0	0.0	0.0	0.0	0.0	0.0	0.0	0.0	0.0	0.0	0.0	0.0	0.0	0.0	0.0	0.0	0.0	0.0	0.0	0.0
19	0.0	0.0	0.0	0.0	0.0	0.0	0.0	0.0	0.0	0.0	0.0	0.0	0.0	0.0	0.0	0.0	0.0	0.0	0.0	0.0	0.0	0.0	0.0	0.0	0.0	0.0	0.0	0.0	0.0	0.0	0.0	0.0	0.0	0.0	0.0	0.0	0.0	0.0	0.0	0.0	0.0	0.0	0.0	0.0	0.0	0.0	0.0	0.0	0.0
20	0.0	0.0	0.0	0.0	0.0	0.0	0.0	0.0	0.0	0.0	0.0	0.0	0.0	0.0	0.0	0.0	0.0	0.0	0.0	0.0	0.0	0.0	0.0	0.0	0.0	0.0	0.0	0.0	0.0	0.0	0.0	0.0	0.0	0.0	0.0	0.0	0.0	0.0	0.0	0.0	0.0	0.0	0.0	0.0	0.0	0.0	0.0	0.0	7.394940851930101
21	0.0	0.0	0.0	0.0	0.0	0.0	0.0	0.0	0.0	0.0	0.0	0.0	0.0	0.0	0.0	0.0	0.0	0.0	0.0	0.0	0.0	0.0	0.0	0.0	0.0	0.0	0.0	0.0	0.0	0.0	0.0	0.0	0.0	0.0	0.0	0.0	0.0	0.0	0.0	0.0	0.0	0.0	0.0	0.0	0.0	0.0	0.0	0.0	7.410989708320103
22	0.0	0.0	0.0	0.0	0.0	0.0	0.0	0.0	0.0	0.0	0.0	0.0	0.0	0.0	0.0	0.0	0.0	0.0	0.0	0.0	0.0	0.0	0.0	0.0	0.0	0.0	0.0	0.0	0.0	0.0	0.0	0.0	0.0	0.0	0.0	0.0	0.0	0.0	0.0	0.0	9.254408460938073	0.0	0.0	0.0	7.919443568901518	0.0	7.949789126128574	6.957223125527954	5.842057156216173
23	0.0	0.0	0.0	0.0	0.0	0.0	0.0	0.0	0.0	0.0	0.0	0.0	0.0	0.0	0.0	0.0	0.0	0.0	0.0	0.0	0.0	0.0	0.0	0.0	0.0	0.0	0.0	0.0	0.0	0.0	0.0	0.0	0.0	0.0	0.0	0.0	0.0	0.0	9.226078248342084	9.254408460938073	8.283019548580224	8.275901676765766	9.254408460938073	0.0	6.666164843995026	6.9624957444919255	6.587560811073641	5.72291131566897	5.134675230810131
24	0.0	0.0	0.0	0.0	0.0	0.0	0.0	0.0	0.0	0.0	0.0	0.0	0.0	0.0	0.0	0.0	0.0	0.0	0.0	0.0	0.0	0.0	0.0	0.0	0.0	0.0	0.0	0.0	0.0	0.0	0.0	0.0	0.0	0.0	0.0	0.0	0.0	9.254408460938073	9.254408460938073	8.129250783055216	7.644290290110942	7.578779333116908	7.184551263663471	6.221939337631542	6.787881880104037	5.883877541240328	5.74723184325356	5.252196416973135	4.505874696255752
25	0.0	0.0	0.0	0.0	0.0	0.0	0.0	0.0	0.0	0.0	0.0	0.0	0.0	0.0	0.0	0.0	0.0	0.0	0.0	0.0	0.0	0.0	0.0	0.0	0.0	0.0	0.0	0.0	0.0	0.0	0.0	0.0	0.0	0.0	0.0	0.0	9.226078248342084	8.123538967267848	7.713457795219612	7.231359073530354	7.06238146403845	6.774191824395225	6.694560227326716	6.694819578853562	5.686861333105334	5.563612228842363	5.298754826699421	4.763278308381671	3.9160854828105114
26	0.0	0.0	0.0	0.0	0.0	0.0	0.0	0.0	0.0	0.0	0.0	0.0	0.0	0.0	0.0	0.0	0.0	0.0	0.0	0.0	0.0	0.0	0.0	0.0	0.0	0.0	0.0	0.0	0.0	0.0	0.0	0.0	0.0	9.226078248342084	0.0	8.83629327867304	8.106679681942516	7.272042390098709	7.059911745456579	6.691650403948393	6.395707325509037	6.0901728094329455	6.203389037931831	6.3149886213707545	5.7774514490783035	5.537496962780867	4.862599043326272	4.328481112809203	3.4532054383721498
27	0.0	0.0	0.0	0.0	0.0	0.0	0.0	0.0	0.0	0.0	0.0	0.0	0.0	0.0	0.0	0.0	0.0	0.0	0.0	0.0	0.0	0.0	0.0	0.0	0.0	0.0	0.0	0.0	0.0	0.0	0.0	0.0	8.660752482989778	8.260900761720709	8.405393729606967	8.219023142447075	7.823885863069029	6.978644918371997	6.4185320163637405	6.2569633686063435	6.081044832318869	5.850040433064599	5.962018894818361	6.155252594473077	6.266821725073549	5.394015424782502	4.704570715303658	3.834357265811053	3.1961092380801324
28	0.0	0.0	0.0	0.0	0.0	0.0	0.0	0.0	0.0	0.0	0.0	0.0	0.0	0.0	0.0	0.0	0.0	0.0	0.0	0.0	0.0	0.0	0.0	0.0	0.0	0.0	0.0	0.0	0.0	0.0	0.0	8.660752482989778	7.903100324647576	7.332704616748351	7.6063550193768625	7.124256297687604	6.945940122833007	6.421623548979572	6.2984387833227915	6.052206137104755	5.872537994025327	5.793361950630969	5.943725526548287	6.2472554810186915	5.720398372235566	5.03267679402763	4.3495250982244205	3.654695403185162	3.0751600709113154
29	0.0	0.0	0.0	0.0	0.0	0.0	0.0	0.0	0.0	0.0	0.0	0.0	0.0	0.0	0.0	0.0	0.0	0.0	0.0	0.0	0.0	0.0	0.0	0.0	0.0	0.0	10.705658664661343	0.0	0.0	0.0	8.680303816465361	7.428619904591552	7.389291473149499	6.926118537972104	6.4408430023413645	6.48865193633945	6.441040499415062	6.338230925845536	6.154361507219888	6.074184756372264	6.0379548524154805	5.843512242236677	6.016559511483643	6.148028655399382	5.554246777412873	5.014694678173038	4.161810291465921	3.5763920522787815	3.165546078440273
30	0.0	0.0	0.0	0.0	0.0	0.0	0.0	0.0	0.0	0.0	0.0	0.0	0.0	0.0	0.0	0.0	0.0	0.0	0.0	0.0	0.0	0.0	0.0	0.0	0.0	10.705658664661343	10.705658664661343	0.0	9.485245161929562	8.391199527485348	7.360809259815897	7.015522889152062	6.797195406592606	6.32070090211105	6.102010656513159	6.107804553708028	6.194874539075861	5.995439693320525	6.093663724220888	5.996803609168631	5.908049366488946	5.973303275459695	6.225845552105551	6.509464761856049	5.57732116890436	4.7929819717963955	4.179952987489293	3.727256255306192	3.5017437181106237
31	0.0	0.0	0.0	0.0	0.0	0.0	0.0	0.0	0.0	0.0	0.0	0.0	0.0	0.0	0.0	0.0	0.0	0.0	0.0	0.0	0.0	0.0	0.0	10.705658664661343	0.0	10.705658664661343	9.013833250339424	8.728243030474147	8.516445251574961	8.051979275369714	7.085438363582397	6.605361828976119	6.210775974176941	5.799591372631835	5.747496871815752	5.902342155615109	5.973146887934299	5.803583007707655	5.957472430623416	6.092756098030612	6.1691481471450365	6.52072574239553	6.555872507211183	6.356424135643894	5.346481704672879	4.8193013708813215	4.217284010377463	3.9688124450676474	3.978166087770755
32	0.0	0.0	0.0	0.0	0.0	0.0	0.0	0.0	0.0	0.0	0.0	0.0	0.0	0.0	0.0	0.0	0.0	0.0	0.0	0.0	0.0	0.0	0.0	0.0	0.0	10.705658664661343	0.0	8.144049933196115	7.983646797851821	7.688093990585249	6.826822653621588	6.293236706731725	5.836401840746451	5.4737123091980875	5.495880576520532	5.738249899833444	5.840730253132217	5.918555460923261	6.311457993419308	6.370794861500252	6.793497804852211	6.4130523604811005	6.634219117587777	6.247063646898845	5.370550244404184	5.074785562781055	4.534450817916092	4.414779573602434	4.168310928953711
33	0.0	0.0	0.0	0.0	0.0	0.0	0.0	0.0	0.0	0.0	0.0	0.0	0.0	0.0	0.0	0.0	0.0	0.0	0.0	0.0	10.705658664661343	0.0	10.713013682834262	0.0	0.0	0.0	9.330023777092478	7.973945023022886	7.627249654097432	7.026827508265465	6.467317648089211	5.990396231754025	5.49589997782929	5.3460320041424065	5.511150894366359	5.755572374317461	5.996187845203827	6.0875415358839	6.231759316984033	6.741388204672371	7.163329227354306	6.4707621705203815	6.434898262949479	6.170949946619678	5.510251988656582	5.243183817187392	4.813498566009689	4.68645599897423	4.56908000925628
34	0.0	0.0	0.0	0.0	0.0	0.0	0.0	0.0	0.0	0.0	0.0	0.0	0.0	0.0	0.0	0.0	0.0	10.705658664661343	10.697366289812937	0.0	0.0	0.0	0.0	0.0	10.697366289812937	10.697366289812937	8.599796426496926	7.765756745505342	7.099549587702771	6.538319615976396	6.039529723301064	5.625514319922416	5.217876865759738	5.26107062478252	5.433879422185279	5.844028217332869	6.017157445170205	6.3435061530322825	6.702144284071879	7.099479466184275	7.098072942284333	6.602230037773858	6.2903595552976315	6.126268462113711	5.955125527633734	5.510797290943256	5.147325966500003	5.0087900373079455	5.0667915023278285
35	0.0	0.0	0.0	0.0	0.0	0.0	0.0	0.0	0.0	0.0	0.0	0.0	0.0	0.0	0.0	0.0	10.219401397360574	10.705658664661343	0.0	0.0	10.705658664661343	0.0	0.0	9.938775144559624	9.739123219299731	8.465794778605694	8.596999453173488	7.445455068225205	6.52889869823126	6.100796014894599	5.7203674187591265	5.421386842182091	5.125650678940068	5.150026491775417	5.40253938683186	5.935143724888062	6.1920543317199686	6.688085591032462	7.096925429006226	7.599318666048059	7.841514144287095	7.168997921344542	7.003577388114874	5.919854407433612	5.9187479512154315	5.617096482155579	5.3283120592571445	5.499941788838899	5.865569226373666
36	0.0	0.0	0.0	0.0	0.0	0.0	0.0	0.0	0.0	0.0	0.0	0.0	0.0	0.0	0.0	0.0	10.705658664661343	10.697366289812937	0.0	10.223559942972084	0.0	10.705658664661343	10.705658664661343	9.73730267567132	8.661963500747248	8.246475999107346	7.765322430362848	6.8632845171871955	6.320283212736869	5.795752285779954	5.47018189925238	5.274460123527548	5.15789222175045	5.068778462575028	5.43264908107428	6.004802813758027	6.654377699835194	7.076736253920081	7.646662523673112	8.496667978439962	7.967774831493389	6.614352612241375	7.448635143109656	6.439558040447236	6.230757362924217	5.945925084768638	5.781504398668814	6.229028054785785	7.890938836934244
37	0.0	0.0	0.0	0.0	0.0	0.0	0.0	0.0	0.0	0.0	0.0	0.0	0.0	0.0	0.0	0.0	9.941550269138261	10.705658664661343	9.741461221282826	9.735232689882423	9.943993310039328	10.219401397360574	9.938775144559624	9.036262986868607	7.790252097128854	7.449781444150568	7.18976485321341	6.4362301369095425	5.915276097165575	5.56639636039219	5.402034554629247	5.184656467294437	5.090774423830835	5.052748237990283	5.476910970248673	6.282952378918394	6.964589491238725	7.416895735747427	8.978800703913603	9.572565793276937	0.0	7.485676109804133	7.2036664359703115	6.513633305877451	6.611353459463767	6.516238605718317	6.359994191390183	7.475235171998121	0.0
38	0.0	0.0	0.0	0.0	0.0	0.0	0.0	0.0	0.0	0.0	0.0	0.0	0.0	0.0	0.0	0.0	10.705658664661343	9.73730267567132	9.579618307952199	0.0	10.234376195846703	9.349857089921016	8.777956102650027	8.507681032025456	7.655810643965046	7.398196145224788	6.543061120498353	6.132473502874714	5.69288152162932	5.4922048657704226	5.339041523079468	5.261381896338369	5.040949302080216	5.088455909380987	5.739525366970443	6.637530529621318	7.111158420135749	8.620572014185356	9.171955332259945	0.0	0.0	0.0	7.475235171998121	7.2036664359703115	6.721567714281055	7.475235171998121	7.967774831493389	0.0	0.0
39	0.0	0.0	0.0	0.0	0.0	0.0	0.0	0.0	0.0	0.0	0.0	0.0	0.0	0.0	0.0	0.0	10.697366289812937	10.697366289812937	9.938464384876134	10.697366289812937	9.349076030509774	8.765591450160038	8.034899142358093	7.662533837152089	6.89288837155027	6.521796293043248	6.13268515175329	5.957409523365761	5.599507806281229	5.46706493554804	5.265468560765074	5.195850013936056	5.073482621623627	5.1401801246287615	6.092551083201367	7.353003642025979	7.714345552317327	9.436663043058672	9.553293313595798	0.0	9.553293313595798	0.0	0.0	0.0	7.485676109804133	0.0	0.0	0.0	0.0
40	0.0	0.0	0.0	0.0	0.0	0.0	0.0	0.0	0.0	0.0	0.0	0.0	0.0	0.0	0.0	0.0	10.218936235724076	0.0	9.735000761346846	9.58829688514205	8.620244976541404	7.884056633988359	7.285031000501342	6.691368566618704	6.380966640229565	6.037111429522409	5.88889266591076	5.761622311731216	5.623732272786323	5.422789384407592	5.328875277786943	5.229527737776228	5.09186161494451	5.388911010276205	6.468735314043616	7.660065482122767	8.864173205401151	9.087170637045283	0.0	0.0	0.0	0.0	0.0	7.967774831493389	0.0	0.0	0.0	0.0	0.0
41	0.0	0.0	0.0	0.0	0.0	0.0	0.0	0.0	0.0	0.0	0.0	0.0	0.0	0.0	0.0	0.0	10.70472307879658	0.0	10.697366289812937	9.105683735050832	7.84413491465316	7.507652451973436	6.675537234624488	6.058935294654446	5.769701705203086	5.766797706193307	5.8376364578633275	5.734627914364242	5.5900921163345885	5.431448738156993	5.461463062527768	5.290071081218573	5.351605762348268	5.778780537891057	6.939892411713916	7.890248506791235	9.572565793276937	0.0	0.0	0.0	0.0	0.0	0.0	0.0	0.0	0.0	0.0	0.0	0.0
42	0.0	0.0	0.0	0.0	0.0	0.0	0.0	0.0	0.0	0.0	0.0	0.0	0.0	0.0	0.0	0.0	10.710323314860087	10.709548029764143	9.10222816505496	8.121814764626297	7.583680746867587	6.790988907157673	5.982556644584833	5.571849096864505	5.417394637673495	5.602061204034515	5.675951122341844	5.701504752227887	5.706117385228709	5.5520866391629085	5.664463672068484	5.527358647490382	5.64985134721229	6.3352570598258575	7.750392632526613	9.597237342725183	0.0	0.0	0.0	0.0	0.0	0.0	0.0	0.0	0.0	0.0	0.0	0.0	0.0
43	0.0	0.0	0.0	0.0	0.0	0.0	0.0	0.0	0.0	0.0	0.0	0.0	0.0	0.0	0.0	0.0	10.716340768004557	9.944465724653984	8.812987072383883	7.819944920587383	6.958791997120755	6.278599658374779	5.687668770985405	5.275442991709406	5.285481138868518	5.501243246600512	5.638961577024146	5.600472423739279	5.730278042052416	5.81662901282029	6.022588529679603	6.004749126626632	6.131018611619191	6.998143716356997	8.63303989934667	9.115138621035925	0.0	0.0	0.0	0.0	0.0	0.0	0.0	0.0	0.0	0.0	0.0	0.0	0.0
44	0.0	0.0	0.0	0.0	0.0	0.0	0.0	0.0	0.0	0.0	0.0	0.0	0.0	0.0	0.0	0.0	10.70780447639412	8.925283247355488	8.310390780338182	7.405023077166022	6.520598590691136	5.935432714188756	5.517686889367593	5.297279495393608	5.31633356226503	5.53830952712554	5.735882313362958	5.769625485672486	5.874278932495392	6.098387002753008	6.304220825363367	6.388353641672892	6.976881182314028	7.993287438804104	9.115138621035925	0.0	0.0	0.0	0.0	0.0	0.0	0.0	0.0	0.0	0.0	0.0	0.0	0.0	0.0
45	0.0	0.0	0.0	0.0	0.0	0.0	0.0	0.0	0.0	0.0	0.0	0.0	0.0	0.0	0.0	0.0	10.231226812102253	8.727120959262269	7.770610201775244	6.9558142422814315	6.357806003731587	5.8040965650753735	5.511420907385768	5.363051988135555	5.5243498717573605	5.6430970122499176	5.814697935606644	5.972932647956825	6.183896145792034	6.454103137322163	6.871163717673897	7.126191717464297	7.8706506216185685	0.0	0.0	0.0	0.0	0.0	0.0	0.0	0.0	0.0	0.0	0.0	0.0	0.0	0.0	0.0	0.0
46	0.0	0.0	0.0	0.0	0.0	0.0	0.0	0.0	0.0	0.0	0.0	0.0	0.0	0.0	0.0	0.0	9.593325485984113	8.880849088828498	7.7661481581808856	6.849219749109991	6.240252321425172	5.847426855050551	5.621972342172567	5.646096849108247	5.767241897562846	5.9377004477392985	6.104028415407256	6.543442883776826	6.583661492667713	6.76788014417398	7.247150935552976	8.077991185285281	8.364529940065669	9.115138621035925	0.0	0.0	0.0	0.0	0.0	0.0	0.0	0.0	0.0	0.0	0.0	0.0	0.0	0.0	0.0
47	0.0	0.0	0.0	0.0	0.0	0.0	0.0	0.0	0.0	0.0	0.0	0.0	0.0	0.0	10.710164060762207	0.0	9.948214958036903	8.34843969780842	7.42279401217512	6.779774547267894	6.259928481495293	5.954191316354593	5.828471994191472	5.863872029587663	6.024838343966491	6.205805513609639	6.460805010764244	6.927598682367912	7.3878366475257	7.674833923228504	8.142466853689175	8.424828200254886	0.0	0.0	0.0	0.0	0.0	0.0	0.0	0.0	0.0	0.0	0.0	0.0	0.0	0.0	0.0	0.0	0.0
48	0.0	0.0	0.0	0.0	0.0	0.0	0.0	0.0	0.0	0.0	0.0	0.0	0.0	10.710164060762207	10.710164060762207	10.228065339072948	9.463956943549874	8.322848189567164	7.490707271830542	6.8142498568308545	6.420658582959013	6.091516142737684	6.108451775425402	6.195509389424298	6.446197411679202	6.5807904248187485	6.957102350665882	7.33834530380818	8.087652050647037	8.210973717795838	9.257622518222131	9.325891389808117	0.0	0.0	0.0	0.0	0.0	0.0	0.0	0.0	0.0	0.0	0.0	0.0	0.0	0.0	0.0	0.0	0.0
49	0.0	0.0	0.0	0.0	0.0	0.0	0.0	0.0	0.0	0.0	0.0	0.0	0.0	0.0	10.710164060762207	10.710164060762207	9.590765494362635	7.926297271713644	7.312393836022934	6.989065045542961	6.507587672986351	6.343767577919789	6.443744339685812	6.652612087420729	6.786430113934208	6.978724543153592	7.456551055298241	8.11752215224961	8.253931611382399	8.510333327144657	9.629731893544225	0.0	0.0	0.0	0.0	0.0	0.0	0.0	0.0	0.0	0.0	0.0	0.0	0.0	0.0	0.0	0.0	0.0	0.0
50	0.0	0.0	0.0	0.0	0.0	0.0	0.0	0.0	0.0	0.0	0.0	0.0	0.0	0.0	0.0	9.94895465122945	9.267533852866467	8.00461882836139	7.31084574834546	6.883557528204306	6.6965080710379405	6.584605750877652	6.855224005154393	7.150096039415158	7.269346201104267	7.529028824390882	7.660498503269129	8.31182973974689	8.865623498021147	10.111830615233483	0.0	0.0	0.0	0.0	0.0	0.0	0.0	0.0	0.0	0.0	0.0	0.0	0.0	0.0	0.0	0.0	0.0	0.0	0.0
51	0.0	0.0	0.0	0.0	0.0	0.0	0.0	0.0	0.0	0.0	0.0	0.0	0.0	0.0	0.0	10.723654554340548	9.358707165862139	8.111602324967247	7.388474273513936	7.067268204878057	6.968876786743322	7.026946345859916	7.341767363488185	7.789550540834083	7.968890255199969	7.57624632430299	8.255995814664434	8.665534450165712	8.865623498021147	10.111830615233483	0.0	0.0	0.0	0.0	0.0	0.0	0.0	0.0	0.0	0.0	0.0	0.0	0.0	0.0	0.0	0.0	0.0	0.0	0.0
52	0.0	0.0	0.0	0.0	0.0	0.0	0.0	0.0	0.0	0.0	0.0	0.0	0.0	0.0	0.0	0.0	9.182790946799528	8.128529764778929	7.620889672714765	7.377443814279164	7.103994650065862	7.571646048037141	7.844789322918586	8.369011804212924	8.807621743977016	8.86538628673972	8.699769529594757	8.665534450165712	9.629731893544225	0.0	0.0	0.0	0.0	0.0	0.0	0.0	0.0	0.0	0.0	0.0	0.0	0.0	0.0	0.0	0.0	0.0	0.0	0.0	0.0
53	0.0	0.0	0.0	0.0	0.0	0.0	0.0	0.0	0.0	0.0	0.0	0.0	0.0	0.0	0.0	10.229331238780745	10.228065339072948	8.200755969891933	7.924444085798558	7.5665942253577265	7.527059728566704	7.919681673389973	8.478579585423642	8.697230330391527	9.63908816343816	9.193033492069713	9.409185965573197	9.565263162853135	10.111830615233483	0.0	0.0	0.0	0.0	0.0	0.0	0.0	0.0	0.0	0.0	0.0	0.0	0.0	0.0	0.0	0.0	0.0	0.0	0.0	0.0
54	0.0	0.0	0.0	0.0	0.0	0.0	0.0	0.0	0.0	0.0	0.0	0.0	0.0	0.0	0.0	9.464378654167628	9.746599279233912	8.827500775923035	7.99070802110104	7.787470395368769	7.709501911674873	8.08929605232893	8.598258242062727	8.856139035013317	8.669430508167718	9.10228159556452	9.806109777413997	11.251533438822598	0.0	0.0	0.0	0.0	0.0	0.0	0.0	0.0	0.0	0.0	0.0	0.0	0.0	0.0	0.0	0.0	0.0	0.0	0.0	0.0	0.0
55	0.0	0.0	0.0	0.0	0.0	0.0	0.0	0.0	0.0	0.0	0.0	0.0	0.0	0.0	0.0	10.229331238780745	9.35818877226426	8.663309504268906	8.199582562910248	7.899702715021593	7.964076679373767	8.300054164368728	8.315729013934181	8.121737056101786	7.866917965162522	8.370780790276388	9.368724392243656	0.0	0.0	0.0	0.0	0.0	0.0	0.0	0.0	0.0	0.0	0.0	0.0	0.0	0.0	0.0	0.0	0.0	0.0	0.0	0.0	0.0	0.0
56	0.0	0.0	0.0	0.0	0.0	0.0	0.0	0.0	0.0	0.0	0.0	0.0	0.0	0.0	0.0	0.0	9.592284850730579	8.983124121568409	8.111757297097803	8.206337719600722	8.027687841951757	8.682720273194317	7.797421858844406	7.1051556378496015	7.103085120149783	7.8379828497878075	8.841475945390812	11.251533438822598	0.0	0.0	0.0	0.0	0.0	0.0	0.0	0.0	0.0	0.0	0.0	0.0	0.0	0.0	0.0	0.0	0.0	0.0	0.0	0.0	0.0
57	0.0	0.0	0.0	0.0	0.0	0.0	0.0	0.0	0.0	0.0	0.0	0.0	0.0	0.0	0.0	0.0	0.0	9.729789325162397	8.728291628901118	8.46863233611128	8.429216114258978	8.317326292261583	7.1763678221779506	6.273339103876686	6.345205687668117	7.225847713832651	8.70488557028576	0.0	0.0	0.0	0.0	0.0	0.0	0.0	0.0	0.0	0.0	0.0	0.0	0.0	0.0	0.0	0.0	0.0	0.0	0.0	0.0	0.0	0.0
58	0.0	0.0	0.0	0.0	0.0	0.0	0.0	0.0	0.0	0.0	0.0	0.0	0.0	0.0	0.0	0.0	0.0	10.712698168409322	9.130005025648288	8.689852625505583	9.186521457156132	8.115223453190673	6.569792651547794	5.661397617662517	5.749021620073323	6.870188046436421	8.842866179385535	0.0	0.0	0.0	0.0	0.0	0.0	0.0	0.0	0.0	0.0	0.0	0.0	0.0	0.0	0.0	0.0	0.0	0.0	0.0	0.0	0.0	0.0
59	0.0	0.0	0.0	0.0	0.0	0.0	0.0	0.0	0.0	0.0	0.0	0.0	0.0	0.0	0.0	0.0	0.0	10.342398823249066	9.993577826534015	9.130005025648288	8.916600264768949	7.97380205178849	6.161298924588809	5.151933517996315	5.297790089053592	6.652551328377364	9.104213147108936	0.0	0.0	0.0	0.0	0.0	0.0	0.0	0.0	0.0	0.0	0.0	0.0	0.0	0.0	0.0	0.0	0.0	0.0	0.0	0.0	0.0	0.0
60	0.0	0.0	0.0	0.0	0.0	0.0	0.0	0.0	0.0	0.0	0.0	0.0	0.0	0.0	0.0	0.0	0.0	10.712698168409322	10.957775269912531	10.02109177744633	9.148793476257662	7.905756422402347	5.930892296215295	4.857479139799546	5.004827488917976	6.488443066424991	9.47053032892299	0.0	0.0	0.0	0.0	0.0	0.0	0.0	0.0	0.0	0.0	0.0	0.0	0.0	0.0	0.0	0.0	0.0	0.0	0.0	0.0	0.0	0.0
61	0.0	0.0	0.0	0.0	0.0	0.0	0.0	0.0	0.0	0.0	0.0	0.0	0.0	0.0	0.0	0.0	0.0	0.0	10.957775269912531	10.19366687438945	10.475676548223273	7.932152335576682	5.8992724329639294	4.77346218521987	4.908574244358769	6.566498709978204	9.526979503268851	0.0	0.0	0.0	0.0	0.0	0.0	0.0	0.0	0.0	0.0	0.0	0.0	0.0	0.0	0.0	0.0	0.0	0.0	0.0	0.0	0.0	0.0
62	0.0	0.0	0.0	0.0	0.0	0.0	0.0	0.0	0.0	0.0	0.0	0.0	0.0	0.0	0.0	0.0	0.0	0.0	10.957775269912531	0.0	10.609207461943281	7.857082684202475	6.037818346079324	4.880268064724833	4.984732364660691	6.794578776854794	11.256714268096953	0.0	0.0	0.0	0.0	0.0	0.0	0.0	0.0	0.0	0.0	0.0	0.0	0.0	0.0	0.0	0.0	0.0	0.0	0.0	0.0	0.0	0.0
63	0.0	0.0	0.0	0.0	0.0	0.0	0.0	0.0	0.0	0.0	0.0	0.0	0.0	0.0	0.0	0.0	0.0	0.0	0.0	0.0	10.957775269912531	8.251716884700226	6.389388482882427	5.181720779852279	5.303881752618097	7.241487028128854	0.0	0.0	0.0	0.0	0.0	0.0	0.0	0.0	0.0	0.0	0.0	0.0	0.0	0.0	0.0	0.0	0.0	0.0	0.0	0.0	0.0	0.0	0.0
64	0.0	0.0	0.0	0.0	0.0	0.0	0.0	0.0	0.0	0.0	0.0	0.0	0.0	0.0	0.0	0.0	0.0	0.0	0.0	0.0	10.957775269912531	8.803778893041606	6.8510610601677095	5.661501386994992	5.772157286377335	7.833479666368979	0.0	0.0	0.0	0.0	0.0	0.0	0.0	0.0	0.0	0.0	0.0	0.0	0.0	0.0	0.0	0.0	0.0	0.0	0.0	0.0	0.0	0.0	0.0
65	0.0	0.0	0.0	0.0	0.0	0.0	0.0	0.0	0.0	0.0	0.0	0.0	0.0	0.0	0.0	0.0	0.0	0.0	0.0	0.0	0.0	9.409843579721407	7.5366630849590175	6.356301524819263	6.518204106164746	8.39629042529532	0.0	0.0	0.0	0.0	0.0	0.0	0.0	0.0	0.0	0.0	0.0	0.0	0.0	0.0	0.0	0.0	0.0	0.0	0.0	0.0	0.0	0.0	0.0
66	0.0	0.0	0.0	0.0	0.0	0.0	0.0	0.0	0.0	0.0	0.0	0.0	0.0	0.0	0.0	0.0	0.0	0.0	0.0	0.0	0.0	10.377556489581426	8.198218460439175	7.289118821353385	7.379173342058702	9.653467901528643	0.0	0.0	0.0	0.0	0.0	0.0	0.0	0.0	0.0	0.0	0.0	0.0	0.0	0.0	0.0	0.0	0.0	0.0	0.0	0.0	0.0	0.0	0.0
67	0.0	0.0	0.0	0.0	0.0	0.0	0.0	0.0	0.0	0.0	0.0	0.0	0.0	0.0	0.0	0.0	0.0	0.0	0.0	0.0	0.0	10.957775269912531	9.384233101803552	8.180919015379843	8.540344400861414	11.25578017938112	0.0	0.0	0.0	0.0	0.0	0.0	0.0	0.0	0.0	0.0	0.0	0.0	0.0	0.0	0.0	0.0	0.0	0.0	0.0	0.0	0.0	0.0	0.0
68	0.0	0.0	0.0	0.0	0.0	0.0	0.0	0.0	0.0	0.0	0.0	0.0	0.0	0.0	0.0	0.0	0.0	0.0	0.0	0.0	0.0	0.0	10.608839119818995	9.489440553419428	10.204194477261442	0.0	0.0	0.0	0.0	0.0	0.0	0.0	0.0	0.0	0.0	0.0	0.0	0.0	0.0	0.0	0.0	0.0	0.0	0.0	0.0	0.0	0.0	0.0	0.0
69	0.0	0.0	0.0	0.0	0.0	0.0	0.0	0.0	0.0	0.0	0.0	0.0	0.0	0.0	0.0	0.0	0.0	0.0	0.0	0.0	0.0	0.0	0.0	10.475676548223273	10.957775269912531	0.0	0.0	0.0	0.0	0.0	0.0	0.0	0.0	0.0	0.0	0.0	0.0	0.0	0.0	0.0	0.0	0.0	0.0	0.0	0.0	0.0	0.0	0.0	0.0
70	0.0	0.0	0.0	0.0	0.0	0.0	0.0	0.0	0.0	0.0	0.0	0.0	0.0	0.0	0.0	0.0	0.0	0.0	0.0	0.0	0.0	0.0	0.0	10.957775269912531	0.0	0.0	0.0	0.0	0.0	0.0	0.0	0.0	0.0	0.0	0.0	0.0	0.0	0.0	0.0	0.0	0.0	0.0	0.0	0.0	0.0	0.0	0.0	0.0	0.0
71	0.0	0.0	0.0	0.0	0.0	0.0	0.0	0.0	0.0	0.0	0.0	0.0	0.0	0.0	0.0	0.0	0.0	0.0	0.0	0.0	0.0	0.0	0.0	0.0	0.0	0.0	0.0	0.0	0.0	0.0	0.0	0.0	0.0	0.0	0.0	0.0	0.0	0.0	0.0	0.0	0.0	0.0	0.0	0.0	0.0	0.0	0.0	0.0	0.0
72	0.0	0.0	0.0	0.0	0.0	0.0	0.0	0.0	0.0	0.0	0.0	0.0	0.0	0.0	0.0	0.0	0.0	0.0	0.0	0.0	0.0	0.0	0.0	0.0	0.0	0.0	0.0	0.0	0.0	0.0	0.0	0.0	0.0	0.0	0.0	0.0	0.0	0.0	0.0	0.0	0.0	0.0	0.0	0.0	0.0	0.0	0.0	0.0	0.0
73	0.0	0.0	0.0	0.0	0.0	0.0	0.0	0.0	0.0	0.0	0.0	0.0	0.0	0.0	0.0	0.0	0.0	0.0	0.0	0.0	0.0	0.0	0.0	0.0	0.0	0.0	0.0	0.0	0.0	0.0	0.0	0.0	0.0	0.0	0.0	0.0	0.0	0.0	0.0	0.0	0.0	0.0	0.0	0.0	0.0	0.0	0.0	0.0	0.0
74	0.0	0.0	0.0	0.0	0.0	0.0	0.0	0.0	0.0	0.0	0.0	0.0	0.0	0.0	0.0	0.0	0.0	0.0	0.0	0.0	0.0	0.0	0.0	0.0	0.0	0.0	0.0	0.0	0.0	0.0	0.0	0.0	0.0	0.0	0.0	0.0	0.0	0.0	0.0	0.0	0.0	0.0	0.0	0.0	0.0	0.0	0.0	0.0	0.0
75	0.0	0.0	0.0	0.0	0.0	0.0	0.0	0.0	0.0	0.0	0.0	0.0	0.0	0.0	0.0	0.0	0.0	0.0	0.0	0.0	0.0	0.0	0.0	0.0	0.0	0.0	0.0	0.0	0.0	0.0	0.0	0.0	0.0	0.0	0.0	0.0	0.0	0.0	0.0	0.0	0.0	0.0	0.0	0.0	0.0	0.0	0.0	0.0	0.0
76	0.0	0.0	0.0	0.0	0.0	0.0	0.0	0.0	0.0	0.0	0.0	0.0	0.0	0.0	0.0	0.0	0.0	0.0	0.0	0.0	0.0	0.0	0.0	0.0	0.0	0.0	0.0	0.0	0.0	0.0	0.0	0.0	0.0	0.0	0.0	0.0	0.0	0.0	0.0	0.0	0.0	0.0	0.0	0.0	0.0	0.0	0.0	0.0	0.0
77	0.0	0.0	0.0	0.0	0.0	0.0	0.0	0.0	0.0	0.0	0.0	0.0	0.0	0.0	0.0	0.0	0.0	0.0	0.0	0.0	0.0	0.0	0.0	0.0	0.0	0.0	0.0	0.0	0.0	0.0	0.0	0.0	0.0	0.0	0.0	0.0	0.0	0.0	0.0	0.0	0.0	0.0	0.0	0.0	0.0	0.0	0.0	0.0	0.0
78	0.0	0.0	0.0	0.0	0.0	0.0	0.0	0.0	0.0	0.0	0.0	0.0	0.0	0.0	0.0	0.0	0.0	0.0	0.0	0.0	0.0	0.0	0.0	0.0	0.0	0.0	0.0	0.0	0.0	0.0	0.0	0.0	0.0	0.0	0.0	0.0	0.0	0.0	0.0	0.0	0.0	0.0	0.0	0.0	0.0	0.0	0.0	0.0	0.0
79	0.0	0.0	0.0	0.0	0.0	0.0	0.0	0.0	0.0	0.0	0.0	0.0	0.0	0.0	0.0	0.0	0.0	0.0	0.0	0.0	0.0	0.0	0.0	0.0	0.0	0.0	0.0	0.0	0.0	0.0	0.0	0.0	0.0	0.0	0.0	0.0	0.0	0.0	0.0	0.0	0.0	0.0	0.0	0.0	0.0	0.0	0.0	0.0	0.0
[truncated: 31 more columns]
