# Supplementary material for: Machine learning coarse-grained potentials of protein thermodynamics
Source: Nat Commun. 2023 Sep 15;14:5739. doi: 10.1038/s41467-023-41343-1 (PMC10504246; doi:10.1038/s41467-023-41343-1)
Supplement: Supplementary file 4 — Source Data [file 41467_2023_41343_MOESM4_ESM.zip › Source_data/Figure3/bbl_multiprotein_hist.csv]

	0	1	2	3	4	5	6	7	8	9	10	11	12	13	14	15	16	17	18	19	20	21	22	23	24	25	26	27	28	29	30	31	32	33	34	35	36	37	38	39	40	41	42	43	44	45	46	47	48
0	0.0	0.0	0.0	0.0	0.0	0.0	0.0	0.0	0.0	0.0	0.0	0.0	0.0	0.0	0.0	0.0	0.0	0.0	0.0	0.0	0.0	0.0	0.0	0.0	0.0	0.0	0.0	0.0	0.0	0.0	0.0	0.0	0.0	0.0	0.0	0.0	0.0	0.0	0.0	0.0	0.0	0.0	0.0	0.0	0.0	0.0	0.0	0.0	0.0
1	0.0	0.0	0.0	0.0	0.0	0.0	0.0	0.0	0.0	0.0	0.0	0.0	0.0	0.0	0.0	0.0	0.0	0.0	0.0	0.0	0.0	0.0	0.0	0.0	0.0	0.0	0.0	0.0	0.0	0.0	0.0	0.0	0.0	0.0	0.0	0.0	0.0	0.0	0.0	0.0	0.0	0.0	0.0	0.0	0.0	0.0	0.0	0.0	0.0
2	0.0	0.0	0.0	0.0	0.0	0.0	0.0	0.0	0.0	0.0	0.0	0.0	0.0	0.0	0.0	0.0	0.0	0.0	0.0	0.0	0.0	0.0	0.0	0.0	0.0	0.0	0.0	0.0	0.0	0.0	0.0	0.0	0.0	0.0	0.0	0.0	0.0	0.0	0.0	0.0	0.0	0.0	0.0	0.0	0.0	0.0	0.0	0.0	0.0
3	0.0	0.0	0.0	0.0	0.0	0.0	0.0	0.0	0.0	0.0	0.0	0.0	0.0	0.0	0.0	0.0	0.0	0.0	0.0	0.0	0.0	0.0	0.0	0.0	0.0	0.0	0.0	0.0	0.0	0.0	0.0	0.0	0.0	0.0	0.0	0.0	0.0	0.0	0.0	0.0	0.0	0.0	0.0	0.0	0.0	0.0	0.0	0.0	0.0
4	0.0	0.0	0.0	0.0	0.0	0.0	0.0	0.0	0.0	0.0	0.0	0.0	0.0	0.0	0.0	0.0	0.0	0.0	0.0	0.0	0.0	0.0	0.0	0.0	0.0	0.0	0.0	0.0	0.0	0.0	0.0	0.0	0.0	0.0	0.0	0.0	0.0	0.0	0.0	0.0	0.0	0.0	0.0	0.0	0.0	0.0	0.0	0.0	0.0
5	0.0	0.0	0.0	0.0	0.0	0.0	0.0	0.0	0.0	0.0	0.0	0.0	0.0	0.0	0.0	0.0	0.0	0.0	0.0	0.0	0.0	0.0	0.0	0.0	0.0	0.0	0.0	0.0	0.0	0.0	0.0	0.0	0.0	0.0	0.0	0.0	0.0	0.0	0.0	0.0	0.0	0.0	0.0	0.0	0.0	0.0	0.0	0.0	0.0
6	0.0	0.0	0.0	0.0	0.0	0.0	0.0	0.0	0.0	0.0	0.0	0.0	0.0	0.0	0.0	0.0	0.0	0.0	0.0	0.0	0.0	0.0	0.0	0.0	0.0	0.0	0.0	0.0	0.0	0.0	0.0	0.0	0.0	0.0	0.0	0.0	0.0	0.0	0.0	0.0	0.0	0.0	0.0	0.0	0.0	0.0	0.0	0.0	0.0
7	0.0	0.0	0.0	0.0	0.0	0.0	0.0	0.0	0.0	0.0	0.0	0.0	0.0	0.0	0.0	0.0	0.0	0.0	0.0	0.0	0.0	0.0	0.0	0.0	0.0	0.0	0.0	0.0	0.0	0.0	0.0	0.0	0.0	0.0	0.0	0.0	0.0	0.0	0.0	0.0	0.0	0.0	0.0	0.0	0.0	0.0	0.0	0.0	0.0
8	0.0	0.0	0.0	0.0	0.0	0.0	0.0	0.0	0.0	0.0	0.0	0.0	0.0	0.0	0.0	0.0	0.0	0.0	0.0	0.0	0.0	0.0	0.0	0.0	0.0	0.0	0.0	0.0	0.0	0.0	0.0	0.0	0.0	0.0	0.0	0.0	0.0	0.0	0.0	0.0	0.0	0.0	0.0	0.0	0.0	0.0	0.0	0.0	0.0
9	0.0	0.0	0.0	0.0	0.0	0.0	0.0	0.0	0.0	0.0	0.0	0.0	0.0	0.0	0.0	0.0	0.0	0.0	0.0	0.0	0.0	0.0	0.0	0.0	0.0	0.0	0.0	0.0	0.0	0.0	0.0	0.0	0.0	0.0	0.0	0.0	0.0	0.0	0.0	0.0	0.0	0.0	0.0	7.044447459952382	0.0	0.0	7.044447459952382	0.0	0.0
10	0.0	0.0	0.0	0.0	0.0	0.0	0.0	0.0	0.0	0.0	0.0	0.0	0.0	0.0	0.0	0.0	0.0	0.0	0.0	0.0	0.0	0.0	0.0	0.0	0.0	0.0	0.0	0.0	0.0	0.0	0.0	0.0	0.0	0.0	0.0	0.0	0.0	0.0	0.0	0.0	0.0	0.0	0.0	0.0	6.280339064429304	6.080250016573869	6.080250016573869	7.044447459952382	0.0
11	0.0	0.0	0.0	0.0	0.0	0.0	0.0	0.0	0.0	0.0	0.0	0.0	0.0	0.0	0.0	0.0	0.0	0.0	0.0	0.0	0.0	0.0	0.0	0.0	0.0	0.0	0.0	0.0	0.0	0.0	0.0	0.0	0.0	0.0	0.0	0.0	0.0	0.0	0.0	0.0	0.0	7.044447459952382	6.280339064429304	5.691025240700368	5.798240342740048	5.925408988339443	6.562348738263125	0.0	0.0
12	0.0	0.0	0.0	0.0	0.0	0.0	0.0	0.0	0.0	0.0	0.0	0.0	0.0	0.0	0.0	0.0	0.0	0.0	0.0	0.0	0.0	0.0	0.0	0.0	0.0	0.0	0.0	0.0	0.0	0.0	0.0	0.0	0.0	0.0	0.0	0.0	0.0	6.280339064429304	0.0	6.562348738263125	7.044447459952382	7.044447459952382	5.925048893552814	6.080250016573869	5.691025240700368	5.798240342740048	5.516230668906227	6.5632493250333575	6.560665650859534
13	0.0	0.0	0.0	0.0	0.0	0.0	0.0	0.0	0.0	0.0	0.0	0.0	0.0	0.0	0.0	0.0	0.0	0.0	0.0	0.0	0.0	0.0	0.0	0.0	0.0	0.0	0.0	0.0	0.0	0.0	0.0	0.0	0.0	0.0	0.0	0.0	0.0	0.0	6.280339064429304	6.562348738263125	6.562348738263125	7.044447459952382	5.925408988339443	6.281540106112365	5.073886849233254	5.116390156595086	5.690784550138314	6.279216553738518	6.279216553738518
14	0.0	0.0	0.0	0.0	0.0	0.0	0.0	0.0	0.0	0.0	0.0	0.0	0.0	0.0	0.0	0.0	0.0	0.0	0.0	0.0	0.0	0.0	0.0	0.0	0.0	0.0	0.0	0.0	0.0	0.0	0.0	0.0	0.0	0.0	7.044447459952382	7.044447459952382	7.044447459952382	0.0	6.080250016573869	7.044447459952382	5.691025240700368	6.280339064429304	5.160948156901091	5.160940498029737	5.073893607056542	4.996817354698038	5.597744492806116	5.442984637448827	6.078545847679258
15	0.0	0.0	0.0	0.0	0.0	0.0	0.0	0.0	0.0	0.0	0.0	0.0	0.0	0.0	0.0	0.0	0.0	0.0	0.0	0.0	0.0	0.0	0.0	0.0	0.0	0.0	0.0	0.0	0.0	0.0	0.0	0.0	7.044447459952382	0.0	0.0	6.562348738263125	6.562348738263125	0.0	6.080250016573869	5.925048893552814	5.598376332277679	5.925408988339443	5.073992740113068	5.034732208810389	4.612514365039507	4.7022084409184295	4.8633759842499735	4.5908077052769105	4.70109478814835
16	0.0	0.0	0.0	0.0	0.0	0.0	0.0	0.0	0.0	0.0	0.0	0.0	0.0	0.0	0.0	0.0	0.0	0.0	0.0	0.0	0.0	0.0	0.0	0.0	0.0	0.0	0.0	0.0	0.0	0.0	0.0	0.0	0.0	6.562348738263125	6.562348738263125	7.044447459952382	6.562348738263125	6.562348738263125	5.798240342740048	5.598151294884612	5.598376332277679	5.516430698548588	4.961031474263471	4.552336484131546	4.428716730797964	4.283022882354926	4.140806862531038	4.243714133193427	4.207532274848834
17	0.0	0.0	0.0	0.0	0.0	0.0	0.0	0.0	0.0	0.0	0.0	0.0	0.0	0.0	0.0	0.0	0.0	0.0	0.0	0.0	0.0	0.0	0.0	0.0	0.0	0.0	0.0	0.0	0.0	0.0	6.562348738263125	0.0	0.0	6.562348738263125	0.0	6.080250016573869	5.798240342740048	6.080250016573869	5.260470202148408	5.443130195952728	4.926836605734824	4.702483104219398	4.6342387511638155	4.323786027106536	4.0148075948372774	4.069882665055664	3.8990904990514044	3.6856561642108363	3.657589125675805
18	0.0	0.0	0.0	0.0	0.0	0.0	0.0	0.0	0.0	0.0	0.0	0.0	0.0	0.0	0.0	0.0	0.0	0.0	0.0	0.0	0.0	0.0	0.0	0.0	0.0	0.0	0.0	0.0	0.0	0.0	0.0	0.0	6.280339064429304	7.044447459952382	6.280339064429304	5.798240342740048	5.598151294884612	5.516392593047852	5.260608678081049	4.927002565122741	4.805448141484279	4.47880634693284	4.089549588645545	3.9796180687476217	3.930533046468615	3.7088894034252022	3.592456270385742	3.386984872330969	3.2060427499893867
19	0.0	0.0	0.0	0.0	0.0	0.0	0.0	0.0	0.0	0.0	0.0	0.0	0.0	0.0	0.0	0.0	0.0	0.0	0.0	0.0	0.0	0.0	0.0	0.0	0.0	0.0	0.0	0.0	0.0	0.0	0.0	0.0	0.0	0.0	6.562348738263125	5.691025240700368	5.691025240700368	5.161180540504837	4.863707380586357	4.83409985446041	4.571932734955201	4.366549539483458	4.099783326641473	3.862802114993308	3.6535759327926463	3.5595522191900772	3.4094512407206783	3.1147115984119176	2.891958136067825
20	0.0	0.0	0.0	0.0	0.0	0.0	0.0	0.0	0.0	0.0	0.0	0.0	0.0	0.0	0.0	0.0	0.0	0.0	0.0	0.0	0.0	0.0	0.0	0.0	0.0	0.0	0.0	0.0	0.0	0.0	0.0	7.044447459952382	6.562348738263125	7.044447459952382	6.562348738263125	5.691025240700368	5.798240342740048	5.161254855941815	4.960924311372999	4.496605175938512	4.381858317597979	4.041792019809554	3.8144994444510547	3.714883829457017	3.528001825966196	3.363107789035378	3.215213095952254	2.9050629095067566	2.5914155799114886
21	0.0	0.0	0.0	0.0	0.0	0.0	0.0	0.0	0.0	0.0	0.0	0.0	0.0	0.0	0.0	0.0	0.0	0.0	0.0	0.0	0.0	0.0	0.0	0.0	0.0	0.0	0.0	7.121752338380821	0.0	0.0	7.044447459952382	0.0	6.562348738263125	0.0	5.798483243091246	6.080250016573869	5.376538557159755	4.9966868736294625	4.656065760948744	4.352162826275876	4.296539986586346	3.91479143058112	3.6809767034755736	3.514735731072713	3.3594561377179537	3.2267330024903758	2.95227982727763	2.676857788119318	2.375772688080669
22	0.0	0.0	0.0	0.0	0.0	0.0	0.0	0.0	0.0	0.0	0.0	0.0	0.0	0.0	0.0	0.0	0.0	0.0	0.0	0.0	0.0	0.0	0.0	0.0	0.0	0.0	0.0	0.0	0.0	0.0	7.044447459952382	6.562348738263125	6.283882499686431	7.044447459952382	7.0497694056168765	5.929596466732285	5.518753426741272	4.8359867966078305	4.593864774453138	4.198777503823912	4.0244123526943145	3.8357231646855925	3.6542869885406914	3.388149935877115	3.2743665510633124	2.9736118925044024	2.771919488383021	2.491838539027093	2.1682664286384017
23	0.0	0.0	0.0	0.0	0.0	0.0	0.0	0.0	0.0	0.0	0.0	0.0	0.0	0.0	0.0	0.0	0.0	0.0	0.0	0.0	0.0	0.0	0.0	0.0	0.0	0.0	7.121752338380821	0.0	0.0	0.0	0.0	7.0497694056168765	0.0	0.0	6.56767068392762	6.0855719622383635	5.695793975199468	5.119894001503601	4.682748747428773	4.286124305376674	3.8586845801562277	3.640607627673375	3.4007329923539618	3.2633855819448425	3.1135163170200024	2.9143319721449106	2.5408939072974506	2.310594424763359	2.062382636783615
24	0.0	0.0	0.0	0.0	0.0	0.0	0.0	0.0	0.0	0.0	0.0	0.0	0.0	0.0	0.0	0.0	0.0	0.0	0.0	0.0	0.0	0.0	0.0	7.121752338380821	7.121752338380821	0.0	6.6396536166915645	6.6396536166915645	6.6396536166915645	0.0	0.0	0.0	7.0497694056168765	7.0497694056168765	7.0497694056168765	5.943393849251985	5.263570303841547	5.119868569302291	4.73036003406502	4.2115773977302915	3.940990314956347	3.816601003231623	3.5248066588080795	3.3327648991564502	3.079817936034257	2.7811198220762665	2.5579699576526678	2.3173580210761595	1.9918600487161124
25	0.0	0.0	0.0	0.0	0.0	0.0	0.0	0.0	0.0	0.0	0.0	0.0	0.0	0.0	0.0	0.0	0.0	0.0	0.0	7.121752338380821	0.0	7.121752338380821	7.121752338380821	0.0	7.121752338380821	6.157554895002308	7.121752338380821	6.357643942857743	6.6396536166915645	7.121752338380821	0.0	6.56767068392762	0.0	0.0	6.33281260476919	6.099430380778802	5.460709491271638	5.263682997764331	4.837569123848738	4.299576918383908	4.072529913212575	3.8577452008048803	3.5891438685938852	3.2747161799159836	3.070476666406645	2.815237842947115	2.579178325804094	2.3471767355789663	2.080797249859518
26	0.0	0.0	0.0	0.0	0.0	0.0	0.0	0.0	0.0	0.0	0.0	0.0	0.0	0.0	0.0	0.0	0.0	0.0	0.0	0.0	0.0	7.121752338380821	6.357643942857743	6.002353771981252	6.157554895002308	6.357643942857743	5.875545221168487	7.121752338380821	6.6396536166915645	0.0	0.0	7.0497694056168765	0.0	5.972660803683674	5.8255766012451655	5.536644286983506	5.214076740933553	5.3197397485665405	4.898111811279135	4.415268549420887	4.222970017806352	3.8499289175663898	3.670485132049547	3.366536663570399	3.0892930861439925	2.8736763924663813	2.7338631718889723	2.5086040940758907	2.2554105618373135
27	0.0	0.0	0.0	0.0	0.0	0.0	0.0	0.0	0.0	0.0	0.0	0.0	0.0	0.0	0.0	0.0	0.0	0.0	0.0	0.0	7.121752338380821	7.121752338380821	6.357643942857743	6.6396536166915645	6.002353771981252	6.6396536166915645	6.002353771981252	6.002353771981252	7.121752338380821	6.602731332171452	6.002353771981252	5.850713883079932	6.308837314484487	5.972660803683674	6.56767068392762	5.838622936648374	5.292411393893444	4.723623340437834	4.934145893062986	4.516624672300779	4.33928782689499	4.071567540708697	3.7579309212575516	3.5596740230913553	3.3563998154380887	3.1356576994448546	2.951390015334662	2.685588783487081	2.4548080809640287
28	0.0	0.0	0.0	0.0	0.0	0.0	0.0	0.0	0.0	0.0	0.0	0.0	0.0	0.0	0.0	0.0	0.0	0.0	0.0	0.0	7.121752338380821	6.6396536166915645	6.157554895002308	5.875545221168487	5.768330119128805	5.768330119128805	6.002353771981252	6.357643942857743	6.002353771981252	5.9937291177677015	6.138848775560163	6.138848775560163	5.486416633491331	5.655839851226993	5.838622936648374	5.497867330356936	4.75329872788161	4.892431263798162	4.607476690688282	4.345222396268712	4.298552859813727	4.382677108653725	3.923695467236843	3.659898094018079	3.4908323083598263	3.2141286317059072	3.090689845378003	2.834562958441872	2.6239488866753864
29	0.0	0.0	0.0	0.0	0.0	0.0	0.0	0.0	0.0	0.0	0.0	0.0	0.0	0.0	0.0	0.0	0.0	0.0	0.0	7.121752338380821	7.121752338380821	6.343328367482833	6.146790684871652	5.67545617331305	5.67545617331305	5.768330119128805	6.157554895002308	5.768330119128805	5.768330119128805	5.768330119128805	5.875545221168487	6.157554895002308	5.334445237301134	5.065894248388302	5.173741129537737	4.655836654695291	4.616409689381561	4.624661148933546	4.657584674435558	4.4476125996948355	4.2077169786015585	4.044324108760382	4.016283694681292	3.796409748628292	3.58036942555438	3.3474740961434324	3.1422782053056406	2.8568457965604126	2.716275900771533
30	0.0	0.0	0.0	0.0	0.0	0.0	0.0	0.0	0.0	0.0	0.0	0.0	0.0	0.0	0.0	0.0	0.0	0.0	0.0	0.0	7.121752338380821	0.0	6.618289252521912	5.875545221168487	5.670053244471209	5.67545617331305	5.768330119128805	5.768330119128805	5.768330119128805	5.393446499479229	5.232483740289149	5.453964777264384	5.337775080576845	4.966467447449222	5.038156328602737	4.637465265293821	4.723392407938288	4.671495722124453	4.473428488282643	4.364376483371119	4.36215230790086	4.16363153088945	4.081476447326342	3.716759776365364	3.5898691082857925	3.2983141079817417	3.0933490641288635	2.8436383702594905	2.6163722320453524
31	0.0	0.0	0.0	0.0	0.0	0.0	0.0	0.0	0.0	0.0	0.0	0.0	0.0	0.0	0.0	0.0	0.0	0.0	0.0	0.0	0.0	7.121752338380821	0.0	6.157554895002308	6.157554895002308	5.520255050291995	6.002353771981252	5.453964777264384	5.520255050291995	5.588730875454093	5.286231397439549	5.337775080576845	4.730546781262534	5.101860445045569	4.847662128745604	4.749435035748062	4.9659740262320025	4.568695782805499	4.497246060427514	4.698300700826119	4.445018369163121	4.387372404506296	4.102771016107205	3.7474949877727535	3.5310920683111022	3.1964595155157087	3.0537537945749054	2.802204114910634	2.563775227959774
32	0.0	0.0	0.0	0.0	0.0	0.0	0.0	0.0	0.0	0.0	0.0	0.0	0.0	0.0	0.0	0.0	0.0	0.0	0.0	0.0	0.0	6.357643942857743	6.002353771981252	6.6396536166915645	6.6396536166915645	6.002353771981252	5.868350602825883	5.762158758130536	5.67545617331305	5.583959166734825	5.379130924104318	5.106632153764837	5.0295316743891885	5.030035450989969	4.971866055575125	4.933881907366462	4.768107957008747	4.732159563753385	4.865038650332638	4.480889969980524	4.289777056644985	3.9857548749181073	3.911403583916903	3.6639602000959095	3.3856270150336694	3.147689980271696	2.9010886227197266	2.5481772211410676	2.3737063520835027
33	0.0	0.0	0.0	0.0	0.0	0.0	0.0	0.0	0.0	0.0	0.0	0.0	0.0	0.0	7.121752338380821	0.0	0.0	7.121752338380821	6.6396536166915645	0.0	7.121752338380821	6.6396536166915645	6.343328367482833	6.6396536166915645	6.6396536166915645	6.157554895002308	5.768330119128805	6.343328367482833	5.768330119128805	5.507357845744979	5.379130924104318	5.064756280004122	5.223929801083264	4.844090991979748	5.182593241493137	4.823028270158426	5.061987132704239	5.116326451393091	4.658794300779366	4.373697893356729	4.150581153013517	4.104819582235113	3.8897586136534694	3.515398105543864	3.255445476457808	3.007993651685991	2.7454394662195223	2.5242764750480204	2.322974333118933
34	0.0	0.0	0.0	0.0	0.0	0.0	0.0	0.0	0.0	0.0	0.0	0.0	0.0	0.0	0.0	0.0	0.0	0.0	7.121752338380821	0.0	0.0	0.0	7.121752338380821	0.0	6.6396536166915645	6.618289252521912	6.157554895002308	5.868350602825883	5.854180856998834	5.442230213228134	5.280060036441279	5.049153420687512	5.311572298700266	5.062505755358133	5.276994769640378	5.06078903240773	4.914606131323918	4.9404548412414915	4.621692943520156	4.325094777144733	4.157301078368183	3.832883106548443	3.680371328452798	3.457395228118449	3.223333430487632	2.91092081505643	2.6422601084912274	2.490148936442558	2.226851346773127
35	0.0	0.0	0.0	0.0	0.0	0.0	0.0	0.0	0.0	0.0	0.0	0.0	0.0	0.0	0.0	0.0	0.0	0.0	0.0	0.0	0.0	0.0	7.121752338380821	0.0	0.0	7.121752338380821	6.343328367482833	5.507357845744979	6.343328367482833	5.65937169228882	5.32783299785568	5.128590841361271	5.055797546935645	5.2267694411220305	5.04695274181495	5.322778375089094	4.978318342735728	4.942454677185532	4.787278135771121	4.332745336359093	4.22562055335678	3.984636183140109	3.7739135421280365	3.3963249231823878	3.12799722014527	2.8981666078951966	2.6108989914609118	2.41333859461886	2.2511396999412407
36	0.0	0.0	0.0	0.0	0.0	0.0	0.0	0.0	0.0	0.0	0.0	0.0	0.0	0.0	0.0	0.0	0.0	0.0	0.0	0.0	7.121752338380821	0.0	0.0	0.0	7.121752338380821	7.121752338380821	5.97679417105037	5.9937291177677015	5.738006744100563	5.372082135309576	5.861229645793577	5.372082135309576	5.12612437261822	5.131066087870556	4.980582575220021	5.319547785238239	5.209794051862639	4.85207582939689	4.859883163626954	4.488865220911483	4.252023115946189	4.037539009683755	3.6326903571734275	3.6274792014082196	3.24337913229907	2.892763166389106	2.6800354335597887	2.4600722883351387	2.212836818560891
37	0.0	0.0	0.0	0.0	0.0	0.0	0.0	0.0	0.0	0.0	0.0	0.0	0.0	0.0	0.0	0.0	0.0	0.0	0.0	0.0	0.0	0.0	0.0	7.079660350006598	0.0	0.0	6.136190530832653	6.6396536166915645	5.861229645793577	5.503111381293129	5.968478857095548	4.883344939022029	5.202157631299961	5.5667537584499005	4.8498551460061226	4.9729475979004985	4.897725690334525	4.952340504655542	4.633679540619694	4.674361276053089	4.318591639910521	4.019807506888965	3.805944840734806	3.5153421844230084	3.2702404799427023	2.9633809612846362	2.751227952999485	2.5641728317757893	2.352906175209212
38	0.0	0.0	0.0	0.0	0.0	0.0	0.0	0.0	0.0	0.0	0.0	0.0	0.0	0.0	0.0	0.0	0.0	0.0	0.0	0.0	0.0	0.0	0.0	0.0	0.0	6.116526675870546	6.618273266443147	6.330748585659277	5.963445324197476	6.31697067533382	5.48327765183131	5.070378232243305	5.152180060984994	4.99594687124387	5.479439780386725	4.760157914912993	4.731039534242324	4.755435604648181	4.464713903479213	4.329279565175382	4.258839393982688	4.051189514774006	3.8350316490670138	3.538935026324626	3.382955040244323	3.0468210193211394	2.8620551194006	2.595832774665707	2.3393203879733924
39	0.0	0.0	0.0	0.0	0.0	0.0	0.0	0.0	0.0	0.0	0.0	0.0	0.0	0.0	0.0	0.0	0.0	0.0	0.0	0.0	0.0	0.0	0.0	0.0	0.0	6.61938522622636	6.598625397559804	7.079660350006598	6.598625397559804	5.961061119738357	5.727417159457495	5.410740596330621	5.549588691739199	5.2454521393799585	4.931503897554215	4.9622325850395015	4.896760953816381	4.618404571850787	4.726598213456876	4.4506430629521425	4.1483965387485675	3.951380268498498	3.9006912444982276	3.5440447157613817	3.3324989996118313	3.129461910355247	2.860702236114482	2.611203643623534	2.3908671558951347
40	0.0	0.0	0.0	0.0	0.0	0.0	0.0	0.0	0.0	0.0	0.0	0.0	0.0	0.0	0.0	0.0	0.0	0.0	0.0	0.0	0.0	0.0	7.215273489208826	0.0	0.0	6.597546111614552	6.31697067533382	6.317681122448944	6.316260953171346	5.3501585593652194	5.726845799655624	5.413180062744683	5.197662538612695	5.19585508603395	4.735515896633622	4.64158919927708	4.835690427043046	4.63554708231047	4.616947254439145	4.390187321491135	4.189317842937703	3.992556496538992	4.034769239831565	3.5606803457986227	3.399504803317115	3.118148915932673	2.817497581129144	2.5553921167483025	2.360577501487876
41	0.0	0.0	0.0	0.0	0.0	0.0	0.0	0.0	0.0	0.0	0.0	0.0	0.0	0.0	0.0	0.0	0.0	0.0	0.0	0.0	0.0	0.0	7.215273489208826	0.0	0.0	6.316240243211027	6.148571435817605	6.115979059307129	5.980194467447051	6.117527520332381	5.8303199680748055	5.552833617579987	5.152811404751459	5.194084478142447	4.8708468698656855	4.686529000879446	4.782656885373745	4.381720704358289	4.2534201237669045	4.400538964145568	4.096323900986823	4.124412141046394	3.9264105028272085	3.5950990511465473	3.3156658498308675	2.994277946740597	2.735642464766341	2.5331913969712105	2.251186450861923
42	0.0	0.0	0.0	0.0	0.0	0.0	0.0	0.0	0.0	0.0	0.0	0.0	0.0	0.0	0.0	0.0	0.0	0.0	0.0	0.0	0.0	0.0	7.215273489208826	0.0	7.079660350006598	7.081789517972021	6.359301351027161	6.117527520332381	6.116994666413653	5.961486921442766	5.552833617579987	5.297278243864158	5.206087311816626	5.070864126144468	4.89557391321855	4.809820430934135	4.58261471211318	4.423478950432132	4.223726689647005	4.292064492532257	4.068911952354393	4.076175227066955	3.6980769051003954	3.643546037378432	3.272113884108489	2.9972290982519874	2.763387761822506	2.463722329807641	2.218327732367245
43	0.0	0.0	0.0	0.0	0.0	0.0	0.0	0.0	0.0	0.0	0.0	0.0	0.0	0.0	0.0	0.0	0.0	0.0	7.215273489208826	0.0	0.0	0.0	7.215273489208826	6.214605503327414	0.0	7.07962931694718	6.599561693751507	6.358627402274765	5.4364188807518214	7.081531336869045	5.728330409837135	5.6351945846724245	5.065756465144284	5.0687335284314905	4.809754754368253	4.8317144226518955	4.412762956683782	4.224315043691558	4.353570356300711	4.037974534527491	4.111472978070365	3.9323030392684957	3.6006190676555607	3.4661976646463972	3.2567479928681613	2.969871354522636	2.704572669879846	2.40595903472178	2.166732838640231
44	0.0	0.0	0.0	0.0	0.0	0.0	0.0	0.0	0.0	0.0	0.0	0.0	0.0	0.0	0.0	0.0	0.0	0.0	0.0	0.0	0.0	0.0	7.215273489208826	0.0	0.0	6.662068180132888	6.148571435817605	6.215227631267835	5.9623393076842355	6.359392741444616	5.649981659045647	5.552590064998169	5.187712018800134	5.027575545116639	4.896666749587984	4.837764240298176	4.528553207481723	4.312553803580334	4.352004329531212	4.213730272070336	4.074399561089667	3.97117797901272	3.6738190195063782	3.424914398085439	3.186662682909382	2.884532629821116	2.655694306673563	2.4045736029352223	2.143142133341517
45	0.0	0.0	0.0	0.0	0.0	0.0	0.0	0.0	0.0	0.0	0.0	0.0	0.0	0.0	0.0	0.0	0.0	0.0	0.0	0.0	7.215273489208826	6.4511650936857485	5.9445414444016915	7.215273489208826	6.358627402274765	6.6632354160027845	6.733174767519568	5.7280627325202556	5.666261549113306	6.598625397559804	5.646246032946841	5.5642777465291235	5.238326822509787	5.102814309669496	4.706390320402587	4.643107806925386	4.399475156857756	4.202698524946861	4.337677281345943	4.336338051282892	4.219417308720729	3.9493169333470868	3.6870415888539516	3.5028235312112392	3.201411603571198	2.9672119818817566	2.664483551715717	2.390833610694178	2.065413355343106
46	0.0	0.0	0.0	0.0	0.0	0.0	0.0	0.0	0.0	0.0	0.0	0.0	0.0	0.0	0.0	0.0	0.0	7.215273489208826	0.0	7.215273489208826	0.0	0.0	7.215273489208826	7.215273489208826	6.662051155495421	6.662068180132888	6.397406213956424	5.849972078896434	5.844592260477693	6.1354819446111755	5.870900492582919	5.424266630321622	5.537298783835768	5.233225911139204	4.705929620540774	4.755705856785577	4.423059662269084	4.260274180736262	4.234646363600875	4.143614907489553	3.9637481528080065	3.8143067138649607	3.697643802944287	3.454235562850554	3.158183423912632	2.8712661046413763	2.6659411421265244	2.4117990641812113	2.0968402853670436
47	0.0	0.0	0.0	0.0	0.0	0.0	0.0	0.0	0.0	0.0	0.0	0.0	0.0	0.0	0.0	0.0	0.0	0.0	7.215273489208826	6.733174767519568	7.215273489208826	7.215273489208826	6.733174767519568	0.0	6.4511650936857485	7.215273489208826	5.920851921655668	5.97321687414647	6.301706376699274	5.49262024055829	5.384797941278345	5.350935205209698	5.203080308900546	5.1540397716716715	4.955698398505632	4.640725803077769	4.4105207744417125	4.376708050404435	4.105390738076393	4.145435168085182	4.1640153290719635	3.8759031735488487	3.5947819863012715	3.474922406411602	3.3340397647932147	2.885993730993365	2.6724806067826212	2.384396835074082	2.1231293989411175
48	0.0	0.0	0.0	0.0	0.0	0.0	0.0	0.0	0.0	0.0	0.0	0.0	0.0	0.0	0.0	0.0	7.215273489208826	7.215273489208826	0.0	7.215273489208826	6.733174767519568	7.215273489208826	6.095874922809257	7.215273489208826	6.095874922809257	7.215273489208826	6.654018389153599	5.915307492267168	5.447031043565618	5.574260624318848	5.601392522445408	5.889909993630521	5.692698657869787	5.106312308406476	4.986215761512877	4.784925428088922	4.618060434257245	4.529006648674422	4.38786619831361	4.222068731807587	4.056014095285768	3.8905671189751243	3.7004393458041442	3.5176923571203687	3.2224626244671843	2.929083220379628	2.7514712667973265	2.46381354807254	2.165983761483895
49	0.0	0.0	0.0	0.0	0.0	0.0	0.0	0.0	0.0	0.0	0.0	0.0	0.0	0.0	0.0	0.0	6.733174767519568	7.215273489208826	7.215273489208826	7.215273489208826	6.733174767519568	6.4511650936857485	7.215273489208826	0.0	7.215273489208826	0.0	5.86185126995681	6.654018389153599	5.88841624946804	5.673310567576316	5.49714606747523	5.865407324664913	5.437900927874633	5.208552402782528	4.896952193693556	5.106928577740389	4.474285939634962	4.506807404278868	4.409788187978693	4.378578266073967	4.347304802493449	3.976033229732392	3.8658765298604467	3.5176099018547853	3.3652303813823834	2.9934778492282743	2.7758145422226774	2.5231541878951362	2.267680623569325
50	0.0	0.0	0.0	0.0	0.0	0.0	0.0	0.0	0.0	0.0	0.0	0.0	0.0	0.0	0.0	0.0	7.215273489208826	0.0	0.0	0.0	6.4511650936857485	5.768977324141053	7.215273489208826	6.733174767519568	6.251076045830311	6.4511650936857485	6.063123650379673	5.941667663800574	5.634105108173522	5.634105108173522	5.737593411855164	5.69583680637049	5.182695500392768	5.0097157678363295	5.0109023640679204	5.205065877276288	4.483028337638986	4.78716623873882	4.452475517511667	4.336320322784413	4.434231625736782	4.265639131890179	3.930186760681529	3.7114903122807417	3.3412183904200075	3.0965800207743785	2.790252659972125	2.570038684454284	2.299975182213213
51	0.0	0.0	0.0	0.0	0.0	0.0	0.0	0.0	0.0	0.0	0.0	0.0	0.0	0.0	0.0	0.0	0.0	6.733174767519568	6.733174767519568	6.4511650936857485	5.96906637199649	6.095874922809257	6.095874922809257	5.86185126995681	6.095874922809257	6.4511650936857485	6.095874922809257	5.86185126995681	5.768977324141053	5.407811271941265	5.460576438617174	5.198864165383808	6.143102460674561	5.427734481095596	5.011088047827345	4.876619018224556	4.991080716343392	4.73103391605582	4.637336606109653	4.404064567804882	4.274554648494249	4.114738238462964	4.004437684036009	3.6725557661896455	3.404229157227318	3.194362886498127	2.8945833059073016	2.62425012305872	2.3585804115949354
52	0.0	0.0	0.0	0.0	0.0	0.0	0.0	0.0	0.0	0.0	0.0	0.0	0.0	0.0	0.0	0.0	7.215273489208826	6.733174767519568	0.0	6.733174767519568	6.251076045830311	6.251076045830311	6.251076045830311	6.733174767519568	5.768977324141053	6.095874922809257	5.838301199703505	6.210372378458873	5.817918759031533	5.6152553011792214	5.773073583379018	6.096819906945024	5.652086354265537	5.7791555282456795	5.397910315242614	4.943503673747259	5.190808810869944	4.726310867421965	4.851132399372808	4.661969478404703	4.478921785521113	4.246969261353094	4.055265466868208	3.8900608163304375	3.562623160345217	3.327346524382016	2.9606865067240116	2.7448234564705207	2.3916036076511484
53	0.0	0.0	0.0	0.0	0.0	0.0	0.0	0.0	0.0	0.0	0.0	0.0	0.0	0.0	0.0	0.0	0.0	0.0	0.0	6.4511650936857485	6.733174767519568	6.251076045830311	6.251076045830311	6.095874922809257	6.733174767519568	6.095874922809257	6.251076045830311	5.792165661403979	6.210372378458873	5.580066475917944	5.458763972240277	6.066547101345385	5.632264611326139	5.422704958424891	6.102440567751199	5.363168942655941	5.43450642075994	4.993538454630173	5.05125983313761	4.986937850298512	4.793467827774986	4.309802635184747	4.1335510805451765	4.035832839080269	3.595661686496459	3.3149576113089716	3.0359118325393104	2.786854443330158	2.477303011327988
54	0.0	0.0	0.0	0.0	0.0	0.0	0.0	0.0	0.0	0.0	0.0	0.0	0.0	0.0	0.0	0.0	0.0	7.215273489208826	7.215273489208826	6.733174767519568	6.095874922809257	6.095874922809257	6.251076045830311	6.733174767519568	6.733174767519568	5.687056698162671	6.095874922809257	6.4511650936857485	5.748327772786533	6.033277953937528	6.095874922809257	6.066547101345385	6.4511650936857485	6.0032856724638055	5.8393470127042555	5.531596796177807	5.533755185091895	4.993064285054967	4.978044918712593	4.919130496163241	4.849616735420227	4.547843893390649	4.209782644102885	3.9430333006408422	3.8130312468690346	3.4330318091998957	3.1497238097649327	2.9131187679819983	2.5840164256506575
55	0.0	0.0	0.0	0.0	0.0	0.0	0.0	0.0	0.0	0.0	0.0	0.0	0.0	0.0	0.0	0.0	0.0	0.0	0.0	6.733174767519568	6.733174767519568	6.251076045830311	6.733174767519568	5.768977324141053	6.095874922809257	7.215273489208826	6.733174767519568	6.095874922809257	6.251076045830311	5.86185126995681	6.095874922809257	5.597207805432802	6.396295100048764	5.688615845574921	5.864890009075564	5.8145597641685995	5.998904041733626	5.331088154601003	5.236016941300351	5.021056481647667	4.9421492219348355	4.692586888032251	4.39573053634421	4.257685333071423	3.8601693960100865	3.7036488608940146	3.247648427089134	3.0144135512740093	2.7261291285206855
56	0.0	0.0	0.0	0.0	0.0	0.0	0.0	0.0	0.0	0.0	0.0	0.0	0.0	0.0	0.0	0.0	0.0	0.0	7.215273489208826	5.96906637199649	6.4511650936857485	6.4511650936857485	5.86185126995681	5.768977324141053	6.4511650936857485	6.251076045830311	6.095874922809257	6.733174767519568	6.251076045830311	6.733174767519568	5.5962268065358	6.063123650379673	5.517021640425044	5.96906637199649	6.733174767519568	5.728651536718029	6.000026979730514	5.727146271443404	5.668694748801244	5.941174023367733	5.61242398906052	4.791894478862133	4.7391762950115	4.295814387904846	4.132907107045199	3.6986752301545747	3.452354467033065	3.2832116682804577	2.916810832164883
57	0.0	0.0	0.0	0.0	0.0	0.0	0.0	0.0	0.0	0.0	0.0	0.0	0.0	0.0	0.0	0.0	0.0	0.0	6.733174767519568	6.4511650936857485	6.4511650936857485	6.4511650936857485	5.768977324141053	6.4511650936857485	6.095874922809257	6.733174767519568	7.215273489208826	6.251076045830311	6.4511650936857485	6.251076045830311	6.251076045830311	7.215273489208826	0.0	0.0	6.733174767519568	6.733174767519568	6.5800592740781685	5.7694548551562885	5.836643186951717	5.561844907270684	6.294641129505697	5.457602510033324	5.274624938991	4.425370625979308	4.233404786204442	4.017112239342175	3.874679534385631	3.4174970190863303	3.146577330284002
58	0.0	0.0	0.0	0.0	0.0	0.0	0.0	0.0	0.0	0.0	0.0	0.0	0.0	0.0	0.0	0.0	0.0	0.0	0.0	0.0	6.095874922809257	6.251076045830311	6.733174767519568	7.215273489208826	7.215273489208826	6.251076045830311	6.4511650936857485	6.733174767519568	6.251076045830311	0.0	7.215273489208826	6.095874922809257	6.4511650936857485	7.215273489208826	5.531291119629211	6.028209917136154	5.887325888588464	5.747154700774935	5.940646356763745	5.81331053936483	5.938691588054732	5.529959288932005	5.129842650093384	4.73958658081936	4.625617727905151	4.336263912419458	4.07224409254016	3.839664549347774	3.467799020287783
59	0.0	0.0	0.0	0.0	0.0	0.0	0.0	0.0	0.0	0.0	0.0	0.0	0.0	0.0	0.0	0.0	0.0	0.0	7.215273489208826	7.215273489208826	6.251076045830311	6.4511650936857485	6.733174767519568	6.733174767519568	6.733174767519568	5.96906637199649	6.4511650936857485	0.0	6.733174767519568	6.4511650936857485	6.733174767519568	7.215273489208826	6.733174767519568	7.215273489208826	5.886837519395824	5.706412360071296	5.861455003668068	5.940119090177596	6.343553725357324	5.63122541563712	5.811665485849375	6.577418934887907	5.529394648931419	5.222715758629416	5.129131690932782	4.510433934330747	4.583356029049769	4.244540101624862	3.9025424114727643
60	0.0	0.0	0.0	0.0	0.0	0.0	0.0	0.0	0.0	0.0	0.0	0.0	0.0	0.0	0.0	0.0	0.0	0.0	0.0	6.4511650936857485	6.733174767519568	6.733174767519568	6.733174767519568	0.0	6.733174767519568	6.733174767519568	7.215273489208826	6.4511650936857485	6.251076045830311	6.733174767519568	6.733174767519568	6.733174767519568	6.650945914918902	6.650945914918902	7.059517656577166	6.577418934887907	6.095320213198651	5.6132214915093925	7.059517656577166	5.6132214915093925	5.940119090177596	6.093536292862304	5.612232784325894	6.293161833544199	5.456631952445015	5.087629856959399	4.939647281167879	4.646213620609533	4.280688943809883
61	0.0	0.0	0.0	0.0	0.0	0.0	0.0	0.0	0.0	0.0	0.0	0.0	0.0	0.0	0.0	0.0	0.0	0.0	7.215273489208826	6.733174767519568	0.0	0.0	0.0	7.215273489208826	0.0	0.0	6.733174767519568	6.733174767519568	6.4511650936857485	6.251076045830311	7.215273489208826	7.215273489208826	6.061808203962334	6.650945914918902	7.059517656577166	6.343553725357324	6.131112543128241	6.577418934887907	5.81331053936483	5.81331053936483	6.577418934887907	6.573472511169729	6.577418934887907	6.093536292862304	5.45599735721742	5.529629528332464	5.389032733419249	5.326962305325699	4.737556326965345
62	0.0	0.0	0.0	0.0	0.0	0.0	0.0	0.0	0.0	0.0	0.0	0.0	0.0	0.0	0.0	0.0	0.0	0.0	0.0	0.0	7.215273489208826	0.0	0.0	0.0	7.215273489208826	6.733174767519568	0.0	0.0	6.733174767519568	7.215273489208826	6.251076045830311	6.733174767519568	0.0	7.059517656577166	6.395280272574199	7.059517656577166	6.095320213198651	5.940119090177596	6.295409261054088	5.940119090177596	6.095320213198651	0.0	7.0527970436471	7.0527970436471	7.059517656577166	6.290536877580896	6.291635408906904	5.452177590911525	5.385702727576232
63	0.0	0.0	0.0	0.0	0.0	0.0	0.0	0.0	0.0	0.0	0.0	0.0	0.0	0.0	0.0	0.0	0.0	0.0	0.0	0.0	7.215273489208826	7.215273489208826	0.0	0.0	7.215273489208826	0.0	0.0	7.215273489208826	7.215273489208826	7.215273489208826	0.0	0.0	0.0	0.0	6.577418934887907	0.0	0.0	7.059517656577166	6.095320213198651	6.095320213198651	0.0	7.059517656577166	0.0	0.0	7.059517656577166	7.051647075069518	5.809749395523655	6.570123100000679	6.288688648124019
64	0.0	0.0	0.0	0.0	0.0	0.0	0.0	0.0	0.0	0.0	0.0	0.0	0.0	0.0	0.0	0.0	0.0	0.0	0.0	0.0	0.0	0.0	0.0	0.0	0.0	0.0	0.0	7.215273489208826	7.215273489208826	0.0	0.0	0.0	0.0	0.0	0.0	7.059517656577166	6.295409261054088	0.0	0.0	0.0	6.577418934887907	0.0	0.0	0.0	0.0	7.051647075069518	0.0	6.287538679546438	0.0
65	0.0	0.0	0.0	0.0	0.0	0.0	0.0	0.0	0.0	0.0	0.0	0.0	0.0	0.0	0.0	0.0	0.0	0.0	0.0	0.0	7.215273489208826	0.0	0.0	0.0	0.0	0.0	0.0	0.0	0.0	6.733174767519568	0.0	6.650945914918902	0.0	7.059517656577166	7.059517656577166	6.577418934887907	7.059517656577166	0.0	0.0	7.059517656577166	0.0	0.0	0.0	0.0	0.0	0.0	0.0	7.0527970436471	6.570698321957842
66	0.0	0.0	0.0	0.0	0.0	0.0	0.0	0.0	0.0	0.0	0.0	0.0	0.0	0.0	0.0	0.0	0.0	0.0	0.0	0.0	0.0	0.0	0.0	0.0	0.0	0.0	7.215273489208826	0.0	0.0	0.0	0.0	0.0	0.0	0.0	0.0	0.0	0.0	0.0	0.0	0.0	0.0	0.0	0.0	0.0	0.0	0.0	7.051647075069518	0.0	7.0527970436471
67	0.0	0.0	0.0	0.0	0.0	0.0	0.0	0.0	0.0	0.0	0.0	0.0	0.0	0.0	0.0	0.0	0.0	0.0	0.0	0.0	0.0	0.0	0.0	0.0	0.0	0.0	0.0	6.733174767519568	0.0	0.0	0.0	0.0	0.0	0.0	0.0	0.0	0.0	0.0	0.0	0.0	0.0	7.059517656577166	0.0	0.0	0.0	0.0	0.0	0.0	0.0
68	0.0	0.0	0.0	0.0	0.0	0.0	0.0	0.0	0.0	0.0	0.0	0.0	0.0	0.0	0.0	0.0	0.0	0.0	0.0	0.0	0.0	0.0	0.0	0.0	0.0	0.0	0.0	0.0	0.0	0.0	0.0	7.059517656577166	0.0	0.0	0.0	0.0	0.0	0.0	0.0	0.0	0.0	0.0	0.0	0.0	6.287538679546438	0.0	7.051647075069518	0.0	7.051647075069518
69	0.0	0.0	0.0	0.0	0.0	0.0	0.0	0.0	0.0	0.0	0.0	0.0	0.0	0.0	0.0	0.0	0.0	0.0	0.0	0.0	0.0	0.0	0.0	0.0	0.0	0.0	0.0	0.0	0.0	0.0	0.0	0.0	0.0	0.0	0.0	0.0	0.0	0.0	0.0	0.0	0.0	0.0	0.0	0.0	0.0	0.0	0.0	0.0	7.051647075069518
70	0.0	0.0	0.0	0.0	0.0	0.0	0.0	0.0	0.0	0.0	0.0	0.0	0.0	0.0	0.0	0.0	0.0	0.0	0.0	0.0	0.0	0.0	0.0	0.0	0.0	0.0	0.0	0.0	0.0	0.0	0.0	0.0	0.0	0.0	0.0	0.0	0.0	0.0	0.0	0.0	0.0	7.051647075069518	0.0	0.0	7.051647075069518	7.051647075069518	6.569548353380259	0.0	0.0
71	0.0	0.0	0.0	0.0	0.0	0.0	0.0	0.0	0.0	0.0	0.0	0.0	0.0	0.0	0.0	0.0	0.0	0.0	0.0	0.0	0.0	0.0	0.0	0.0	0.0	0.0	0.0	0.0	0.0	0.0	0.0	0.0	0.0	0.0	0.0	0.0	0.0	0.0	0.0	0.0	0.0	0.0	0.0	0.0	0.0	0.0	0.0	0.0	0.0
72	0.0	0.0	0.0	0.0	0.0	0.0	0.0	0.0	0.0	0.0	0.0	0.0	0.0	0.0	0.0	0.0	0.0	0.0	0.0	0.0	0.0	0.0	0.0	0.0	0.0	0.0	0.0	0.0	0.0	0.0	0.0	0.0	0.0	0.0	0.0	0.0	0.0	0.0	0.0	0.0	0.0	0.0	0.0	0.0	0.0	0.0	0.0	0.0	0.0
73	0.0	0.0	0.0	0.0	0.0	0.0	0.0	0.0	0.0	0.0	0.0	0.0	0.0	0.0	0.0	0.0	0.0	0.0	0.0	0.0	0.0	0.0	0.0	0.0	0.0	0.0	0.0	0.0	0.0	0.0	0.0	0.0	0.0	0.0	0.0	0.0	0.0	0.0	0.0	0.0	0.0	0.0	0.0	0.0	0.0	0.0	0.0	0.0	0.0
74	0.0	0.0	0.0	0.0	0.0	0.0	0.0	0.0	0.0	0.0	0.0	0.0	0.0	0.0	0.0	0.0	0.0	0.0	0.0	0.0	0.0	0.0	0.0	0.0	0.0	0.0	0.0	0.0	0.0	0.0	0.0	0.0	0.0	0.0	0.0	0.0	0.0	0.0	0.0	0.0	0.0	0.0	0.0	0.0	0.0	0.0	0.0	0.0	0.0
75	0.0	0.0	0.0	0.0	0.0	0.0	0.0	0.0	0.0	0.0	0.0	0.0	0.0	0.0	0.0	0.0	0.0	0.0	0.0	0.0	0.0	0.0	0.0	0.0	0.0	0.0	0.0	0.0	0.0	0.0	0.0	0.0	0.0	0.0	0.0	0.0	0.0	0.0	0.0	0.0	0.0	0.0	0.0	0.0	0.0	0.0	0.0	0.0	0.0
76	0.0	0.0	0.0	0.0	0.0	0.0	0.0	0.0	0.0	0.0	0.0	0.0	0.0	0.0	0.0	0.0	0.0	0.0	0.0	0.0	0.0	0.0	0.0	0.0	0.0	0.0	0.0	0.0	0.0	0.0	0.0	0.0	0.0	0.0	0.0	0.0	0.0	0.0	0.0	0.0	0.0	0.0	0.0	0.0	0.0	0.0	0.0	0.0	0.0
77	0.0	0.0	0.0	0.0	0.0	0.0	0.0	0.0	0.0	0.0	0.0	0.0	0.0	0.0	0.0	0.0	0.0	0.0	0.0	0.0	0.0	0.0	0.0	0.0	0.0	0.0	0.0	0.0	0.0	0.0	0.0	0.0	0.0	0.0	0.0	0.0	0.0	0.0	0.0	0.0	0.0	0.0	0.0	0.0	0.0	0.0	0.0	0.0	0.0
78	0.0	0.0	0.0	0.0	0.0	0.0	0.0	0.0	0.0	0.0	0.0	0.0	0.0	0.0	0.0	0.0	0.0	0.0	0.0	0.0	0.0	0.0	0.0	0.0	0.0	0.0	0.0	0.0	0.0	0.0	0.0	0.0	0.0	0.0	0.0	0.0	0.0	0.0	0.0	0.0	0.0	0.0	0.0	0.0	0.0	0.0	0.0	0.0	0.0
79	0.0	0.0	0.0	0.0	0.0	0.0	0.0	0.0	0.0	0.0	0.0	0.0	0.0	0.0	0.0	0.0	0.0	0.0	0.0	0.0	0.0	0.0	0.0	0.0	0.0	0.0	0.0	0.0	0.0	0.0	0.0	0.0	0.0	0.0	0.0	0.0	0.0	0.0	0.0	0.0	0.0	0.0	0.0	0.0	0.0	0.0	0.0	0.0	0.0
[truncated: 31 more columns]
