# Supplementary material for: Machine learning coarse-grained potentials of protein thermodynamics
Source: Nat Commun. 2023 Sep 15;14:5739. doi: 10.1038/s41467-023-41343-1 (PMC10504246; doi:10.1038/s41467-023-41343-1)
Supplement: Supplementary file 4 — Source Data [file 41467_2023_41343_MOESM4_ESM.zip › Source_data/FigureS3/proteinb_multiprotein_1D_histogram_RMSD.csv]

	RMSD	Energy
0	0.0	0.0
1	0.2	0.0
2	0.4	0.0
3	0.6000000000000001	0.0
4	0.8	0.0
5	1.0	0.0
6	1.2000000000000002	0.0
7	1.4000000000000001	0.0
8	1.6	0.0
9	1.8	0.0
10	2.0	5.199461131353331
11	2.2	2.8546788443633258
12	2.4000000000000004	1.1521334470852227
13	2.6	0.21898064920533983
14	2.8000000000000003	0.0
15	3.0	0.1424473126965046
16	3.2	0.20158477990837742
17	3.4000000000000004	0.10603572394750775
18	3.6	0.16504190850885261
19	3.8000000000000003	0.4746018992437161
20	4.0	0.8950812348075324
21	4.2	1.3447456574541163
22	4.4	1.771063770879169
23	4.6000000000000005	2.1564875741473615
24	4.800000000000001	2.5579158298927247
25	5.0	2.813834292803896
26	5.2	3.1108656878218675
27	5.4	3.5129485828963807
28	5.6000000000000005	3.915700945170262
29	5.800000000000001	4.42610751713356
30	6.0	4.710306605363613
31	6.2	4.816313082155222
32	6.4	4.8091146156817555
33	6.6000000000000005	4.578942428132005
34	6.800000000000001	4.52612511961901
35	7.0	4.5123696799174455
36	7.2	4.530597578917628
37	7.4	4.540157396177682
38	7.6000000000000005	4.680435624396387
39	7.800000000000001	4.187213001094954
40	8.0	3.7268720261253763
41	8.200000000000001	3.661153202024732
42	8.4	3.9554476706073824
43	8.6	3.755089373603889
44	8.8	3.290049227789832
45	9.0	2.7823594725618666
46	9.200000000000001	2.3208824856953783
47	9.4	1.9703409673233192
48	9.600000000000001	1.8745517884330634
49	9.8	1.9994581737187989
50	10.0	2.334397972585963
51	10.200000000000001	2.7676688935585747
52	10.4	3.178762077491525
53	10.600000000000001	3.60908138558971
54	10.8	3.7944548151712603
55	11.0	3.8804550482267084
56	11.200000000000001	3.936877644677661
57	11.4	4.187455676487342
58	11.600000000000001	4.456693563625304
59	11.8	4.59063074086665
60	12.0	5.1185740045637855
61	12.200000000000001	5.887324217511484
62	12.4	6.973528924153082
63	12.600000000000001	0.0
64	12.8	0.0
65	13.0	0.0
66	13.200000000000001	0.0
67	13.4	0.0
68	13.600000000000001	0.0
69	13.8	0.0
70	14.0	0.0
71	14.200000000000001	0.0
72	14.4	0.0
73	14.600000000000001	0.0
74	14.8	0.0
75	15.0	0.0
76	15.200000000000001	0.0
77	15.4	0.0
78	15.600000000000001	0.0
79	15.8	0.0
80	16.0	0.0
81	16.2	0.0
82	16.400000000000002	0.0
83	16.6	0.0
84	16.8	0.0
85	17.0	0.0
86	17.2	0.0
87	17.400000000000002	0.0
88	17.6	0.0
89	17.8	0.0
90	18.0	0.0
91	18.2	0.0
92	18.400000000000002	0.0
93	18.6	0.0
94	18.8	0.0
95	19.0	0.0
96	19.200000000000003	0.0
97	19.400000000000002	0.0
98	19.6	0.0
99	19.8	0.0
100	20.0	0.0
101	20.200000000000003	0.0
102	20.400000000000002	0.0
103	20.6	0.0
104	20.8	0.0
105	21.0	0.0
106	21.200000000000003	0.0
107	21.400000000000002	0.0
108	21.6	0.0
109	21.8	0.0
110	22.0	0.0
111	22.200000000000003	0.0
112	22.400000000000002	0.0
113	22.6	0.0
114	22.8	0.0
115	23.0	0.0
116	23.200000000000003	0.0
117	23.400000000000002	0.0
118	23.6	0.0
119	23.8	0.0
120	24.0	0.0
121	24.200000000000003	0.0
122	24.400000000000002	0.0
123	24.6	0.0
124	24.8	0.0
125	25.0	0.0
126	25.200000000000003	0.0
127	25.400000000000002	0.0
128	25.6	0.0
129	25.8	0.0
130	26.0	0.0
131	26.200000000000003	0.0
132	26.400000000000002	0.0
133	26.6	0.0
134	26.8	0.0
135	27.0	0.0
136	27.200000000000003	0.0
137	27.400000000000002	0.0
138	27.6	0.0
139	27.8	0.0
140	28.0	0.0
141	28.200000000000003	0.0
142	28.400000000000002	0.0
143	28.6	0.0
144	28.8	0.0
145	29.0	0.0
146	29.200000000000003	0.0
147	29.400000000000002	0.0
148	29.6	0.0
149	29.8	0.0
150	30.0	0.0
151	30.200000000000003	0.0
152	30.400000000000002	0.0
153	30.6	0.0
154	30.8	0.0
155	31.0	0.0
156	31.200000000000003	0.0
157	31.400000000000002	0.0
158	31.6	0.0
159	31.8	0.0
160	32.0	0.0
161	32.2	0.0
162	32.4	0.0
163	32.6	0.0
164	32.800000000000004	0.0
165	33.0	0.0
166	33.2	0.0
167	33.4	0.0
168	33.6	0.0
169	33.800000000000004	0.0
170	34.0	0.0
171	34.2	0.0
172	34.4	0.0
173	34.6	0.0
174	34.800000000000004	0.0
175	35.0	0.0
176	35.2	0.0
177	35.4	0.0
178	35.6	0.0
179	35.800000000000004	0.0
180	36.0	0.0
181	36.2	0.0
182	36.4	0.0
183	36.6	0.0
184	36.800000000000004	0.0
185	37.0	0.0
186	37.2	0.0
187	37.4	0.0
188	37.6	0.0
189	37.800000000000004	0.0
190	38.0	0.0
191	38.2	0.0
192	38.400000000000006	0.0
193	38.6	0.0
194	38.800000000000004	0.0
195	39.0	0.0
196	39.2	0.0
197	39.400000000000006	0.0
198	39.6	0.0
199	39.800000000000004	0.0
