# Supplementary material for: Machine learning coarse-grained potentials of protein thermodynamics
Source: Nat Commun. 2023 Sep 15;14:5739. doi: 10.1038/s41467-023-41343-1 (PMC10504246; doi:10.1038/s41467-023-41343-1)
Supplement: Supplementary file 4 — Source Data [file 41467_2023_41343_MOESM4_ESM.zip › Source_data/FigureS3/lambda_singleprotein_1D_histogram_RMSD.csv]

	RMSD	Energy
0	0.0	0.0
1	0.2	0.0
2	0.4	0.0
3	0.6000000000000001	0.0
4	0.8	0.0
5	1.0	0.0
6	1.2000000000000002	0.0
7	1.4000000000000001	0.0
8	1.6	0.0
9	1.8	0.0
10	2.0	6.810666857488626
11	2.2	5.418609631795018
12	2.4000000000000004	4.214473559272905
13	2.6	3.269769541773727
14	2.8000000000000003	2.70161839147253
15	3.0	2.0334755490310297
16	3.2	1.3881737909381557
17	3.4000000000000004	0.8821461265541243
18	3.6	0.49538944043419114
19	3.8000000000000003	0.24716319265827222
20	4.0	0.08013386756162394
21	4.2	0.0
22	4.4	0.04819665976908677
23	4.6000000000000005	0.23717074618241205
24	4.800000000000001	0.5612599175718535
25	5.0	1.0311335885099322
26	5.2	1.5657938462495575
27	5.4	1.924594430678684
28	5.6000000000000005	2.0187011470018543
29	5.800000000000001	2.035731863014717
30	6.0	2.2177007266410516
31	6.2	2.5687122678876553
32	6.4	2.9597665618968896
33	6.6000000000000005	3.2676678904476453
34	6.800000000000001	3.405714674606674
35	7.0	3.581370807226121
36	7.2	3.6762582210979264
37	7.4	3.6677203695118896
38	7.6000000000000005	3.4445021518287926
39	7.800000000000001	3.0118618092697527
40	8.0	2.6624218699703937
41	8.200000000000001	2.5128051519371555
42	8.4	2.5621150995377056
43	8.6	2.783908669207154
44	8.8	3.077415192197316
45	9.0	3.375969491494539
46	9.200000000000001	3.5271478329101575
47	9.4	3.431201736316683
48	9.600000000000001	3.3291786901939986
49	9.8	3.2228602156835504
50	10.0	3.2277852044927977
51	10.200000000000001	3.275913940128568
52	10.4	3.235646263777073
53	10.600000000000001	3.1967640301241365
54	10.8	3.143485014466177
55	11.0	3.1010058079949667
56	11.200000000000001	3.100104603815351
57	11.4	3.0896260657941714
58	11.600000000000001	3.0361383658218615
59	11.8	2.92024241509544
60	12.0	2.797924337310804
61	12.200000000000001	2.682763444437662
62	12.4	2.6707841809741377
63	12.600000000000001	2.7101268893933717
64	12.8	2.790672330410129
65	13.0	2.921557301343019
66	13.200000000000001	3.057199491543577
67	13.4	3.1315390318859593
68	13.600000000000001	3.101754637419319
69	13.8	3.004111093722052
70	14.0	2.997283613351473
71	14.200000000000001	3.100507412346708
72	14.4	3.3177135179077317
73	14.600000000000001	3.5749670298097227
74	14.8	3.8955638720360626
75	15.0	4.267339071652911
76	15.200000000000001	4.640482961412559
77	15.4	5.173862631024
78	15.600000000000001	5.558546451250932
79	15.8	5.8705069779769286
80	16.0	6.726925898680635
81	16.2	6.949577081497479
82	16.400000000000002	7.259754520325662
83	16.6	7.046031226991218
84	16.8	0.0
85	17.0	0.0
86	17.2	0.0
87	17.400000000000002	0.0
88	17.6	0.0
89	17.8	0.0
90	18.0	0.0
91	18.2	0.0
92	18.400000000000002	0.0
93	18.6	0.0
94	18.8	0.0
95	19.0	0.0
96	19.200000000000003	0.0
97	19.400000000000002	0.0
98	19.6	0.0
99	19.8	0.0
100	20.0	0.0
101	20.200000000000003	0.0
102	20.400000000000002	0.0
103	20.6	0.0
104	20.8	0.0
105	21.0	0.0
106	21.200000000000003	0.0
107	21.400000000000002	0.0
108	21.6	0.0
109	21.8	0.0
110	22.0	0.0
111	22.200000000000003	0.0
112	22.400000000000002	0.0
113	22.6	0.0
114	22.8	0.0
115	23.0	0.0
116	23.200000000000003	0.0
117	23.400000000000002	0.0
118	23.6	0.0
119	23.8	0.0
120	24.0	0.0
121	24.200000000000003	0.0
122	24.400000000000002	0.0
123	24.6	0.0
124	24.8	0.0
125	25.0	0.0
126	25.200000000000003	0.0
127	25.400000000000002	0.0
128	25.6	0.0
129	25.8	0.0
130	26.0	0.0
131	26.200000000000003	0.0
132	26.400000000000002	0.0
133	26.6	0.0
134	26.8	0.0
135	27.0	0.0
136	27.200000000000003	0.0
137	27.400000000000002	0.0
138	27.6	0.0
139	27.8	0.0
140	28.0	0.0
141	28.200000000000003	0.0
142	28.400000000000002	0.0
143	28.6	0.0
144	28.8	0.0
145	29.0	0.0
146	29.200000000000003	0.0
147	29.400000000000002	0.0
148	29.6	0.0
149	29.8	0.0
150	30.0	0.0
151	30.200000000000003	0.0
152	30.400000000000002	0.0
153	30.6	0.0
154	30.8	0.0
155	31.0	0.0
156	31.200000000000003	0.0
157	31.400000000000002	0.0
158	31.6	0.0
159	31.8	0.0
160	32.0	0.0
161	32.2	0.0
162	32.4	0.0
163	32.6	0.0
164	32.800000000000004	0.0
165	33.0	0.0
166	33.2	0.0
167	33.4	0.0
168	33.6	0.0
169	33.800000000000004	0.0
170	34.0	0.0
171	34.2	0.0
172	34.4	0.0
173	34.6	0.0
174	34.800000000000004	0.0
175	35.0	0.0
176	35.2	0.0
177	35.4	0.0
178	35.6	0.0
179	35.800000000000004	0.0
180	36.0	0.0
181	36.2	0.0
182	36.4	0.0
183	36.6	0.0
184	36.800000000000004	0.0
185	37.0	0.0
186	37.2	0.0
187	37.4	0.0
188	37.6	0.0
189	37.800000000000004	0.0
190	38.0	0.0
191	38.2	0.0
192	38.400000000000006	0.0
193	38.6	0.0
194	38.800000000000004	0.0
195	39.0	0.0
196	39.2	0.0
197	39.400000000000006	0.0
198	39.6	0.0
199	39.800000000000004	0.0
200	40.0	0.0
201	40.2	0.0
202	40.400000000000006	0.0
203	40.6	0.0
204	40.800000000000004	0.0
205	41.0	0.0
206	41.2	0.0
207	41.400000000000006	0.0
208	41.6	0.0
209	41.800000000000004	0.0
210	42.0	0.0
211	42.2	0.0
212	42.400000000000006	0.0
213	42.6	0.0
214	42.800000000000004	0.0
215	43.0	0.0
216	43.2	0.0
217	43.400000000000006	0.0
218	43.6	0.0
219	43.800000000000004	0.0
220	44.0	0.0
221	44.2	0.0
222	44.400000000000006	0.0
223	44.6	0.0
224	44.800000000000004	0.0
