# Supplementary material for: Machine learning coarse-grained potentials of protein thermodynamics
Source: Nat Commun. 2023 Sep 15;14:5739. doi: 10.1038/s41467-023-41343-1 (PMC10504246; doi:10.1038/s41467-023-41343-1)
Supplement: Supplementary file 4 — Source Data [file 41467_2023_41343_MOESM4_ESM.zip › Source_data/FigureS3/wwdomain_ref_1D_histogram_RMSD.csv]

	RMSD	Energy
0	0.0	0.0
1	0.2	0.0
2	0.4	0.0
3	0.6000000000000001	8.363988336395158
4	0.8	5.385924082430685
5	1.0	3.2088551274059007
6	1.2000000000000002	1.6708814144957231
7	1.4000000000000001	0.6469326930879695
8	1.6	0.11686704470543974
9	1.8	0.0
10	2.0	0.17271826075846441
11	2.2	0.5618660361389073
12	2.4000000000000004	1.0029851140986084
13	2.6	1.3319567644420234
14	2.8000000000000003	1.5438551788825048
15	3.0	1.696082653363878
16	3.2	1.8275287861251286
17	3.4000000000000004	1.9429443551650702
18	3.6	2.0288613540693268
19	3.8000000000000003	2.0964930507471595
20	4.0	2.163335591048358
21	4.2	2.185794242556494
22	4.4	2.177142806549757
23	4.6000000000000005	2.1369904472825314
24	4.800000000000001	2.0768765148986628
25	5.0	2.021380966601312
26	5.2	1.9836285267558307
27	5.4	1.9773072397385179
28	5.6000000000000005	1.99314182593171
29	5.800000000000001	1.9894749428781255
30	6.0	1.9434043972519983
31	6.2	1.8601993516803608
32	6.4	1.7789763148598234
33	6.6000000000000005	1.6965828349774708
34	6.800000000000001	1.6113764614610269
35	7.0	1.520220767611315
36	7.2	1.4355263427890432
37	7.4	1.3542770565687354
38	7.6000000000000005	1.2873549628487955
39	7.800000000000001	1.2221622731416781
40	8.0	1.1597120671499683
41	8.200000000000001	1.0970293447032375
42	8.4	1.0503686759383426
43	8.6	1.0053815975820908
44	8.8	0.9714577873607294
45	9.0	0.9532032424737976
46	9.200000000000001	0.9468218918486206
47	9.4	0.9531050869216914
48	9.600000000000001	0.9703145489904834
49	9.8	1.0019018712315455
50	10.0	1.0448272524771673
51	10.200000000000001	1.0946474579825118
52	10.4	1.1557824021789793
53	10.600000000000001	1.222484880554603
54	10.8	1.294816718052653
55	11.0	1.3716798562753227
56	11.200000000000001	1.4441300392863843
57	11.4	1.525890748144233
58	11.600000000000001	1.6027256105125882
59	11.8	1.6893034288713566
60	12.0	1.7788911087309798
61	12.200000000000001	1.8558002367253497
62	12.4	1.931545856433188
63	12.600000000000001	1.9997760475907762
64	12.8	2.086285481725043
65	13.0	2.161132565149249
66	13.200000000000001	2.236367861213244
67	13.4	2.306150035951161
68	13.600000000000001	2.3748376464626006
69	13.8	2.4436616272019633
70	14.0	2.508918210333659
71	14.200000000000001	2.5899642422737457
72	14.4	2.6687583681431306
73	14.600000000000001	2.7364616900389995
74	14.8	2.8189102543802256
75	15.0	2.883668836144863
76	15.200000000000001	2.9446989385874804
77	15.4	3.0233653158643867
78	15.600000000000001	3.0746513160112063
79	15.8	3.160420881896814
80	16.0	3.21897775982719
81	16.2	3.276129592482928
82	16.400000000000002	3.34810190081198
83	16.6	3.4348541241905997
84	16.8	3.4644926741813378
85	17.0	3.5794991494991253
86	17.2	3.62890655751663
87	17.400000000000002	3.7194885127134993
88	17.6	3.765298098767576
89	17.8	3.8584477100889814
90	18.0	3.9082653580668203
91	18.2	3.998901893866725
92	18.400000000000002	4.051801292440628
93	18.6	4.131434696780974
94	18.8	4.2291625749269715
95	19.0	4.26825930274852
96	19.200000000000003	4.3787105962453206
97	19.400000000000002	4.395085892332391
98	19.6	4.515358300478122
99	19.8	4.513869842579695
100	20.0	4.598093942075888
101	20.200000000000003	4.664825626344194
102	20.400000000000002	4.739658403713298
103	20.6	4.819223853059223
104	20.8	4.78977987168392
105	21.0	4.914198021975485
106	21.200000000000003	4.881609636078694
107	21.400000000000002	4.907117429242059
108	21.6	4.916057437322266
109	21.8	4.956171179290088
110	22.0	4.9956352951965775
111	22.200000000000003	5.059880222468875
112	22.400000000000002	5.159077135402535
113	22.6	5.341274663232157
114	22.8	5.403463993681318
115	23.0	5.526170280385807
116	23.200000000000003	5.66851384691399
117	23.400000000000002	5.799855750087466
118	23.6	6.031721170662658
119	23.8	6.005965118056249
120	24.0	6.396791443952507
121	24.200000000000003	6.536165756453981
122	24.400000000000002	6.880561009106565
123	24.6	7.093369973015747
124	24.8	8.033764329013074
125	25.0	8.092782993983494
126	25.200000000000003	8.668334000061867
127	25.400000000000002	9.451496951240426
128	25.6	9.510188563537147
129	25.8	9.417515401165524
130	26.0	0.0
