# Supplementary material for: Machine learning coarse-grained potentials of protein thermodynamics
Source: Nat Commun. 2023 Sep 15;14:5739. doi: 10.1038/s41467-023-41343-1 (PMC10504246; doi:10.1038/s41467-023-41343-1)
Supplement: Supplementary file 4 — Source Data [file 41467_2023_41343_MOESM4_ESM.zip › Source_data/FigureS3/a3d_ref_1D_histogram_RMSD.csv]

	RMSD	Energy
0	0.0	0.0
1	0.2	0.0
2	0.4	0.0
3	0.6000000000000001	0.0
4	0.8	0.0
5	1.0	0.0
6	1.2000000000000002	0.0
7	1.4000000000000001	0.0
8	1.6	0.0
9	1.8	7.55998128018643
10	2.0	5.564191992655623
11	2.2	3.5065201462350992
12	2.4000000000000004	1.9404362613812924
13	2.6	0.8624331456166634
14	2.8000000000000003	0.23915640605555305
15	3.0	0.0
16	3.2	0.07219025518542183
17	3.4000000000000004	0.3527840706004701
18	3.6	0.7105570219193792
19	3.8000000000000003	1.0088637966578349
20	4.0	1.2567427965191291
21	4.2	1.5171950893902402
22	4.4	1.838297641709633
23	4.6000000000000005	2.206296516454477
24	4.800000000000001	2.549893015667603
25	5.0	2.8003580883629864
26	5.2	2.984443587849181
27	5.4	3.1171281684027483
28	5.6000000000000005	3.2063008295768998
29	5.800000000000001	3.2344045062033335
30	6.0	3.281627997195264
31	6.2	3.317165394522478
32	6.4	3.3240481092866925
33	6.6000000000000005	3.3096887450873385
34	6.800000000000001	3.278281622714095
35	7.0	3.217921091267526
36	7.2	3.1778623079254773
37	7.4	3.135903659145942
38	7.6000000000000005	3.073151333385261
39	7.800000000000001	3.0344009393325413
40	8.0	2.979588630996972
41	8.200000000000001	2.93988223482862
42	8.4	2.8909412741787905
43	8.6	2.8353142478222697
44	8.8	2.7803775712100194
45	9.0	2.717432033085114
46	9.200000000000001	2.6542386528778183
47	9.4	2.5740794906124616
48	9.600000000000001	2.5003578632501653
49	9.8	2.4342947200414593
50	10.0	2.3725222260488366
51	10.200000000000001	2.3263743293387518
52	10.4	2.2856101562867366
53	10.600000000000001	2.241913308899111
54	10.8	2.213806859146075
55	11.0	2.1913746501522082
56	11.200000000000001	2.1748032863203646
57	11.4	2.1578653618101686
58	11.600000000000001	2.1429556693772644
59	11.8	2.1336993700768825
60	12.0	2.1295197165693724
61	12.200000000000001	2.126176586217078
62	12.4	2.12141872917327
63	12.600000000000001	2.1185210940324364
64	12.8	2.121882339947934
65	13.0	2.1329750689970477
66	13.200000000000001	2.1532956003556913
67	13.4	2.1758492026564267
68	13.600000000000001	2.2071925047831575
69	13.8	2.251095677859416
70	14.0	2.2991941976699857
71	14.200000000000001	2.3604058717032275
72	14.4	2.425845446333983
73	14.600000000000001	2.502959247958352
74	14.8	2.5891128986796583
75	15.0	2.6797769421532793
76	15.200000000000001	2.7837362657606795
77	15.4	2.8852412829058633
78	15.600000000000001	2.997492364806443
79	15.8	3.1047866360458056
80	16.0	3.1980437772937003
81	16.2	3.2901415921913686
82	16.400000000000002	3.370439803921737
83	16.6	3.4518888100964684
84	16.8	3.516785396319694
85	17.0	3.5846776948520334
86	17.2	3.634598292744589
87	17.400000000000002	3.6889313548704914
88	17.6	3.7468227357800203
89	17.8	3.8065298815560844
90	18.0	3.85067966257713
91	18.2	3.8942146325579743
92	18.400000000000002	3.9448546860905314
93	18.6	4.004796379328501
94	18.8	4.057562019011453
95	19.0	4.111605133757291
96	19.200000000000003	4.152386054627166
97	19.400000000000002	4.201911132891578
98	19.6	4.252599978135548
99	19.8	4.313971694559087
100	20.0	4.361558891775439
101	20.200000000000003	4.411797477091311
102	20.400000000000002	4.473013630703403
103	20.6	4.53241665032766
104	20.8	4.5953358484623115
105	21.0	4.6683871842319595
106	21.200000000000003	4.715353018972619
107	21.400000000000002	4.79141119232454
108	21.6	4.8755315112874795
109	21.8	4.920402020967078
110	22.0	5.0100753243713045
111	22.200000000000003	5.0843899894286135
112	22.400000000000002	5.153669132476098
113	22.6	5.226214211600649
114	22.8	5.310119797455721
115	23.0	5.370079981521024
116	23.200000000000003	5.447814477825114
117	23.400000000000002	5.55790196943299
118	23.6	5.647665368987345
119	23.8	5.67610972413658
120	24.0	5.802103736201247
121	24.200000000000003	5.907546688690408
122	24.400000000000002	6.0256791226340125
123	24.6	6.147596831173292
124	24.8	6.3587814326595025
125	25.0	6.504524826814477
126	25.200000000000003	6.640654746382479
127	25.400000000000002	6.834230832577482
128	25.6	6.893360015642681
129	25.8	7.094446260930035
130	26.0	7.30438729487325
131	26.200000000000003	7.608451671345125
132	26.400000000000002	7.655066033833731
133	26.6	7.981472584522294
134	26.8	8.128055340763144
135	27.0	8.036979020853005
136	27.200000000000003	8.511893981797813
137	27.400000000000002	8.699241029214505
138	27.6	9.008673114071692
139	27.8	8.86210032893631
140	28.0	9.317626087770101
141	28.200000000000003	9.46394076913565
142	28.400000000000002	9.908967549305933
143	28.6	9.255276068955512
144	28.8	10.038629512634147
145	29.0	9.869058490084235
146	29.200000000000003	10.178335268838522
147	29.400000000000002	10.45026101281756
148	29.6	10.549986684914707
