# Supplementary material for: Machine learning coarse-grained potentials of protein thermodynamics
Source: Nat Commun. 2023 Sep 15;14:5739. doi: 10.1038/s41467-023-41343-1 (PMC10504246; doi:10.1038/s41467-023-41343-1)
Supplement: Supplementary file 4 — Source Data [file 41467_2023_41343_MOESM4_ESM.zip › Source_data/Figure3/homeodomain_multiprotein_hist.csv]

	0	1	2	3	4	5	6	7	8	9	10	11	12	13	14	15	16	17	18	19	20	21	22	23	24	25	26	27	28	29	30	31	32	33	34	35	36	37	38	39	40	41	42	43	44	45	46	47	48
0	0.0	0.0	0.0	0.0	0.0	0.0	0.0	0.0	0.0	0.0	0.0	0.0	0.0	0.0	0.0	0.0	0.0	0.0	0.0	0.0	0.0	0.0	0.0	0.0	0.0	0.0	0.0	0.0	0.0	0.0	0.0	0.0	0.0	0.0	0.0	0.0	0.0	0.0	0.0	0.0	0.0	0.0	0.0	0.0	0.0	0.0	0.0	0.0	0.0
1	0.0	0.0	0.0	0.0	0.0	0.0	0.0	0.0	0.0	0.0	0.0	0.0	0.0	0.0	0.0	0.0	0.0	0.0	0.0	0.0	0.0	0.0	0.0	0.0	0.0	0.0	0.0	0.0	0.0	0.0	0.0	0.0	0.0	0.0	0.0	0.0	0.0	0.0	0.0	0.0	0.0	0.0	0.0	0.0	0.0	0.0	0.0	0.0	0.0
2	0.0	0.0	0.0	0.0	0.0	0.0	0.0	0.0	0.0	0.0	0.0	0.0	0.0	0.0	0.0	0.0	0.0	0.0	0.0	0.0	0.0	0.0	0.0	0.0	0.0	0.0	0.0	0.0	0.0	0.0	0.0	0.0	0.0	0.0	0.0	0.0	0.0	0.0	0.0	0.0	0.0	0.0	0.0	0.0	0.0	0.0	0.0	0.0	0.0
3	0.0	0.0	0.0	0.0	0.0	0.0	0.0	0.0	0.0	0.0	0.0	0.0	0.0	0.0	0.0	0.0	0.0	0.0	0.0	0.0	0.0	0.0	0.0	0.0	0.0	0.0	0.0	0.0	0.0	0.0	0.0	0.0	0.0	0.0	0.0	0.0	0.0	0.0	0.0	0.0	0.0	0.0	0.0	0.0	0.0	0.0	0.0	0.0	0.0
4	0.0	0.0	0.0	0.0	0.0	0.0	0.0	0.0	0.0	0.0	0.0	0.0	0.0	0.0	0.0	0.0	0.0	0.0	0.0	0.0	0.0	0.0	0.0	0.0	0.0	0.0	0.0	0.0	0.0	0.0	0.0	0.0	0.0	0.0	0.0	0.0	0.0	0.0	0.0	0.0	0.0	0.0	0.0	0.0	0.0	0.0	0.0	0.0	0.0
5	0.0	0.0	0.0	0.0	0.0	0.0	0.0	0.0	0.0	0.0	0.0	0.0	0.0	0.0	0.0	0.0	0.0	0.0	0.0	0.0	0.0	0.0	0.0	0.0	0.0	0.0	0.0	0.0	0.0	0.0	0.0	0.0	0.0	0.0	0.0	0.0	0.0	0.0	0.0	0.0	0.0	0.0	0.0	0.0	0.0	0.0	0.0	0.0	0.0
6	0.0	0.0	0.0	0.0	0.0	0.0	0.0	0.0	0.0	0.0	0.0	0.0	0.0	0.0	0.0	0.0	0.0	0.0	0.0	0.0	0.0	0.0	0.0	0.0	0.0	0.0	0.0	0.0	0.0	0.0	0.0	0.0	0.0	0.0	0.0	0.0	0.0	0.0	0.0	0.0	0.0	0.0	0.0	0.0	0.0	0.0	0.0	0.0	0.0
7	0.0	0.0	0.0	0.0	0.0	0.0	0.0	0.0	0.0	0.0	0.0	0.0	0.0	0.0	0.0	0.0	0.0	0.0	0.0	0.0	0.0	0.0	0.0	0.0	0.0	0.0	0.0	0.0	0.0	0.0	0.0	0.0	0.0	0.0	7.725383841136656	0.0	0.0	0.0	0.0	0.0	0.0	0.0	0.0	0.0	0.0	0.0	0.0	0.0	0.0
8	0.0	0.0	0.0	0.0	0.0	0.0	0.0	0.0	0.0	0.0	0.0	0.0	0.0	0.0	0.0	0.0	0.0	0.0	0.0	0.0	0.0	0.0	0.0	0.0	0.0	0.0	0.0	0.0	0.0	0.0	0.0	0.0	0.0	0.0	7.725383841136656	0.0	7.725383841136656	0.0	0.0	0.0	0.0	0.0	0.0	0.0	0.0	0.0	0.0	0.0	0.0
9	0.0	0.0	0.0	0.0	0.0	0.0	0.0	0.0	0.0	0.0	0.0	0.0	0.0	0.0	0.0	0.0	0.0	0.0	0.0	0.0	0.0	0.0	0.0	0.0	0.0	0.0	0.0	0.0	0.0	0.0	0.0	0.0	7.725383841136656	0.0	7.725383841136656	7.725383841136656	7.243285119447398	0.0	0.0	0.0	0.0	0.0	0.0	0.0	0.0	0.0	0.0	0.0	0.0
10	0.0	0.0	0.0	0.0	0.0	0.0	0.0	0.0	0.0	0.0	0.0	0.0	0.0	0.0	0.0	0.0	0.0	0.0	0.0	0.0	0.0	0.0	0.0	0.0	0.0	0.0	0.0	0.0	0.0	7.725383841136656	0.0	0.0	0.0	7.725383841136656	0.0	7.243285119447398	6.961275445613579	7.725383841136656	7.725383841136656	7.725383841136656	0.0	0.0	0.0	0.0	0.0	0.0	0.0	0.0	0.0
11	0.0	0.0	0.0	0.0	0.0	0.0	0.0	0.0	0.0	0.0	0.0	0.0	0.0	0.0	0.0	0.0	0.0	0.0	0.0	0.0	0.0	0.0	0.0	0.0	0.0	0.0	0.0	0.0	0.0	0.0	0.0	7.725383841136656	0.0	0.0	6.47917672392432	7.243285119447398	0.0	6.961275445613579	7.725383841136656	7.725383841136656	7.725383841136656	7.725383841136656	0.0	0.0	0.0	0.0	0.0	0.0	0.0
12	0.0	0.0	0.0	0.0	0.0	0.0	0.0	0.0	0.0	0.0	0.0	0.0	0.0	0.0	0.0	0.0	0.0	0.0	0.0	0.0	0.0	0.0	0.0	0.0	0.0	0.0	0.0	0.0	0.0	0.0	0.0	0.0	7.243285119447398	7.243285119447398	7.725383841136656	6.605985274737087	7.243285119447398	6.961275445613579	6.961275445613579	7.243285119447398	7.243285119447398	7.725383841136656	0.0	0.0	0.0	0.0	0.0	0.0	0.0
13	0.0	0.0	0.0	0.0	0.0	0.0	0.0	0.0	0.0	0.0	0.0	0.0	0.0	0.0	0.0	0.0	0.0	0.0	0.0	0.0	0.0	0.0	0.0	0.0	0.0	0.0	0.0	0.0	0.0	0.0	0.0	0.0	7.725383841136656	7.725383841136656	7.725383841136656	6.7611863977581415	6.605985274737087	6.605985274737087	6.605985274737087	7.243285119447398	7.243285119447398	6.961275445613579	7.725383841136656	0.0	0.0	0.0	0.0	0.0	0.0
14	0.0	0.0	0.0	0.0	0.0	0.0	0.0	0.0	0.0	0.0	0.0	0.0	0.0	0.0	0.0	0.0	0.0	0.0	0.0	0.0	0.0	0.0	0.0	0.0	0.0	0.0	0.0	0.0	0.0	7.725383841136656	0.0	0.0	0.0	7.243285119447398	6.7611863977581415	6.961275445613579	6.7611863977581415	6.7611863977581415	6.47917672392432	7.725383841136656	6.47917672392432	6.961275445613579	0.0	0.0	0.0	0.0	0.0	0.0	0.0
15	0.0	0.0	0.0	0.0	0.0	0.0	0.0	0.0	0.0	0.0	0.0	0.0	0.0	0.0	0.0	0.0	7.725383841136656	0.0	0.0	0.0	0.0	0.0	0.0	0.0	0.0	0.0	0.0	0.0	0.0	0.0	0.0	0.0	0.0	0.0	0.0	6.7611863977581415	7.725383841136656	7.243285119447398	6.47917672392432	6.123886553047829	6.7611863977581415	6.605985274737087	6.7611863977581415	7.243285119447398	7.725383841136656	0.0	7.725383841136656	0.0	0.0
16	0.0	0.0	0.0	0.0	0.0	0.0	0.0	0.0	0.0	0.0	0.0	0.0	0.0	0.0	0.0	0.0	0.0	0.0	0.0	0.0	0.0	0.0	0.0	0.0	0.0	0.0	0.0	0.0	7.723498848242389	0.0	0.0	0.0	0.0	0.0	7.725383841136656	7.243285119447398	6.961275445613579	6.7611863977581415	6.7611863977581415	6.197167050090499	6.961275445613579	6.279087676068885	6.123886553047829	6.961275445613579	6.961275445613579	0.0	0.0	0.0	0.0
17	0.0	0.0	0.0	0.0	0.0	0.0	0.0	0.0	0.0	0.0	0.0	0.0	0.0	0.0	0.0	0.0	0.0	0.0	0.0	0.0	0.0	0.0	0.0	0.0	0.0	0.0	0.0	0.0	0.0	0.0	0.0	0.0	0.0	0.0	0.0	0.0	7.243285119447398	6.7611863977581415	6.7611863977581415	6.279087676068885	6.197167050090499	6.47917672392432	6.279087676068885	6.47917672392432	6.47917672392432	7.243285119447398	7.725383841136656	7.725383841136656	7.725383841136656
18	0.0	0.0	0.0	0.0	0.0	0.0	0.0	0.0	0.0	0.0	0.0	0.0	0.0	0.0	7.725383841136656	0.0	0.0	7.243285119447398	0.0	0.0	0.0	0.0	0.0	0.0	0.0	0.0	0.0	0.0	7.725383841136656	0.0	0.0	0.0	7.722605265733815	7.241894444212154	7.725383841136656	7.243285119447398	7.243285119447398	7.243285119447398	7.243285119447398	6.7611863977581415	6.37196162188464	6.279087676068885	5.941406583332681	6.123886553047829	5.7969889543796285	7.243285119447398	7.725383841136656	7.725383841136656	0.0
19	0.0	0.0	0.0	0.0	0.0	0.0	0.0	0.0	0.0	0.0	0.0	0.0	0.0	0.0	0.0	7.725383841136656	0.0	0.0	0.0	0.0	7.722605265733815	0.0	0.0	0.0	0.0	0.0	0.0	0.0	0.0	0.0	0.0	0.0	0.0	0.0	0.0	7.725383841136656	0.0	7.243285119447398	6.7611863977581415	6.7611863977581415	6.605985274737087	5.889862900195382	5.677463417076878	5.889862900195382	5.641648638640617	5.889664061981813	6.123608195462589	6.7611863977581415	7.725383841136656
20	0.0	0.0	0.0	0.0	0.0	0.0	0.0	0.0	0.0	0.0	0.0	0.0	0.0	0.0	0.0	0.0	0.0	0.0	7.722605265733815	0.0	0.0	0.0	0.0	7.723498848242389	0.0	0.0	0.0	0.0	0.0	0.0	0.0	0.0	0.0	7.725383841136656	0.0	0.0	7.725383841136656	7.725383841136656	6.961275445613579	7.725383841136656	6.7611863977581415	6.197167050090499	5.714759049071008	5.575371018345434	5.23266032738175	5.232351185518437	5.486252692601052	5.7142953877879545	6.123051814277362
21	0.0	0.0	0.0	0.0	0.0	0.0	0.0	0.0	0.0	0.0	0.0	0.0	0.0	0.0	0.0	0.0	0.0	0.0	0.0	0.0	0.0	0.0	0.0	0.0	7.72179703947614	0.0	7.723498848242389	0.0	7.723498848242389	0.0	0.0	0.0	0.0	0.0	0.0	0.0	0.0	6.961275445613579	0.0	7.725383841136656	6.7611863977581415	5.997078002235064	5.458772657435467	5.544338348248183	5.213085809795475	4.989623874116501	5.076593953170267	5.061091007714911	6.055322075204195
22	0.0	0.0	0.0	0.0	0.0	0.0	0.0	0.0	0.0	0.0	0.0	0.0	0.0	0.0	0.0	0.0	0.0	0.0	0.0	7.722605265733815	7.722605265733815	0.0	0.0	0.0	0.0	0.0	0.0	0.0	0.0	0.0	0.0	0.0	0.0	0.0	0.0	0.0	0.0	0.0	0.0	7.725383841136656	6.961275445613579	6.05709025815214	5.675853415502278	5.33616430555682	5.140819294743399	4.899676417228339	4.625220984703841	4.961915021833483	5.1928780794276035
23	0.0	0.0	0.0	0.0	0.0	0.0	0.0	0.0	0.0	0.0	0.0	0.0	0.0	0.0	0.0	0.0	0.0	0.0	0.0	0.0	0.0	0.0	7.722605265733815	0.0	0.0	7.72179703947614	0.0	7.725383841136656	0.0	0.0	0.0	0.0	0.0	0.0	0.0	0.0	7.725383841136656	7.722605265733815	7.725383841136656	0.0	6.959421829195481	6.055574397721665	5.675561087927895	5.334909547230775	4.923596447984969	4.729710584519184	4.649541085751643	4.593076080015311	4.657737884461858
24	0.0	0.0	0.0	0.0	0.0	0.0	0.0	0.0	0.0	0.0	0.0	0.0	0.0	0.0	0.0	0.0	0.0	0.0	0.0	0.0	0.0	0.0	0.0	0.0	0.0	0.0	0.0	0.0	0.0	0.0	7.72179703947614	0.0	0.0	0.0	0.0	0.0	0.0	7.722605265733815	0.0	7.725383841136656	7.241400126553131	6.7584078223553	5.675122826809632	5.380705264701839	4.830170845951022	4.6493286641982765	4.4286142042920975	4.27578553395683	4.26128076270745
25	0.0	0.0	0.0	0.0	0.0	0.0	0.0	0.0	0.0	0.0	0.0	0.0	0.0	0.0	0.0	0.0	0.0	0.0	0.0	0.0	0.0	0.0	0.0	7.723498848242389	0.0	0.0	7.72179703947614	0.0	0.0	0.0	0.0	0.0	0.0	0.0	0.0	0.0	0.0	0.0	0.0	0.0	6.7584078223553	6.7584078223553	6.055061295104389	5.405282777221539	4.886775411595443	4.593001385356156	4.290682776675888	4.167259394192295	4.122628503515837
26	0.0	0.0	0.0	0.0	0.0	0.0	0.0	0.0	0.0	0.0	0.0	0.0	0.0	0.0	0.0	0.0	0.0	0.0	0.0	7.723498848242389	0.0	0.0	0.0	0.0	0.0	0.0	0.0	0.0	0.0	0.0	0.0	0.0	0.0	0.0	0.0	0.0	0.0	0.0	0.0	7.240506544044557	7.241400126553131	6.36931063085893	6.476398148521479	5.357118660145745	4.987971280323552	4.632773163958116	4.3480956299654325	4.010440041586724	3.8634653713388287
27	0.0	0.0	0.0	0.0	0.0	0.0	0.0	0.0	0.0	0.0	0.0	0.0	0.0	0.0	0.0	0.0	0.0	0.0	0.0	7.723498848242389	0.0	0.0	0.0	0.0	0.0	7.72179703947614	7.242471348788483	7.722605265733815	8.05803620156443	7.723498848242389	0.0	7.240548701669809	0.0	0.0	0.0	0.0	0.0	0.0	0.0	0.0	7.723498848242389	6.7584078223553	5.994522714853224	5.839276928492906	5.1233587526334174	4.666558819908134	4.316520684918394	3.9780936692040276	3.7424375207821354
28	0.0	0.0	0.0	0.0	0.0	0.0	0.0	0.0	0.0	0.0	0.0	0.0	0.0	0.0	0.0	0.0	0.0	0.0	0.0	0.0	0.0	0.0	0.0	0.0	0.0	0.0	0.0	0.0	0.0	7.725383841136656	0.0	0.0	7.725383841136656	8.05803620156443	7.723498848242389	0.0	0.0	0.0	0.0	7.726540441400541	0.0	6.6037427110622335	6.369821202533293	5.7131625990555435	5.075844168065582	4.768596078744366	4.3600743962156185	4.045659674302355	3.8046464212841142
29	0.0	0.0	0.0	0.0	0.0	0.0	0.0	0.0	0.0	0.0	0.0	0.0	0.0	0.0	0.0	0.0	0.0	0.0	0.0	0.0	0.0	0.0	0.0	0.0	0.0	0.0	8.05803620156443	0.0	8.05803620156443	0.0	7.389910486991569	7.388746200145361	7.726540441400541	0.0	0.0	0.0	0.0	0.0	0.0	0.0	7.723498848242389	6.75950164402391	6.959390452719312	6.1222418540643435	5.675783822772243	4.936612986243415	4.4295959931411835	4.15160976054003	3.711622871686596
30	0.0	0.0	0.0	0.0	0.0	0.0	0.0	0.0	0.0	0.0	0.0	0.0	0.0	0.0	0.0	0.0	0.0	0.0	0.0	0.0	0.0	0.0	0.0	0.0	0.0	7.2444417197112845	0.0	7.726540441400541	0.0	7.575937479875172	7.575937479875172	0.0	7.726540441400541	7.72222778493456	7.053590039332677	0.0	7.242282048846588	7.7222118446677595	0.0	0.0	7.724300151005654	7.72222778493456	6.604797455854893	6.476778865553516	5.513316496936557	5.140562345661575	4.720516619083128	4.261776273894451	3.8449299370986667
31	0.0	0.0	0.0	0.0	0.0	0.0	0.0	0.0	0.0	0.0	0.0	0.0	0.0	7.387950575174514	0.0	0.0	0.0	0.0	0.0	0.0	0.0	0.0	0.0	0.0	0.0	7.725383841136656	0.0	0.0	0.0	0.0	0.0	7.575937479875172	0.0	0.0	7.726540441400541	0.0	7.242274053957763	0.0	0.0	0.0	7.725383841136656	0.0	7.240129063245302	6.369692966580551	6.055152434492559	5.380955300855546	5.0303348501636185	4.447158049297351	3.955759404993496
32	0.0	0.0	0.0	0.0	0.0	0.0	0.0	0.0	0.0	0.0	0.0	0.0	0.0	0.0	0.0	0.0	0.0	0.0	0.0	0.0	7.725383841136656	0.0	0.0	0.0	0.0	0.0	0.0	7.72222778493456	7.72222778493456	7.293927806041351	0.0	0.0	7.726540441400541	8.05803620156443	0.0	0.0	7.726540441400541	7.724300151005654	0.0	7.725383841136656	7.724300151005654	0.0	7.724300151005654	6.75854785447447	6.368801011283324	5.752396954002082	5.174830188763939	4.632630118422252	4.118722294380053
33	0.0	0.0	0.0	0.0	0.0	0.0	0.0	0.0	0.0	0.0	0.0	0.0	0.0	0.0	0.0	0.0	0.0	0.0	0.0	0.0	0.0	0.0	0.0	0.0	0.0	0.0	7.7222118446677595	0.0	8.05803620156443	7.575937479875172	7.163137655853351	8.05803620156443	0.0	0.0	6.784405535289812	6.995028520747811	8.05803620156443	7.39062427664812	7.164555703149846	7.054743277630532	0.0	7.724300151005654	7.724300151005654	6.958809492241004	6.369688406366782	6.055027120452943	5.5730278181933945	4.830161316352716	4.422649199648913
34	0.0	0.0	0.0	0.0	0.0	0.0	0.0	0.0	0.0	0.0	0.0	0.0	0.0	0.0	0.0	0.0	0.0	0.0	0.0	0.0	0.0	0.0	0.0	0.0	0.0	8.05803620156443	0.0	0.0	7.389910486991569	0.0	0.0	6.8118290843520946	7.575937479875172	7.164071639484698	7.093838758185916	7.093838758185916	8.05803620156443	7.389337026076346	8.05803620156443	7.724300151005654	7.725383841136656	8.05803620156443	7.72222778493456	0.0	6.604133821654232	6.605281767943335	5.542656549077045	5.157934964008599	4.641453441775567
35	0.0	0.0	0.0	0.0	0.0	0.0	0.0	0.0	0.0	0.0	0.0	0.0	0.0	0.0	0.0	0.0	0.0	0.0	0.0	0.0	0.0	0.0	0.0	0.0	0.0	0.0	0.0	0.0	0.0	8.05803620156443	8.05803620156443	7.293927806041351	7.293927806041351	7.093838758185916	7.16314479092196	7.293927806041351	6.64553014986857	6.682973152344491	8.05803620156443	7.243398296339329	7.575937479875172	7.242201429316397	7.724300151005654	0.0	6.606307011113227	6.477618472863041	6.277903023031586	5.640316492749171	4.852914045141607
36	0.0	0.0	0.0	0.0	0.0	0.0	0.0	0.0	0.0	0.0	0.0	0.0	0.0	0.0	0.0	0.0	0.0	0.0	0.0	0.0	0.0	0.0	8.05803620156443	0.0	8.05803620156443	8.05803620156443	0.0	0.0	0.0	7.724300151005654	8.05803620156443	8.05803620156443	7.293927806041351	6.5601620946561106	6.542937907682999	6.907833713454485	7.387893125125597	8.05803620156443	6.858498240050132	6.440966432345382	7.293927806041351	8.05803620156443	6.761221950821671	0.0	7.243398296339329	6.95956715355185	6.195927536802895	5.939794691298651	5.3578355968851925
37	0.0	0.0	0.0	0.0	0.0	0.0	0.0	0.0	0.0	0.0	0.0	0.0	0.0	0.0	0.0	0.0	0.0	0.0	0.0	0.0	0.0	0.0	0.0	0.0	0.0	0.0	7.575937479875172	8.05803620156443	0.0	8.05803620156443	8.05803620156443	7.575937479875172	7.293927806041351	7.293927806041351	6.858498240050132	6.316729202687078	6.154086259380321	6.682986126638449	7.093838758185916	7.093838758185916	6.456538913475603	7.2444708053452604	0.0	7.72659861388486	7.724455157659017	7.243367994759851	6.1961121855888255	6.1229908736265735	5.888521387920887
38	0.0	0.0	0.0	0.0	0.0	0.0	0.0	0.0	0.0	0.0	0.0	0.0	0.0	0.0	0.0	0.0	0.0	0.0	0.0	0.0	0.0	0.0	0.0	8.05803620156443	0.0	0.0	0.0	0.0	0.0	8.05803620156443	7.093838758185916	7.575937479875172	7.093838758185916	6.8118290843520946	6.938637635164859	6.529819410518273	6.146555687918131	6.329730362662836	6.103597525303641	6.611740036496659	6.8585149388596705	6.557294000493604	8.05803620156443	7.726540441400541	7.243397035526007	7.725170278827264	6.6046914866574085	6.605888946316313	5.801886755733669
39	0.0	0.0	0.0	0.0	0.0	0.0	0.0	0.0	0.0	0.0	0.0	0.0	0.0	0.0	0.0	0.0	0.0	0.0	0.0	0.0	0.0	0.0	0.0	0.0	0.0	0.0	0.0	8.05803620156443	8.05803620156443	6.995048841430233	8.05803620156443	7.293927806041351	6.994278183471849	7.293927806041351	6.938637635164859	7.3892996503632205	6.560592570158642	6.414998692358598	6.560179815370001	6.274058943760455	6.351827011675155	6.5427090464937585	8.05803620156443	7.24059318444205	6.72104745962867	7.023915432499477	7.2906260417850675	6.478294637850588	6.623123378501983
40	0.0	0.0	0.0	0.0	0.0	0.0	0.0	0.0	0.0	0.0	0.0	0.0	0.0	0.0	0.0	0.0	0.0	0.0	0.0	0.0	8.05803620156443	0.0	0.0	0.0	0.0	0.0	0.0	8.05803620156443	7.293927806041351	7.164113865436402	8.05803620156443	7.0269484941723945	6.743481687964515	6.938637635164859	6.456538913475603	6.390248640447991	5.9332257339681895	5.938434917407818	6.262336761922006	6.129641314807401	6.069428425775602	6.062373514103516	6.577491085956908	6.857391277908489	7.388338050391278	7.822128602988963	7.822128602988963	6.96102013107131	6.493721237832128
41	0.0	0.0	0.0	0.0	0.0	0.0	0.0	0.0	0.0	0.0	0.0	0.0	0.0	0.0	0.0	0.0	0.0	0.0	8.05803620156443	0.0	0.0	0.0	0.0	0.0	0.0	0.0	0.0	0.0	0.0	7.72659861388486	0.0	0.0	7.293927806041351	7.575937479875172	6.857391277908489	6.484172759903883	6.295217605822913	6.146783386834047	5.893878079922155	6.1745292396417835	5.901142992116233	6.352573847149275	6.456538913475603	6.6286722391481945	6.481979722061112	7.091360966713202	6.41185573960971	6.66179742256957	6.116736649842666
42	0.0	0.0	0.0	0.0	0.0	0.0	0.0	0.0	0.0	0.0	0.0	0.0	0.0	0.0	0.0	0.0	0.0	0.0	0.0	0.0	0.0	0.0	0.0	8.05803620156443	8.05803620156443	0.0	0.0	0.0	7.575937479875172	7.390180831433209	0.0	0.0	7.093838758185916	6.994278183471849	6.8118290843520946	7.293927806041351	6.129641314807401	5.987938622933855	5.8703759552386074	6.078421166273651	5.858959604415585	6.222515260623158	6.295217605822913	6.528578233809197	7.390660165481199	6.607771519632276	7.391005012035835	6.681874279608998	6.226244749935962
43	0.0	0.0	0.0	0.0	0.0	0.0	0.0	0.0	0.0	0.0	0.0	0.0	0.0	0.0	0.0	0.0	8.05803620156443	0.0	0.0	0.0	0.0	0.0	0.0	0.0	0.0	0.0	0.0	7.575937479875172	8.05803620156443	0.0	0.0	7.575937479875172	8.05803620156443	7.575937479875172	7.093838758185916	6.611740036496659	6.274058943760455	6.242141056822707	5.669624493329284	5.802222048431279	5.734779212140767	5.933107773575085	5.987486210934383	6.5604472133616945	6.375389229608244	6.573814261606124	6.270255940108548	7.024901268144431	6.962158418146593
44	0.0	0.0	0.0	0.0	0.0	0.0	0.0	0.0	0.0	0.0	0.0	0.0	0.0	0.0	0.0	0.0	8.05803620156443	7.7243946465271165	0.0	0.0	8.05803620156443	0.0	0.0	0.0	0.0	0.0	0.0	8.05803620156443	0.0	0.0	0.0	6.938637635164859	0.0	7.293927806041351	6.858291870241938	6.5604472133616945	6.4840425265157435	6.274058943760455	6.146703206704114	5.724812782956205	5.908149918758735	5.933209159461882	6.010115777504653	6.1560535087786015	6.682950393117249	6.52586391219757	7.29092468220821	6.882951830203208	6.762919989798553
45	0.0	0.0	0.0	0.0	0.0	0.0	0.0	0.0	0.0	0.0	0.0	0.0	0.0	0.0	0.0	0.0	0.0	0.0	0.0	8.05803620156443	0.0	0.0	0.0	0.0	0.0	7.7243946465271165	0.0	0.0	7.243723089679227	8.05803620156443	8.05803620156443	0.0	8.05803620156443	6.467746992043008	6.938637635164859	7.093838758185916	6.938637635164859	6.274058943760455	6.241712868671447	6.024455704695898	5.716009773822723	5.701550747405584	6.024320942038013	6.054295518596669	6.200361195800129	6.483327440895627	6.2080938514162565	6.385172905895832	6.78335850993763
46	0.0	0.0	0.0	0.0	0.0	0.0	0.0	0.0	0.0	0.0	0.0	0.0	0.0	0.0	0.0	0.0	8.05803620156443	8.05803620156443	8.05803620156443	0.0	7.575937479875172	0.0	0.0	0.0	0.0	0.0	0.0	0.0	0.0	7.164113865436402	8.138254679193022	6.703018590127321	6.7985536012613395	7.448029340660245	6.8245726683883525	6.611740036496659	6.471859474904548	6.390248640447991	5.908149918758735	6.010115777504653	6.071148173940784	5.528017055815397	6.047720688829019	6.070034300933024	6.2112772966860685	6.36517431157648	6.679212456896282	6.303226950899987	6.6810687284503505
47	0.0	0.0	0.0	0.0	0.0	0.0	0.0	0.0	0.0	0.0	0.0	0.0	0.0	0.0	0.0	0.0	0.0	0.0	0.0	0.0	0.0	0.0	0.0	7.822128602988963	0.0	8.05803620156443	0.0	0.0	7.1095335745166395	0.0	7.174057235814507	7.575937479875172	7.448029340660245	7.346366005092724	6.8118290843520946	7.293927806041351	6.342473946699094	6.329730362662836	6.134392838524564	5.895679197598026	5.8507957139957565	5.974440191786345	5.586377147049421	6.119925740119482	6.577491085956908	6.5591088640361	6.681354580189813	6.387351161192067	6.386026833083982
48	0.0	0.0	0.0	0.0	0.0	0.0	0.0	0.0	0.0	0.0	0.0	0.0	0.0	0.0	0.0	0.0	0.0	8.138254679193022	0.0	0.0	0.0	0.0	8.138254679193022	0.0	0.0	0.0	0.0	0.0	0.0	7.822128602988963	7.614890851972234	7.1327921302829775	7.0728014230705725	7.614890851972234	6.969623846561744	6.392637365585109	6.440215526423099	6.303827498163958	6.003552126604685	5.7978128764285	5.694317948525975	5.897283890753037	5.644754465557064	5.911602349817693	6.020303566387501	6.5508435376435	7.164057131632596	6.8808016861727115	6.397424358875622
49	0.0	0.0	0.0	0.0	0.0	0.0	0.0	0.0	0.0	0.0	0.0	0.0	0.0	0.0	0.0	0.0	0.0	0.0	8.138254679193022	0.0	8.138254679193022	8.138254679193022	7.656155957503765	8.138254679193022	0.0	0.0	7.480284851835654	7.84427959603766	8.05803620156443	7.480284851835654	7.656155957503765	8.138254679193022	7.153118696927962	7.018856112793452	6.87801873311602	6.353473802293699	6.246828508300432	6.316101074626431	6.216158742609773	6.001476787294342	5.611734833666858	5.616865469375089	5.777084423592678	5.835499665561036	6.197194893626611	6.053629405166127	6.346409648573109	6.326853373933764	6.43399378548277
50	0.0	0.0	0.0	0.0	0.0	0.0	0.0	0.0	0.0	0.0	0.0	0.0	0.0	0.0	0.0	0.0	0.0	0.0	0.0	0.0	0.0	0.0	7.656155957503765	0.0	7.493750915844036	7.374146283669944	8.138254679193022	7.656155957503765	7.656155957503765	7.656155957503765	6.924529239558703	6.633804089521664	7.153118696927962	6.72988796719895	6.9280085057609	6.1801749510504855	6.113910337592943	6.237946761567056	5.882656590690564	6.008682112633476	5.943506972671035	5.848020895213203	5.577376559710566	5.969307526356305	6.118555244170373	6.361233163457676	6.817089534661905	6.627013348421036	7.290608352487659
51	0.0	0.0	0.0	0.0	0.0	0.0	0.0	0.0	0.0	0.0	0.0	0.0	0.0	0.0	0.0	0.0	0.0	0.0	0.0	8.138254679193022	0.0	0.0	7.656155957503765	8.138254679193022	0.0	7.153118696927962	0.0	8.138254679193022	8.138254679193022	7.346366005092724	7.174057235814507	6.820688102512117	7.261777922948829	6.268909768402535	7.174057235814507	6.187361133668322	5.94559820271183	5.865668676711099	5.796228251451314	5.622202903402517	5.837453634394816	5.504215450115424	5.486660330739427	5.597734395482054	5.911371414659548	6.147469789800393	6.470467118076584	7.231528461639485	7.1132370601468935
52	0.0	0.0	0.0	0.0	0.0	0.0	0.0	0.0	0.0	0.0	0.0	0.0	0.0	0.0	0.0	0.0	0.0	0.0	0.0	0.0	0.0	0.0	8.138254679193022	8.138254679193022	7.656155957503765	7.174057235814507	7.374146283669944	8.138254679193022	7.374146283669944	0.0	7.374146283669944	6.892047561980688	7.0805775346788025	6.828353289410584	6.784832459941006	6.470467118076584	5.91277044079504	6.050420229818116	5.443982240459242	5.513802532228635	5.389384042132862	5.2806853590709135	5.506269674698068	5.652669127745031	5.787516333158223	5.943503664428915	6.377432955595111	6.749429739950228	7.0121701321636
53	0.0	0.0	0.0	0.0	0.0	0.0	0.0	0.0	0.0	0.0	0.0	0.0	0.0	0.0	0.0	0.0	0.0	0.0	0.0	0.0	8.138254679193022	0.0	8.138254679193022	7.656155957503765	0.0	7.374146283669944	8.138254679193022	7.656155957503765	7.174057235814507	8.138254679193022	7.374146283669944	6.949282078617536	6.434843302529858	6.494430079012442	6.6919585141252504	6.019002065645454	5.7937996047361775	5.7605592111740815	5.416635065870725	5.4735065466946455	5.24816061363626	5.3693210920086445	5.17643750535692	5.336977693368948	5.264242848213405	5.770239389278446	6.403940405069472	6.606026502950497	6.868255724482767
54	0.0	0.0	0.0	0.0	0.0	0.0	0.0	0.0	0.0	0.0	0.0	0.0	0.0	0.0	0.0	0.0	0.0	0.0	0.0	0.0	0.0	7.656155957503765	0.0	0.0	7.647649924205046	7.656155957503765	8.121345383418985	6.8892006433989295	7.374146283669944	7.252104493334951	7.656155957503765	7.088125224639754	6.833596567941692	6.784832459941006	6.470467118076584	6.470467118076584	5.727761070746736	5.749842970957873	5.250832412782958	5.173469454167624	4.952683530156739	5.0401606557144145	5.098317524692914	5.052184676981094	5.261868107766627	5.434441938344331	5.848186868191057	6.329593872957785	6.92348699331051
55	0.0	0.0	0.0	0.0	0.0	0.0	0.0	0.0	0.0	0.0	0.0	0.0	0.0	0.0	0.0	0.0	0.0	0.0	0.0	0.0	0.0	0.0	0.0	0.0	0.0	7.647649924205046	7.012042984392293	7.368464052067582	7.647649924205046	7.656155957503765	8.138254679193022	7.374146283669944	6.825755038835938	6.608138648231936	6.186326173179289	6.107904718824717	5.715894730609673	5.475352521006524	5.256615668894852	5.1397585294452135	4.760296411708992	4.763280819428985	4.7366398577394	4.837737905997004	5.007736470046513	5.44424441497708	5.577196120787246	5.8653500925185185	6.431723130032511
56	0.0	0.0	0.0	0.0	0.0	0.0	0.0	0.0	0.0	0.0	0.0	0.0	0.0	0.0	0.0	0.0	0.0	0.0	0.0	0.0	0.0	0.0	0.0	0.0	0.0	8.121345383418985	8.138254679193022	7.169791215944121	7.169791215944121	6.943114632593577	7.16555120251579	6.886365330378325	6.772419547551381	6.405682820421044	6.536757391104196	6.123200755529446	5.5533014521339945	5.233796008920417	5.245127663431764	5.06380222222714	4.774093875149523	4.744272873547539	4.65070189988769	4.796377932385721	4.920463233737335	5.313210769696428	5.694280244053416	6.297580479570314	6.245158978694555
57	0.0	0.0	0.0	0.0	0.0	0.0	0.0	0.0	0.0	0.0	0.0	0.0	0.0	0.0	0.0	0.0	0.0	0.0	0.0	0.0	0.0	0.0	0.0	0.0	8.138254679193022	0.0	8.138254679193022	8.121345383418985	7.16555120251579	7.012042984392293	6.604355656544504	7.3628278669053735	6.777535223816384	6.8892006433989295	6.3986304235268605	6.0495425765117545	5.701191143449306	5.595570502250093	5.322896028406052	4.946870590315577	4.735497822729075	4.596625599205443	4.583597874712002	4.668703898322261	4.776320539383781	5.080740993833224	5.393681671335563	5.6298288148160145	6.027837625187363
58	0.0	0.0	0.0	0.0	0.0	0.0	0.0	0.0	0.0	0.0	0.0	0.0	0.0	0.0	0.0	0.0	0.0	0.0	0.0	0.0	0.0	0.0	0.0	0.0	0.0	8.121345383418985	8.138254679193022	7.3628278669053735	8.121345383418985	7.169791215944121	7.015441206194875	6.5248778597212524	6.461192942608616	6.600593129565233	6.877928088011776	6.247934588869217	5.626903975341186	5.547498550645712	5.313026566944326	4.880389256426871	4.843922147630657	4.55379591415477	4.62348094186429	4.558423715628426	4.6777042266981725	5.121595383305439	5.483652481687917	5.706718454276388	5.7284766448595175
59	0.0	0.0	0.0	0.0	0.0	0.0	0.0	0.0	0.0	0.0	0.0	0.0	0.0	0.0	0.0	0.0	0.0	0.0	0.0	0.0	0.0	0.0	8.121345383418985	0.0	0.0	0.0	0.0	8.121345383418985	7.6392466617297305	7.357236987895908	7.647649924205046	7.008661285138562	7.647649924205046	6.342527337821954	6.264237201477981	6.197139436991186	5.6138976014690005	5.301230901808553	5.323419170881063	4.915411111255969	4.851205361390908	4.589980022828535	4.575845893355987	4.560847198695191	4.692747843650229	4.967510498714726	5.533763748996052	5.796109245070808	5.808561707611517
60	0.0	0.0	0.0	0.0	0.0	0.0	0.0	0.0	0.0	0.0	0.0	0.0	0.0	0.0	0.0	0.0	0.0	0.0	0.0	0.0	0.0	0.0	0.0	0.0	0.0	8.121345383418985	0.0	8.121345383418985	0.0	0.0	6.880729145216115	6.875138266206651	6.288215032534643	6.675049218351216	6.073424959359208	6.152752896416146	5.69249342451847	5.628931148994316	5.323718315659612	5.04485937859355	4.796187862588763	4.753162535459771	4.731562071586032	4.770219743872963	4.7869820267047904	5.2292451722764435	5.530135133451145	5.819290441450107	5.860478786211319
61	0.0	0.0	0.0	0.0	0.0	0.0	0.0	0.0	0.0	0.0	0.0	0.0	0.0	0.0	0.0	0.0	0.0	0.0	0.0	0.0	0.0	0.0	0.0	0.0	0.0	0.0	0.0	0.0	8.121345383418985	7.4870076515498045	7.157147940040472	6.675049218351216	6.593128592372832	6.675049218351216	6.037749373640901	5.972218851996788	5.855269403925755	5.610326219182433	5.13792573862785	5.192325064497945	4.905069164548625	4.878296487888804	4.9577748998260915	4.84024001963702	4.902045305542768	5.373739340449652	5.6297526935063145	5.8586883482053995	6.042197287057606
62	0.0	0.0	0.0	0.0	0.0	0.0	0.0	0.0	0.0	0.0	0.0	0.0	0.0	0.0	0.0	0.0	0.0	0.0	0.0	0.0	0.0	0.0	0.0	0.0	8.121345383418985	0.0	0.0	0.0	8.121345383418985	8.121345383418985	8.121345383418985	6.675049218351216	6.675049218351216	6.453557822302546	6.285824442477715	5.910940822828136	5.779318955677278	5.668686051010601	5.415183132614227	5.256858634809762	5.0275887592767345	5.0522391579646175	4.954026392959638	5.023445635962935	5.176889997890943	5.240645360391137	5.6409523725738895	5.795315429383594	5.914026631225639
63	0.0	0.0	0.0	0.0	0.0	0.0	0.0	0.0	0.0	0.0	0.0	0.0	0.0	0.0	0.0	0.0	0.0	0.0	0.0	0.0	0.0	0.0	0.0	0.0	0.0	0.0	0.0	0.0	0.0	0.0	0.0	8.121345383418985	6.875138266206651	6.675049218351216	6.393039544517393	6.037749373640901	5.689449426779469	5.779318955677278	5.474101356295941	5.297220233988021	5.315575346173648	5.073969690817862	5.069517829810232	5.011309210019161	5.428842101138879	5.711776080813685	5.898109372383608	5.782383435685185	6.24179071530126
64	0.0	0.0	0.0	0.0	0.0	0.0	0.0	0.0	0.0	0.0	0.0	0.0	0.0	0.0	0.0	0.0	0.0	0.0	0.0	0.0	0.0	0.0	0.0	0.0	0.0	0.0	0.0	0.0	8.121345383418985	8.121345383418985	8.121345383418985	7.357236987895908	7.001946817019416	7.357236987895908	6.675049218351216	6.33736812561501	6.1110298706835735	5.628931148994316	5.489360378924033	5.346921475160495	5.373170682236497	5.334159255902978	5.359922254336319	5.414500944914956	5.779318955677278	6.131891251989769	6.287938949320523	6.48944124824307	6.877605816692329
65	0.0	0.0	0.0	0.0	0.0	0.0	0.0	0.0	0.0	0.0	0.0	0.0	0.0	0.0	0.0	0.0	0.0	0.0	0.0	0.0	0.0	0.0	0.0	0.0	0.0	0.0	0.0	0.0	0.0	0.0	8.121345383418985	7.6392466617297305	7.6392466617297305	0.0	6.675049218351216	6.767923164166971	6.073424959359208	5.689449426779469	5.505350081629635	5.628931148994316	5.628931148994316	5.458443225232488	5.555650651951645	5.722039722809601	6.215509304566602	5.989858869370437	6.314961122597625	6.557861141973534	6.427153254109092
66	0.0	0.0	0.0	0.0	0.0	0.0	0.0	0.0	0.0	0.0	0.0	0.0	0.0	0.0	0.0	0.0	0.0	0.0	0.0	0.0	0.0	0.0	0.0	0.0	0.0	0.0	0.0	0.0	0.0	0.0	7.6392466617297305	8.121345383418985	7.6392466617297305	7.6392466617297305	6.767923164166971	6.393039544517393	6.33736812561501	6.1929504966619575	5.910940822828136	5.8037257207884565	5.648524597767401	5.722039722809601	5.628931148994316	6.020935690886072	5.912173503783672	6.594772652946519	7.076871374635775	6.8228857915839125	6.724881029638091
67	0.0	0.0	0.0	0.0	0.0	0.0	0.0	0.0	0.0	0.0	0.0	0.0	0.0	0.0	0.0	0.0	0.0	0.0	0.0	0.0	0.0	0.0	0.0	0.0	0.0	0.0	0.0	0.0	0.0	0.0	0.0	8.121345383418985	0.0	7.6392466617297305	7.157147940040472	7.6392466617297305	6.519848095330159	6.675049218351216	6.285824442477715	5.829020196849752	5.855269403925755	5.940541946921744	6.237838421496338	6.365238386524279	6.675049218351216	6.875138266206651	7.004908929860546	6.820604629045912	6.877605816692329
68	0.0	0.0	0.0	0.0	0.0	0.0	0.0	0.0	0.0	0.0	0.0	0.0	0.0	0.0	0.0	0.0	0.0	0.0	0.0	0.0	0.0	0.0	0.0	0.0	0.0	0.0	0.0	0.0	0.0	0.0	0.0	8.121345383418985	0.0	0.0	8.121345383418985	7.357236987895908	7.357236987895908	6.767923164166971	6.593128592372832	6.393039544517393	6.675049218351216	6.767923164166971	6.215509304566602	7.157147940040472	6.875138266206651	6.9370013952600615	8.121345383418985	7.160852556416174	0.0
69	0.0	0.0	0.0	0.0	0.0	0.0	0.0	0.0	0.0	0.0	0.0	0.0	0.0	0.0	0.0	0.0	0.0	0.0	0.0	0.0	0.0	0.0	0.0	0.0	0.0	0.0	0.0	0.0	0.0	0.0	0.0	0.0	0.0	0.0	8.121345383418985	0.0	7.6392466617297305	7.6392466617297305	7.001946817019416	7.6392466617297305	6.593128592372832	6.875138266206651	7.157147940040472	8.121345383418985	8.121345383418985	0.0	0.0	7.84427959603766	0.0
70	0.0	0.0	0.0	0.0	0.0	0.0	0.0	0.0	0.0	0.0	0.0	0.0	0.0	0.0	0.0	0.0	0.0	0.0	0.0	0.0	0.0	0.0	0.0	0.0	0.0	0.0	0.0	0.0	0.0	0.0	0.0	0.0	0.0	0.0	0.0	0.0	0.0	7.6392466617297305	7.6392466617297305	0.0	8.121345383418985	7.6392466617297305	8.121345383418985	7.6392466617297305	0.0	0.0	0.0	0.0	0.0
71	0.0	0.0	0.0	0.0	0.0	0.0	0.0	0.0	0.0	0.0	0.0	0.0	0.0	0.0	0.0	0.0	0.0	0.0	0.0	0.0	0.0	0.0	0.0	0.0	0.0	0.0	0.0	0.0	0.0	0.0	0.0	0.0	0.0	0.0	0.0	0.0	0.0	0.0	8.121345383418985	0.0	0.0	8.121345383418985	0.0	8.121345383418985	0.0	0.0	0.0	0.0	0.0
72	0.0	0.0	0.0	0.0	0.0	0.0	0.0	0.0	0.0	0.0	0.0	0.0	0.0	0.0	0.0	0.0	0.0	0.0	0.0	0.0	0.0	0.0	0.0	0.0	0.0	0.0	0.0	0.0	0.0	0.0	0.0	0.0	0.0	0.0	0.0	0.0	0.0	0.0	0.0	0.0	0.0	0.0	0.0	0.0	0.0	8.121345383418985	0.0	0.0	0.0
73	0.0	0.0	0.0	0.0	0.0	0.0	0.0	0.0	0.0	0.0	0.0	0.0	0.0	0.0	0.0	0.0	0.0	0.0	0.0	0.0	0.0	0.0	0.0	0.0	0.0	0.0	0.0	0.0	0.0	0.0	0.0	0.0	0.0	0.0	0.0	0.0	0.0	0.0	0.0	0.0	0.0	0.0	0.0	0.0	0.0	0.0	0.0	0.0	0.0
74	0.0	0.0	0.0	0.0	0.0	0.0	0.0	0.0	0.0	0.0	0.0	0.0	0.0	0.0	0.0	0.0	0.0	0.0	0.0	0.0	0.0	0.0	0.0	0.0	0.0	0.0	0.0	0.0	0.0	0.0	0.0	0.0	0.0	0.0	0.0	0.0	0.0	0.0	0.0	0.0	0.0	0.0	0.0	0.0	0.0	0.0	0.0	0.0	0.0
75	0.0	0.0	0.0	0.0	0.0	0.0	0.0	0.0	0.0	0.0	0.0	0.0	0.0	0.0	0.0	0.0	0.0	0.0	0.0	0.0	0.0	0.0	0.0	0.0	0.0	0.0	0.0	0.0	0.0	0.0	0.0	0.0	0.0	0.0	0.0	0.0	0.0	0.0	0.0	0.0	0.0	0.0	0.0	0.0	0.0	0.0	0.0	0.0	0.0
76	0.0	0.0	0.0	0.0	0.0	0.0	0.0	0.0	0.0	0.0	0.0	0.0	0.0	0.0	0.0	0.0	0.0	0.0	0.0	0.0	0.0	0.0	0.0	0.0	0.0	0.0	0.0	0.0	0.0	0.0	0.0	0.0	0.0	0.0	0.0	0.0	0.0	0.0	0.0	0.0	0.0	0.0	0.0	0.0	0.0	0.0	0.0	0.0	0.0
77	0.0	0.0	0.0	0.0	0.0	0.0	0.0	0.0	0.0	0.0	0.0	0.0	0.0	0.0	0.0	0.0	0.0	0.0	0.0	0.0	0.0	0.0	0.0	0.0	0.0	0.0	0.0	0.0	0.0	0.0	0.0	0.0	0.0	0.0	0.0	0.0	0.0	0.0	0.0	0.0	0.0	0.0	0.0	0.0	0.0	0.0	0.0	0.0	0.0
78	0.0	0.0	0.0	0.0	0.0	0.0	0.0	0.0	0.0	0.0	0.0	0.0	0.0	0.0	0.0	0.0	0.0	0.0	0.0	0.0	0.0	0.0	0.0	0.0	0.0	0.0	0.0	0.0	0.0	0.0	0.0	0.0	0.0	0.0	0.0	0.0	0.0	0.0	0.0	0.0	0.0	0.0	0.0	0.0	0.0	0.0	0.0	0.0	0.0
79	0.0	0.0	0.0	0.0	0.0	0.0	0.0	0.0	0.0	0.0	0.0	0.0	0.0	0.0	0.0	0.0	0.0	0.0	0.0	0.0	0.0	0.0	0.0	0.0	0.0	0.0	0.0	0.0	0.0	0.0	0.0	0.0	0.0	0.0	0.0	0.0	0.0	0.0	0.0	0.0	0.0	0.0	0.0	0.0	0.0	0.0	0.0	0.0	0.0
[truncated: 31 more columns]
