# Supplementary material for: Machine learning coarse-grained potentials of protein thermodynamics
Source: Nat Commun. 2023 Sep 15;14:5739. doi: 10.1038/s41467-023-41343-1 (PMC10504246; doi:10.1038/s41467-023-41343-1)
Supplement: Supplementary file 4 — Source Data [file 41467_2023_41343_MOESM4_ESM.zip › Source_data/FigureS3/proteinb_ref_1D_histogram_RMSD.csv]

	RMSD	Energy
0	0.0	0.0
1	0.2	0.0
2	0.4	0.0
3	0.6000000000000001	0.0
4	0.8	0.0
5	1.0	8.42253913995638
6	1.2000000000000002	4.925372332272371
7	1.4000000000000001	2.78286075146067
8	1.6	1.7142776495956622
9	1.8	1.3300410378855763
10	2.0	1.259593717901918
11	2.2	1.1427064277234056
12	2.4000000000000004	0.9845479717670148
13	2.6	0.7962088492505563
14	2.8000000000000003	0.593686588379061
15	3.0	0.3998273929212814
16	3.2	0.2560014909275993
17	3.4000000000000004	0.15237619574871347
18	3.6	0.07221593458922484
19	3.8000000000000003	0.017569631192505177
20	4.0	0.0
21	4.2	0.007391453136699886
22	4.4	0.05157163252336349
23	4.6000000000000005	0.11082731766937262
24	4.800000000000001	0.17706259593343887
25	5.0	0.23747481705164883
26	5.2	0.3019005582703416
27	5.4	0.3634974354988148
28	5.6000000000000005	0.42333306335233695
29	5.800000000000001	0.47913634529029014
30	6.0	0.5233521603059778
31	6.2	0.581286304388615
32	6.4	0.6282348495231137
33	6.6000000000000005	0.6764654392590341
34	6.800000000000001	0.7224930224174367
35	7.0	0.7763868881544771
36	7.2	0.7990180976388881
37	7.4	0.8220540197485596
38	7.6000000000000005	0.8560692920620493
39	7.800000000000001	0.8700260907502941
40	8.0	0.8759273070253373
41	8.200000000000001	0.8766748830048287
42	8.4	0.8514455739463105
43	8.6	0.8335644260483482
44	8.8	0.8216854189265551
45	9.0	0.7917537416579887
46	9.200000000000001	0.7879118987625238
47	9.4	0.7904141524752615
48	9.600000000000001	0.7993228149263569
49	9.8	0.8193001307519479
50	10.0	0.8448254225001046
51	10.200000000000001	0.8685343837859628
52	10.4	0.9190265140558341
53	10.600000000000001	0.9656306806572477
54	10.8	1.013299068512799
55	11.0	1.0716503737354626
56	11.200000000000001	1.1025110948750214
57	11.4	1.1708998006612197
58	11.600000000000001	1.2186594970493922
59	11.8	1.2551828740588926
60	12.0	1.3251288456824204
61	12.200000000000001	1.3602468876795606
62	12.4	1.4056880721672655
63	12.600000000000001	1.460270121440172
64	12.8	1.5186213440655656
65	13.0	1.5841529135560593
66	13.200000000000001	1.6190379621144066
67	13.4	1.6802551595088653
68	13.600000000000001	1.7258268158093155
69	13.8	1.7817984296575406
70	14.0	1.8049919900487388
71	14.200000000000001	1.8399102142515606
72	14.4	1.8908815233357417
73	14.600000000000001	1.9432268640165777
74	14.8	2.0051322347446043
75	15.0	2.051888528868865
76	15.200000000000001	2.0880191843109666
77	15.4	2.145234581466631
78	15.600000000000001	2.182800533429715
79	15.8	2.244908711582758
80	16.0	2.2845835627296154
81	16.2	2.350778033018717
82	16.400000000000002	2.4097639165357796
83	16.6	2.449784201415037
84	16.8	2.5049103764301206
85	17.0	2.527071918142346
86	17.2	2.576688202176003
87	17.400000000000002	2.652099375301052
88	17.6	2.7279829032862852
89	17.8	2.76768410387682
90	18.0	2.8474628520377454
91	18.2	2.8958398710089646
92	18.400000000000002	2.944671489760709
93	18.6	2.9452708358127593
94	18.8	3.0106693482185363
95	19.0	3.007464553343194
96	19.200000000000003	3.121303520878283
97	19.400000000000002	3.067097986885554
98	19.6	3.192132762444708
99	19.8	3.18941526329402
100	20.0	3.193938535207816
101	20.200000000000003	3.313624560208418
102	20.400000000000002	3.3748000438800716
103	20.6	3.441221131882129
104	20.8	3.456556696249309
105	21.0	3.5226873576127824
106	21.200000000000003	3.6324491723754835
107	21.400000000000002	3.7478857514372454
108	21.6	3.8091845064871364
109	21.8	3.907579688773435
110	22.0	4.019683822528715
111	22.200000000000003	4.078390868031092
112	22.400000000000002	4.105040008666484
113	22.6	4.301039425774474
114	22.8	4.389578962783741
115	23.0	4.445801713990729
116	23.200000000000003	4.733036965376026
117	23.400000000000002	4.871526059365051
118	23.6	4.879536895949038
119	23.8	5.068964582186113
120	24.0	5.253051150760552
121	24.200000000000003	5.163303862464841
122	24.400000000000002	5.470635236888684
123	24.6	5.29357679640163
124	24.8	5.72800289503861
125	25.0	5.457068738252047
126	25.200000000000003	5.6831415092644875
127	25.400000000000002	6.014035431120291
128	25.6	5.517239690266678
129	25.8	5.578624888466116
130	26.0	5.601411318383038
131	26.200000000000003	5.670165844703724
132	26.400000000000002	5.8917900212141525
133	26.6	5.545953791939482
134	26.8	5.699034837006476
135	27.0	5.491019215834006
136	27.200000000000003	5.574501085032287
137	27.400000000000002	5.495908500927721
138	27.6	5.629258357549253
139	27.8	5.553062228039681
140	28.0	5.462328833270423
141	28.200000000000003	5.590770212765016
142	28.400000000000002	5.53847226958448
143	28.6	6.203610964832096
144	28.8	6.357902408957085
145	29.0	6.207261674785307
146	29.200000000000003	6.357902408991878
147	29.400000000000002	6.274468263415898
148	29.6	6.556477959773114
149	29.8	6.844561570318239
150	30.0	7.326660330555161
151	30.200000000000003	7.7936413193442275
152	30.400000000000002	7.026585740654401
153	30.6	7.026585740654401
154	30.8	7.038576719893702
155	31.0	7.827305726806901
156	31.200000000000003	7.308595437087185
157	31.400000000000002	7.308595436950689
158	31.6	6.826496676783811
159	31.8	7.0166019965994595
160	32.0	7.326660330555161
161	32.2	7.308595436950689
162	32.4	6.826496676783811
163	32.6	7.026585740654401
164	32.800000000000004	7.308595436950689
165	33.0	0.0
166	33.2	7.026585740654401
167	33.4	7.308595436950689
168	33.6	7.790694197254062
169	33.800000000000004	7.308595436950689
170	34.0	7.308595436950689
171	34.2	7.790694197254062
172	34.4	0.0
173	34.6	7.790694196981071
174	34.800000000000004	7.308595436950689
175	35.0	7.308595437087185
176	35.2	7.026585740563404
177	35.4	7.308595437087185
178	35.6	7.308595436950689
179	35.800000000000004	7.790694196981071
180	36.0	7.790694197254062
181	36.2	7.790694196981071
182	36.4	7.790694197254062
183	36.6	7.790694197254062
184	36.800000000000004	7.308595436950689
185	37.0	0.0
186	37.2	7.790694196981071
187	37.4	7.790694197254062
188	37.6	0.0
189	37.800000000000004	0.0
190	38.0	0.0
191	38.2	7.308595436950689
192	38.400000000000006	0.0
193	38.6	0.0
194	38.800000000000004	0.0
195	39.0	7.790694197254062
196	39.2	7.790694196981071
197	39.400000000000006	0.0
198	39.6	0.0
199	39.800000000000004	0.0
