# Supplementary material for: Machine learning coarse-grained potentials of protein thermodynamics
Source: Nat Commun. 2023 Sep 15;14:5739. doi: 10.1038/s41467-023-41343-1 (PMC10504246; doi:10.1038/s41467-023-41343-1)
Supplement: Supplementary file 4 — Source Data [file 41467_2023_41343_MOESM4_ESM.zip › Source_data/Figure3/proteinb_multiprotein_hist.csv]

	0	1	2	3	4	5	6	7	8	9	10	11	12	13	14	15	16	17	18	19	20	21	22	23	24	25	26	27	28	29	30	31	32	33	34	35	36	37	38	39	40	41	42	43	44	45	46	47	48
0	0.0	0.0	0.0	0.0	0.0	0.0	0.0	0.0	0.0	0.0	0.0	0.0	0.0	0.0	0.0	0.0	0.0	0.0	0.0	0.0	0.0	0.0	0.0	0.0	0.0	0.0	0.0	0.0	0.0	0.0	0.0	0.0	0.0	0.0	0.0	0.0	0.0	0.0	0.0	0.0	0.0	0.0	0.0	0.0	0.0	0.0	0.0	0.0	0.0
1	0.0	0.0	0.0	0.0	0.0	0.0	0.0	0.0	0.0	0.0	0.0	0.0	0.0	0.0	0.0	0.0	0.0	0.0	0.0	0.0	0.0	0.0	0.0	0.0	0.0	0.0	0.0	0.0	0.0	0.0	0.0	0.0	0.0	0.0	0.0	0.0	0.0	0.0	0.0	0.0	0.0	0.0	0.0	0.0	0.0	0.0	0.0	0.0	0.0
2	0.0	0.0	0.0	0.0	0.0	0.0	0.0	0.0	0.0	0.0	0.0	0.0	0.0	0.0	0.0	0.0	0.0	0.0	0.0	0.0	0.0	0.0	0.0	0.0	0.0	0.0	0.0	0.0	0.0	0.0	0.0	0.0	0.0	0.0	0.0	0.0	0.0	0.0	0.0	0.0	0.0	0.0	0.0	0.0	0.0	0.0	0.0	0.0	0.0
3	0.0	0.0	0.0	0.0	0.0	0.0	0.0	0.0	0.0	0.0	0.0	0.0	0.0	0.0	0.0	0.0	0.0	0.0	0.0	0.0	0.0	0.0	0.0	0.0	0.0	0.0	0.0	0.0	0.0	0.0	0.0	0.0	0.0	0.0	0.0	0.0	0.0	0.0	0.0	0.0	0.0	0.0	0.0	0.0	0.0	0.0	0.0	0.0	0.0
4	0.0	0.0	0.0	0.0	0.0	0.0	0.0	0.0	0.0	0.0	0.0	0.0	0.0	0.0	0.0	0.0	0.0	0.0	0.0	0.0	0.0	0.0	0.0	0.0	0.0	0.0	0.0	0.0	0.0	0.0	0.0	0.0	0.0	0.0	0.0	0.0	0.0	0.0	0.0	0.0	0.0	0.0	0.0	0.0	0.0	0.0	0.0	0.0	0.0
5	0.0	0.0	0.0	0.0	0.0	0.0	0.0	0.0	0.0	0.0	0.0	0.0	0.0	0.0	0.0	0.0	0.0	0.0	0.0	0.0	0.0	0.0	0.0	0.0	0.0	0.0	0.0	0.0	0.0	0.0	0.0	0.0	0.0	0.0	0.0	0.0	0.0	0.0	0.0	0.0	0.0	0.0	0.0	0.0	0.0	0.0	0.0	0.0	0.0
6	0.0	0.0	0.0	0.0	0.0	0.0	0.0	0.0	0.0	0.0	0.0	0.0	0.0	0.0	0.0	0.0	0.0	0.0	0.0	0.0	0.0	0.0	0.0	0.0	0.0	0.0	0.0	0.0	0.0	0.0	0.0	0.0	0.0	0.0	0.0	0.0	0.0	0.0	0.0	0.0	0.0	0.0	0.0	0.0	0.0	0.0	0.0	0.0	0.0
7	0.0	0.0	0.0	0.0	0.0	0.0	0.0	0.0	0.0	0.0	0.0	0.0	0.0	0.0	0.0	0.0	0.0	0.0	0.0	0.0	0.0	0.0	0.0	0.0	0.0	0.0	0.0	0.0	0.0	0.0	0.0	0.0	0.0	0.0	0.0	0.0	0.0	0.0	0.0	0.0	0.0	0.0	0.0	0.0	0.0	0.0	0.0	0.0	0.0
8	0.0	0.0	0.0	0.0	0.0	0.0	0.0	0.0	0.0	0.0	0.0	0.0	0.0	0.0	0.0	0.0	0.0	0.0	0.0	0.0	0.0	0.0	0.0	0.0	0.0	0.0	0.0	0.0	0.0	0.0	0.0	0.0	0.0	0.0	0.0	0.0	0.0	0.0	0.0	0.0	0.0	0.0	0.0	0.0	8.25833902193498	0.0	0.0	0.0	0.0
9	0.0	0.0	0.0	0.0	0.0	0.0	0.0	0.0	0.0	0.0	0.0	0.0	0.0	0.0	0.0	0.0	0.0	0.0	0.0	0.0	0.0	0.0	0.0	0.0	0.0	0.0	0.0	0.0	0.0	0.0	0.0	0.0	0.0	0.0	0.0	0.0	0.0	0.0	0.0	0.0	0.0	0.0	0.0	7.776240300245723	7.776240300245723	0.0	0.0	6.9048683620987195	0.0
10	0.0	0.0	0.0	0.0	0.0	0.0	0.0	0.0	0.0	0.0	0.0	0.0	0.0	0.0	0.0	0.0	0.0	0.0	0.0	0.0	0.0	0.0	0.0	0.0	0.0	0.0	0.0	0.0	0.0	0.0	0.0	0.0	0.0	0.0	0.0	0.0	0.0	0.0	0.0	0.0	0.0	0.0	7.776240300245723	7.776240300245723	6.812021663696475	7.13894045553541	7.1388726396620665	7.138906546772201	7.776240300245723
11	0.0	0.0	0.0	0.0	0.0	0.0	0.0	0.0	0.0	0.0	0.0	0.0	0.0	0.0	0.0	0.0	0.0	0.0	0.0	0.0	0.0	0.0	0.0	0.0	0.0	0.0	0.0	0.0	0.0	0.0	0.0	0.0	0.0	0.0	0.0	0.0	0.0	0.0	0.0	0.0	8.25833902193498	7.776240300245723	7.776240300245723	7.012131904722645	6.474348722103359	6.9048683620987195	7.2940144292176115	7.012103647305169	7.13894045553541
12	0.0	0.0	0.0	0.0	0.0	0.0	0.0	0.0	0.0	0.0	0.0	0.0	0.0	0.0	0.0	0.0	0.0	0.0	0.0	0.0	0.0	0.0	0.0	0.0	0.0	0.0	0.0	0.0	0.0	0.0	0.0	0.0	0.0	0.0	0.0	0.0	0.0	0.0	0.0	0.0	7.776240300245723	7.776240300245723	7.294141578556465	6.904916802682964	6.730103392482949	6.422805970531357	6.730084554587304	6.812042856867208	6.812021663696475
13	0.0	0.0	0.0	0.0	0.0	0.0	0.0	0.0	0.0	0.0	0.0	0.0	0.0	0.0	0.0	0.0	0.0	0.0	0.0	0.0	0.0	0.0	0.0	0.0	0.0	0.0	0.0	0.0	0.0	0.0	0.0	0.0	0.0	0.0	0.0	0.0	0.0	0.0	0.0	0.0	0.0	8.25833902193498	0.0	7.294056809747907	7.0120753910356814	6.590520634601859	6.422769640409461	6.59053604753942	6.59055146081854
14	0.0	0.0	0.0	0.0	0.0	0.0	0.0	0.0	0.0	0.0	0.0	0.0	0.0	0.0	0.0	0.0	0.0	0.0	0.0	0.0	0.0	0.0	0.0	0.0	0.0	0.0	0.0	0.0	0.0	0.0	0.0	0.0	0.0	0.0	0.0	0.0	0.0	0.0	0.0	0.0	8.25833902193498	8.25833902193498	7.294099192860754	7.138906546772201	6.811979279292235	6.6567908713212525	6.374798151249125	5.965988717604631	6.077513470839447
15	0.0	0.0	0.0	0.0	0.0	0.0	0.0	0.0	0.0	0.0	0.0	0.0	0.0	0.0	0.0	0.0	0.0	0.0	0.0	0.0	0.0	0.0	0.0	0.0	0.0	0.0	0.0	0.0	0.0	0.0	0.0	0.0	0.0	0.0	0.0	0.0	0.0	0.0	0.0	0.0	8.25833902193498	7.776240300245723	8.25833902193498	7.494230626411902	7.138906546772201	6.374775546325369	6.077528213826847	5.7468498843989835	5.765905949104434
16	0.0	0.0	0.0	0.0	0.0	0.0	0.0	0.0	0.0	0.0	0.0	0.0	0.0	0.0	0.0	0.0	0.0	0.0	0.0	0.0	0.0	0.0	0.0	0.0	0.0	0.0	0.0	0.0	0.0	0.0	0.0	0.0	0.0	0.0	0.0	0.0	0.0	0.0	0.0	0.0	8.25833902193498	8.25833902193498	7.776240300245723	7.49417411272494	6.656824779257903	6.474348722103359	6.247995251782092	6.37480945398651	5.728306490950349
17	0.0	0.0	0.0	0.0	0.0	0.0	0.0	0.0	0.0	0.0	0.0	0.0	0.0	0.0	0.0	0.0	0.0	0.0	0.0	0.0	0.0	0.0	0.0	0.0	0.0	0.0	0.0	0.0	0.0	0.0	0.0	0.0	0.0	0.0	0.0	0.0	0.0	0.0	8.25833902193498	0.0	0.0	0.0	8.25833902193498	8.25833902193498	7.494230626411902	7.012131904722645	6.530033183033387	6.108445032447026	5.992243479491988
18	0.0	0.0	0.0	0.0	0.0	0.0	0.0	0.0	0.0	0.0	0.0	0.0	0.0	0.0	0.0	0.0	0.0	0.0	0.0	0.0	0.0	0.0	0.0	0.0	0.0	0.0	0.0	0.0	0.0	0.0	0.0	0.0	0.0	0.0	0.0	0.0	0.0	0.0	0.0	0.0	0.0	0.0	0.0	0.0	0.0	7.494230626411902	6.812042856867208	6.730103392482949	6.077506099462937
19	0.0	0.0	0.0	0.0	0.0	0.0	0.0	0.0	0.0	0.0	0.0	0.0	0.0	0.0	0.0	0.0	0.0	0.0	0.0	0.0	0.0	0.0	0.0	0.0	0.0	0.0	0.0	0.0	0.0	0.0	0.0	0.0	0.0	0.0	0.0	0.0	0.0	0.0	0.0	0.0	0.0	0.0	0.0	0.0	0.0	7.776240300245723	7.294056809747907	6.529962541642146	6.8119792792922365
20	0.0	0.0	0.0	0.0	0.0	0.0	0.0	0.0	0.0	0.0	0.0	0.0	0.0	0.0	0.0	0.0	0.0	0.0	0.0	0.0	0.0	0.0	0.0	0.0	0.0	0.0	0.0	0.0	0.0	0.0	0.0	0.0	0.0	0.0	0.0	0.0	8.16017085557575	0.0	0.0	0.0	0.0	0.0	0.0	0.0	0.0	0.0	7.294141578556465	8.25833902193498	6.8119792792922365
21	0.0	0.0	0.0	0.0	0.0	0.0	0.0	0.0	0.0	0.0	0.0	0.0	0.0	0.0	0.0	0.0	0.0	0.0	0.0	0.0	0.0	0.0	0.0	0.0	0.0	0.0	0.0	0.0	0.0	0.0	0.0	0.0	0.0	0.0	0.0	0.0	0.0	0.0	0.0	0.0	0.0	0.0	0.0	0.0	0.0	0.0	0.0	0.0	8.257222445424098
22	0.0	0.0	0.0	0.0	0.0	0.0	0.0	0.0	0.0	0.0	0.0	0.0	0.0	0.0	0.0	0.0	0.0	0.0	0.0	0.0	8.22680258235342	0.0	0.0	0.0	0.0	0.0	0.0	0.0	0.0	0.0	0.0	0.0	7.7256421391657035	8.16017085557575	0.0	0.0	0.0	0.0	0.0	0.0	0.0	0.0	0.0	0.0	8.257222445424098	0.0	8.258169494648063	0.0	7.293735168041813
23	0.0	0.0	0.0	0.0	0.0	0.0	0.0	0.0	0.0	0.0	0.0	0.0	0.0	0.0	0.0	0.0	0.0	0.0	0.0	7.744703860664162	8.22680258235342	0.0	8.22680258235342	0.0	0.0	8.258804834872054	0.0	0.0	0.0	0.0	0.0	0.0	0.0	0.0	8.258804834872054	8.16017085557575	0.0	0.0	0.0	0.0	0.0	0.0	0.0	8.16017085557575	8.257222445424098	0.0	8.257222445424098	0.0	7.493429589715214
24	0.0	0.0	0.0	0.0	0.0	0.0	0.0	0.0	0.0	0.0	0.0	0.0	0.0	0.0	0.0	0.0	0.0	0.0	8.22680258235342	0.0	0.0	8.16017085557575	8.16017085557575	8.258804834872054	8.258804834872054	0.0	7.7767061131827955	7.7767061131827955	8.258804834872054	7.7256421391657035	0.0	0.0	8.16017085557575	0.0	0.0	8.258804834872054	0.0	0.0	0.0	0.0	0.0	8.16017085557575	0.0	0.0	7.77512372373484	0.0	8.257222445424098	0.0	7.462279561430053
25	0.0	0.0	0.0	0.0	0.0	0.0	0.0	0.0	0.0	0.0	0.0	0.0	0.0	0.0	0.0	0.0	0.0	0.0	0.0	0.0	7.462694186830342	0.0	8.16017085557575	8.16017085557575	0.0	0.0	0.0	7.2879768313361275	7.494696439348974	7.139406268472483	7.460240690269412	7.494696439348974	7.460240690269412	7.294607391493539	7.118528683515226	7.717283432456398	8.258804834872054	7.6702629164111205	0.0	0.0	8.097196709195785	8.258804834872054	7.333088313672709	7.169687782125809	8.139166978698631	0.0	7.462279561430053	6.810926280356327	6.96526151075877
26	0.0	0.0	0.0	0.0	0.0	0.0	0.0	0.0	0.0	0.0	0.0	8.21509918510731	0.0	0.0	7.733000463418053	8.21509918510731	8.21509918510731	0.0	8.21509918510731	8.22680258235342	7.678072133886493	0.0	7.435970792694183	0.0	0.0	8.16017085557575	6.513057778389415	7.118528683515226	6.718912105676642	6.727633321695571	6.513057778389415	6.890406382661952	6.474827577068076	6.786508159489378	6.513057778389415	6.890406382661952	7.215302771945128	6.961533743642624	7.427411593503907	7.6625404070919725	7.7256421391657035	6.881764180080495	7.348545656453066	7.210042356405074	7.451495636195617	7.6530930298825535	7.77512372373484	6.589434884307659	6.903800226172082
27	0.0	0.0	0.0	0.0	0.0	0.0	0.0	0.0	0.0	0.0	0.0	0.0	8.21509918510731	8.21509918510731	8.21509918510731	6.968892067894975	7.733000463418053	8.21509918510731	8.21509918510731	7.250901741728795	7.458771132491664	7.744703860664162	7.228417657111576	7.7430425115294845	6.9740468082426155	7.477153508287797	6.707361687973172	6.29961265932989	6.096965535341404	5.683891234716841	5.809458413356797	5.87834129216359	6.006695484121337	5.9806077335643195	5.7841473022866055	6.04422242654829	6.486272751406872	6.762830049894935	6.562632159634841	6.781643580719132	6.631870949388622	6.899615083194522	7.057900025740061	6.815237047154021	7.090506758534577	6.942492461457878	7.189455405691609	6.637773976892396	6.355051249059457
28	0.0	0.0	0.0	0.0	0.0	0.0	0.0	0.0	0.0	0.0	0.0	7.733000463418053	7.450990789584232	7.450990789584232	6.768803020039538	6.54731162399087	6.768803020039538	7.450990789584232	6.861676965855294	7.098025596706638	7.450990789584232	6.825143926314027	7.211269584725766	6.682494594787094	6.866467591502362	6.421511788908035	6.206353201742262	5.817495227977817	5.60968506968171	5.693921174654406	5.379892497882041	5.214935136602483	5.137702942540226	5.42600380953413	5.414260415476816	5.495696644003246	5.946447381129973	6.3667893612462	6.40018281869107	6.640998331060137	6.9118281763194105	6.612053725782054	7.032436136981531	6.647375764700808	6.697087472191015	6.73517237615888	6.786436754495073	6.365642890786967	6.425311004657106
29	0.0	0.0	0.0	0.0	0.0	0.0	0.0	0.0	0.0	0.0	0.0	0.0	8.21509918510731	6.54731162399087	6.686882394061154	6.379578244166037	6.131503175329225	6.379578244166037	6.131503175329225	6.379578244166037	6.325308892284788	6.623944868371712	6.688601176284209	6.204497646503281	6.8718674674453215	6.246013995633971	6.044186100081365	5.620635772572699	5.550721804102174	5.32432001498146	5.146171788544489	4.890990382800124	4.839678557372073	4.756530641201554	4.79471600094517	5.0091155000262155	5.323755149680254	5.787812536526234	6.0267289371890875	6.0811082822920834	6.481434057328622	6.458565253561975	6.322227953913789	6.293015961081222	6.178266418893873	6.153264263854682	6.445217094816998	6.214627844910924	6.064743708932172
30	0.0	0.0	0.0	0.0	0.0	0.0	0.0	0.0	0.0	0.0	0.0	0.0	6.768803020039538	6.861676965855294	6.379578244166037	5.849493501495404	5.742278399455724	5.466924483924819	5.537239000204121	5.6154698486429595	5.852973886996367	5.858318077511758	5.880043848906785	6.140881793338023	6.496982741205056	6.138751783131914	6.209472854272368	5.648522197544883	5.398393384143484	5.048313415121829	4.87072954863029	4.66040244381842	4.517557619112804	4.332137260184961	4.42018938954582	4.677678306124852	4.861480358472862	5.214674794370589	5.593585316926779	6.027913092477307	6.0044748832894665	6.131165157631839	6.189512393714187	6.374758209466982	5.9635849650489	6.012718141738063	6.210754720018903	6.166997312936173	6.002776122012532
31	0.0	0.0	0.0	0.0	0.0	0.0	0.0	0.0	0.0	0.0	8.21509918510731	7.250901741728795	6.768803020039538	6.54731162399087	6.28670429835028	5.742278399455724	5.379084490855771	5.109043506470886	4.998601517086149	5.2513826946472495	5.209359600320104	5.230588683269829	5.365466366822984	5.750401265998619	5.593880555542844	5.518092254063786	5.7151099137044845	5.806914319717205	5.36308610195853	5.152988782015122	5.0883082181087556	4.710162756276013	4.4044291472460415	4.297196477764826	4.1996279503709335	4.340961673394196	4.470517326365586	4.726567766531495	5.062098664859015	5.419034321772324	5.616931361144724	5.883372173297129	6.408120548393457	6.003850361915582	6.059581382912677	5.591136185575705	5.925470528328356	6.29106747764723	5.704662445968371
32	0.0	0.0	0.0	0.0	0.0	0.0	0.0	0.0	0.0	0.0	0.0	0.0	7.450990789584232	6.431651759129654	5.685442512263277	5.379785032443577	5.167994592061525	5.094007875707414	4.904554829145711	4.853642974223325	4.738509980516769	4.669167863024619	4.644689197660544	4.617828413885588	4.6833771825846515	4.795276771093775	5.063357005473394	4.987813399237968	5.171981902213524	5.210297003703218	5.187771048914472	5.0557678661350955	4.549374306491879	4.288501837211795	4.1579473189069365	4.206550343953127	4.3574906687511366	4.487760286922189	4.892044953781944	5.116438845295379	5.498459506827027	5.6965620977749705	5.652740834908688	5.828121663333516	5.881799218478484	5.680186764230783	5.967332597608838	5.678472135842533	5.82922571609236
33	0.0	0.0	0.0	0.0	0.0	0.0	0.0	0.0	0.0	0.0	0.0	7.733000463418053	6.970040547406656	6.686882394061154	5.650782856800639	5.282572267543461	5.135669985540517	4.974115189460408	4.87067993836772	4.85111910859816	4.491667367764492	4.219865117538648	3.9362943086415627	3.8580761563449273	3.8165008608065274	3.9451375324133715	4.220855963185635	4.383302123091436	4.582236120647568	5.019443944264101	5.226221044783571	5.07029053618518	4.95631657541589	4.41393489836204	4.271780367169429	4.214385064213859	4.167637691216077	4.401758286949299	4.634007259147172	4.944825849344328	5.1231751308699245	5.0934058248039555	5.408399160596909	5.440000089096545	5.522902249436546	5.397155220777053	5.548051149776578	5.64323836073973	5.678943410830168
34	0.0	0.0	0.0	0.0	0.0	0.0	0.0	0.0	0.0	0.0	0.0	8.21509918510731	7.252625172939963	6.381055209305799	5.745235472800198	5.315227732920041	5.097394404870522	5.003292328862752	4.856347743727769	4.684213762090318	4.353249701276052	3.92563093777941	3.4910421881866704	3.2829920843464353	3.2906503363961987	3.4602390090765343	3.6362968300420015	3.796252720021607	4.013989521082518	4.158088931364359	4.620616445776687	4.920378067537735	4.915165409789314	4.718470478455918	4.522271760309284	4.284329119778791	4.263167366446339	4.2908191706409	4.5604854038112705	4.8332310141935775	4.883263573601289	5.024688725754405	5.11688135144548	5.062630338105317	5.211708834920138	5.069565633956149	5.375219900034857	5.278195773737663	5.318762764550664
35	0.0	0.0	0.0	0.0	0.0	0.0	0.0	0.0	0.0	0.0	0.0	8.21509918510731	7.252625172939963	6.550448318612	5.854329911574517	5.395977819839835	5.1818847354225515	5.084043387290626	4.863746890763485	4.706605302839025	4.34275442971377	3.8007688790370833	3.3560488189499833	3.0782401565988526	3.017666487977619	3.178469429354751	3.2526016347769064	3.239187531486246	3.3406130727326073	3.4956021226203506	3.8388932061467504	4.288813097291575	4.743040533426933	4.928407340492667	4.739336944701996	4.566120461958029	4.380500745142275	4.419599958968085	4.434966080593307	4.486160208840488	4.422215617730377	4.4551337716153405	4.595422912228541	4.64666562641311	4.816230079212895	4.903620709706972	5.032007716534526	5.06261249530959	5.012967150625039
36	0.0	0.0	0.0	0.0	0.0	0.0	0.0	0.0	0.0	0.0	0.0	0.0	7.736451606937553	7.1012306980780036	6.49197650445265	5.832038478571173	5.422300297662606	5.165367221108614	4.928844159423965	4.848713922371596	4.6353733702902655	4.046502752934476	3.515571953955504	3.186155181927211	3.0528061767169494	3.0164245933393237	2.9747519642538465	2.929511955792124	2.8991752316898487	3.0172323836383845	3.3494300908943253	3.7327476703551503	4.218307815848014	4.5427218250625625	4.846471519421936	4.792869494616326	4.519457030570782	4.393178705155513	4.252554555118138	4.133273702533497	3.856626583003943	3.964849494580983	4.018005738915928	4.267576478249669	4.434695515672553	4.535836795992056	4.617962526112475	4.706964111267448	4.700804011179821
37	0.0	0.0	0.0	0.0	0.0	0.0	0.0	0.0	0.0	0.0	0.0	0.0	8.222018681982394	8.222018681982394	6.868596462730379	6.437506704308019	6.104691897187934	5.691929165354614	5.5161356796573	5.3524771247714575	5.1594572556771325	4.584297659721988	4.0287567525556565	3.5709459200763303	3.311328213157761	3.1090393468245474	2.9441420546525134	2.827059104692822	2.725638143794414	2.8001382917781075	2.987310975790248	3.269991948188545	3.6577821034428744	4.138080776012826	4.52424647346032	4.6136389185706825	4.5480800680326645	4.2501288577816965	3.945340808754278	3.668512263031038	3.419961510874425	3.4693280312836934	3.6057542558366342	3.884564085018671	4.132968989921267	4.230130689713826	4.314481696423801	4.345597324946617	4.478033364202911
38	0.0	0.0	0.0	0.0	0.0	0.0	0.0	0.0	0.0	0.0	0.0	0.0	0.0	0.0	8.222018681982394	8.222018681982394	6.775722516914621	6.338511720059746	6.174999853073452	5.957647160167369	5.694796617330871	5.291804530135721	4.667550871462838	4.214162657612762	3.7754682518212435	3.414310926408278	3.22384384751383	3.0325626571748416	2.8840768569520425	2.7732740781247807	2.8416261420618727	3.0115269602282253	3.316378332424837	3.7983913764252457	4.244584341128789	4.461588850643736	4.276394487048465	4.116054843603912	3.661388335173013	3.2566404402296834	3.079315821620232	3.1120416806626454	3.379157955683032	3.6368772034208274	3.8939527550209836	3.969646329279571	4.107280852339958	4.188844700565721	4.335307560213801
39	0.0	0.0	0.0	0.0	0.0	0.0	0.0	0.0	0.0	0.0	0.0	0.0	0.0	0.0	0.0	0.0	8.222018681982394	8.222018681982394	8.222018681982394	6.871046373858778	6.2162662946955045	6.343416158181347	5.717225699789031	5.033099959457033	4.450294981733677	4.111327358415121	3.8677640120851424	3.5356759752961193	3.274131090242087	3.0637509654663657	2.970424994568661	3.018380455230719	3.2269515116091108	3.643677042705996	4.099190864945564	4.399357089533874	4.331824366129421	3.9633297178745903	3.5783582334530695	3.093515781538026	2.9464356226941866	3.003836212571309	3.2592949977631185	3.580668932344	3.829300830517346	3.99922441166168	4.096227003359498	4.185107379327855	4.334830501917724
40	0.0	0.0	0.0	0.0	0.0	0.0	0.0	0.0	0.0	0.0	0.0	0.0	0.0	0.0	0.0	0.0	0.0	0.0	0.0	8.226311706300732	8.23006007953601	8.226593529314163	6.782333796640119	6.019254764671432	5.6998244798443025	5.116027286429421	4.824987730734334	4.289609012256374	3.9359324214364313	3.6184899780140776	3.3730041445092174	3.2677533021757	3.4159476367814245	3.7518680821740653	4.158174793669646	4.522953446927694	4.544675715922073	4.1254383061608735	3.6338599071005295	3.242424949632009	2.973269903221786	3.0223997285909543	3.2557060811149587	3.637686568272174	3.889801982260075	4.073022084018543	4.138198115698794	4.280876764748292	4.4569927453825535
41	0.0	0.0	0.0	0.0	0.0	0.0	0.0	0.0	0.0	0.0	0.0	0.0	0.0	0.0	0.0	0.0	0.0	0.0	0.0	0.0	7.7478586551523065	0.0	7.747755967620996	7.747755967620996	6.983681799590505	6.113814164597791	5.914682781909084	5.586137628692022	4.727131574241861	4.234401172692014	3.9274618983436596	3.7488964931186284	3.7337701882291694	3.9692128422159088	4.286465428731022	4.462974462249457	4.566449126821489	4.486542458619306	3.8339331943749246	3.398755283904802	3.1373715455332243	3.1729663758175453	3.445822087682235	3.740968397941986	3.9923809390286027	4.046584317402109	4.291950931297068	4.503200297695056	4.594650871471263
42	0.0	0.0	0.0	0.0	0.0	0.0	0.0	0.0	0.0	0.0	0.0	0.0	0.0	0.0	0.0	0.0	0.0	0.0	0.0	0.0	0.0	0.0	0.0	0.0	8.229854689310253	7.750774475228679	6.705139608772459	6.351026289497529	5.388033339571946	4.900312261073259	4.278185981743448	4.059542396132791	3.9267022442413544	3.988272852914418	4.1815094863854	4.413334861993796	4.660726405368544	4.564795188928381	4.19451289481945	3.6546192928436647	3.386226417341344	3.4243735696768387	3.5633459021667764	3.9191372479638606	4.047873278955311	4.1740659149138555	4.457133785120801	4.536471836218045	4.730699544219846
43	0.0	0.0	0.0	0.0	0.0	0.0	0.0	0.0	0.0	0.0	0.0	0.0	0.0	0.0	0.0	0.0	0.0	0.0	0.0	0.0	0.0	0.0	0.0	0.0	0.0	0.0	7.271311819323067	6.882256558338975	5.7434417633073345	4.985893901631526	4.478159496058815	4.117332410487517	4.02060591760301	4.042796076179075	4.163179646623293	4.361783977896753	4.754256255756459	4.721780162467818	4.388869098465635	3.935911817427731	3.697800232952344	3.6804827887772817	3.7604239138967777	3.927990370165657	4.052777904719511	4.235751346710035	4.358251713053242	4.679917046026322	4.785746165719406
44	0.0	0.0	0.0	0.0	0.0	0.0	0.0	0.0	0.0	0.0	0.0	0.0	0.0	0.0	0.0	0.0	0.0	0.0	0.0	0.0	0.0	0.0	0.0	0.0	0.0	0.0	0.0	7.753542641518322	6.307378213233488	5.825180686617861	4.811211642806313	4.500477593002364	4.274086031724897	4.3972066253005675	4.499002515020422	4.701413944980487	4.723920118255409	4.825324498011373	4.436679833770301	4.010672796115534	3.7754793954096075	3.791928766097508	3.833140682100764	3.9488569581065733	4.151255643528948	4.275580774727221	4.397916446503867	4.713350403697644	5.0526599707865465
45	0.0	0.0	0.0	0.0	0.0	0.0	0.0	0.0	0.0	0.0	0.0	0.0	0.0	0.0	0.0	0.0	0.0	0.0	0.0	0.0	0.0	0.0	0.0	0.0	0.0	0.0	0.0	8.23590486173008	6.634952889782465	6.11817347712198	5.643814560927158	5.192298220699122	4.912228098561393	4.876952250440137	4.836145291500243	4.767139159740024	4.651590423972708	4.271019526992333	3.849715214991162	3.6900083477550196	3.6404573050083546	3.5966682157742	3.8345312860556153	4.107874188749001	4.252474886617918	4.443659529498719	4.5629790668730354	4.941958334184935	5.087586187965853
46	0.0	0.0	0.0	0.0	0.0	0.0	0.0	0.0	0.0	0.0	0.0	0.0	0.0	0.0	0.0	0.0	0.0	0.0	0.0	0.0	0.0	0.0	0.0	0.0	0.0	0.0	0.0	0.0	7.260711130870449	6.876028553673748	6.594052372876513	6.127771256484957	5.8772734485017555	5.321660143113057	4.975594992862092	4.18408168377068	3.5815037582985494	3.052301345224634	2.7876155811434935	2.762751268593591	2.923026818554986	3.2727946892951887	3.637564687752858	3.957011264074684	4.239995199083319	4.574441593534733	4.819890971850425	5.043843441496653	5.374678758698055
47	0.0	0.0	0.0	0.0	0.0	0.0	0.0	0.0	0.0	0.0	0.0	0.0	0.0	0.0	0.0	0.0	0.0	0.0	0.0	0.0	0.0	0.0	0.0	0.0	0.0	0.0	0.0	0.0	0.0	0.0	7.939271768793311	6.340666321312064	5.880446813526289	4.769750281980482	4.111334711817838	3.1313384931132178	2.3969478114317257	1.8970787980991322	1.743008544945582	1.8413173500519404	2.2018028764476614	2.6960532853433103	3.238737991581989	3.8210418332997462	4.229789693370273	4.716897366101094	4.9799834757084955	5.388977761987004	5.412049054540574
48	0.0	0.0	0.0	0.0	0.0	0.0	0.0	0.0	0.0	0.0	0.0	0.0	0.0	0.0	0.0	0.0	0.0	0.0	0.0	0.0	0.0	0.0	0.0	0.0	0.0	0.0	0.0	0.0	0.0	7.939503515408854	6.438432002966318	5.856329237753739	5.182399257935646	4.460517172549764	3.2853783636146487	2.2091266972682058	1.4487735247931606	0.9986918161498983	0.9014032244193544	1.1066596237262623	1.5505076811745684	2.178707739840903	2.8767641338953633	3.475507076271311	4.054632047774955	4.691441528562752	5.195913655504999	5.294626829170733	5.708190264097345
49	0.0	0.0	0.0	0.0	0.0	0.0	0.0	0.0	0.0	0.0	0.0	0.0	0.0	0.0	0.0	0.0	0.0	0.0	0.0	0.0	0.0	0.0	0.0	0.0	0.0	0.0	0.0	0.0	7.939173558626651	0.0	6.6928727303882845	6.492929797747555	5.246591476037038	3.9126400965970105	2.584069005984285	1.5262579101535119	0.7586635702045648	0.3710117153843213	0.3256566738808635	0.603626435020808	1.1359660296458416	1.8381213682837605	2.5974703247215882	3.405976396202569	3.983868343559236	4.651753829338407	5.2063797653567025	5.563154644386202	5.893115051441908
50	0.0	0.0	0.0	0.0	0.0	0.0	0.0	0.0	0.0	0.0	0.0	0.0	0.0	0.0	0.0	0.0	0.0	0.0	0.0	0.0	0.0	0.0	0.0	0.0	0.0	0.0	0.0	0.0	0.0	0.0	7.9388249811519405	6.492633172446139	4.926724101168171	3.5733711656974685	2.268775052674173	1.1572319735148215	0.40127804950391033	0.035297132265479814	0.02805431755556631	0.34288634818190156	0.9136754936601847	1.6661601645856825	2.493016774803016	3.322752758812775	4.003232106607021	4.780420285813786	5.1808299794189665	5.492476314252707	5.416521169091869
51	0.0	0.0	0.0	0.0	0.0	0.0	0.0	0.0	0.0	0.0	0.0	0.0	0.0	0.0	0.0	0.0	0.0	0.0	0.0	0.0	0.0	0.0	0.0	0.0	0.0	0.0	0.0	0.0	0.0	7.939173558626651	0.0	6.010907964546183	5.291196332624457	3.669930127469533	2.233512850346886	1.0965531090077558	0.36367267262191794	0.0	0.0063176291472561985	0.32836756998419725	0.9111925270445624	1.6661725440211188	2.5176019889009047	3.3460699265287066	4.0384336875569335	4.635634363728148	4.749133303155421	4.696505750898808	4.943582883883423
52	0.0	0.0	0.0	0.0	0.0	0.0	0.0	0.0	0.0	0.0	0.0	0.0	0.0	0.0	0.0	0.0	0.0	0.0	0.0	0.0	0.0	0.0	0.0	0.0	0.0	0.0	0.0	0.0	0.0	0.0	7.938279226905776	7.17488680296151	5.75796384769259	3.974101912760021	2.5294037941656886	1.3738505974498265	0.6241964351904405	0.2511628805916293	0.23164875651227845	0.531782743458622	1.0987277820075372	1.831078001294829	2.6338792987389605	3.374089791758753	3.864781670800619	4.008392381925612	3.927902977153398	3.826529637639712	3.9800044557833023
53	0.0	0.0	0.0	0.0	0.0	0.0	0.0	0.0	0.0	0.0	0.0	0.0	0.0	0.0	0.0	0.0	0.0	0.0	0.0	0.0	0.0	0.0	0.0	0.0	0.0	0.0	0.0	0.0	0.0	0.0	0.0	0.0	6.492147408269911	4.56436715987453	3.1799339804558353	1.9661349290879797	1.1765247478404044	0.7609784309071621	0.7046918039772163	0.9460658796127719	1.4562422292339474	2.1269039328481516	2.824395322712237	3.3964219760362027	3.6312483928290296	3.2917321166425224	3.093820486117808	3.056077994928082	3.247843317534145
54	0.0	0.0	0.0	0.0	0.0	0.0	0.0	0.0	0.0	0.0	0.0	0.0	0.0	0.0	0.0	0.0	0.0	0.0	0.0	0.0	0.0	0.0	0.0	0.0	0.0	0.0	0.0	0.0	0.0	0.0	0.0	0.0	0.0	5.928432145330699	4.243485493081561	2.9010697415469644	2.010811083679529	1.5287540967860926	1.3960239746164347	1.5667490185771977	1.9725625968831069	2.5438403827000973	3.1401598162973507	3.3982684840123585	3.2205586965702904	2.743545069520725	2.4091986586687537	2.358040333235891	2.5602302402008603
55	0.0	0.0	0.0	0.0	0.0	0.0	0.0	0.0	0.0	0.0	0.0	0.0	0.0	0.0	0.0	0.0	0.0	0.0	0.0	0.0	0.0	0.0	0.0	0.0	0.0	0.0	0.0	0.0	0.0	0.0	0.0	0.0	0.0	6.9749187403838295	5.646491081390661	4.14197182695025	3.13972561413839	2.5658927812683854	2.3220299808449227	2.399337121911413	2.649740819489024	3.0955147826738822	3.4072323623744025	3.4629046852616194	2.9731382738623204	2.353172803170757	1.971750811183568	1.8788517860986738	2.0908406391884227
56	0.0	0.0	0.0	0.0	0.0	0.0	0.0	0.0	0.0	0.0	0.0	0.0	0.0	0.0	0.0	0.0	0.0	0.0	0.0	0.0	0.0	0.0	0.0	0.0	0.0	0.0	0.0	0.0	0.0	0.0	0.0	0.0	0.0	0.0	7.9394954351897375	6.010980703328942	4.645187656423769	3.8321407933833105	3.4973223177066264	3.4004636297721347	3.527551307901175	3.7708543278221236	3.8499388086474506	3.671286631370633	2.997824828394626	2.275526515396645	1.8118164576844573	1.6748109058971625	1.9100412887154152
57	0.0	0.0	0.0	0.0	0.0	0.0	0.0	0.0	0.0	0.0	0.0	0.0	0.0	0.0	0.0	0.0	0.0	0.0	0.0	0.0	0.0	0.0	0.0	0.0	0.0	0.0	0.0	0.0	0.0	0.0	0.0	0.0	0.0	0.0	0.0	7.4570328787147755	6.411297101405761	5.4869920204461575	4.825659235973964	4.570876063360361	4.571168607491666	4.627900770408516	4.450330075941391	4.144587823263009	3.3505684256045707	2.5281016127365388	2.0253776254408877	1.8136769518278277	2.0058973221429848
58	0.0	0.0	0.0	0.0	0.0	0.0	0.0	0.0	0.0	0.0	0.0	0.0	0.0	0.0	0.0	0.0	0.0	0.0	0.0	0.0	0.0	0.0	0.0	0.0	0.0	0.0	0.0	0.0	0.0	0.0	0.0	0.0	0.0	0.0	0.0	0.0	0.0	7.939819877453127	6.5867328919011	6.104808524372329	5.6744962503884135	5.5517640778812005	5.127542596807844	4.752047840306579	4.063866398602357	3.197681663512539	2.5307770029515084	2.322494552874811	2.4565017809968874
59	0.0	0.0	0.0	0.0	0.0	0.0	0.0	0.0	0.0	0.0	0.0	0.0	0.0	0.0	0.0	0.0	0.0	0.0	0.0	0.0	0.0	0.0	0.0	0.0	0.0	0.0	0.0	0.0	0.0	0.0	0.0	0.0	0.0	0.0	0.0	0.0	0.0	0.0	0.0	0.0	7.175694914356988	6.692781530348173	6.410771856514353	5.551750881063047	5.040101650186996	4.249668371958153	3.574532872309255	3.2535883719800096	3.293168657235738
60	0.0	0.0	0.0	0.0	0.0	0.0	0.0	0.0	0.0	0.0	0.0	0.0	0.0	0.0	0.0	0.0	0.0	0.0	0.0	0.0	0.0	0.0	0.0	0.0	0.0	0.0	0.0	0.0	0.0	0.0	0.0	0.0	0.0	0.0	0.0	0.0	0.0	0.0	7.940602340912985	0.0	0.0	7.456889925871252	7.9389886475605085	6.978436892111079	6.058883732287304	5.361731655698156	4.8152166190927765	4.669438862633989	4.570378069575257
61	0.0	0.0	0.0	0.0	0.0	0.0	0.0	0.0	0.0	0.0	0.0	0.0	0.0	0.0	0.0	0.0	0.0	0.0	0.0	0.0	0.0	0.0	0.0	0.0	0.0	0.0	0.0	0.0	0.0	0.0	0.0	0.0	0.0	0.0	0.0	0.0	0.0	0.0	0.0	0.0	0.0	0.0	0.0	7.946299233618321	6.978436892111079	6.592178904723438	6.061574409989545	5.5792590088533665	5.297436802155451
62	0.0	0.0	0.0	0.0	0.0	0.0	0.0	0.0	0.0	0.0	0.0	0.0	0.0	0.0	0.0	0.0	0.0	0.0	0.0	0.0	0.0	0.0	0.0	0.0	0.0	0.0	0.0	0.0	0.0	0.0	0.0	0.0	0.0	0.0	0.0	0.0	0.0	0.0	0.0	0.0	0.0	0.0	0.0	0.0	7.464200511929064	7.945027442450137	7.1809527523508105	6.591619668179725	6.34354026581693
63	0.0	0.0	0.0	0.0	0.0	0.0	0.0	0.0	0.0	0.0	0.0	0.0	0.0	0.0	0.0	0.0	0.0	0.0	0.0	0.0	0.0	0.0	0.0	0.0	0.0	0.0	0.0	0.0	0.0	0.0	0.0	0.0	0.0	0.0	0.0	0.0	0.0	0.0	0.0	0.0	0.0	0.0	0.0	0.0	0.0	0.0	7.945027442450137	6.8256288760505655	7.1809527523508105
64	0.0	0.0	0.0	0.0	0.0	0.0	0.0	0.0	0.0	0.0	0.0	0.0	0.0	0.0	0.0	0.0	0.0	0.0	0.0	0.0	0.0	0.0	0.0	0.0	0.0	0.0	0.0	0.0	0.0	0.0	0.0	0.0	0.0	0.0	0.0	0.0	0.0	0.0	0.0	0.0	0.0	0.0	0.0	0.0	0.0	7.945027442450137	0.0	7.4596297349931735	7.178717985366552
65	0.0	0.0	0.0	0.0	0.0	0.0	0.0	0.0	0.0	0.0	0.0	0.0	0.0	0.0	0.0	0.0	0.0	0.0	0.0	0.0	0.0	0.0	0.0	0.0	0.0	0.0	0.0	0.0	0.0	0.0	0.0	0.0	0.0	0.0	0.0	0.0	0.0	0.0	0.0	0.0	0.0	0.0	0.0	0.0	0.0	0.0	0.0	7.4596297349931735	7.4563463230796145
66	0.0	0.0	0.0	0.0	0.0	0.0	0.0	0.0	0.0	0.0	0.0	0.0	0.0	0.0	0.0	0.0	0.0	0.0	0.0	0.0	0.0	0.0	0.0	0.0	0.0	0.0	0.0	0.0	0.0	0.0	0.0	0.0	0.0	0.0	0.0	0.0	0.0	0.0	0.0	0.0	0.0	0.0	0.0	0.0	0.0	0.0	0.0	0.0	0.0
67	0.0	0.0	0.0	0.0	0.0	0.0	0.0	0.0	0.0	0.0	0.0	0.0	0.0	0.0	0.0	0.0	0.0	0.0	0.0	0.0	0.0	0.0	0.0	0.0	0.0	0.0	0.0	0.0	0.0	0.0	0.0	0.0	0.0	0.0	0.0	0.0	0.0	0.0	0.0	0.0	0.0	0.0	0.0	0.0	0.0	0.0	0.0	0.0	0.0
68	0.0	0.0	0.0	0.0	0.0	0.0	0.0	0.0	0.0	0.0	0.0	0.0	0.0	0.0	0.0	0.0	0.0	0.0	0.0	0.0	0.0	0.0	0.0	0.0	0.0	0.0	0.0	0.0	0.0	0.0	0.0	0.0	0.0	0.0	0.0	0.0	0.0	0.0	0.0	0.0	0.0	0.0	0.0	0.0	0.0	0.0	0.0	0.0	0.0
69	0.0	0.0	0.0	0.0	0.0	0.0	0.0	0.0	0.0	0.0	0.0	0.0	0.0	0.0	0.0	0.0	0.0	0.0	0.0	0.0	0.0	0.0	0.0	0.0	0.0	0.0	0.0	0.0	0.0	0.0	0.0	0.0	0.0	0.0	0.0	0.0	0.0	0.0	0.0	0.0	0.0	0.0	0.0	0.0	0.0	0.0	0.0	0.0	0.0
70	0.0	0.0	0.0	0.0	0.0	0.0	0.0	0.0	0.0	0.0	0.0	0.0	0.0	0.0	0.0	0.0	0.0	0.0	0.0	0.0	0.0	0.0	0.0	0.0	0.0	0.0	0.0	0.0	0.0	0.0	0.0	0.0	0.0	0.0	0.0	0.0	0.0	0.0	0.0	0.0	0.0	0.0	0.0	0.0	0.0	0.0	0.0	0.0	0.0
71	0.0	0.0	0.0	0.0	0.0	0.0	0.0	0.0	0.0	0.0	0.0	0.0	0.0	0.0	0.0	0.0	0.0	0.0	0.0	0.0	0.0	0.0	0.0	0.0	0.0	0.0	0.0	0.0	0.0	0.0	0.0	0.0	0.0	0.0	0.0	0.0	0.0	0.0	0.0	0.0	0.0	0.0	0.0	0.0	0.0	0.0	0.0	0.0	0.0
72	0.0	0.0	0.0	0.0	0.0	0.0	0.0	0.0	0.0	0.0	0.0	0.0	0.0	0.0	0.0	0.0	0.0	0.0	0.0	0.0	0.0	0.0	0.0	0.0	0.0	0.0	0.0	0.0	0.0	0.0	0.0	0.0	0.0	0.0	0.0	0.0	0.0	0.0	0.0	0.0	0.0	0.0	0.0	0.0	0.0	0.0	0.0	0.0	0.0
73	0.0	0.0	0.0	0.0	0.0	0.0	0.0	0.0	0.0	0.0	0.0	0.0	0.0	0.0	0.0	0.0	0.0	0.0	0.0	0.0	0.0	0.0	0.0	0.0	0.0	0.0	0.0	0.0	0.0	0.0	0.0	0.0	0.0	0.0	0.0	0.0	0.0	0.0	0.0	0.0	0.0	0.0	0.0	0.0	0.0	0.0	0.0	0.0	0.0
74	0.0	0.0	0.0	0.0	0.0	0.0	0.0	0.0	0.0	0.0	0.0	0.0	0.0	0.0	0.0	0.0	0.0	0.0	0.0	0.0	0.0	0.0	0.0	0.0	0.0	0.0	0.0	0.0	0.0	0.0	0.0	0.0	0.0	0.0	0.0	0.0	0.0	0.0	0.0	0.0	0.0	0.0	0.0	0.0	0.0	0.0	0.0	0.0	0.0
75	0.0	0.0	0.0	0.0	0.0	0.0	0.0	0.0	0.0	0.0	0.0	0.0	0.0	0.0	0.0	0.0	0.0	0.0	0.0	0.0	0.0	0.0	0.0	0.0	0.0	0.0	0.0	0.0	0.0	0.0	0.0	0.0	0.0	0.0	0.0	0.0	0.0	0.0	0.0	0.0	0.0	0.0	0.0	0.0	0.0	0.0	0.0	0.0	0.0
76	0.0	0.0	0.0	0.0	0.0	0.0	0.0	0.0	0.0	0.0	0.0	0.0	0.0	0.0	0.0	0.0	0.0	0.0	0.0	0.0	0.0	0.0	0.0	0.0	0.0	0.0	0.0	0.0	0.0	0.0	0.0	0.0	0.0	0.0	0.0	0.0	0.0	0.0	0.0	0.0	0.0	0.0	0.0	0.0	0.0	0.0	0.0	0.0	0.0
77	0.0	0.0	0.0	0.0	0.0	0.0	0.0	0.0	0.0	0.0	0.0	0.0	0.0	0.0	0.0	0.0	0.0	0.0	0.0	0.0	0.0	0.0	0.0	0.0	0.0	0.0	0.0	0.0	0.0	0.0	0.0	0.0	0.0	0.0	0.0	0.0	0.0	0.0	0.0	0.0	0.0	0.0	0.0	0.0	0.0	0.0	0.0	0.0	0.0
78	0.0	0.0	0.0	0.0	0.0	0.0	0.0	0.0	0.0	0.0	0.0	0.0	0.0	0.0	0.0	0.0	0.0	0.0	0.0	0.0	0.0	0.0	0.0	0.0	0.0	0.0	0.0	0.0	0.0	0.0	0.0	0.0	0.0	0.0	0.0	0.0	0.0	0.0	0.0	0.0	0.0	0.0	0.0	0.0	0.0	0.0	0.0	0.0	0.0
79	0.0	0.0	0.0	0.0	0.0	0.0	0.0	0.0	0.0	0.0	0.0	0.0	0.0	0.0	0.0	0.0	0.0	0.0	0.0	0.0	0.0	0.0	0.0	0.0	0.0	0.0	0.0	0.0	0.0	0.0	0.0	0.0	0.0	0.0	0.0	0.0	0.0	0.0	0.0	0.0	0.0	0.0	0.0	0.0	0.0	0.0	0.0	0.0	0.0
[truncated: 31 more columns]
