# Supplementary material for: Machine learning coarse-grained potentials of protein thermodynamics
Source: Nat Commun. 2023 Sep 15;14:5739. doi: 10.1038/s41467-023-41343-1 (PMC10504246; doi:10.1038/s41467-023-41343-1)
Supplement: Supplementary file 4 — Source Data [file 41467_2023_41343_MOESM4_ESM.zip › Source_data/FigureS3/a3d_singleprotein_1D_histogram_RMSD.csv]

	RMSD	Energy
0	0.0	0.0
1	0.2	0.0
2	0.4	0.0
3	0.6000000000000001	0.0
4	0.8	0.0
5	1.0	0.0
6	1.2000000000000002	0.0
7	1.4000000000000001	0.0
8	1.6	0.0
9	1.8	0.0
10	2.0	0.0
11	2.2	0.0
12	2.4000000000000004	5.646999483271798
13	2.6	2.6287768713033137
14	2.8000000000000003	0.8868292838929811
15	3.0	0.08300161528863473
16	3.2	0.0
17	3.4000000000000004	0.49113024004409006
18	3.6	1.463590878556998
19	3.8000000000000003	2.733539285939582
20	4.0	4.2983564141183725
21	4.2	6.029925732698667
22	4.4	7.463126906322268
23	4.6000000000000005	9.234708715915858
24	4.800000000000001	8.751296219761699
25	5.0	7.988487271663519
26	5.2	7.576414839271515
27	5.4	6.949356612815915
28	5.6000000000000005	8.769304889939363
29	5.800000000000001	8.769304889874027
30	6.0	7.813565659891072
31	6.2	8.18145229351218
32	6.4	7.825330962362336
33	6.6000000000000005	9.251403650040904
34	6.800000000000001	9.251403650040904
35	7.0	9.251761215620297
36	7.2	8.540982858958207
37	7.4	8.769483649751148
38	7.6000000000000005	8.571775074541556
39	7.800000000000001	8.853784770858748
40	8.0	9.335883531099402
41	8.200000000000001	8.853784770858748
42	8.4	8.853784770858748
43	8.6	7.744976181426103
44	8.8	6.45753769631246
45	9.0	5.280374521865518
46	9.200000000000001	5.267082946868992
47	9.4	6.2037304880883655
48	9.600000000000001	6.908576920572379
49	9.8	6.4826903855179285
50	10.0	6.153217080758374
51	10.200000000000001	6.2243084216296
52	10.4	6.703248921262915
53	10.600000000000001	7.154784467795038
54	10.8	7.822179556275614
55	11.0	7.593488974741239
56	11.200000000000001	8.27932136799349
57	11.4	7.849204853703348
58	11.600000000000001	7.5525453089147225
59	11.8	7.9336476454598674
60	12.0	7.60560306653546
61	12.200000000000001	7.206685953753264
62	12.4	7.431864772840321
63	12.600000000000001	7.612472005138824
64	12.8	7.1776028983648175
65	13.0	7.550377840625584
66	13.200000000000001	7.137010537286515
67	13.4	7.241573707703519
68	13.600000000000001	7.320127718215691
69	13.8	7.2377234745105286
70	14.0	8.333542872490613
71	14.200000000000001	9.097651329034194
72	14.4	9.29774039275453
73	14.600000000000001	8.942450193605161
74	14.8	9.297740392894205
75	15.0	8.708426522050704
76	15.200000000000001	10.061848849263194
77	15.4	0.0
78	15.600000000000001	0.0
79	15.8	0.0
80	16.0	0.0
81	16.2	0.0
82	16.400000000000002	0.0
83	16.6	0.0
84	16.8	0.0
85	17.0	0.0
86	17.2	0.0
87	17.400000000000002	0.0
88	17.6	0.0
89	17.8	0.0
90	18.0	0.0
91	18.2	0.0
92	18.400000000000002	0.0
93	18.6	0.0
94	18.8	0.0
95	19.0	0.0
96	19.200000000000003	0.0
97	19.400000000000002	0.0
98	19.6	0.0
99	19.8	0.0
100	20.0	0.0
101	20.200000000000003	0.0
102	20.400000000000002	0.0
103	20.6	0.0
104	20.8	0.0
105	21.0	0.0
106	21.200000000000003	0.0
107	21.400000000000002	0.0
108	21.6	0.0
109	21.8	0.0
110	22.0	0.0
111	22.200000000000003	0.0
112	22.400000000000002	0.0
113	22.6	0.0
114	22.8	0.0
115	23.0	0.0
116	23.200000000000003	0.0
117	23.400000000000002	0.0
118	23.6	0.0
119	23.8	0.0
120	24.0	0.0
121	24.200000000000003	0.0
122	24.400000000000002	0.0
123	24.6	0.0
124	24.8	0.0
125	25.0	0.0
126	25.200000000000003	0.0
127	25.400000000000002	0.0
128	25.6	0.0
129	25.8	0.0
130	26.0	0.0
131	26.200000000000003	0.0
132	26.400000000000002	0.0
133	26.6	0.0
134	26.8	0.0
135	27.0	0.0
136	27.200000000000003	0.0
137	27.400000000000002	0.0
138	27.6	0.0
139	27.8	0.0
140	28.0	0.0
141	28.200000000000003	0.0
142	28.400000000000002	0.0
143	28.6	0.0
144	28.8	0.0
145	29.0	0.0
146	29.200000000000003	0.0
147	29.400000000000002	0.0
148	29.6	0.0
