# Supplementary material for: Machine learning coarse-grained potentials of protein thermodynamics
Source: Nat Commun. 2023 Sep 15;14:5739. doi: 10.1038/s41467-023-41343-1 (PMC10504246; doi:10.1038/s41467-023-41343-1)
Supplement: Supplementary file 4 — Source Data [file 41467_2023_41343_MOESM4_ESM.zip › Source_data/FigureS3/chignolin_singleprotein_1D_histogram_RMSD.csv]

	RMSD	Energy
0	0.0	4.665573432424151
1	0.2	0.9762531297430077
2	0.4	0.0
3	0.6000000000000001	0.12807721703815925
4	0.8	0.7320603814855452
5	1.0	1.5029190740026257
6	1.2000000000000002	2.0952904519893205
7	1.4000000000000001	2.0990411618041267
8	1.6	1.6747059011620429
9	1.8	1.2554864503375471
10	2.0	1.0742771329831708
11	2.2	1.0038540457030032
12	2.4000000000000004	0.8746826627509661
13	2.6	0.6918184356906574
14	2.8000000000000003	0.6299347702559325
15	3.0	0.5133343138228524
16	3.2	0.4312306005297578
17	3.4000000000000004	0.40014514228041687
18	3.6	0.40572072385158475
19	3.8000000000000003	0.40067011212281395
20	4.0	0.38735276807552804
21	4.2	0.3670993496474092
22	4.4	0.3399143331282932
23	4.6000000000000005	0.3295026480550972
24	4.800000000000001	0.3272216212494291
25	5.0	0.3298296043135438
26	5.2	0.3194823579360782
27	5.4	0.34026533148426796
28	5.6000000000000005	0.36816050750081897
29	5.800000000000001	0.41190528624078976
30	6.0	0.5026691410312274
31	6.2	0.631627029067712
32	6.4	0.7841555694149303
33	6.6000000000000005	0.9506464586569832
34	6.800000000000001	1.177856703633762
35	7.0	1.4462394618521002
36	7.2	1.7361383267065256
37	7.4	2.10665392771686
38	7.6000000000000005	2.5460370674322585
39	7.800000000000001	3.20557040883618
40	8.0	3.900332574638426
41	8.200000000000001	4.982528478968317
42	8.4	7.163283624755779
