# Supplementary material for: Machine learning coarse-grained potentials of protein thermodynamics
Source: Nat Commun. 2023 Sep 15;14:5739. doi: 10.1038/s41467-023-41343-1 (PMC10504246; doi:10.1038/s41467-023-41343-1)
Supplement: Supplementary file 4 — Source Data [file 41467_2023_41343_MOESM4_ESM.zip › Source_data/FigureS3/villin_multiprotein_1D_histogram_RMSD.csv]

	RMSD	Energy
0	0.0	0.0
1	0.2	0.0
2	0.4	0.0
3	0.6000000000000001	0.0
4	0.8	7.437465183540035
5	1.0	4.816149116799487
6	1.2000000000000002	3.0502150366348912
7	1.4000000000000001	1.9670972060465404
8	1.6	1.2436625482489556
9	1.8	0.7728218769759903
10	2.0	0.4130566350367919
11	2.2	0.14333816610801514
12	2.4000000000000004	0.0
13	2.6	0.016486848646728794
14	2.8000000000000003	0.16531543444218402
15	3.0	0.42586603798409395
16	3.2	0.75134672229175
17	3.4000000000000004	1.0682339331951722
18	3.6	1.3309439581841203
19	3.8000000000000003	1.5363997329760242
20	4.0	1.7525225581217219
21	4.2	1.9568412720082722
22	4.4	2.146982295599659
23	4.6000000000000005	2.2927007338138745
24	4.800000000000001	2.424279735892932
25	5.0	2.58677928168263
26	5.2	2.577250661098407
27	5.4	2.3041662953627746
28	5.6000000000000005	1.9707994189749258
29	5.800000000000001	1.7915039389378247
30	6.0	1.8841138992645783
31	6.2	2.162305949698822
32	6.4	2.5090802001780705
33	6.6000000000000005	2.8336200064649133
34	6.800000000000001	3.1368518150833116
35	7.0	3.459543425895057
36	7.2	3.7072027054503853
37	7.4	4.1840711052079715
38	7.6000000000000005	4.850053332147395
39	7.800000000000001	4.866566338508139
40	8.0	4.713705048410729
41	8.200000000000001	4.952157398556532
42	8.4	5.060106571524407
43	8.6	5.474276480743402
44	8.8	5.588872039765928
45	9.0	5.617062514730166
46	9.200000000000001	6.027608369402242
47	9.4	6.027985619891031
48	9.600000000000001	6.4005103810180035
49	9.8	6.179856423690815
50	10.0	6.5996144648203146
51	10.200000000000001	6.347080735626225
52	10.4	6.299171782183532
53	10.600000000000001	6.708364401736458
54	10.8	7.59719130473038
55	11.0	0.0
56	11.200000000000001	0.0
57	11.4	0.0
58	11.600000000000001	0.0
59	11.8	0.0
60	12.0	0.0
61	12.200000000000001	0.0
62	12.4	0.0
63	12.600000000000001	0.0
64	12.8	0.0
65	13.0	0.0
66	13.200000000000001	0.0
67	13.4	0.0
68	13.600000000000001	0.0
69	13.8	0.0
70	14.0	0.0
71	14.200000000000001	0.0
72	14.4	0.0
73	14.600000000000001	0.0
74	14.8	0.0
75	15.0	0.0
76	15.200000000000001	0.0
77	15.4	0.0
78	15.600000000000001	0.0
79	15.8	0.0
80	16.0	0.0
81	16.2	0.0
82	16.400000000000002	0.0
83	16.6	0.0
84	16.8	0.0
85	17.0	0.0
86	17.2	0.0
87	17.400000000000002	0.0
88	17.6	0.0
89	17.8	0.0
90	18.0	0.0
91	18.2	0.0
92	18.400000000000002	0.0
93	18.6	0.0
94	18.8	0.0
95	19.0	0.0
96	19.200000000000003	0.0
97	19.400000000000002	0.0
98	19.6	0.0
99	19.8	0.0
100	20.0	0.0
101	20.200000000000003	0.0
102	20.400000000000002	0.0
103	20.6	0.0
104	20.8	0.0
105	21.0	0.0
106	21.200000000000003	0.0
107	21.400000000000002	0.0
