# Supplementary material for: Machine learning coarse-grained potentials of protein thermodynamics
Source: Nat Commun. 2023 Sep 15;14:5739. doi: 10.1038/s41467-023-41343-1 (PMC10504246; doi:10.1038/s41467-023-41343-1)
Supplement: Supplementary file 4 — Source Data [file 41467_2023_41343_MOESM4_ESM.zip › Source_data/FigureS3/trpcage_multiprotein_1D_histogram_RMSD.csv]

	RMSD	Energy
0	0.0	0.0
1	0.2	0.0
2	0.4	0.0
3	0.6000000000000001	0.0
4	0.8	8.524376338271523
5	1.0	6.796380209517689
6	1.2000000000000002	4.835922374835201
7	1.4000000000000001	3.5811273734374995
8	1.6	2.844928283368804
9	1.8	2.5107681690549173
10	2.0	2.2622837883989697
11	2.2	1.4745034054160813
12	2.4000000000000004	0.09014845662952761
13	2.6	0.0
14	2.8000000000000003	0.5222900896547603
15	3.0	0.5416939256422035
16	3.2	0.482023989316837
17	3.4000000000000004	0.691461985894795
18	3.6	1.1684793834949854
19	3.8000000000000003	1.757283123206575
20	4.0	2.3432068896480693
21	4.2	2.779633792747573
22	4.4	3.0539543610307933
23	4.6000000000000005	3.327279617929943
24	4.800000000000001	3.507201952142158
25	5.0	3.737160321834624
26	5.2	4.049493448331491
27	5.4	4.395548001418551
28	5.6000000000000005	4.791909943108892
29	5.800000000000001	5.03260235549853
30	6.0	4.936228278022199
31	6.2	4.885855550889807
32	6.4	5.125034252220598
33	6.6000000000000005	5.250273467779554
34	6.800000000000001	5.31824945870897
35	7.0	5.696190549691953
36	7.2	5.797102757243391
37	7.4	6.416719576091735
38	7.6000000000000005	6.873591011952772
39	7.800000000000001	7.129592545137792
40	8.0	8.619395389526886
41	8.200000000000001	0.0
42	8.4	0.0
43	8.6	0.0
44	8.8	0.0
45	9.0	0.0
46	9.200000000000001	0.0
47	9.4	0.0
48	9.600000000000001	0.0
49	9.8	0.0
50	10.0	0.0
51	10.200000000000001	0.0
52	10.4	0.0
53	10.600000000000001	0.0
54	10.8	0.0
55	11.0	0.0
56	11.200000000000001	0.0
57	11.4	0.0
58	11.600000000000001	0.0
59	11.8	0.0
60	12.0	0.0
61	12.200000000000001	0.0
62	12.4	0.0
63	12.600000000000001	0.0
64	12.8	0.0
65	13.0	0.0
66	13.200000000000001	0.0
67	13.4	0.0
68	13.600000000000001	0.0
69	13.8	0.0
70	14.0	0.0
71	14.200000000000001	0.0
