# Supplementary material for: Machine learning coarse-grained potentials of protein thermodynamics
Source: Nat Commun. 2023 Sep 15;14:5739. doi: 10.1038/s41467-023-41343-1 (PMC10504246; doi:10.1038/s41467-023-41343-1)
Supplement: Supplementary file 4 — Source Data [file 41467_2023_41343_MOESM4_ESM.zip › Source_data/FigureS3/bba_singleprotein_1D_histogram_RMSD.csv]

	RMSD	Energy
0	0.0	0.0
1	0.2	0.0
2	0.4	0.0
3	0.6000000000000001	0.0
4	0.8	0.0
5	1.0	0.0
6	1.2000000000000002	0.0
7	1.4000000000000001	7.112360325044834
8	1.6	4.9947936015996355
9	1.8	3.875270680739771
10	2.0	2.8882748153223443
11	2.2	2.151981369785575
12	2.4000000000000004	1.5752144793728948
13	2.6	0.8605215687251607
14	2.8000000000000003	0.26394234354600493
15	3.0	0.014453205059883019
16	3.2	0.0
17	3.4000000000000004	0.10419079308317589
18	3.6	0.2631420281529957
19	3.8000000000000003	0.37217505402678186
20	4.0	0.48723373798675956
21	4.2	0.5716867261557781
22	4.4	0.6653927728614424
23	4.6000000000000005	0.7772532551811091
24	4.800000000000001	0.8923152635231536
25	5.0	0.954169174262882
26	5.2	0.9783560980942071
27	5.4	0.9617139562450169
28	5.6000000000000005	0.9127667789012505
29	5.800000000000001	0.8601872491736733
30	6.0	0.8246489390135505
31	6.2	0.7436844512115236
32	6.4	0.6582517437866315
33	6.6000000000000005	0.6206863362245731
34	6.800000000000001	0.5768044452374461
35	7.0	0.58466674916797
36	7.2	0.5904370180024817
37	7.4	0.5687834332745322
38	7.6000000000000005	0.5699723145670839
39	7.800000000000001	0.5653647409866354
40	8.0	0.5502752057596815
41	8.200000000000001	0.5131771232592978
42	8.4	0.4971175899211173
43	8.6	0.5234725658600815
44	8.8	0.5922770039139154
45	9.0	0.7183259016980098
46	9.200000000000001	0.8958621549898343
47	9.4	1.0984915399187745
48	9.600000000000001	1.3335881999014596
49	9.8	1.6207464894976766
50	10.0	1.982891072448005
51	10.200000000000001	2.410298217807737
52	10.4	2.9458254006635083
53	10.600000000000001	3.4522730489932463
54	10.8	4.422538008489851
55	11.0	5.600910935641674
56	11.200000000000001	0.0
57	11.4	0.0
58	11.600000000000001	0.0
59	11.8	0.0
60	12.0	0.0
61	12.200000000000001	0.0
62	12.4	0.0
63	12.600000000000001	0.0
64	12.8	0.0
65	13.0	0.0
66	13.200000000000001	0.0
67	13.4	0.0
68	13.600000000000001	0.0
69	13.8	0.0
70	14.0	0.0
71	14.200000000000001	0.0
72	14.4	0.0
73	14.600000000000001	0.0
74	14.8	0.0
75	15.0	0.0
76	15.200000000000001	0.0
77	15.4	0.0
78	15.600000000000001	0.0
79	15.8	0.0
80	16.0	0.0
81	16.2	0.0
82	16.400000000000002	0.0
83	16.6	0.0
84	16.8	0.0
85	17.0	0.0
86	17.2	0.0
87	17.400000000000002	0.0
