# Supplementary material for: Machine learning coarse-grained potentials of protein thermodynamics
Source: Nat Commun. 2023 Sep 15;14:5739. doi: 10.1038/s41467-023-41343-1 (PMC10504246; doi:10.1038/s41467-023-41343-1)
Supplement: Supplementary file 4 — Source Data [file 41467_2023_41343_MOESM4_ESM.zip › Source_data/FigureS3/trpcage_singleprotein_1D_histogram_RMSD.csv]

	RMSD	Energy
0	0.0	0.0
1	0.2	0.0
2	0.4	0.0
3	0.6000000000000001	0.0
4	0.8	8.275439936179653
5	1.0	5.281153497530832
6	1.2000000000000002	3.862455522676563
7	1.4000000000000001	2.7512523098134087
8	1.6	1.9046030516657162
9	1.8	1.2092030793979627
10	2.0	0.6565193310402745
11	2.2	0.2716195369593421
12	2.4000000000000004	0.13575400180197192
13	2.6	0.0132694484588177
14	2.8000000000000003	0.0
15	3.0	0.272916779762281
16	3.2	0.6208737624018486
17	3.4000000000000004	0.968992863421075
18	3.6	1.3335426502840075
19	3.8000000000000003	1.615673544809241
20	4.0	1.8256234846939399
21	4.2	2.0167100349039315
22	4.4	2.1767557978138763
23	4.6000000000000005	2.3555723842666527
24	4.800000000000001	2.507772200995149
25	5.0	2.7008693826233903
26	5.2	2.873456027531476
27	5.4	3.00307645969822
28	5.6000000000000005	3.1452701183366836
29	5.800000000000001	3.1644153537791886
30	6.0	3.2021813510837633
31	6.2	3.2325629049735487
32	6.4	3.2466304904674432
33	6.6000000000000005	3.279414824512282
34	6.800000000000001	3.3076265099508113
35	7.0	3.4003083580623024
36	7.2	3.5023362796535853
37	7.4	3.5295565285184987
38	7.6000000000000005	3.742766384903247
39	7.800000000000001	3.908699129550276
40	8.0	4.126327531351306
41	8.200000000000001	4.316744410943712
42	8.4	4.566126254651281
43	8.6	4.52359674005282
44	8.8	4.991997753373419
45	9.0	5.1035642980171865
46	9.200000000000001	5.835329303983255
47	9.4	6.061855583447869
48	9.600000000000001	6.250094838775328
49	9.8	7.212383245637677
50	10.0	6.87715709662258
51	10.200000000000001	6.795641884639493
52	10.4	7.096687681388133
53	10.600000000000001	8.34522980257017
54	10.8	0.0
55	11.0	0.0
56	11.200000000000001	0.0
57	11.4	0.0
58	11.600000000000001	0.0
59	11.8	0.0
60	12.0	0.0
61	12.200000000000001	0.0
62	12.4	0.0
63	12.600000000000001	0.0
64	12.8	0.0
65	13.0	0.0
66	13.200000000000001	0.0
67	13.4	0.0
68	13.600000000000001	0.0
69	13.8	0.0
70	14.0	0.0
71	14.200000000000001	0.0
