# Supplementary material for: Machine learning coarse-grained potentials of protein thermodynamics
Source: Nat Commun. 2023 Sep 15;14:5739. doi: 10.1038/s41467-023-41343-1 (PMC10504246; doi:10.1038/s41467-023-41343-1)
Supplement: Supplementary file 4 — Source Data [file 41467_2023_41343_MOESM4_ESM.zip › Source_data/FigureS3/chignolin_ref_1D_histogram_RMSD.csv]

	RMSD	Energy
0	0.0	6.124197925499262
1	0.2	2.152972644687389
2	0.4	0.9718861590526598
3	0.6000000000000001	0.4219881926394982
4	0.8	0.0
5	1.0	0.041847067761276106
6	1.2000000000000002	0.736275789796804
7	1.4000000000000001	1.8276224140225077
8	1.6	2.3356361828373076
9	1.8	2.056221459392491
10	2.0	1.922810390640036
11	2.2	2.0922688456291985
12	2.4000000000000004	2.153695601754443
13	2.6	2.0253243085694086
14	2.8000000000000003	1.8404896315539088
15	3.0	1.6613019420983923
16	3.2	1.503670282069257
17	3.4000000000000004	1.3572817751753161
18	3.6	1.2394401401815658
19	3.8000000000000003	1.2850542426654292
20	4.0	1.3279131823357178
21	4.2	1.3535090156910747
22	4.4	1.368583828825913
23	4.6000000000000005	1.3754159695305206
24	4.800000000000001	1.3741768207569038
25	5.0	1.3783222729435487
26	5.2	1.3955024165406178
27	5.4	1.4133109023004355
28	5.6000000000000005	1.436365648545633
29	5.800000000000001	1.478775109123335
30	6.0	1.554946355691256
31	6.2	1.6415594109000795
32	6.4	1.7520280895077287
33	6.6000000000000005	1.9073241961983085
34	6.800000000000001	2.088042618820615
35	7.0	2.3102342648607075
36	7.2	2.5595408395787804
37	7.4	2.8518009059184353
38	7.6000000000000005	3.2152298274263464
39	7.800000000000001	3.646208062235824
40	8.0	4.211710270844131
41	8.200000000000001	5.044526734147181
42	8.4	6.305397055671074
