# Supplementary material for: Machine learning coarse-grained potentials of protein thermodynamics
Source: Nat Commun. 2023 Sep 15;14:5739. doi: 10.1038/s41467-023-41343-1 (PMC10504246; doi:10.1038/s41467-023-41343-1)
Supplement: Supplementary file 4 — Source Data [file 41467_2023_41343_MOESM4_ESM.zip › Source_data/FigureS3/bbl_ref_1D_histogram_RMSD.csv]

	RMSD	Energy
0	0.0	0.0
1	0.2	0.0
2	0.4	0.0
3	0.6000000000000001	6.577194910602401
4	0.8	3.6099693678679503
5	1.0	2.4237133421265766
6	1.2000000000000002	1.9547620755640893
7	1.4000000000000001	1.708755669926617
8	1.6	1.4171471250958867
9	1.8	1.1278209227769862
10	2.0	0.8701225942948717
11	2.2	0.6195127731441361
12	2.4000000000000004	0.4201116846478646
13	2.6	0.27666419574368034
14	2.8000000000000003	0.16133411848530624
15	3.0	0.08225532723774595
16	3.2	0.028444546515455485
17	3.4000000000000004	0.0029423658691637364
18	3.6	0.0
19	3.8000000000000003	0.011894183180844356
20	4.0	0.03504959683849905
21	4.2	0.04497662630866081
22	4.4	0.058144777695366384
23	4.6000000000000005	0.06764118698237251
24	4.800000000000001	0.043233669288020846
25	5.0	0.007631369167819673
26	5.2	-0.030395984042636808
27	5.4	-0.07545348088679214
28	5.6000000000000005	-0.12488275222761996
29	5.800000000000001	-0.19782673201550066
30	6.0	-0.25871158489894114
31	6.2	-0.3026489318884368
32	6.4	-0.3360633048221605
33	6.6000000000000005	-0.36980542242355496
34	6.800000000000001	-0.4088414640275752
35	7.0	-0.44791540551845027
36	7.2	-0.4973234579361229
37	7.4	-0.5390844582629998
38	7.6000000000000005	-0.5869669059780515
39	7.800000000000001	-0.6338507541411869
40	8.0	-0.6744834443317277
41	8.200000000000001	-0.709874718980693
42	8.4	-0.7420103528257275
43	8.6	-0.7675828732576478
44	8.8	-0.7921205536173499
45	9.0	-0.7930958694036404
46	9.200000000000001	-0.7789524942707506
47	9.4	-0.745879024771673
48	9.600000000000001	-0.6974535848563871
49	9.8	-0.6290066656068894
50	10.0	-0.5426961319749001
51	10.200000000000001	-0.4441230982886649
52	10.4	-0.32396482914283514
53	10.600000000000001	-0.20254525185460884
54	10.8	-0.08190325635225246
55	11.0	0.03705021778221139
56	11.200000000000001	0.1644832850942395
57	11.4	0.2898857115895835
58	11.600000000000001	0.4096151284701859
59	11.8	0.5134907659158026
60	12.0	0.6342402305577454
61	12.200000000000001	0.730394669002596
62	12.4	0.8446034395411747
63	12.600000000000001	0.9339400509602872
64	12.8	1.0336413567205796
65	13.0	1.1394235395760226
66	13.200000000000001	1.2175435849590834
67	13.4	1.303017346663428
68	13.600000000000001	1.3976384202985785
69	13.8	1.4881049229805945
70	14.0	1.5771311837151638
71	14.200000000000001	1.6520533464892615
72	14.4	1.7359147998576236
73	14.600000000000001	1.8291261859014696
74	14.8	1.898748664997649
75	15.0	1.987565919815279
76	15.200000000000001	2.0901731328977653
77	15.4	2.1623491282910106
78	15.600000000000001	2.231200370853984
79	15.8	2.3442222190419115
80	16.0	2.4029000425081253
81	16.2	2.5235369213856447
82	16.400000000000002	2.598502904033873
83	16.6	2.691154332008295
84	16.8	2.760234604207672
85	17.0	2.879942186609992
86	17.2	2.974199922783762
87	17.400000000000002	3.094371286909288
88	17.6	3.152094939347247
89	17.8	3.3044561610553007
90	18.0	3.366978332715431
91	18.2	3.395354001314373
92	18.400000000000002	3.474349644494592
93	18.6	3.636184318066165
94	18.8	3.7837043425195462
95	19.0	3.8913564841903097
96	19.200000000000003	4.051393527036145
97	19.400000000000002	4.051057786139003
98	19.6	4.354520617674905
99	19.8	4.454852714271936
100	20.0	4.428051041800978
101	20.200000000000003	4.482396047734924
102	20.400000000000002	4.528847335357025
103	20.6	4.644338491900967
104	20.8	4.950934053174862
105	21.0	5.08057664799862
106	21.200000000000003	4.9404533615209205
107	21.400000000000002	5.518438333931917
108	21.6	5.432604113938928
109	21.8	5.681102076002036
110	22.0	5.782278665087622
111	22.200000000000003	5.938100017314601
112	22.400000000000002	6.351028646890006
113	22.6	6.7686060077312895
