# Supplementary material for: Machine learning coarse-grained potentials of protein thermodynamics
Source: Nat Commun. 2023 Sep 15;14:5739. doi: 10.1038/s41467-023-41343-1 (PMC10504246; doi:10.1038/s41467-023-41343-1)
Supplement: Supplementary file 4 — Source Data [file 41467_2023_41343_MOESM4_ESM.zip › Source_data/FigureS4/a3d_ref_1D_histogram_RG.csv]

	RMSD	Energy
0	9.340865135192871	inf
1	9.54086513519287	inf
2	9.74086513519287	inf
3	9.940865135192869	inf
4	10.140865135192868	inf
5	10.340865135192868	7.632811211162683
6	10.540865135192867	6.326843481806736
7	10.740865135192866	5.553021094351178
8	10.940865135192865	4.68463255355466
9	11.140865135192865	3.732401338075498
10	11.340865135192864	2.9557633154536243
11	11.540865135192863	2.402644983787355
12	11.740865135192863	2.0104780831227904
13	11.940865135192862	1.7553192671896658
14	12.140865135192861	1.5778837981500515
15	12.34086513519286	1.3090086813336088
16	12.54086513519286	0.8020418146263171
17	12.740865135192859	0.26247989670361155
18	12.940865135192858	0.0
19	13.140865135192858	0.2864442593045438
20	13.340865135192857	0.9574245993772826
21	13.540865135192856	1.2425608194031204
22	13.740865135192855	0.9867687394597744
23	13.940865135192855	0.9682153579395969
24	14.140865135192854	1.3094556035301606
25	14.340865135192853	1.3423660750327568
26	14.540865135192853	1.0212986901150956
27	14.740865135192852	1.0330842350471976
28	14.940865135192851	1.3786012171151152
29	15.14086513519285	1.579032366798322
30	15.34086513519285	1.4144694827963482
31	15.540865135192849	1.4523679171458554
32	15.740865135192848	1.6580986642346314
33	15.940865135192848	1.646408353106247
34	16.140865135192847	1.6018811054939044
35	16.340865135192846	1.7173788210043417
36	16.540865135192846	1.6624967546031786
37	16.740865135192845	1.6156058375032103
38	16.940865135192844	1.7283984113788229
39	17.140865135192843	1.7074365269044736
40	17.340865135192843	1.7355839371119601
41	17.540865135192842	1.7839746206008231
42	17.74086513519284	1.740786956619101
43	17.94086513519284	1.8068982571131664
44	18.14086513519284	1.7945518878195585
45	18.34086513519284	1.8093336225609535
46	18.54086513519284	1.8239664144778553
47	18.740865135192838	1.7977032953712409
48	18.940865135192837	1.8503378869023863
49	19.140865135192836	1.8634743867504566
50	19.340865135192836	1.9377481346075616
51	19.540865135192835	2.0332928694955834
52	19.740865135192834	2.0985795585084563
53	19.940865135192833	2.1744234330340784
54	20.140865135192833	2.269249608778939
55	20.340865135192832	2.346236506269676
56	20.54086513519283	2.4118801636438825
57	20.74086513519283	2.4592847718766415
58	20.94086513519283	2.491159472015743
59	21.14086513519283	2.5389655091703016
60	21.34086513519283	2.629890952443302
61	21.540865135192828	2.7677085123479763
62	21.740865135192827	2.9020375014034783
63	21.940865135192826	3.041976506315005
