# Supplementary material for: Machine learning coarse-grained potentials of protein thermodynamics
Source: Nat Commun. 2023 Sep 15;14:5739. doi: 10.1038/s41467-023-41343-1 (PMC10504246; doi:10.1038/s41467-023-41343-1)
Supplement: Supplementary file 4 — Source Data [file 41467_2023_41343_MOESM4_ESM.zip › Source_data/FigureS4/proteing_multiprotein_1D_histogram_RG.csv]

	RMSD	Energy
0	8.321925163269043	inf
1	8.521925163269042	inf
2	8.721925163269042	inf
3	8.92192516326904	inf
4	9.12192516326904	inf
5	9.32192516326904	inf
6	9.521925163269039	9.425248742136514
7	9.721925163269038	5.7351025632036094
8	9.921925163269037	3.9015736633122287
9	10.121925163269037	2.0412141447787833
10	10.321925163269036	1.0317786559535502
11	10.521925163269035	0.8143623519422396
12	10.721925163269034	1.3260860461435524
13	10.921925163269034	1.145655617125026
14	11.121925163269033	0.8424905469359535
15	11.321925163269032	0.60071705532247
16	11.521925163269032	0.41017704194598964
17	11.721925163269031	0.26092118884967525
18	11.92192516326903	0.1474323541980515
19	12.12192516326903	0.07319873307380514
20	12.321925163269029	0.01930548621113899
21	12.521925163269028	0.0013586074515279573
22	12.721925163269027	0.0
23	12.921925163269027	0.01777036987271891
24	13.121925163269026	0.05219761948833625
25	13.321925163269025	0.09084270728743682
26	13.521925163269024	0.1323616250254292
27	13.721925163269024	0.19024153158994228
28	13.921925163269023	0.25102990124747254
29	14.121925163269022	0.3152365550829535
30	14.321925163269022	0.37470693816556067
31	14.521925163269021	0.4433391527060288
32	14.72192516326902	0.5333679462516688
33	14.92192516326902	0.629398551244894
34	15.121925163269019	0.717822225459781
35	15.321925163269018	0.8161634992469006
36	15.521925163269017	0.9501656144403949
37	15.721925163269017	1.0905292847550438
38	15.921925163269016	1.2326238361647053
39	16.121925163269015	1.37255248666308
40	16.321925163269015	1.5305661834489523
41	16.521925163269014	1.69977242298817
42	16.721925163269013	1.868764824747532
43	16.921925163269012	2.0443358060846926
44	17.12192516326901	2.287143252419533
45	17.32192516326901	2.402499815406066
46	17.52192516326901	2.6345812223713936
47	17.72192516326901	2.836539779170819
48	17.92192516326901	3.0552427469432595
49	18.121925163269008	3.2785152548350083
50	18.321925163269007	3.5298607548084964
51	18.521925163269007	4.090140038997918
52	18.721925163269006	4.303270245188998
53	18.921925163269005	4.658580590728272
54	19.121925163269005	5.292429892361629
55	19.321925163269004	5.827319697147454
56	19.521925163269003	5.609135074698379
57	19.721925163269002	6.091408258458323
58	19.921925163269	6.207237075471671
59	20.121925163269	6.207359606885329
60	20.321925163269	6.27358282651175
61	20.521925163269	6.428832166189924
62	20.721925163269	6.347208313723795
63	20.921925163268998	5.609156962654594
64	21.121925163268997	6.039444974060392
65	21.321925163268997	6.910816611883992
66	21.521925163268996	6.346729137658757
67	21.721925163268995	6.521448578369519
68	21.921925163268995	6.428447071305091
69	22.121925163268994	6.273255903048722
70	22.321925163268993	6.628539342145172
71	22.521925163268993	7.110663091253587
72	22.721925163268992	6.910526484953129
