# Supplementary material for: Machine learning coarse-grained potentials of protein thermodynamics
Source: Nat Commun. 2023 Sep 15;14:5739. doi: 10.1038/s41467-023-41343-1 (PMC10504246; doi:10.1038/s41467-023-41343-1)
Supplement: Supplementary file 4 — Source Data [file 41467_2023_41343_MOESM4_ESM.zip › Source_data/FigureS8/bbl_ref_1D_histogram_FNC.csv]

	RMSD	Energy
0	0.0	0.0
1	0.02	0.0
2	0.04	0.0
3	0.06	0.0
4	0.08	0.0
5	0.1	0.0
6	0.12	0.0
7	0.14	0.0
8	0.16	0.0
9	0.18	0.0
10	0.2	0.0
11	0.22	0.0
12	0.24	0.0
13	0.26	0.0
14	0.28	0.0
15	0.3	0.0
16	0.32	0.0
17	0.34	0.0
18	0.36	0.0
19	0.38	0.0
20	0.4	0.0
21	0.42	0.0
22	0.44	0.0
23	0.46	0.0
24	0.48	7.875576381015169
25	0.5	3.9216589910723445
26	0.52	2.514989974514144
27	0.54	1.3207305943986742
28	0.56	0.6653419057901246
29	0.58	0.5065763065535007
30	0.6	0.10555243574586597
31	0.62	0.009304593121232005
32	0.64	0.0
33	0.66	0.23915888065196614
34	0.68	0.11273673554492253
35	0.7000000000000001	0.22869446040844438
36	0.72	0.536479823435386
37	0.74	0.48616455093235034
38	0.76	0.7077277792936187
39	0.78	1.1359907156998685
40	0.8	1.1634160374478653
41	0.8200000000000001	1.4080480207799058
42	0.84	1.7413479624622326
43	0.86	2.3696009186922478
44	0.88	2.6839891729301963
45	0.9	3.4124364814833927
46	0.92	4.877224497675405
47	0.9400000000000001	6.723813181210242
48	0.96	10.658782198886595
