# Supplementary material for: Machine learning coarse-grained potentials of protein thermodynamics
Source: Nat Commun. 2023 Sep 15;14:5739. doi: 10.1038/s41467-023-41343-1 (PMC10504246; doi:10.1038/s41467-023-41343-1)
Supplement: Supplementary file 4 — Source Data [file 41467_2023_41343_MOESM4_ESM.zip › Source_data/FigureS3/trpcage_ref_1D_histogram_RMSD.csv]

	RMSD	Energy
0	0.0	0.0
1	0.2	0.0
2	0.4	6.550641900364311
3	0.6000000000000001	3.83382811911264
4	0.8	2.346382603622152
5	1.0	1.4208054791670903
6	1.2000000000000002	0.8907300327244123
7	1.4000000000000001	0.5765599505240258
8	1.6	0.451657052383369
9	1.8	0.40177780477074765
10	2.0	0.3451684527801629
11	2.2	0.23670476892962872
12	2.4000000000000004	0.14194561446116755
13	2.6	0.039143639989394234
14	2.8000000000000003	0.0
15	3.0	0.061594218947108995
16	3.2	0.15151058982791388
17	3.4000000000000004	0.2075012161893531
18	3.6	0.22649165895360335
19	3.8000000000000003	0.22366557405861048
20	4.0	0.18937345533137248
21	4.2	0.14716324842551992
22	4.4	0.08710408277188794
23	4.6000000000000005	0.02996148648944064
24	4.800000000000001	-0.0009531613837937352
25	5.0	-0.008335817577230986
26	5.2	0.008756502528492438
27	5.4	0.023984602684077146
28	5.6000000000000005	0.04541274115975299
29	5.800000000000001	0.07035115366874611
30	6.0	0.09258312557330503
31	6.2	0.1268081259422913
32	6.4	0.16718998514293487
33	6.6000000000000005	0.23902440387721907
34	6.800000000000001	0.30684106890061474
35	7.0	0.3719532194466344
36	7.2	0.44251329901306996
37	7.4	0.514800017728839
38	7.6000000000000005	0.6141294853145137
39	7.800000000000001	0.7165148352918674
40	8.0	0.8345947890554908
41	8.200000000000001	0.9579405136544933
42	8.4	1.085901064853594
43	8.6	1.2102111757197394
44	8.8	1.3273811305965268
45	9.0	1.4666339115916829
46	9.200000000000001	1.59499635361534
47	9.4	1.6981038157860695
48	9.600000000000001	1.8544360814816223
49	9.8	1.983015291717614
50	10.0	2.1630870638548547
51	10.200000000000001	2.2751407407995017
52	10.4	2.424572874759877
53	10.600000000000001	2.579206811477099
54	10.8	2.80367807525065
55	11.0	2.998902272180292
56	11.200000000000001	3.1079425634574847
57	11.4	3.355340711256042
58	11.600000000000001	3.5439365981431563
59	11.8	3.853432764706603
60	12.0	3.943764723190313
61	12.200000000000001	4.271133866869854
62	12.4	4.470280459620108
63	12.600000000000001	4.895054115274151
64	12.8	5.199090042886886
65	13.0	5.580906223142036
66	13.200000000000001	5.807125185610206
67	13.4	6.297721769840772
68	13.600000000000001	7.1978064826496695
69	13.8	7.5978487676711595
70	14.0	0.0
71	14.200000000000001	0.0
