# Supplementary material for: Machine learning coarse-grained potentials of protein thermodynamics
Source: Nat Commun. 2023 Sep 15;14:5739. doi: 10.1038/s41467-023-41343-1 (PMC10504246; doi:10.1038/s41467-023-41343-1)
Supplement: Supplementary file 4 — Source Data [file 41467_2023_41343_MOESM4_ESM.zip › Source_data/Figure3/ntl9_multiprotein_hist.csv]

	0	1	2	3	4	5	6	7	8	9	10	11	12	13	14	15	16	17	18	19	20	21	22	23	24	25	26	27	28	29	30	31	32	33	34	35	36	37	38	39	40	41	42	43	44	45	46	47	48
0	0.0	0.0	0.0	0.0	0.0	0.0	0.0	0.0	0.0	0.0	0.0	0.0	0.0	0.0	0.0	0.0	0.0	0.0	0.0	0.0	0.0	0.0	0.0	0.0	0.0	0.0	0.0	0.0	0.0	0.0	0.0	0.0	0.0	0.0	0.0	0.0	0.0	0.0	0.0	0.0	0.0	0.0	0.0	0.0	0.0	0.0	0.0	0.0	0.0
1	0.0	0.0	0.0	0.0	0.0	0.0	0.0	0.0	0.0	0.0	0.0	0.0	0.0	0.0	0.0	0.0	0.0	0.0	0.0	0.0	0.0	0.0	0.0	0.0	0.0	0.0	0.0	0.0	0.0	0.0	0.0	0.0	0.0	0.0	0.0	0.0	0.0	0.0	0.0	0.0	0.0	0.0	0.0	0.0	0.0	0.0	0.0	0.0	0.0
2	0.0	0.0	0.0	0.0	0.0	0.0	0.0	0.0	0.0	0.0	0.0	0.0	0.0	0.0	0.0	0.0	0.0	0.0	0.0	0.0	0.0	0.0	0.0	0.0	0.0	0.0	0.0	0.0	0.0	0.0	0.0	0.0	0.0	0.0	0.0	0.0	0.0	0.0	0.0	0.0	0.0	0.0	0.0	0.0	0.0	0.0	0.0	0.0	0.0
3	0.0	0.0	0.0	0.0	0.0	0.0	0.0	0.0	0.0	0.0	0.0	0.0	0.0	0.0	0.0	0.0	0.0	0.0	0.0	0.0	0.0	0.0	0.0	0.0	0.0	0.0	0.0	0.0	0.0	0.0	0.0	0.0	0.0	0.0	0.0	0.0	0.0	0.0	0.0	0.0	0.0	0.0	0.0	0.0	0.0	0.0	0.0	0.0	0.0
4	0.0	0.0	0.0	0.0	0.0	0.0	0.0	0.0	0.0	0.0	0.0	0.0	0.0	0.0	0.0	0.0	0.0	0.0	0.0	0.0	0.0	0.0	0.0	0.0	0.0	0.0	0.0	0.0	0.0	0.0	0.0	0.0	0.0	0.0	0.0	0.0	0.0	0.0	0.0	0.0	0.0	0.0	0.0	0.0	0.0	0.0	0.0	0.0	0.0
5	0.0	0.0	0.0	0.0	0.0	0.0	0.0	0.0	0.0	0.0	0.0	0.0	0.0	0.0	0.0	0.0	0.0	0.0	0.0	0.0	0.0	0.0	0.0	0.0	0.0	0.0	0.0	0.0	0.0	0.0	0.0	0.0	0.0	0.0	0.0	0.0	0.0	0.0	0.0	0.0	0.0	0.0	0.0	0.0	0.0	0.0	0.0	0.0	0.0
6	0.0	0.0	0.0	0.0	0.0	0.0	0.0	0.0	0.0	0.0	0.0	0.0	0.0	0.0	0.0	0.0	0.0	0.0	0.0	0.0	0.0	0.0	0.0	0.0	0.0	0.0	0.0	0.0	0.0	0.0	0.0	0.0	0.0	0.0	0.0	0.0	0.0	0.0	0.0	0.0	0.0	0.0	0.0	0.0	0.0	0.0	0.0	0.0	0.0
7	0.0	0.0	0.0	0.0	0.0	0.0	0.0	0.0	0.0	0.0	0.0	0.0	0.0	0.0	0.0	0.0	0.0	0.0	0.0	0.0	0.0	0.0	0.0	0.0	0.0	0.0	0.0	0.0	0.0	0.0	0.0	0.0	0.0	0.0	0.0	0.0	0.0	0.0	0.0	0.0	0.0	0.0	0.0	0.0	0.0	0.0	0.0	0.0	0.0
8	0.0	0.0	0.0	0.0	0.0	0.0	0.0	0.0	0.0	0.0	0.0	0.0	0.0	0.0	0.0	0.0	0.0	0.0	0.0	0.0	0.0	0.0	0.0	0.0	0.0	0.0	0.0	0.0	0.0	0.0	0.0	0.0	0.0	0.0	0.0	0.0	0.0	0.0	0.0	0.0	0.0	0.0	0.0	0.0	6.475310583078201	0.0	0.0	0.0	0.0
9	0.0	0.0	0.0	0.0	0.0	0.0	0.0	0.0	0.0	0.0	0.0	0.0	0.0	0.0	0.0	0.0	0.0	0.0	0.0	0.0	0.0	0.0	0.0	0.0	0.0	0.0	0.0	0.0	0.0	0.0	0.0	0.0	0.0	0.0	0.0	0.0	0.0	0.0	0.0	0.0	0.0	0.0	0.0	0.0	0.0	0.0	6.475029893765305	0.0	0.0
10	0.0	0.0	0.0	0.0	0.0	0.0	0.0	0.0	0.0	0.0	0.0	0.0	0.0	0.0	0.0	0.0	0.0	0.0	0.0	0.0	0.0	0.0	0.0	0.0	0.0	0.0	0.0	0.0	0.0	0.0	0.0	0.0	0.0	0.0	0.0	0.0	0.0	0.0	5.993211861388945	0.0	0.0	0.0	0.0	0.0	0.0	6.475310583078201	0.0	6.475029893765305	6.475310583078201
11	0.0	0.0	0.0	0.0	0.0	0.0	0.0	0.0	0.0	0.0	0.0	0.0	0.0	0.0	0.0	0.0	0.0	0.0	0.0	0.0	0.0	0.0	0.0	0.0	0.0	0.0	0.0	0.0	0.0	0.0	0.0	0.0	0.0	0.0	0.0	0.0	0.0	0.0	6.475310583078201	6.475310583078201	0.0	5.993211861388945	0.0	0.0	6.475029893765305	0.0	0.0	6.475029893765305	0.0
12	0.0	0.0	0.0	0.0	0.0	0.0	0.0	0.0	0.0	0.0	0.0	0.0	0.0	0.0	0.0	0.0	0.0	0.0	0.0	0.0	0.0	0.0	0.0	0.0	0.0	0.0	0.0	0.0	0.0	0.0	0.0	0.0	0.0	0.0	6.475029893765305	6.475029893765305	6.478182541271233	5.511113139699688	5.511113139699688	0.0	6.475310583078201	5.711108611863942	5.71140907104628	5.7112021875551235	5.993155198311998	6.475310583078201	6.475310583078201	0.0	5.993832696567036
13	0.0	0.0	0.0	0.0	0.0	0.0	0.0	0.0	0.0	0.0	0.0	0.0	0.0	0.0	0.0	0.0	0.0	0.0	0.0	0.0	0.0	0.0	0.0	0.0	0.0	0.0	0.0	0.0	0.0	0.0	0.0	0.0	0.0	0.0	6.475310583078201	0.0	5.993211861388945	5.993211861388945	0.0	5.511051823614093	0.0	5.99338178825373	6.475310583078201	5.711315467518654	5.993071502572887	5.511113139699688	5.356104117283595	5.229310349357021	5.993522209706885
14	0.0	0.0	0.0	0.0	0.0	0.0	0.0	0.0	0.0	0.0	0.0	0.0	0.0	0.0	0.0	0.0	0.0	0.0	0.0	0.0	0.0	0.0	0.0	0.0	0.0	0.0	0.0	0.0	0.0	0.0	0.0	6.475310583078201	0.0	0.0	0.0	0.0	0.0	5.229056676446563	5.7112021875551235	5.511051823614093	5.993211861388945	6.475310583078201	5.356160284253566	5.993832696567036	5.12186176306408	5.356081445237889	5.121872173904578	5.029007634979495	4.807882190183591
15	0.0	0.0	0.0	0.0	0.0	0.0	0.0	0.0	0.0	0.0	0.0	0.0	0.0	0.0	0.0	0.0	0.0	0.0	0.0	0.0	0.0	0.0	0.0	0.0	0.0	0.0	0.0	0.0	0.0	0.0	0.0	0.0	0.0	0.0	0.0	0.0	5.511042956751043	5.711108611863942	5.511113139699688	5.230059468209207	5.121808155320114	5.355912016678632	5.1220656887650104	4.873960070255116	4.947273415154996	4.873922341363452	5.029169574859353	4.947175320016006	4.807543611488958
16	0.0	0.0	0.0	0.0	0.0	0.0	0.0	0.0	0.0	0.0	0.0	0.0	0.0	0.0	0.0	0.0	0.0	0.0	0.0	0.0	0.0	0.0	0.0	0.0	0.0	0.0	0.0	0.0	0.0	0.0	6.475310583078201	0.0	0.0	6.475310583078201	0.0	0.0	5.511214951611029	4.947787414537194	5.511051823614093	5.029091992108345	4.807523021961762	5.229188728981809	4.639829628847373	5.029212062160896	4.6399469089689145	4.4275079035922555	4.358005614610095	4.325581558058106	4.133447563452467
17	0.0	0.0	0.0	0.0	0.0	0.0	0.0	0.0	0.0	0.0	0.0	0.0	0.0	0.0	0.0	0.0	0.0	0.0	0.0	0.0	0.0	0.0	0.0	0.0	0.0	0.0	0.0	0.0	0.0	0.0	0.0	0.0	0.0	6.475310583078201	6.47597258915413	0.0	5.356617920378184	5.22953448120848	5.35655348221221	5.229581302783	4.46496781808184	4.427404173485209	4.807553914667567	4.6399469089689145	4.022746097766753	4.391979837759498	4.087132978179826	4.064964398806428	3.8758939213406314
18	0.0	0.0	0.0	0.0	0.0	0.0	0.0	0.0	0.0	0.0	0.0	0.0	0.0	0.0	0.0	0.0	0.0	0.0	0.0	0.0	0.0	0.0	0.0	0.0	0.0	0.0	0.0	0.0	0.0	0.0	0.0	6.475310583078201	6.475310583078201	0.0	0.0	5.993211861388945	5.122297918224316	5.993087222483247	4.947454661416371	4.747301006196334	4.294502406995541	4.465175481630441	4.109864477026793	4.02272808551875	4.04350301332682	3.8126747783536215	3.605006685809568	3.4913585063560295	3.3774612273926237
19	0.0	0.0	0.0	0.0	0.0	0.0	0.0	0.0	0.0	0.0	0.0	0.0	0.0	0.0	0.0	0.0	0.0	0.0	0.0	0.0	0.0	0.0	0.0	0.0	0.0	6.478182541271233	0.0	0.0	6.478182541271233	6.478182541271233	6.478182541271233	5.714074145748155	5.994646358119569	6.478182541271233	0.0	0.0	6.478182541271233	5.511759762917752	5.357191946624864	4.6398369073945265	4.5476325748595485	4.1580721880530405	3.9272572923857116	3.9830845215078985	3.593870009308311	3.5204483484412337	3.3380807859172417	3.330512248055476	3.145772428050616
20	0.0	0.0	0.0	0.0	0.0	0.0	0.0	0.0	0.0	0.0	0.0	0.0	0.0	0.0	0.0	0.0	0.0	0.0	0.0	0.0	0.0	0.0	0.0	0.0	0.0	6.475717920174789	6.478182541271233	6.475717920174789	5.996083819581976	5.994850417343105	6.478182541271233	5.51398509789272	6.478182541271233	5.357633768131333	5.996083819581976	5.229912454541507	5.229650085249416	5.23011010295645	4.947633013250417	4.5052819716137495	3.964856514555676	4.023014587782573	3.688350910425505	3.5615749553712424	3.4542667612821654	3.279434191405907	3.2190008005344466	3.1118132489692303	2.8408949640374286
21	0.0	0.0	0.0	0.0	0.0	0.0	0.0	0.0	0.0	0.0	0.0	0.0	0.0	0.0	0.0	0.0	0.0	0.0	0.0	0.0	0.0	0.0	0.0	0.0	0.0	0.0	6.478182541271233	0.0	6.478182541271233	5.994850417343105	5.51398509789272	5.357206635967771	5.031516767158417	5.714074145748155	5.994977965785145	5.3577505180545355	5.5132460761133135	5.029835884790884	4.505721258883197	4.1586234419528925	3.9837870285193078	3.8279614181503017	3.7143585085282997	3.481893854708836	3.187554290737222	3.1117318215513374	2.8521838367164425	2.7938903823020893	2.6665501390991433
22	0.0	0.0	0.0	0.0	0.0	0.0	0.0	0.0	0.0	0.0	0.0	0.0	0.0	0.0	0.0	0.0	0.0	0.0	0.0	0.0	0.0	0.0	0.0	0.0	6.478182541271233	0.0	0.0	6.475717920174789	5.993619198485533	6.478182541271233	5.123702986243293	5.358783974871663	4.948815076231471	5.5132460761133135	5.123489672823897	4.875798521229553	4.948215853277729	4.692076632956889	4.641270103910102	4.087730357668798	3.7016766899701703	3.701522573570371	3.520560381087724	3.175479862747568	3.023712308414716	2.8297559215943022	2.7115611520252325	2.597246942995453	2.4969062266212476
23	0.0	0.0	0.0	0.0	0.0	0.0	0.0	0.0	0.0	0.0	0.0	0.0	0.0	0.0	0.0	0.0	0.0	0.0	0.0	0.0	0.0	0.0	0.0	6.478182541271233	0.0	0.0	5.511520476796276	6.475717920174789	5.996083819581976	6.478182541271233	5.123702986243293	4.8754773587607705	5.3581926946420655	5.029789749705401	5.512507838743302	4.949034783633014	5.031126056222584	4.641542219855513	4.158756942400915	3.8771329507888495	3.8132104562817664	3.445674798078516	3.3232518901945522	3.0238429297394016	2.793817368746472	2.7698020664196066	2.508372890523584	2.31877613984386	2.234079118771691
24	0.0	0.0	0.0	0.0	0.0	0.0	0.0	0.0	0.0	0.0	0.0	0.0	0.0	0.0	0.0	0.0	0.0	0.0	0.0	0.0	0.0	0.0	0.0	0.0	0.0	0.0	6.478182541271233	6.475717920174789	5.713251634608746	5.230742021820028	4.949143239085668	4.693029153580886	4.949171597911418	4.748685813679224	4.948295856801126	4.7491854332986545	4.466417919683741	4.69293620409994	4.237884292315378	3.928557967918493	3.6170436946764535	3.3618407866867153	3.258944601636198	3.018877291595388	2.699226817077227	2.411178672593022	2.3402873789218526	2.0969766768034934	2.0169776435384317
25	0.0	0.0	0.0	0.0	0.0	0.0	0.0	0.0	0.0	0.0	0.0	0.0	0.0	0.0	0.0	0.0	0.0	0.0	0.0	0.0	0.0	6.475717920174789	0.0	6.475717920174789	5.994850417343105	0.0	6.475717920174789	0.0	4.948048068451444	5.357304154438291	5.030652973964592	5.031269401677486	4.749259727843665	4.593673162257058	4.749041857431065	4.748795725139775	4.593761113867236	4.066265624707153	4.159639016627052	3.6896468450000133	3.6765528719584135	3.491983465033614	3.1637154177805784	2.919956464273214	2.541610858973137	2.347614312721357	2.1657471072176047	1.9620751100607952	1.820004676952808
26	0.0	0.0	0.0	0.0	0.0	0.0	0.0	0.0	0.0	0.0	0.0	0.0	0.0	0.0	0.0	0.0	0.0	0.0	0.0	0.0	0.0	6.475717920174789	0.0	6.475717920174789	6.475717920174789	0.0	5.356811579807262	5.513368123366742	5.512135813785637	4.748437945573039	5.0303449648603245	5.123702986243291	4.749075460241141	4.46716859577446	4.507162586885041	4.238186204599629	4.211122512911407	4.32723688102079	4.023992624725137	3.844644151263769	3.4920581204264125	3.316212980872827	2.981557335824663	2.6636319152123114	2.510675118648995	2.2860366716662344	2.0204750955250383	1.8437612479939376	1.6121098876880189
27	0.0	0.0	0.0	0.0	0.0	0.0	0.0	0.0	0.0	0.0	0.0	0.0	0.0	0.0	0.0	0.0	0.0	0.0	0.0	0.0	0.0	0.0	0.0	5.993619198485533	5.711609524651712	5.512135813785637	5.35631935377522	5.511520476796276	4.808825574746487	5.0297293555521065	4.641076198818851	4.748848715337889	4.69363574909436	4.506207434968086	4.35949959230806	4.266864054099308	4.26639684694034	4.210676540429587	4.0885003963239885	3.844685343227782	3.521263993561955	3.1697384243638447	2.972227447144713	2.6212620759149012	2.383356581127623	2.1203385524664955	1.8755714176306655	1.6791774531180637	1.48292032541633
28	0.0	0.0	0.0	0.0	0.0	0.0	0.0	0.0	0.0	0.0	0.0	0.0	0.0	0.0	0.0	0.0	0.0	0.0	0.0	0.0	0.0	0.0	0.0	5.994850417343105	5.993619198485533	5.511520476796276	5.230742021820028	4.948048068451444	4.874712858118006	4.875205432749034	4.692687560290118	4.5484002306731135	4.50675106668244	4.809273615053545	4.2110320050517505	4.211051716409845	4.004047962468601	4.066198858066798	3.876819541575841	3.501782530784102	3.411223581577493	3.0437429084365006	2.8042771571010925	2.589144613294637	2.2642085029105528	1.9681873166972887	1.7572678651449416	1.5875630487474885	1.3645696346505756
29	0.0	0.0	0.0	0.0	0.0	0.0	0.0	0.0	0.0	0.0	0.0	0.0	0.0	0.0	0.0	0.0	0.0	0.0	0.0	0.0	0.0	0.0	0.0	0.0	5.711415826331944	5.35631935377522	5.0298916847260635	5.229317104642687	4.8083778228717975	4.808154054980587	4.506461020870892	4.393722920318732	4.266720895463571	4.266511257353008	4.359599426837603	4.159060090399112	3.9286431381159725	3.8933659720551774	3.844219506161956	3.5017103747605884	3.346221690524026	3.0094793241278013	2.8221826894504427	2.4697968709904496	2.2168743351966564	1.9098869301686983	1.6904716394153625	1.4142319796065652	1.238000974580761
30	0.0	0.0	0.0	0.0	0.0	0.0	0.0	0.0	0.0	0.0	0.0	0.0	0.0	0.0	0.0	0.0	0.0	0.0	0.0	0.0	0.0	0.0	0.0	5.993619198485533	0.0	6.475717920174789	6.475717920174789	5.356203128310231	5.711415826331944	4.873930104831466	4.691517169096871	4.874284735552434	4.3918201024767765	4.210203539534843	4.158702271786462	4.066060238701915	3.8934970025269933	3.8444710669016264	3.5945582607480477	3.4458745455963986	3.3233162536030663	3.0139848803139713	2.7113367219631157	2.5081087295089612	2.1914276763562923	1.8643400124825278	1.5888019103185251	1.3503847410933125	1.140280658383149
31	0.0	0.0	0.0	0.0	0.0	0.0	0.0	0.0	0.0	0.0	0.0	0.0	0.0	0.0	0.0	0.0	0.0	0.0	0.0	0.0	6.475717920174789	0.0	0.0	5.993328671231035	5.711258814254103	5.511229949541779	5.711609524651712	5.029276476310201	5.122062372581391	5.029131227852522	4.74701843154503	4.264886771458356	4.639823466477125	4.427405746923906	4.064756674511152	4.002547480778611	3.740669733241074	3.7545235521773628	3.6280578747452075	3.338072645262853	3.073961734451925	2.8634549192062857	2.7206618075959175	2.4763385656973758	2.0677734407947237	1.8515580489553263	1.553196347665439	1.2922581360732486	1.020422034831777
32	0.0	0.0	0.0	0.0	0.0	0.0	0.0	0.0	0.0	0.0	0.0	0.0	0.0	0.0	0.0	0.0	0.0	0.0	0.0	0.0	0.0	0.0	0.0	0.0	0.0	5.711222181940917	5.029203848289761	5.511112203552635	5.029276476310201	4.807729047443496	4.5470825549549865	4.5918382682350956	4.504629924257646	4.264798614732136	4.157680444563287	4.086915140957405	3.8121987675451767	3.520384184629029	3.454201255909132	3.199647647388891	3.095189250282558	2.915592755295886	2.5635457241091335	2.2976040973715635	2.088995687330288	1.742381011330195	1.5226830222539918	1.2311773108551285	0.9677989275320091
33	0.0	0.0	0.0	0.0	0.0	0.0	0.0	0.0	0.0	0.0	0.0	0.0	0.0	0.0	0.0	0.0	0.0	0.0	6.4746663190641645	0.0	6.4746663190641645	6.4746663190641645	0.0	0.0	5.511229949541779	6.475136986971684	5.511520476796276	5.511229949541779	4.946904503123594	4.947255089511149	4.427503250560068	4.1577819368764715	4.294423628583909	4.022453184540277	4.043315625083961	4.043308406787778	3.6755292143626312	3.5303884280654	3.3611410571589126	3.1397056586625696	2.9239033362540128	2.8331012379377696	2.548571171835395	2.3677925892175744	2.054253567923546	1.772237643343407	1.4722433898827822	1.1934071979698895	0.940244293702373
34	0.0	0.0	0.0	0.0	0.0	0.0	0.0	0.0	0.0	0.0	0.0	0.0	0.0	0.0	0.0	0.0	0.0	0.0	0.0	0.0	0.0	0.0	0.0	5.993038265282426	6.475136986971684	5.993328671231035	6.475136986971684	5.511375197999458	5.2292202757079576	4.807517804002002	4.50479428514222	4.357782769367178	4.209128094084546	4.236335451468527	3.8756774187799183	3.8755906566921667	3.5302823800046776	3.436078365290371	3.1630801537516517	3.009064108303676	2.811208988778222	2.7237075904543384	2.4270587691239647	2.2274460168091985	1.962683535648075	1.68742984469718	1.4727164046521968	1.223058518418347	0.9130217668868945
35	0.0	0.0	0.0	0.0	0.0	0.0	0.0	0.0	0.0	0.0	0.0	0.0	0.0	0.0	0.0	0.0	0.0	0.0	0.0	0.0	6.475136986971684	6.475136986971684	6.475136986971684	0.0	6.4746663190641645	5.993038265282426	5.711222181940917	5.121896397830369	5.121829122489011	4.807517804002002	4.294549893494258	4.5916980380081185	4.209329070202509	3.9826702039356046	4.086652812425587	3.71375171070008	3.491249245867141	3.4102308818297433	3.1338425932783216	2.949624730323787	2.7396985566570735	2.531498335741214	2.386893708510724	2.1213071749640684	1.9038098308954683	1.6683918431606926	1.455601718604703	1.2150082370461726	0.9221478156710314
36	0.0	0.0	0.0	0.0	0.0	0.0	0.0	0.0	0.0	0.0	0.0	0.0	0.0	0.0	0.0	0.0	0.0	0.0	0.0	0.0	0.0	0.0	0.0	0.0	0.0	5.355738420572115	5.3556662315715755	5.029013481863377	4.8076134262519545	4.504856161268082	4.639756188641234	4.133273475391114	4.0867009791346245	4.086750087057494	3.8922622790617214	3.7681924094024457	3.481463402002325	3.286217722275493	3.0136355048434402	2.9627947977285554	2.7141818802605777	2.431037108791815	2.270493328671034	2.024518790221277	1.8316952978091945	1.6162245220541398	1.3902526551831351	1.2080812686646767	0.9234896034523667
37	0.0	0.0	0.0	0.0	0.0	0.0	0.0	0.0	0.0	0.0	0.0	0.0	0.0	0.0	0.0	0.0	0.0	0.0	6.4746663190641645	0.0	0.0	5.992567597374906	6.475136986971684	6.4746663190641645	5.3555501151865705	5.711065213566753	5.028781970994187	4.80750781406811	4.639605957759951	4.873603603446014	4.807049873064342	4.264691625899207	4.08648585634716	3.9270858841115603	3.7269822864056814	3.6630975572500497	3.500483100343906	3.3687841913301653	3.018261434183532	2.8364505596866816	2.5783369871123143	2.3885699298169905	2.2507954606142504	1.999404433276689	1.7290489741343689	1.5896340649412006	1.3245593519126344	1.1331281003462315	0.9486003854916434
38	0.0	0.0	0.0	0.0	0.0	0.0	0.0	0.0	0.0	0.0	0.0	0.0	0.0	0.0	0.0	0.0	0.0	0.0	0.0	0.0	0.0	6.4746663190641645	6.475136986971684	5.993038265282426	0.0	5.710871666753798	5.12164750994361	4.873661671922347	5.121580258670832	4.807369401317006	4.504568068254484	4.264663703935565	4.264759892788664	4.133024437908796	3.7824968235267797	3.5609595707199158	3.337472084727651	3.2312150383195317	3.073320661882892	2.7622645874494203	2.550566732879505	2.2785039354178402	2.131697829383073	1.9113532277228606	1.7327843279194952	1.5139498961796236	1.3270682523453856	1.1181406994758647	0.9726074948291443
39	0.0	0.0	0.0	0.0	0.0	0.0	0.0	0.0	0.0	0.0	0.0	0.0	0.0	0.0	0.0	0.0	0.0	0.0	6.474460923223393	0.0	0.0	6.4746663190641645	0.0	6.475136986971684	5.992802891515321	5.2287729450645415	5.0290586149969005	4.691131963280798	4.873535971001589	4.946787680253973	4.639481536981574	4.946790739536095	4.391471064712473	3.944969251180298	3.9091518831084513	3.462660120592805	3.4356346043740813	3.122003078720048	2.8705575189744725	2.7757346399419194	2.469142402594906	2.1776914788971493	2.065965307551551	1.8546078001995592	1.6401944405172473	1.4326931482143457	1.2922204003421158	1.0801555283959412	0.9484798749280885
40	0.0	0.0	0.0	0.0	0.0	0.0	0.0	0.0	0.0	0.0	0.0	0.0	0.0	0.0	0.0	0.0	0.0	0.0	0.0	0.0	0.0	0.0	6.475136986971684	6.4746663190641645	0.0	5.229026658270039	5.510704169826065	5.028999745656707	5.355603155240203	4.946832196198233	4.591392911198071	4.546595867195114	4.294052823413837	4.391222528174103	3.9090992161003837	3.5399874273489202	3.418180797492816	3.078500392138382	2.886342050664974	2.6370598182042317	2.3578465000692446	2.225445053965822	2.002547237049886	1.7441178988853516	1.5531776201903242	1.396957586371388	1.2403816709359083	1.0641815084004134	0.9140334829686636
41	0.0	0.0	0.0	0.0	0.0	0.0	0.0	0.0	0.0	0.0	0.0	0.0	0.0	0.0	0.0	0.0	0.0	0.0	0.0	0.0	0.0	0.0	6.475286609806988	0.0	6.475286609806988	5.228754296692429	5.993038265282426	5.511051757701976	5.35582819041076	5.028726612424757	4.746721082874643	5.0286710205555	4.427023824382459	3.926840100150723	3.842762184259614	3.540016141646374	3.2377462988490886	3.0084327171701273	2.755554938295282	2.6342645381953624	2.3178843135448726	2.1343052569502263	1.9696888984367287	1.7138307552588325	1.4961759641032706	1.334526237133813	1.1935857211333238	1.036450325383735	0.9151522405562003
42	0.0	0.0	0.0	0.0	0.0	0.0	0.0	0.0	0.0	0.0	0.0	0.0	0.0	0.0	0.0	0.0	0.0	0.0	0.0	0.0	0.0	6.474460923223393	6.475286609806988	0.0	6.475286609806988	0.0	5.993187888117731	6.475286609806988	5.5108078596381045	5.510676200610208	4.807197796135458	4.464670286218686	4.324968088124406	4.064337597512139	3.8588467129745667	3.4812222326286677	3.2647519096024618	2.9897187903423394	2.7622798737705927	2.578216861425187	2.32854269265925	2.1479726471549836	1.938258346249428	1.6589724230825227	1.4566515150506736	1.3050497384802013	1.1493882979498955	1.0250207688410877	0.9193389084358281
43	0.0	0.0	0.0	0.0	0.0	0.0	0.0	0.0	0.0	0.0	0.0	0.0	0.0	0.0	0.0	0.0	0.0	0.0	0.0	0.0	0.0	0.0	0.0	6.475286609806988	0.0	5.711178214283912	5.993187888117731	5.711321954690067	5.5108078596381045	4.946884073518685	4.690798864000442	4.807198685598616	4.236220935834451	4.132860777696779	3.7679169358192532	3.4719380154350925	3.2182253397954272	2.9805409820862283	2.7170133801400485	2.4825308693447616	2.273451970581952	2.085795027541693	1.8526700672515815	1.64538172300063	1.4265775821923756	1.297235035916835	1.131473338778132	1.0081264486639436	0.9321746593721643
44	0.0	0.0	0.0	0.0	0.0	0.0	0.0	0.0	0.0	0.0	0.0	0.0	0.0	0.0	0.0	0.0	0.0	0.0	0.0	6.474460923223393	0.0	0.0	0.0	0.0	0.0	0.0	6.475286609806988	5.711178214283912	5.355722827655136	5.228804154806669	4.690863877270619	5.028471830505152	4.357194107714765	4.0429366685539225	3.858857864631426	3.490643787105204	3.2857958605863735	2.971492691427185	2.7361347375771587	2.4893366586771717	2.270187473573778	2.0946998066344267	1.8682094245331027	1.6314238957455856	1.4612376753768292	1.3116040433195804	1.1174661760166544	1.0260494917993488	0.9228076633794369
45	0.0	0.0	0.0	0.0	0.0	0.0	0.0	0.0	0.0	0.0	0.0	0.0	0.0	0.0	0.0	0.0	0.0	0.0	0.0	0.0	0.0	6.475286609806988	0.0	5.992774922299464	0.0	6.474460923223393	0.0	6.474460923223393	5.510676200610208	5.355227415742215	4.746774257346459	4.4270173789246705	4.109349881681991	4.157190894812102	3.604307615900622	3.426993432485063	3.2378333885921546	2.9109476929238505	2.755790052135095	2.512270638500343	2.2459180807095858	2.005857368987885	1.8700592613468863	1.6373504165890798	1.4880087695556683	1.2883070174636528	1.1237589746492573	1.033769409989731	0.9501533019228527
46	0.0	0.0	0.0	0.0	0.0	0.0	0.0	0.0	0.0	0.0	0.0	0.0	0.0	0.0	0.0	0.0	0.0	0.0	0.0	0.0	0.0	0.0	0.0	0.0	6.474460923223393	0.0	6.474460923223393	0.0	6.475286609806988	4.946610982983691	5.228804154806669	4.80727198509469	4.357400611700944	3.9267003986659934	3.7968784315732207	3.384925753506112	3.4446713823989588	3.1334446071005577	2.75573426762532	2.538454439664694	2.3541865520861447	2.0972904413790103	1.8974847259545604	1.661662033930504	1.5153070001313034	1.3191096809432525	1.2115097003415118	1.1037178539626384	0.9778211149444718
47	0.0	0.0	0.0	0.0	0.0	0.0	0.0	0.0	0.0	0.0	0.0	0.0	0.0	0.0	0.0	0.0	6.473819085181816	6.474460923223393	6.473819085181816	0.0	0.0	0.0	6.474460923223393	5.992362201534137	0.0	0.0	6.474460923223393	5.228528925974203	5.510469809614104	4.873458929450003	4.873147004877861	4.546135274304776	4.63918747600003	4.294083151647271	3.858704897387336	3.550377120546709	3.300213479191164	3.0426978054884057	2.7931436957703526	2.6151412002129697	2.42452751733911	2.130184933162966	1.9685122259055814	1.717459497927401	1.5288091427359576	1.4158454412025807	1.2657313392280636	1.1108288718537733	1.045256016261535
48	0.0	0.0	0.0	0.0	0.0	0.0	0.0	0.0	0.0	0.0	0.0	0.0	0.0	0.0	0.0	6.474460923223393	0.0	0.0	0.0	6.474460923223393	0.0	5.9917203634925595	0.0	6.473819085181816	5.9920412084760795	0.0	5.510515590296807	6.475286609806988	5.510102964797992	5.028520063242739	4.873477248971112	5.028577478920949	4.639469969393719	4.042786646437966	3.8587272383926527	3.6628561777613755	3.3074536327812702	3.116538034668856	2.958017789673956	2.6953367681253764	2.3962179667334698	2.2010346797978477	2.0345742836298943	1.826891682287744	1.638000005112708	1.4428977325600028	1.327966960387951	1.2143897030636066	1.1074888789730948
49	0.0	0.0	0.0	0.0	0.0	0.0	0.0	0.0	0.0	0.0	0.0	0.0	0.0	0.0	0.0	5.9917203634925595	6.473819085181816	0.0	5.9917203634925595	5.9920412084760795	6.473819085181816	0.0	0.0	5.9920412084760795	5.9920412084760795	5.709924569868441	5.992362201534137	5.228284317078575	6.475286609806988	4.9464478793209885	4.873348739114766	5.3555556944062985	4.464415364698876	4.235939210027871	4.1571556585656015	3.5822732195332825	3.231240055136577	3.1566227360736776	2.97144647271266	2.7524135848271976	2.6289521958012227	2.290308270011946	2.039503215915968	1.900503398952511	1.6644394368775335	1.5554013723504956	1.4494425071649286	1.3254419979195151	1.2432539537324208
50	0.0	0.0	0.0	0.0	0.0	0.0	0.0	0.0	0.0	0.0	0.0	0.0	0.0	6.473819085181816	6.473819085181816	5.9920412084760795	5.9917203634925595	6.473819085181816	0.0	6.473819085181816	6.473819085181816	6.474460923223393	6.473819085181816	6.473819085181816	6.474460923223393	5.51026347984488	5.992774922299464	5.7101385158688025	5.3552640378740985	5.228559449113307	5.028577478920949	5.12130067554919	4.639332976660462	4.064351327110867	4.086540029679615	3.6155445913373456	3.5002023663184283	3.2718397985530427	3.068201732213138	2.769201371355615	2.5507297378574987	2.4044533587758488	2.149544475226078	1.9415658774200737	1.782431555416983	1.6679843974548967	1.586796348998138	1.4637757337373318	1.3656203177619726
51	0.0	0.0	0.0	0.0	0.0	0.0	0.0	0.0	0.0	0.0	0.0	0.0	0.0	0.0	5.9917203634925595	5.9917203634925595	0.0	0.0	5.709710689658738	5.709710689658738	0.0	5.709710689658738	6.473819085181816	0.0	5.9920412084760795	5.510148721339771	5.354713776097977	5.227932812953004	5.51026347984488	5.9920412084760795	5.120973125364225	5.228452387932627	4.503954156467733	4.132614331866568	4.086342550547522	3.797122018089285	3.687608518025963	3.401521164201497	3.047783655689789	2.8075361934895215	2.660081383399261	2.458516854731464	2.2524524523838942	2.002792080521815	1.933440508540524	1.8117124918091823	1.6701951131860038	1.5830781358401294	1.5310612186396066
52	0.0	0.0	0.0	0.0	0.0	0.0	0.0	0.0	0.0	0.0	0.0	0.0	0.0	0.0	5.709710689658738	5.709710689658738	0.0	0.0	6.473819085181816	0.0	5.9917203634925595	5.709710689658738	5.709710689658738	5.509621641803303	5.9920412084760795	5.9917203634925595	5.51026347984488	5.710413551173865	5.354970548505008	5.510882652869537	5.509782045794285	5.510355017063095	4.7461196521567	4.324846518176901	4.133254520132359	3.944883210700016	3.5823451369736783	3.3688621433740082	3.1626906905585552	2.962667277894639	2.742753955300833	2.5171036809679106	2.325306925895006	2.233553691476723	2.079929480898421	1.9105934615679048	1.8041236133666438	1.7938150566621132	1.6699151153054603
53	0.0	0.0	0.0	0.0	0.0	0.0	0.0	0.0	0.0	0.0	0.0	6.473819085181816	0.0	5.9917203634925595	0.0	5.709710689658738	5.354420518782247	5.709710689658738	5.9917203634925595	6.473819085181816	6.473819085181816	5.9917203634925595	5.9917203634925595	5.709710689658738	5.509621641803303	5.9917203634925595	6.473819085181816	5.9917203634925595	5.510309246948092	6.474460923223393	5.710413551173865	5.354842150452097	5.028896012269323	4.873319169096511	4.391310194296942	4.157426923798438	3.5505246259401226	3.51994580948648	3.4099049677378814	3.0380043153587066	2.7659264008057156	2.6659114338129952	2.4805817560830135	2.250978745984052	2.1680026881499805	2.101466205544114	2.0491950065929836	1.9947858824994973	1.8994376096477423
54	0.0	0.0	0.0	0.0	0.0	0.0	0.0	0.0	0.0	0.0	0.0	0.0	6.473819085181816	6.473819085181816	5.354420518782247	0.0	5.354420518782247	5.709710689658738	5.227611967969484	5.9917203634925595	6.473819085181816	5.509988232772043	6.473819085181816	5.354420518782247	5.354420518782247	5.709710689658738	5.9917203634925595	0.0	5.9917203634925595	0.0	5.710199520567505	5.3558909151803	6.473819085181816	4.691249942128797	4.426979563692052	4.109171828424653	3.638908222231604	3.490644413186367	3.3528673692300726	3.084000585469169	2.9362673897920337	2.803830675242511	2.680656216231663	2.512357523486927	2.379003246395038	2.3926464194125123	2.311139923553491	2.204365956006883	2.1196009600087007
55	0.0	0.0	0.0	0.0	0.0	0.0	0.0	0.0	0.0	0.0	0.0	0.0	5.9917203634925595	5.9917203634925595	5.354420518782247	5.709710689658738	5.709710689658738	5.227611967969484	5.509621641803303	5.354420518782247	5.227611967969484	5.354420518782247	5.709710689658738	5.709710689658738	5.354420518782247	5.509621641803303	0.0	6.474485440158174	5.509988232772043	5.992453738752349	6.473819085181816	5.9931720076103385	5.120585991728042	4.639061573575367	4.427050667948748	4.293662715448418	3.7400025286046463	3.7264270558313304	3.509955781811828	3.2245138618762916	3.083912046712405	3.042735288402181	2.8706911911892896	2.68043892924829	2.5886978526581212	2.5681766024865227	2.528829325325931	2.484818095300468	2.5052462734431358
56	0.0	0.0	0.0	0.0	0.0	0.0	0.0	0.0	0.0	0.0	0.0	6.473819085181816	5.9917203634925595	5.709710689658738	5.9917203634925595	5.709710689658738	5.354420518782247	5.120396865929802	5.027522920114047	5.709710689658738	5.509621641803303	5.354420518782247	5.22785634047845	5.354548839015454	0.0	0.0	0.0	0.0	5.992453738752349	5.710154855367474	5.509988232772043	5.510739652239987	5.027689449016606	4.7462720106019045	4.293693183090472	4.264245661083573	3.9263759039541397	3.7676802350144567	3.603849196991105	3.4096235553999494	3.144628274987291	3.217997715468661	3.062843681750867	2.980432085896973	2.8550754269098078	2.9025118546485733	2.855065303955677	2.789542823976755	2.821706340544878
57	0.0	0.0	0.0	0.0	0.0	0.0	0.0	0.0	0.0	0.0	6.473819085181816	6.473819085181816	6.473819085181816	0.0	5.709710689658738	5.709710689658738	5.709710689658738	5.709710689658738	5.709710689658738	5.509621641803303	5.709710689658738	5.709710689658738	5.227611967969484	5.354420518782247	0.0	6.473819085181816	0.0	6.473819085181816	6.473819085181816	6.473819085181816	5.71045583023232	5.354553738714378	5.12090652353578	4.638629062788299	5.354867507323608	4.426376178361018	4.021798712754183	3.908646434588855	3.5817990455633155	3.8749347972149013	3.549924916500228	3.3926213786208046	3.230895230562026	3.2645617764139385	3.1052525235371076	3.1622434671034463	3.1218545471881085	3.139014623530287	3.1868561131148048
58	0.0	0.0	0.0	0.0	0.0	0.0	0.0	0.0	0.0	0.0	0.0	6.473819085181816	0.0	5.9917203634925595	5.509621641803303	5.9917203634925595	0.0	5.709710689658738	5.227611967969484	6.473819085181816	5.509621641803303	5.509621641803303	5.9917203634925595	5.9917203634925595	5.709710689658738	5.9917203634925595	5.709710689658738	0.0	6.473819085181816	6.473819085181816	5.354553738714378	5.120587187930781	5.354867507323608	4.5037426751753245	4.638807801846523	4.8727851271573215	4.390731544639507	4.108521237085231	4.235525019909657	3.699942315507293	3.5603660390884717	3.5396110230478715	3.4441584003620913	3.8268369875415256	3.539662763447063	3.5500025192698943	3.4999321594201454	3.4904435952041655	3.490580854777956
59	0.0	0.0	0.0	0.0	0.0	0.0	0.0	0.0	0.0	0.0	0.0	0.0	0.0	0.0	6.473819085181816	5.9917203634925595	5.709710689658738	5.709710689658738	5.354420518782247	0.0	5.709710689658738	5.354420518782247	6.473819085181816	5.709710689658738	6.473819085181816	6.473819085181816	6.473819085181816	0.0	5.709710689658738	5.709710689658738	6.473819085181816	5.354420518782247	5.227717899783796	5.027689449016606	4.806394911271891	4.806331560223713	4.263836951805027	4.390681828427153	4.503571973751269	4.021663875790516	3.8914161608356	3.6871846803673223	3.944303597538498	4.063900872720653	3.826859230311849	3.9263740176983233	3.842486401143978	3.7000633862921783	3.9631700164656807
60	0.0	0.0	0.0	0.0	0.0	0.0	0.0	0.0	0.0	0.0	0.0	0.0	0.0	0.0	5.9917203634925595	5.9917203634925595	0.0	5.227611967969484	0.0	5.709710689658738	5.227611967969484	5.709710689658738	5.9917203634925595	5.9917203634925595	6.473819085181816	6.473819085181816	6.473819085181816	5.9917203634925595	6.473819085181816	6.473819085181816	0.0	5.120396865929802	5.709932737057123	4.806334333551362	5.992386718468918	4.7458412593199615	4.590665399203216	4.745843801638813	4.5457970376801455	4.3243512249691936	4.001454288045084	4.293469845661425	3.926238913845323	4.042521480668295	4.132409879103243	4.132419993294187	4.063983247279449	4.208391851686997	4.504068035061641
61	0.0	0.0	0.0	0.0	0.0	0.0	0.0	0.0	0.0	0.0	0.0	0.0	0.0	0.0	0.0	0.0	5.9917203634925595	5.709710689658738	5.709710689658738	5.354420518782247	5.354420518782247	5.227611967969484	6.473819085181816	6.473819085181816	5.9917203634925595	5.709710689658738	0.0	6.473819085181816	5.509621641803303	5.709710689658738	6.473819085181816	5.027522920114047	5.227722982807508	6.474485440158174	4.806334333551362	5.227945065656215	5.027606179581317	4.5457118369151335	4.545630459379225	4.545921997592629	4.426349701348132	4.3568220386501775	4.356761466980281	4.464163144652543	4.464168231724006	4.426523503403418	4.2083977212967785	4.54608101514942	4.690568337638663
62	0.0	0.0	0.0	0.0	0.0	0.0	0.0	0.0	0.0	0.0	0.0	0.0	0.0	0.0	0.0	0.0	0.0	5.709710689658738	5.509621641803303	0.0	5.354420518782247	5.509621641803303	5.709710689658738	0.0	5.509621641803303	6.473819085181816	6.473819085181816	5.709710689658738	5.120492020420343	5.509788170705862	5.027606179581317	5.120492020420343	5.9917203634925595	5.509954739490036	5.510121348174929	5.510121348174929	4.545674006733039	4.806455494269006	4.7458463439669565	5.028105945796861	4.690452206182631	4.9462652577186415	4.746010409714632	4.806634500393212	5.22827832294584	4.806689554742055	5.2282681488153155	4.806684005264284	4.806684005264284
63	0.0	0.0	0.0	0.0	0.0	0.0	0.0	0.0	0.0	0.0	0.0	0.0	0.0	0.0	0.0	0.0	0.0	6.473819085181816	0.0	5.9917203634925595	5.9917203634925595	5.227611967969484	6.473819085181816	0.0	6.473819085181816	6.473819085181816	5.9917203634925595	5.354420518782247	5.709710689658738	4.872388403869444	5.710154855367474	5.509621641803303	5.120492020420343	5.509954739490036	0.0	5.710154855367474	5.027772728422297	5.354953551680621	5.354808050894201	4.946117124376075	4.946120515047223	5.028105945796863	4.872854829991363	4.8729214878358516	5.121058860546283	5.028189275090405	5.710366870504574	5.510287996779661	5.355068560430816
64	0.0	0.0	0.0	0.0	0.0	0.0	0.0	0.0	0.0	0.0	0.0	0.0	0.0	0.0	0.0	6.473819085181816	0.0	0.0	6.473819085181816	5.354420518782247	5.9917203634925595	5.9917203634925595	5.709710689658738	0.0	6.473819085181816	0.0	6.473819085181816	6.473819085181816	5.709710689658738	6.473819085181816	5.354420518782247	5.509788170705862	5.509954739490036	5.992386718468918	0.0	5.709932737057123	5.710154855367474	6.474485440158174	5.354820255153781	5.354953551680621	5.228056133678216	5.510280366167816	5.7103770446350985	5.510272735639685	5.22827832294584	5.3550807692624325	5.992371457328941	5.992386718468918	5.355074664819837
65	0.0	0.0	0.0	0.0	0.0	0.0	0.0	0.0	0.0	0.0	0.0	0.0	0.0	0.0	0.0	0.0	0.0	0.0	6.473819085181816	0.0	5.9917203634925595	6.473819085181816	0.0	0.0	0.0	5.9917203634925595	6.473819085181816	5.9917203634925595	5.709710689658738	5.9917203634925595	5.709932737057123	5.710154855367474	6.473819085181816	6.473819085181816	0.0	0.0	6.474485440158174	5.992053461179292	0.0	6.473819085181816	5.992053461179292	5.992386718468918	6.474485440158174	5.710366870504574	0.0	6.474485440158174	0.0	6.474454918213075	0.0
66	0.0	0.0	0.0	0.0	0.0	0.0	0.0	0.0	0.0	0.0	0.0	0.0	0.0	0.0	0.0	0.0	0.0	0.0	0.0	6.473819085181816	5.9917203634925595	5.9917203634925595	6.473819085181816	0.0	0.0	6.473819085181816	6.473819085181816	5.709710689658738	5.709710689658738	6.473819085181816	5.9917203634925595	0.0	0.0	0.0	0.0	0.0	0.0	0.0	6.474485440158174	5.992386718468918	6.474485440158174	5.992386718468918	5.7103770446350985	5.992386718468918	0.0	0.0	0.0	0.0	0.0
67	0.0	0.0	0.0	0.0	0.0	0.0	0.0	0.0	0.0	0.0	0.0	0.0	0.0	0.0	0.0	0.0	0.0	0.0	0.0	0.0	6.473819085181816	5.9917203634925595	0.0	6.473819085181816	0.0	5.9917203634925595	6.473819085181816	5.9917203634925595	6.473819085181816	0.0	0.0	0.0	0.0	5.992386718468918	0.0	0.0	0.0	6.474454918213075	0.0	0.0	0.0	0.0	6.474485440158174	0.0	0.0	0.0	0.0	6.474485440158174	0.0
68	0.0	0.0	0.0	0.0	0.0	0.0	0.0	0.0	0.0	0.0	0.0	0.0	0.0	0.0	0.0	0.0	0.0	0.0	0.0	0.0	6.473819085181816	6.473819085181816	6.473819085181816	6.473819085181816	0.0	0.0	6.473819085181816	0.0	0.0	0.0	0.0	0.0	0.0	0.0	0.0	0.0	0.0	0.0	0.0	0.0	0.0	0.0	6.474485440158174	6.474485440158174	0.0	0.0	0.0	6.474485440158174	0.0
69	0.0	0.0	0.0	0.0	0.0	0.0	0.0	0.0	0.0	0.0	0.0	0.0	0.0	0.0	0.0	0.0	0.0	0.0	0.0	0.0	0.0	6.473819085181816	0.0	0.0	0.0	0.0	0.0	0.0	0.0	0.0	0.0	0.0	0.0	0.0	0.0	0.0	0.0	0.0	0.0	6.474485440158174	0.0	0.0	0.0	0.0	0.0	0.0	0.0	0.0	0.0
70	0.0	0.0	0.0	0.0	0.0	0.0	0.0	0.0	0.0	0.0	0.0	0.0	0.0	0.0	0.0	0.0	0.0	0.0	0.0	0.0	0.0	6.473819085181816	0.0	6.473819085181816	0.0	0.0	0.0	0.0	0.0	0.0	0.0	0.0	0.0	0.0	0.0	0.0	0.0	0.0	0.0	0.0	0.0	0.0	0.0	0.0	0.0	0.0	0.0	0.0	0.0
71	0.0	0.0	0.0	0.0	0.0	0.0	0.0	0.0	0.0	0.0	0.0	0.0	0.0	0.0	0.0	0.0	0.0	0.0	0.0	0.0	0.0	0.0	6.473819085181816	0.0	0.0	0.0	0.0	0.0	0.0	0.0	0.0	0.0	0.0	0.0	0.0	0.0	0.0	0.0	0.0	0.0	0.0	0.0	0.0	0.0	0.0	0.0	0.0	0.0	0.0
72	0.0	0.0	0.0	0.0	0.0	0.0	0.0	0.0	0.0	0.0	0.0	0.0	0.0	0.0	0.0	0.0	0.0	0.0	0.0	0.0	0.0	0.0	0.0	0.0	0.0	0.0	0.0	0.0	0.0	0.0	0.0	0.0	0.0	0.0	0.0	0.0	0.0	0.0	0.0	0.0	0.0	0.0	0.0	0.0	0.0	0.0	0.0	0.0	0.0
73	0.0	0.0	0.0	0.0	0.0	0.0	0.0	0.0	0.0	0.0	0.0	0.0	0.0	0.0	0.0	0.0	0.0	0.0	0.0	0.0	0.0	0.0	0.0	0.0	0.0	0.0	0.0	0.0	0.0	0.0	0.0	0.0	0.0	0.0	0.0	0.0	0.0	0.0	0.0	0.0	0.0	0.0	0.0	0.0	0.0	0.0	0.0	0.0	0.0
74	0.0	0.0	0.0	0.0	0.0	0.0	0.0	0.0	0.0	0.0	0.0	0.0	0.0	0.0	0.0	0.0	0.0	0.0	0.0	0.0	0.0	0.0	0.0	0.0	0.0	0.0	0.0	0.0	0.0	0.0	0.0	0.0	0.0	0.0	0.0	0.0	0.0	0.0	0.0	0.0	0.0	0.0	0.0	0.0	0.0	0.0	0.0	0.0	0.0
75	0.0	0.0	0.0	0.0	0.0	0.0	0.0	0.0	0.0	0.0	0.0	0.0	0.0	0.0	0.0	0.0	0.0	0.0	0.0	0.0	0.0	0.0	0.0	0.0	0.0	0.0	0.0	0.0	0.0	0.0	0.0	0.0	0.0	0.0	0.0	0.0	0.0	0.0	0.0	0.0	0.0	0.0	0.0	0.0	0.0	0.0	0.0	0.0	0.0
76	0.0	0.0	0.0	0.0	0.0	0.0	0.0	0.0	0.0	0.0	0.0	0.0	0.0	0.0	0.0	0.0	0.0	0.0	0.0	0.0	0.0	0.0	0.0	0.0	0.0	0.0	0.0	0.0	0.0	0.0	0.0	0.0	0.0	0.0	0.0	0.0	0.0	0.0	0.0	0.0	0.0	0.0	0.0	0.0	0.0	0.0	0.0	0.0	0.0
77	0.0	0.0	0.0	0.0	0.0	0.0	0.0	0.0	0.0	0.0	0.0	0.0	0.0	0.0	0.0	0.0	0.0	0.0	0.0	0.0	0.0	0.0	0.0	0.0	0.0	0.0	0.0	0.0	0.0	0.0	0.0	0.0	0.0	0.0	0.0	0.0	0.0	0.0	0.0	0.0	0.0	0.0	0.0	0.0	0.0	0.0	0.0	0.0	0.0
78	0.0	0.0	0.0	0.0	0.0	0.0	0.0	0.0	0.0	0.0	0.0	0.0	0.0	0.0	0.0	0.0	0.0	0.0	0.0	0.0	0.0	0.0	0.0	0.0	0.0	0.0	0.0	0.0	0.0	0.0	0.0	0.0	0.0	0.0	0.0	0.0	0.0	0.0	0.0	0.0	0.0	0.0	0.0	0.0	0.0	0.0	0.0	0.0	0.0
79	0.0	0.0	0.0	0.0	0.0	0.0	0.0	0.0	0.0	0.0	0.0	0.0	0.0	0.0	0.0	0.0	0.0	0.0	0.0	0.0	0.0	0.0	0.0	0.0	0.0	0.0	0.0	0.0	0.0	0.0	0.0	0.0	0.0	0.0	0.0	0.0	0.0	0.0	0.0	0.0	0.0	0.0	0.0	0.0	0.0	0.0	0.0	0.0	0.0
[truncated: 31 more columns]
