# Supplementary material for: Machine learning coarse-grained potentials of protein thermodynamics
Source: Nat Commun. 2023 Sep 15;14:5739. doi: 10.1038/s41467-023-41343-1 (PMC10504246; doi:10.1038/s41467-023-41343-1)
Supplement: Supplementary file 4 — Source Data [file 41467_2023_41343_MOESM4_ESM.zip › Source_data/Figure3/lambda_multiprotein_hist.csv]

	0	1	2	3	4	5	6	7	8	9	10	11	12	13	14	15	16	17	18	19	20	21	22	23	24	25	26	27	28	29	30	31	32	33	34	35	36	37	38	39	40	41	42	43	44	45	46	47	48
0	0.0	0.0	0.0	0.0	0.0	0.0	0.0	0.0	0.0	0.0	0.0	0.0	0.0	0.0	0.0	0.0	0.0	0.0	0.0	0.0	0.0	0.0	0.0	0.0	0.0	0.0	0.0	0.0	0.0	0.0	0.0	0.0	0.0	0.0	0.0	0.0	0.0	0.0	0.0	0.0	0.0	0.0	0.0	0.0	0.0	0.0	0.0	0.0	0.0
1	0.0	0.0	0.0	0.0	0.0	0.0	0.0	0.0	0.0	0.0	0.0	0.0	0.0	0.0	0.0	0.0	0.0	0.0	0.0	0.0	0.0	0.0	0.0	0.0	0.0	0.0	0.0	0.0	0.0	0.0	0.0	0.0	0.0	0.0	0.0	0.0	0.0	0.0	0.0	0.0	0.0	0.0	0.0	0.0	0.0	0.0	0.0	0.0	0.0
2	0.0	0.0	0.0	0.0	0.0	0.0	0.0	0.0	0.0	0.0	0.0	0.0	0.0	0.0	0.0	0.0	0.0	0.0	0.0	0.0	0.0	0.0	0.0	0.0	0.0	0.0	0.0	0.0	0.0	0.0	0.0	0.0	0.0	0.0	0.0	0.0	0.0	0.0	0.0	0.0	0.0	0.0	0.0	0.0	0.0	0.0	0.0	0.0	0.0
3	0.0	0.0	0.0	0.0	0.0	0.0	0.0	0.0	0.0	0.0	0.0	0.0	0.0	0.0	0.0	0.0	0.0	0.0	0.0	0.0	0.0	0.0	0.0	0.0	0.0	0.0	0.0	0.0	0.0	0.0	0.0	0.0	0.0	0.0	0.0	0.0	0.0	0.0	0.0	0.0	0.0	0.0	0.0	0.0	0.0	0.0	0.0	0.0	0.0
4	0.0	0.0	0.0	0.0	0.0	0.0	0.0	0.0	0.0	0.0	0.0	0.0	0.0	0.0	0.0	0.0	0.0	0.0	0.0	0.0	0.0	0.0	0.0	0.0	0.0	0.0	0.0	0.0	0.0	0.0	0.0	0.0	0.0	0.0	0.0	0.0	0.0	0.0	0.0	0.0	0.0	0.0	0.0	0.0	0.0	0.0	0.0	0.0	0.0
5	0.0	0.0	0.0	0.0	0.0	0.0	0.0	0.0	0.0	0.0	0.0	0.0	0.0	0.0	0.0	0.0	0.0	0.0	0.0	0.0	0.0	0.0	0.0	0.0	0.0	0.0	0.0	0.0	0.0	0.0	0.0	0.0	0.0	0.0	0.0	0.0	0.0	0.0	0.0	0.0	0.0	0.0	0.0	0.0	0.0	0.0	0.0	0.0	0.0
6	0.0	0.0	0.0	0.0	0.0	0.0	0.0	0.0	0.0	0.0	0.0	0.0	0.0	0.0	0.0	0.0	0.0	0.0	0.0	0.0	0.0	0.0	0.0	0.0	0.0	0.0	0.0	0.0	0.0	0.0	0.0	0.0	0.0	0.0	0.0	0.0	0.0	0.0	0.0	0.0	0.0	0.0	0.0	0.0	0.0	0.0	0.0	0.0	0.0
7	0.0	0.0	0.0	0.0	0.0	0.0	0.0	0.0	0.0	0.0	0.0	0.0	0.0	0.0	0.0	0.0	0.0	0.0	0.0	0.0	0.0	0.0	0.0	0.0	0.0	0.0	0.0	0.0	0.0	0.0	0.0	0.0	0.0	0.0	0.0	0.0	0.0	0.0	0.0	0.0	0.0	0.0	0.0	0.0	0.0	0.0	0.0	0.0	0.0
8	0.0	0.0	0.0	0.0	0.0	0.0	0.0	0.0	0.0	0.0	0.0	0.0	0.0	0.0	0.0	0.0	0.0	0.0	0.0	0.0	0.0	0.0	0.0	0.0	0.0	0.0	0.0	0.0	0.0	0.0	0.0	0.0	0.0	0.0	0.0	0.0	0.0	0.0	0.0	0.0	0.0	0.0	0.0	0.0	0.0	0.0	0.0	0.0	0.0
9	0.0	0.0	0.0	0.0	0.0	0.0	0.0	0.0	0.0	0.0	0.0	0.0	0.0	0.0	0.0	0.0	0.0	0.0	0.0	0.0	0.0	0.0	0.0	0.0	0.0	0.0	0.0	0.0	0.0	0.0	0.0	0.0	0.0	0.0	0.0	0.0	0.0	0.0	0.0	0.0	0.0	0.0	0.0	0.0	0.0	0.0	0.0	0.0	0.0
10	0.0	0.0	0.0	0.0	0.0	0.0	0.0	0.0	0.0	0.0	0.0	0.0	0.0	0.0	0.0	0.0	0.0	0.0	0.0	0.0	0.0	0.0	0.0	0.0	0.0	0.0	0.0	0.0	0.0	0.0	0.0	0.0	0.0	0.0	0.0	0.0	0.0	0.0	0.0	0.0	0.0	0.0	0.0	0.0	0.0	0.0	0.0	0.0	0.0
11	0.0	0.0	0.0	0.0	0.0	0.0	0.0	0.0	0.0	0.0	0.0	0.0	0.0	0.0	0.0	0.0	0.0	0.0	0.0	0.0	0.0	0.0	0.0	0.0	0.0	0.0	0.0	0.0	0.0	0.0	0.0	0.0	0.0	0.0	0.0	0.0	0.0	0.0	0.0	0.0	0.0	0.0	0.0	0.0	0.0	0.0	0.0	0.0	0.0
12	0.0	0.0	0.0	0.0	0.0	0.0	0.0	0.0	0.0	0.0	0.0	0.0	0.0	0.0	0.0	0.0	0.0	0.0	0.0	0.0	0.0	0.0	0.0	0.0	0.0	0.0	0.0	0.0	0.0	0.0	0.0	0.0	0.0	0.0	0.0	0.0	0.0	0.0	0.0	0.0	0.0	0.0	0.0	0.0	0.0	0.0	0.0	0.0	0.0
13	0.0	0.0	0.0	0.0	0.0	0.0	0.0	0.0	0.0	0.0	0.0	0.0	0.0	0.0	0.0	0.0	0.0	0.0	0.0	0.0	0.0	0.0	0.0	0.0	0.0	0.0	0.0	0.0	0.0	0.0	0.0	0.0	0.0	0.0	0.0	0.0	0.0	0.0	0.0	0.0	0.0	0.0	0.0	0.0	0.0	0.0	0.0	0.0	0.0
14	0.0	0.0	0.0	0.0	0.0	0.0	0.0	0.0	0.0	0.0	0.0	0.0	0.0	0.0	0.0	0.0	0.0	0.0	0.0	0.0	0.0	0.0	0.0	0.0	0.0	0.0	0.0	0.0	0.0	0.0	0.0	0.0	0.0	0.0	0.0	0.0	7.277474401558553	0.0	0.0	0.0	0.0	0.0	0.0	0.0	0.0	0.0	0.0	0.0	0.0
15	0.0	0.0	0.0	0.0	0.0	0.0	0.0	0.0	0.0	0.0	0.0	0.0	0.0	0.0	0.0	0.0	0.0	0.0	0.0	0.0	0.0	0.0	0.0	0.0	0.0	0.0	0.0	0.0	0.0	0.0	0.0	0.0	0.0	0.0	0.0	0.0	7.284743352081939	0.0	6.7509420730466765	0.0	0.0	0.0	0.0	0.0	0.0	0.0	0.0	0.0	0.0
16	0.0	0.0	0.0	0.0	0.0	0.0	0.0	0.0	0.0	0.0	0.0	0.0	0.0	0.0	0.0	0.0	0.0	0.0	0.0	0.0	0.0	0.0	0.0	0.0	0.0	0.0	0.0	0.0	0.0	0.0	0.0	0.0	0.0	6.802644630392681	0.0	6.802644630392681	0.0	0.0	7.233040794735933	7.233040794735933	7.233040794735933	0.0	0.0	0.0	0.0	0.0	0.0	0.0	0.0
17	0.0	0.0	0.0	0.0	0.0	0.0	0.0	0.0	0.0	0.0	0.0	0.0	0.0	0.0	0.0	0.0	7.356041635832579	0.0	0.0	0.0	0.0	0.0	0.0	0.0	0.0	0.0	0.0	0.0	0.0	0.0	0.0	0.0	7.284743352081939	6.802644630392681	0.0	6.802644630392681	6.802644630392681	7.284743352081939	6.802644630392681	6.7509420730466765	0.0	7.233040794735933	0.0	0.0	0.0	0.0	0.0	0.0	0.0
18	0.0	0.0	0.0	0.0	0.0	0.0	0.0	0.0	0.0	0.0	0.0	0.0	0.0	0.0	0.0	0.0	0.0	0.0	0.0	0.0	7.356041635832579	0.0	6.571772518438365	0.0	0.0	7.32601554651167	0.0	0.0	0.0	0.0	0.0	0.0	0.0	7.284743352081939	6.320545908703425	7.284743352081939	0.0	7.284743352081939	6.48574313368716	6.468932399212857	0.0	6.7509420730466765	0.0	0.0	0.0	0.0	0.0	0.0	0.0
19	0.0	0.0	0.0	0.0	0.0	0.0	0.0	0.0	0.0	0.0	0.0	0.0	0.0	0.0	0.0	7.356041635832579	6.873942914143321	0.0	0.0	0.0	0.0	6.843916824822411	0.0	0.0	6.843916824822411	7.32601554651167	0.0	0.0	0.0	0.0	0.0	0.0	0.0	6.802644630392681	6.802644630392681	6.802644630392681	6.320545908703425	7.284743352081939	5.908690712459853	7.233040794735933	0.0	0.0	0.0	0.0	0.0	0.0	7.1886009330480025	0.0	0.0
20	0.0	0.0	0.0	0.0	0.0	0.0	0.0	0.0	0.0	0.0	0.0	0.0	0.0	0.0	0.0	6.873942914143321	7.356041635832579	6.591933240309501	0.0	0.0	7.32601554651167	7.32601554651167	6.212519393027435	6.561907150988592	7.32601554651167	7.32601554651167	7.32601554651167	0.0	0.0	0.0	0.0	0.0	0.0	6.320545908703425	7.284743352081939	6.52063495655886	6.52063495655886	6.802644630392681	5.582649461860326	6.2801002075566394	7.233040794735933	7.233040794735933	0.0	0.0	0.0	0.0	0.0	0.0	0.0
21	0.0	0.0	0.0	0.0	0.0	0.0	0.0	0.0	0.0	0.0	0.0	0.0	0.0	0.0	0.0	0.0	7.356041635832579	6.2366430694330095	0.0	7.356041635832579	7.356041635832579	6.218472324692666	6.571772518438365	6.843916824822411	6.2066169801121	6.361818103133155	6.561907150988592	0.0	0.0	0.0	0.0	7.284743352081939	6.320545908703425	0.0	5.929236526389282	6.320545908703425	6.518203522342976	7.284743352081939	6.1328022519970276	6.7509420730466765	6.4672136551584565	6.468932399212857	0.0	0.0	7.1886009330480025	0.0	7.1886009330480025	0.0	0.0
22	0.0	0.0	0.0	0.0	0.0	0.0	0.0	0.0	0.0	0.0	0.0	0.0	0.0	0.0	0.0	6.873942914143321	0.0	6.591933240309501	6.391844192454064	6.2366430694330095	6.873942914143321	0.0	6.2066169801121	6.2066169801121	6.561907150988592	6.361818103133155	6.561907150988592	7.32601554651167	0.0	0.0	0.0	6.795375679869295	6.316901937436542	6.802644630392681	6.518203522342976	6.52063495655886	6.320545908703425	6.498801001303439	6.502970268317355	7.284743352081939	6.7509420730466765	6.468932399212857	7.227897252202361	0.0	0.0	7.1886009330480025	6.706502211358746	0.0	0.0
23	0.0	0.0	0.0	0.0	0.0	0.0	0.0	0.0	0.0	0.0	0.0	0.0	0.0	0.0	0.0	7.356041635832579	7.356041635832579	6.873942914143321	6.591933240309501	5.998249794350201	6.391844192454064	6.099681111683301	5.673417967584632	5.597709707610077	6.2066169801121	5.879719381443897	6.210295178916168	6.079808429299334	6.2066169801121	0.0	7.284743352081939	0.0	6.799000659125799	6.799000659125799	6.802644630392681	5.681057391059079	5.75490466082414	6.465499147926186	6.001883673020766	7.233040794735933	7.233040794735933	6.7509420730466765	6.26884335135742	7.227897252202361	7.210527592783748	0.0	6.706502211358746	6.706706552609711	7.1886009330480025
24	0.0	0.0	0.0	0.0	0.0	0.0	0.0	0.0	0.0	0.0	0.0	0.0	0.0	0.0	0.0	6.591933240309501	7.356041635832579	6.591933240309501	5.68825407471614	5.6277357969309865	5.68825407471614	5.680620548586678	5.3729599690785435	5.249616086530192	5.059939567018436	5.117141205518415	5.399917253496513	5.493119904054005	6.079808429299334	6.189813087328442	6.315087086188095	6.318721536638964	5.612981494317472	5.926121285026358	5.753286533956301	5.754095126819896	5.55137433457017	6.133864423315417	5.9951882566216685	6.26884335135742	6.26884335135742	5.877173513841594	6.113642228336365	6.424492537524925	5.8673584695856675	6.244739825255477	6.424492537524925	5.835237090884826	6.224505652790647
25	0.0	0.0	0.0	0.0	0.0	0.0	0.0	0.0	0.0	0.0	0.0	0.0	0.0	0.0	0.0	6.873942914143321	7.356041635832579	5.754544347743751	5.572064378028603	5.572064378028603	5.427646749075549	5.572064378028603	5.375176432924922	5.3632718864874995	5.178635015217841	4.8531947608600845	4.8552942062973905	5.010363928154376	5.178368816681306	5.281337084323287	5.45129646912789	5.612321313829238	5.310752593676877	5.446617627871353	5.55339954620449	4.988662868937913	5.222216605943931	5.230789644135482	5.4082800047187565	5.449063536931957	5.449063536931957	5.575175953960221	5.6326967228998495	5.41932099266552	5.853025290057857	5.738584242819977	6.706502211358746	5.762693698874891	6.706706552609711
26	0.0	0.0	0.0	0.0	0.0	0.0	0.0	0.0	0.0	0.0	0.0	0.0	0.0	0.0	0.0	0.0	6.391844192454064	6.002619416580565	5.755672064501928	5.3087145189757035	5.062436295447874	4.986732244473316	5.1120031435863496	5.6713685153527695	4.7833163645522685	4.835131531684594	4.698940990127966	4.494992948590648	4.7622751501030205	5.074499003871447	5.020901229970585	5.042613540125577	4.961687252320678	4.805930126399225	4.937989206708295	4.6965787714649565	4.923165448123498	4.798436991799665	4.868925540345561	4.84808012723447	5.115510179960841	4.744557688452138	5.345727650585388	5.1643299487188425	4.946411770166732	4.977559465904285	5.6117065765396585	5.0750157426358555	5.001224898067097
27	0.0	0.0	0.0	0.0	0.0	0.0	0.0	0.0	0.0	0.0	0.0	0.0	0.0	0.0	0.0	0.0	6.391844192454064	5.755672064501928	5.117695370343183	4.945900242494593	4.902861714194268	4.8042223402997895	4.673031700032032	5.0559348393718775	4.788357089603203	4.569913964936287	4.346500527987406	4.4311433966549085	4.49586814753577	4.825053270451072	4.721043318561659	4.890290581273941	4.679958955977851	4.334574769796987	4.334314030713816	4.4793855897663555	4.503635226162771	4.731326510269472	4.5782218018248155	4.409476969927399	4.374376939285034	4.458432242482067	4.439457751290208	4.305459050592173	4.4996283752935184	4.564837544499994	4.559065553678975	4.750372086197375	4.825783545419537
28	0.0	0.0	0.0	0.0	0.0	0.0	0.0	0.0	0.0	0.0	0.0	0.0	0.0	0.0	0.0	6.591933240309501	7.356041635832579	5.274702891017954	5.207693602371274	4.846095203607682	4.582920555256347	4.368511749280476	4.470483843392236	4.391387936932219	4.555460811602892	4.382904658199454	4.369645529589317	4.168020337173822	4.331198626419273	4.441042052814927	4.749319624950921	4.558946537144404	4.397408685066679	4.165573180918155	3.965774246624678	4.1625914274844025	4.1437608322085495	4.125449117167818	4.226351350247533	4.005081409569799	3.9177516448307705	3.856466183628386	3.913458873600272	3.8782357374928194	3.8106111250189962	4.22890512890678	4.077932970605417	4.389339129572779	4.464916378661986
29	0.0	0.0	0.0	0.0	0.0	0.0	0.0	0.0	0.0	0.0	0.0	0.0	0.0	7.356041635832579	7.356041635832579	6.391844192454064	6.4003469773974615	5.574669565664124	4.9698142630998845	4.7434613178207155	4.465245460310205	4.11020825916213	3.9868104855889093	4.248876467209918	4.204798683566642	4.151094384227575	3.9982469175815836	4.10591132263489	4.131555057985606	4.284775559952955	4.54911210373384	4.575577756656804	4.155361152042364	3.8808611671848863	3.9070569979018166	3.902870188187261	3.8837164619447075	3.9474113263193122	4.117882834730372	3.835537463840336	3.60580135035211	3.5130242972341645	3.5549280618090795	3.613074207221857	3.6477156172829495	3.536297505121111	3.7202648718395888	4.045172966553617	4.303498304002781
30	0.0	0.0	0.0	0.0	0.0	0.0	0.0	0.0	0.0	0.0	0.0	0.0	0.0	7.356041635832579	7.367401939698301	6.879599872134403	5.911155402643887	6.115491476611325	4.930319194926813	4.490272633559991	4.102800433715888	4.048978210010837	3.8168790830291273	3.809181794671344	3.9571098067628285	4.006716154180955	3.955313775807887	3.9637885002258497	4.007162009168564	4.128747132915326	4.351114069370654	4.427667863826301	4.140782504095844	3.9582303878946674	3.595043363869134	3.6639056445141205	3.729010600610414	3.8586141541238477	3.791791016856205	3.622475344920154	3.563666757030043	3.442288270891725	3.4695651560567344	3.249968661984354	3.3921777174281798	3.261229076724615	3.3115210028923774	3.576481275707581	3.7878273396665647
31	0.0	0.0	0.0	0.0	0.0	0.0	0.0	0.0	0.0	0.0	0.0	0.0	7.367401939698301	0.0	7.367401939698301	6.241164949010809	5.918248255708205	5.1531899568229615	4.764236449555948	4.492655523747473	3.913485411385991	3.749092320768146	3.7146847135797096	3.773508915342117	3.7310714746235	3.786376872234912	3.694784318676471	3.7739811922032565	3.858900300078203	3.8401380102758247	4.154797109489818	3.9754924340945883	3.997702695756422	3.7891675222980816	3.538551262256633	3.455388804890917	3.5139594924377273	3.715887773565568	3.7289656290995903	3.3983760379812797	3.458940839024516	3.4089428602186005	3.3538324965746553	3.218155739035985	3.1192235667423343	2.9863291851906175	3.0711220429855284	3.216435145015074	3.506169808230682
32	0.0	0.0	0.0	0.0	0.0	0.0	0.0	0.0	0.0	0.0	0.0	0.0	0.0	7.367401939698301	6.879599872134403	6.879599872134403	5.639096100796708	5.394151574815204	4.782858848496815	4.210764224840746	4.014746816132638	3.726441618239353	3.634664104288967	3.652828653200953	3.6425422884548584	3.6667881651642893	3.5603660181564227	3.5951125886036306	3.620930831274983	3.7569149527593333	3.83297177883145	3.9340023693238977	3.89831616788929	3.7540665421857127	3.588055946211951	3.43255573215651	3.481677355235902	3.5941440593137117	3.5271215743854216	3.53850084965527	3.4572773523485565	3.4837543219100398	3.2838952561986505	3.0318715972243866	2.896274056343725	2.7696784101238063	2.8750161337908273	3.017537385881465	3.2823587983946108
33	0.0	0.0	0.0	0.0	0.0	0.0	0.0	0.0	0.0	0.0	0.0	0.0	0.0	6.885303218009044	6.1211948224859665	6.2480033732987295	5.583424681894323	5.021830002427251	4.529692247157522	4.154471623492979	3.776696217584137	3.761533321919029	3.6184058766521585	3.5640758674946036	3.631499578998364	3.4680612726255773	3.474499059567598	3.422415689835159	3.411481707673547	3.605967864015733	3.75654776415173	3.9141876607588624	3.9253213376607916	3.6927084596819264	3.4927084295571027	3.412495336290252	3.430226419768634	3.4858687995300275	3.533391018955833	3.5934533717623345	3.5650833173007865	3.354572505575564	3.281308941211464	2.9459832092647846	2.772205586901108	2.6878046533822304	2.7226256836943903	2.9192923921063723	2.927572091462959
34	0.0	0.0	0.0	0.0	0.0	0.0	0.0	0.0	0.0	0.0	0.0	0.0	6.885303218009044	6.1211948224859665	6.013979720446285	5.839185148652145	5.248781361528403	5.001796256086395	4.5301463344725175	4.0463924542313325	3.840145387255341	3.551479388450565	3.5449155906191305	3.5240095133989713	3.4478253831476624	3.5178463376829687	3.384617915234061	3.311903643089385	3.405099222581953	3.5739366758301805	3.6912892125601817	3.7791721281674175	3.7804953444941884	3.670253861195222	3.5330202127459676	3.408304413841138	3.466360781655377	3.5220723814278228	3.5178749790559345	3.617766787368313	3.656351837660281	3.368245499544717	3.1450430697376537	2.9342134687247463	2.728406582686952	2.7473935818379656	2.824790702655735	2.8775120037628645	2.624471547135784
35	0.0	0.0	0.0	0.0	0.0	0.0	0.0	0.0	0.0	0.0	0.0	0.0	6.603293544175223	6.2480033732987295	6.013979720446285	5.639096100796708	5.318380446313714	4.8945811540467155	4.518825710815177	4.1978359275813	3.785705256211011	3.502610474838565	3.3500022151541216	3.40598354745014	3.340078145294553	3.360423309364347	3.290843625590401	3.231811838701407	3.3113516247856247	3.456662908485708	3.5648334723499837	3.7703193002003226	3.7023461213563906	3.7343656112295656	3.556062221177419	3.4865774675806054	3.5309395686325256	3.4959622091359885	3.7422555346019624	3.6099989315207313	3.6918914549814956	3.451542381653353	3.259763856567346	3.0968449558330042	2.9370175308336557	2.9038162752367875	2.845575954409267	2.709996891339943	2.3541837332063076
36	0.0	0.0	0.0	0.0	0.0	0.0	0.0	0.0	0.0	0.0	0.0	7.367401939698301	6.885303218009044	6.2480033732987295	5.765904651609475	5.921105774630529	5.396841328979171	5.100841520305092	4.686478688126499	4.125129146931895	3.7766537658505466	3.469258540476726	3.2898412097954384	3.1358986085261935	3.2375768433656904	3.2261733939230397	3.113390110218368	3.1195249136345233	3.1798152295910582	3.381983425377044	3.5210930435580647	3.5784416936323047	3.7016680150323924	3.55630593112595	3.5268967747203974	3.560880683537341	3.45330994992806	3.574434360354649	3.7216002207631544	3.75035668767211	3.8408791458999976	3.576352420908058	3.445831497566799	3.2698425087165206	3.147282941898386	3.1161471570654595	2.908635952603943	2.5972148953382956	2.0766579230476583
37	0.0	0.0	0.0	0.0	0.0	0.0	0.0	0.0	0.0	0.0	0.0	0.0	0.0	6.603293544175223	5.839185148652145	5.69732726586437	5.4327355011382	5.018264377480564	4.6345416102310075	4.354958826707282	3.743328667037104	3.3126679419821685	2.991289438573187	2.818758957475462	2.852537653874395	2.9249078075986765	3.057812604707172	2.9010135596908646	2.9951981533925163	3.1424982230005196	3.2791667061848924	3.5246996411118903	3.5799566180749918	3.5245316753879323	3.463509702649142	3.4659844293861046	3.4741168093656554	3.587521468970675	3.7465143334054614	3.8158012116785174	3.719474651033227	3.671534711311891	3.6725171170758695	3.6710570258233477	3.414304596891174	3.1847269038181083	2.8326878702422493	2.3483327661929576	1.8209917780644465
38	0.0	0.0	0.0	0.0	0.0	0.0	0.0	0.0	0.0	0.0	0.0	0.0	0.0	6.879031666205973	6.237995856586643	5.431318900434153	5.518995312104527	5.235676077335167	4.878348602360269	4.423852328417654	3.70340622859718	3.185872963346396	2.7227195795793393	2.4876816370145147	2.5110348984696604	2.6264164077310332	2.8598404512390228	2.839882444025394	2.8138764570433783	2.9831072583756213	3.1631121535936315	3.458351075312066	3.4652527264917867	3.385069978743268	3.4570846390391945	3.419088482147432	3.6483824713616833	3.6576935784002598	3.7125652724648437	3.8048427736738577	3.974138117686864	3.909052969287782	3.8251669416127334	3.648429245147051	3.5511041748014587	3.2254128623230245	2.7879291237694903	2.2453033925684145	1.7069682105598702
39	0.0	0.0	0.0	0.0	0.0	0.0	0.0	0.0	0.0	0.0	0.0	0.0	0.0	0.0	7.354914881998173	6.001492662746157	6.108707764785839	5.82445477414355	5.234980990029873	4.338100169891591	3.709845343344901	3.0396525545754653	2.563111864094504	2.2725547750539588	2.21237005172823	2.441616790470928	2.702166286928611	2.6990077080176023	2.7588590190947824	2.883573300902311	3.0699496369103643	3.2986741229482344	3.411569347996678	3.351463404995863	3.482714045031931	3.5517786666086724	3.6064516621399876	3.68224717245954	3.667891809885593	3.8804934405012736	3.8187861115156188	3.8089864005994545	3.7952589097976177	3.8749132636955115	3.5784262998594936	3.1576028577134	2.7630628221567384	2.1912620279485506	1.6306753636047246
40	0.0	0.0	0.0	0.0	0.0	0.0	0.0	0.0	0.0	0.0	0.0	0.0	7.354914881998173	0.0	0.0	6.872816160308917	6.390717438619658	5.683930825766753	4.9213402009411915	4.6441846260078385	3.8053844346399797	3.0230570836467927	2.4215802700683695	2.0851542089196173	1.984238259508834	2.136536491102387	2.4446727395862884	2.6253251459264733	2.6733315358993477	2.8529678367476863	3.0569292168302584	3.295758320876278	3.3179396840446524	3.3453213890673044	3.4740625475465223	3.532400549656185	3.4331974321094214	3.6813442026625647	3.637550261663828	3.588793615385837	3.7804637390731366	3.7132669962290836	3.8544829559358704	3.8723999571277106	3.5902156271796737	3.27541177124357	2.7023586697186874	2.1519955299094424	1.635594264300043
41	0.0	0.0	0.0	0.0	0.0	0.0	0.0	0.0	0.0	0.0	0.0	0.0	0.0	0.0	0.0	7.354914881998173	6.58581777972825	5.826698090952018	5.519393941056901	4.706140133941231	3.888013546196913	3.137599092889611	2.4587209644442916	2.0376316992823997	1.8714444343870436	1.9936524499350736	2.27908598030325	2.56087291084305	2.6669421029382643	2.809540334835321	3.0165577385280797	3.1930879642059167	3.302161998599989	3.376837104327683	3.4943982913671188	3.4824689552529278	3.497772529246188	3.497977292651029	3.5714105372205887	3.5973024180984523	3.6112847123042298	3.7646802783814626	3.7669732904033197	3.7459863680887975	3.5351133845496494	3.2005377550852514	2.7424322056462427	2.2378875237646922	1.7229354412742466
42	0.0	0.0	0.0	0.0	0.0	0.0	0.0	0.0	0.0	0.0	0.0	0.0	0.0	7.354914881998173	0.0	0.0	6.5908064864750955	5.826698090952018	5.424645034500989	4.802091909275841	4.1371245921652005	3.2822245294600862	2.5919985089878854	2.0864453596318477	1.8733081982256743	1.9018918774801814	2.1842232904839105	2.471250557114393	2.6217441433390474	2.792353090860582	2.980243751193026	3.176426107138813	3.383964304918027	3.415348291975135	3.490088947841618	3.5491872908836357	3.5092197549013773	3.5300529693307348	3.540338052895652	3.5834734532060994	3.623936025382856	3.844143517208542	3.7776182017327344	3.7221480841188916	3.5199344827135817	3.264548821605755	2.8469167422476276	2.4330445907907268	2.038209167005873
43	0.0	0.0	0.0	0.0	0.0	0.0	0.0	0.0	0.0	0.0	0.0	0.0	0.0	0.0	7.354914881998173	0.0	6.872816160308917	5.906008415818961	5.468836018600149	4.915982726982463	4.179537037988194	3.470413968605014	2.8355311434587764	2.2494592927324564	1.9427873795151833	1.9372722488267944	2.168017346183341	2.415893974596091	2.684162576265684	2.889769752828569	3.02473729629637	3.2177815841565196	3.3854346493201812	3.4769036555439468	3.4956494580076636	3.529385442805125	3.6900905901478542	3.651618821936663	3.6861404517300653	3.589236614249971	3.6905158241200637	3.871224817854087	3.8929609454067795	3.7329488394958834	3.7720689115767407	3.41879751168579	3.028534429627286	2.6572930070541134	2.4392117247264484
44	0.0	0.0	0.0	0.0	0.0	0.0	0.0	0.0	0.0	0.0	0.0	0.0	0.0	7.364093378660828	0.0	7.364093378660828	6.87739026816695	6.234977162981139	5.621969670473272	4.958938637188389	4.445111376887128	3.8801750964340145	3.1631407911442753	2.5301788003513006	2.1473454064194173	2.0806350473333475	2.2272738299339765	2.449892106107407	2.6533463702915525	2.8475733651303554	3.060292845622078	3.2832910625711382	3.443956435427697	3.4630119342636854	3.542454295637698	3.7039204540825623	3.8149088922959167	3.7185095047703007	3.7796667791436316	3.7435661257840835	3.7220118571454175	3.8373934624430084	3.866795136699466	4.006876213835593	3.8602921314177823	3.5086766465702532	3.2634866128562305	2.9232221194855597	2.826866994117379
45	0.0	0.0	0.0	0.0	0.0	0.0	0.0	0.0	0.0	0.0	0.0	0.0	0.0	7.364093378660828	0.0	6.881994656971571	7.364093378660828	5.8311788692079105	5.575238353091107	5.172310305813646	4.784830143741965	4.067586165302208	3.477249365842161	2.8713135855985628	2.4213741995842324	2.3042434882288583	2.351685905043246	2.54265630851388	2.7410542767877524	2.9289771441348145	3.1106591320906376	3.3546341420611703	3.4180142186650033	3.508721343968801	3.708644994381834	3.7389987689992172	3.864741505177625	3.914656472557413	4.008329664262533	4.072041411242868	4.011938077802251	4.002192854077439	4.202667561371673	4.1147054876909905	3.9711841444328217	3.571432587423041	3.3800291528465185	3.1314341653110627	3.064965583331842
46	0.0	0.0	0.0	0.0	0.0	0.0	0.0	0.0	0.0	0.0	0.0	0.0	0.0	0.0	0.0	7.364093378660828	6.399895935282313	5.762596090572002	5.279437612398983	5.23845505686271	5.012848821037679	4.612076191225222	3.8399891917886815	3.211499569966627	2.7933926473820745	2.5819312868689033	2.5649091276914757	2.695187300211883	2.8454781444901758	3.061100732448565	3.164734801588678	3.400306399777731	3.422002076703578	3.561909009947265	3.715649820703064	3.836161175363761	3.9075938371591907	4.250484503162324	4.179166778005671	4.312817588537952	4.261991603856934	4.635104274805487	4.375320908008108	4.254896116818761	3.994772684446746	3.6762208748764587	3.4890176598946288	3.2199345872557985	3.0476398810239167
47	0.0	0.0	0.0	0.0	0.0	0.0	0.0	0.0	0.0	0.0	0.0	0.0	0.0	7.364093378660828	0.0	6.881994656971571	6.881994656971571	5.480586416738179	5.480586416738179	5.124515420204835	4.8650633091676845	4.684857966636709	4.246830390740927	3.6893141356034342	3.2224976785137955	2.994866569956813	2.87348382418283	2.9484764518515676	3.0615509692565888	3.1720730806332136	3.327464194117988	3.4036484848930972	3.531196983422007	3.5932810315033428	3.6529355715970913	3.8016127530070825	4.122148145590769	4.244060130912903	4.383752489799921	4.769147277520126	4.770365035570375	4.594388579861446	4.799626185294727	4.313779093166094	4.300005909837433	3.821609902515736	3.597035732388449	3.2572200085926926	3.1349904612678823
48	0.0	0.0	0.0	0.0	0.0	0.0	0.0	0.0	0.0	0.0	0.0	0.0	0.0	0.0	6.881994656971571	6.244694812261258	5.917797213593056	5.5285724377195535	5.153688818069977	5.152875477026317	5.043689068909426	5.249345307710296	4.695612554652408	4.093950491851357	3.7101147731805946	3.3775088332308285	3.284642796932537	3.2316666528924123	3.2771413296454805	3.277072162247857	3.290523754072223	3.3933166803388777	3.4456857627901587	3.471482680389522	3.598475427768672	3.8250620853369504	4.007525691287485	4.246105934706261	4.4966255505465895	5.193059556437767	5.443545106317092	5.387663534254266	5.117158366847319	4.682244251486681	4.4747756819151725	4.070726459026066	3.958101066965145	3.557804701385765	3.4479258610274903
49	0.0	0.0	0.0	0.0	0.0	0.0	0.0	0.0	0.0	0.0	0.0	0.0	0.0	0.0	0.0	7.364093378660828	6.1178862614484935	5.435698491903798	5.316172954601049	5.153688818069977	5.122956393757583	5.094841685592927	4.88552234030168	4.362941405246078	4.310682557807608	3.9523883222668785	3.754985585854335	3.5455332728126607	3.5844534561524637	3.4388829171047814	3.276097131917765	3.2546702417339763	3.353774714962357	3.4718185814544875	3.6933044662897356	3.8030571026558264	4.052154059479051	4.4081443600308585	4.841572343457633	5.591501887268928	5.999563355425659	5.553542497972282	5.233225825617003	5.1696182196889175	4.824971095854167	4.535155355724029	4.130721728947496	4.037331580996474	3.897598228165266
50	0.0	0.0	0.0	0.0	0.0	0.0	0.0	0.0	0.0	0.0	0.0	0.0	0.0	0.0	0.0	0.0	6.244694812261258	5.480586416738179	5.098017399167595	5.098017399167595	5.021393773250921	5.629929930983835	5.236258793744835	4.883105353213221	4.615742073774916	4.357358005766393	4.334861478140594	4.007137140673226	3.8554664486287504	3.699482642211715	3.379126280543589	3.283269315420792	3.314300255169669	3.4411987882480974	3.6202321232374097	3.8506507579284137	4.287964164938991	4.238477086607443	4.90208231093821	5.6178894235531995	6.345093745334285	6.161586336073265	5.108647966857566	5.228193121415847	5.261238027508249	5.175081313527343	4.543656490260242	4.440213030131144	4.657259144980744
51	0.0	0.0	0.0	0.0	0.0	0.0	0.0	0.0	0.0	0.0	0.0	0.0	0.0	0.0	7.364093378660828	6.881994656971571	6.244694812261258	5.762596090572002	5.480586416738179	5.046473716030299	5.480586416738179	5.689918137010668	5.684287733556733	5.141002247447222	5.338168454498961	5.02101051945295	4.6482864092361496	4.29883513255389	4.098220090099147	3.835188816368339	3.5053010820646073	3.2752460283163667	3.244959867657292	3.413668744341941	3.624821852996202	3.9204191213036848	4.158504775376512	4.559031914752431	5.238500317804451	5.931246651107054	5.917318180470435	6.0347777852605	5.897271037734743	5.79136454013064	5.610854400337955	5.52004713415138	5.194181904019887	5.195180271570157	5.958832367182577
52	0.0	0.0	0.0	0.0	0.0	0.0	0.0	0.0	0.0	0.0	0.0	0.0	0.0	0.0	0.0	6.1178862614484935	6.59998498313775	5.69630581754439	5.5285724377195535	5.153688818069977	5.353777865925414	5.917797213593056	5.624121242660653	5.110154282284503	5.2650363972340894	5.417209466535363	5.099214520861647	4.537609353707342	4.278943831479948	3.9649416083134272	3.60229571624135	3.378678599487405	3.2915903565495195	3.3008379061538276	3.4944592876640894	3.9848909885768147	4.364479033115815	4.731813034870914	5.684834874119877	6.161586336073265	6.161586336073265	5.729094851433633	6.820087300683886	6.257946200315423	6.921576750002897	6.638960409780507	6.051034030436316	6.159406443938268	6.1592915350992214
53	0.0	0.0	0.0	0.0	0.0	0.0	0.0	0.0	0.0	0.0	0.0	0.0	0.0	0.0	0.0	6.244694812261258	6.59998498313775	5.8358765876146705	5.762596090572002	5.58011612085685	6.010671159408812	6.240004785314037	6.394038326506912	6.376033062956731	5.89680254560689	5.810122362068164	5.188449152240748	4.925859465991275	4.548002673203975	4.06593732875211	3.7624738572693146	3.411158056554958	3.2536627951919104	3.221265405767341	3.48680612317646	4.007333776466984	4.4615714051692485	5.48317746449759	6.043712861387652	6.798886180783578	6.298957403517482	6.798886180783578	6.231562582241553	7.401857057710924	6.921576750002897	7.405498652311559	6.64139025678848	7.405498652311559	7.405498652311559
54	0.0	0.0	0.0	0.0	0.0	0.0	0.0	0.0	0.0	0.0	0.0	0.0	0.0	0.0	0.0	6.59998498313775	6.881994656971571	6.59998498313775	6.010671159408812	6.59998498313775	6.881994656971571	6.113975712719547	6.592185749751781	6.58447300417639	6.220398657084182	5.670554049010182	6.092507965377983	4.925074450399368	4.804435147914903	4.369951275766605	3.9824750898299714	3.613180701369352	3.3221657562071143	3.2655231281971457	3.5292890039892097	4.03907212812509	4.47269539208931	5.878587533727343	7.280984902472834	6.822443645627832	7.280984902472834	7.280984902472834	7.280984902472834	0.0	7.401857057710924	0.0	0.0	7.405498652311559	0.0
55	0.0	0.0	0.0	0.0	0.0	0.0	0.0	0.0	0.0	0.0	0.0	0.0	0.0	0.0	0.0	6.59998498313775	6.59998498313775	6.881994656971571	6.881994656971571	7.364093378660828	7.364093378660828	6.881994656971571	6.870328359872989	6.5768448492569185	7.340953244779996	6.2169704050293415	6.572080684055276	5.154821595063947	4.9915983372677974	4.522636538157933	4.189657909139248	3.723851489261978	3.4402349892796784	3.371820074173493	3.517524317332587	4.098014291636867	5.2156859657701435	5.884491347934697	0.0	0.0	0.0	0.0	0.0	0.0	0.0	0.0	0.0	0.0	0.0
56	0.0	0.0	0.0	0.0	0.0	0.0	0.0	0.0	0.0	0.0	0.0	0.0	0.0	0.0	0.0	6.881994656971571	6.881994656971571	7.364093378660828	7.364093378660828	0.0	7.364093378660828	7.364093378660828	0.0	7.340953244779996	6.592185749751781	6.853374357524698	6.216307519989577	5.6659311813205875	5.183637806191836	4.702003548081191	4.4419421157905585	4.023484229647794	3.67958467113696	3.6144918708189606	3.8381016550354494	4.288967034628515	6.090590601494441	0.0	0.0	0.0	0.0	0.0	0.0	0.0	0.0	0.0	0.0	0.0	0.0
57	0.0	0.0	0.0	0.0	0.0	0.0	0.0	0.0	0.0	0.0	0.0	0.0	0.0	0.0	0.0	0.0	6.59998498313775	7.364093378660828	7.364093378660828	0.0	0.0	0.0	0.0	0.0	0.0	6.851230768330598	6.851230768330598	5.731832201931029	5.1528983773909705	5.041162861472575	4.560127042218795	4.36085069292997	3.9348979778510693	3.760748520293252	3.920094912350868	4.720917265830037	6.2175967041813465	0.0	0.0	0.0	0.0	0.0	0.0	0.0	0.0	0.0	0.0	0.0	0.0
58	0.0	0.0	0.0	0.0	0.0	0.0	0.0	0.0	0.0	0.0	0.0	0.0	0.0	0.0	0.0	7.364093378660828	7.364093378660828	7.364093378660828	0.0	0.0	0.0	0.0	0.0	0.0	0.0	0.0	6.2139309236202855	6.214787566678975	5.732626326694312	5.124155974371936	4.881638632588139	4.548340511546593	4.315356023857126	4.147977105087273	4.343385691788866	5.453488308658269	6.854896548891659	0.0	0.0	0.0	0.0	0.0	0.0	0.0	0.0	0.0	0.0	0.0	0.0
59	0.0	0.0	0.0	0.0	0.0	0.0	0.0	0.0	0.0	0.0	0.0	0.0	0.0	0.0	0.0	0.0	0.0	7.364093378660828	0.0	0.0	0.0	0.0	0.0	0.0	0.0	0.0	6.569221094496777	5.549352232215879	5.805588481520191	5.665874384453156	5.217554957991968	4.947162257665381	4.454889691996847	4.549608692431255	4.720999968791563	5.73549798249209	0.0	0.0	0.0	0.0	0.0	0.0	0.0	0.0	0.0	0.0	0.0	0.0	0.0
60	0.0	0.0	0.0	0.0	0.0	0.0	0.0	0.0	0.0	0.0	0.0	0.0	0.0	0.0	0.0	0.0	0.0	0.0	0.0	0.0	0.0	0.0	0.0	0.0	0.0	0.0	6.851230768330598	5.979907270767839	6.087122372807521	5.887947960370218	5.607159674427882	5.252297496538702	4.84417277179273	5.18710898777522	5.326679757845504	7.336995270580918	0.0	0.0	0.0	0.0	0.0	0.0	0.0	0.0	0.0	0.0	0.0	0.0	0.0
61	0.0	0.0	0.0	0.0	0.0	0.0	0.0	0.0	0.0	0.0	0.0	0.0	0.0	0.0	0.0	0.0	0.0	0.0	0.0	0.0	0.0	0.0	0.0	0.0	0.0	7.333329490019855	7.333329490019855	6.851230768330598	6.851230768330598	6.09078815336858	5.499115539601851	6.2175967041813465	5.408141103261009	5.55301801277694	6.2175967041813465	7.336995270580918	0.0	0.0	0.0	0.0	0.0	0.0	0.0	0.0	0.0	0.0	0.0	0.0	0.0
62	0.0	0.0	0.0	0.0	0.0	0.0	0.0	0.0	0.0	0.0	0.0	0.0	0.0	0.0	0.0	0.0	0.0	0.0	0.0	0.0	0.0	0.0	0.0	0.0	0.0	0.0	7.333329490019855	6.569221094496777	7.333329490019855	6.571662800206413	7.336995270580918	6.571662800206413	5.73549798249209	6.372797827202403	6.854896548891659	0.0	0.0	0.0	0.0	0.0	0.0	0.0	0.0	0.0	0.0	0.0	0.0	0.0	0.0
63	0.0	0.0	0.0	0.0	0.0	0.0	0.0	0.0	0.0	0.0	0.0	0.0	0.0	0.0	0.0	0.0	0.0	0.0	0.0	0.0	0.0	0.0	0.0	0.0	0.0	0.0	6.851230768330598	7.333329490019855	7.333329490019855	0.0	0.0	6.854896548891659	7.336995270580918	6.372797827202403	0.0	0.0	0.0	0.0	0.0	0.0	0.0	0.0	0.0	0.0	0.0	0.0	0.0	0.0	0.0
64	0.0	0.0	0.0	0.0	0.0	0.0	0.0	0.0	0.0	0.0	0.0	0.0	0.0	0.0	0.0	0.0	0.0	0.0	0.0	0.0	0.0	0.0	0.0	0.0	0.0	0.0	0.0	0.0	0.0	0.0	0.0	0.0	7.336995270580918	7.336995270580918	0.0	0.0	0.0	0.0	0.0	0.0	0.0	0.0	0.0	0.0	0.0	0.0	0.0	0.0	0.0
65	0.0	0.0	0.0	0.0	0.0	0.0	0.0	0.0	0.0	0.0	0.0	0.0	0.0	0.0	0.0	0.0	0.0	0.0	0.0	0.0	0.0	0.0	0.0	0.0	0.0	0.0	7.333329490019855	0.0	0.0	0.0	7.336995270580918	0.0	0.0	0.0	0.0	0.0	0.0	0.0	0.0	0.0	0.0	0.0	0.0	0.0	0.0	0.0	0.0	0.0	0.0
66	0.0	0.0	0.0	0.0	0.0	0.0	0.0	0.0	0.0	0.0	0.0	0.0	0.0	0.0	0.0	0.0	0.0	0.0	0.0	0.0	0.0	0.0	0.0	0.0	0.0	0.0	0.0	0.0	0.0	0.0	0.0	0.0	0.0	0.0	0.0	0.0	0.0	0.0	0.0	0.0	0.0	0.0	0.0	0.0	0.0	0.0	0.0	0.0	0.0
67	0.0	0.0	0.0	0.0	0.0	0.0	0.0	0.0	0.0	0.0	0.0	0.0	0.0	0.0	0.0	0.0	0.0	0.0	0.0	0.0	0.0	0.0	0.0	0.0	0.0	0.0	0.0	0.0	0.0	0.0	0.0	0.0	0.0	0.0	0.0	0.0	0.0	0.0	0.0	0.0	0.0	0.0	0.0	0.0	0.0	0.0	0.0	0.0	0.0
68	0.0	0.0	0.0	0.0	0.0	0.0	0.0	0.0	0.0	0.0	0.0	0.0	0.0	0.0	0.0	0.0	0.0	0.0	0.0	0.0	0.0	0.0	0.0	0.0	0.0	0.0	0.0	0.0	0.0	0.0	0.0	0.0	0.0	0.0	0.0	0.0	0.0	0.0	0.0	0.0	0.0	0.0	0.0	0.0	0.0	0.0	0.0	0.0	0.0
69	0.0	0.0	0.0	0.0	0.0	0.0	0.0	0.0	0.0	0.0	0.0	0.0	0.0	0.0	0.0	0.0	0.0	0.0	0.0	0.0	0.0	0.0	0.0	0.0	0.0	0.0	0.0	0.0	0.0	0.0	0.0	0.0	0.0	0.0	0.0	0.0	0.0	0.0	0.0	0.0	0.0	0.0	0.0	0.0	0.0	0.0	0.0	0.0	0.0
70	0.0	0.0	0.0	0.0	0.0	0.0	0.0	0.0	0.0	0.0	0.0	0.0	0.0	0.0	0.0	0.0	0.0	0.0	0.0	0.0	0.0	0.0	0.0	0.0	0.0	0.0	0.0	0.0	0.0	0.0	0.0	0.0	0.0	0.0	0.0	0.0	0.0	0.0	0.0	0.0	0.0	0.0	0.0	0.0	0.0	0.0	0.0	0.0	0.0
71	0.0	0.0	0.0	0.0	0.0	0.0	0.0	0.0	0.0	0.0	0.0	0.0	0.0	0.0	0.0	0.0	0.0	0.0	0.0	0.0	0.0	0.0	0.0	0.0	0.0	0.0	0.0	0.0	0.0	0.0	0.0	0.0	0.0	0.0	0.0	0.0	0.0	0.0	0.0	0.0	0.0	0.0	0.0	0.0	0.0	0.0	0.0	0.0	0.0
72	0.0	0.0	0.0	0.0	0.0	0.0	0.0	0.0	0.0	0.0	0.0	0.0	0.0	0.0	0.0	0.0	0.0	0.0	0.0	0.0	0.0	0.0	0.0	0.0	0.0	0.0	0.0	0.0	0.0	0.0	0.0	0.0	0.0	0.0	0.0	0.0	0.0	0.0	0.0	0.0	0.0	0.0	0.0	0.0	0.0	0.0	0.0	0.0	0.0
73	0.0	0.0	0.0	0.0	0.0	0.0	0.0	0.0	0.0	0.0	0.0	0.0	0.0	0.0	0.0	0.0	0.0	0.0	0.0	0.0	0.0	0.0	0.0	0.0	0.0	0.0	0.0	0.0	0.0	0.0	0.0	0.0	0.0	0.0	0.0	0.0	0.0	0.0	0.0	0.0	0.0	0.0	0.0	0.0	0.0	0.0	0.0	0.0	0.0
74	0.0	0.0	0.0	0.0	0.0	0.0	0.0	0.0	0.0	0.0	0.0	0.0	0.0	0.0	0.0	0.0	0.0	0.0	0.0	0.0	0.0	0.0	0.0	0.0	0.0	0.0	0.0	0.0	0.0	0.0	0.0	0.0	0.0	0.0	0.0	0.0	0.0	0.0	0.0	0.0	0.0	0.0	0.0	0.0	0.0	0.0	0.0	0.0	0.0
75	0.0	0.0	0.0	0.0	0.0	0.0	0.0	0.0	0.0	0.0	0.0	0.0	0.0	0.0	0.0	0.0	0.0	0.0	0.0	0.0	0.0	0.0	0.0	0.0	0.0	0.0	0.0	0.0	0.0	0.0	0.0	0.0	0.0	0.0	0.0	0.0	0.0	0.0	0.0	0.0	0.0	0.0	0.0	0.0	0.0	0.0	0.0	0.0	0.0
76	0.0	0.0	0.0	0.0	0.0	0.0	0.0	0.0	0.0	0.0	0.0	0.0	0.0	0.0	0.0	0.0	0.0	0.0	0.0	0.0	0.0	0.0	0.0	0.0	0.0	0.0	0.0	0.0	0.0	0.0	0.0	0.0	0.0	0.0	0.0	0.0	0.0	0.0	0.0	0.0	0.0	0.0	0.0	0.0	0.0	0.0	0.0	0.0	0.0
77	0.0	0.0	0.0	0.0	0.0	0.0	0.0	0.0	0.0	0.0	0.0	0.0	0.0	0.0	0.0	0.0	0.0	0.0	0.0	0.0	0.0	0.0	0.0	0.0	0.0	0.0	0.0	0.0	0.0	0.0	0.0	0.0	0.0	0.0	0.0	0.0	0.0	0.0	0.0	0.0	0.0	0.0	0.0	0.0	0.0	0.0	0.0	0.0	0.0
78	0.0	0.0	0.0	0.0	0.0	0.0	0.0	0.0	0.0	0.0	0.0	0.0	0.0	0.0	0.0	0.0	0.0	0.0	0.0	0.0	0.0	0.0	0.0	0.0	0.0	0.0	0.0	0.0	0.0	0.0	0.0	0.0	0.0	0.0	0.0	0.0	0.0	0.0	0.0	0.0	0.0	0.0	0.0	0.0	0.0	0.0	0.0	0.0	0.0
79	0.0	0.0	0.0	0.0	0.0	0.0	0.0	0.0	0.0	0.0	0.0	0.0	0.0	0.0	0.0	0.0	0.0	0.0	0.0	0.0	0.0	0.0	0.0	0.0	0.0	0.0	0.0	0.0	0.0	0.0	0.0	0.0	0.0	0.0	0.0	0.0	0.0	0.0	0.0	0.0	0.0	0.0	0.0	0.0	0.0	0.0	0.0	0.0	0.0
[truncated: 31 more columns]
