# Supplementary material for: Machine learning coarse-grained potentials of protein thermodynamics
Source: Nat Commun. 2023 Sep 15;14:5739. doi: 10.1038/s41467-023-41343-1 (PMC10504246; doi:10.1038/s41467-023-41343-1)
Supplement: Supplementary file 4 — Source Data [file 41467_2023_41343_MOESM4_ESM.zip › Source_data/Figure3/chignolin_multiprotein_hist.csv]

	0	1	2	3	4	5	6	7	8	9	10	11	12	13	14	15	16	17	18	19	20	21	22	23	24	25	26	27	28	29	30	31	32	33	34	35	36	37	38	39	40	41	42	43	44	45	46	47	48
0	0.0	0.0	0.0	0.0	0.0	0.0	0.0	0.0	0.0	0.0	0.0	0.0	0.0	0.0	0.0	0.0	0.0	0.0	0.0	0.0	0.0	0.0	0.0	0.0	0.0	0.0	0.0	0.0	0.0	0.0	0.0	0.0	0.0	0.0	0.0	0.0	0.0	0.0	0.0	0.0	0.0	0.0	0.0	0.0	0.0	0.0	0.0	0.0	0.0
1	0.0	0.0	0.0	0.0	0.0	0.0	0.0	0.0	0.0	0.0	0.0	0.0	0.0	0.0	0.0	0.0	0.0	0.0	0.0	0.0	0.0	0.0	0.0	0.0	0.0	0.0	0.0	0.0	0.0	0.0	0.0	0.0	0.0	0.0	0.0	0.0	0.0	0.0	0.0	0.0	0.0	0.0	0.0	0.0	0.0	0.0	0.0	0.0	0.0
2	0.0	0.0	0.0	0.0	0.0	0.0	0.0	0.0	0.0	0.0	0.0	0.0	0.0	0.0	0.0	0.0	0.0	0.0	0.0	0.0	0.0	0.0	0.0	0.0	0.0	0.0	0.0	0.0	0.0	0.0	0.0	0.0	0.0	0.0	0.0	0.0	0.0	0.0	0.0	0.0	0.0	0.0	0.0	0.0	0.0	0.0	0.0	0.0	0.0
3	0.0	0.0	0.0	0.0	0.0	0.0	0.0	0.0	0.0	0.0	0.0	0.0	0.0	0.0	0.0	0.0	0.0	0.0	0.0	0.0	0.0	0.0	0.0	0.0	0.0	0.0	0.0	0.0	0.0	0.0	0.0	0.0	0.0	0.0	0.0	0.0	0.0	0.0	0.0	0.0	0.0	0.0	0.0	0.0	0.0	0.0	0.0	0.0	0.0
4	0.0	0.0	0.0	0.0	0.0	0.0	0.0	0.0	0.0	0.0	0.0	0.0	0.0	0.0	0.0	0.0	0.0	0.0	0.0	0.0	0.0	0.0	0.0	0.0	0.0	0.0	0.0	0.0	0.0	0.0	0.0	0.0	0.0	0.0	0.0	0.0	0.0	0.0	0.0	0.0	0.0	0.0	0.0	0.0	0.0	0.0	0.0	0.0	0.0
5	0.0	0.0	0.0	0.0	0.0	0.0	0.0	0.0	0.0	0.0	0.0	0.0	0.0	0.0	0.0	0.0	0.0	0.0	0.0	0.0	0.0	0.0	0.0	0.0	0.0	0.0	0.0	0.0	0.0	0.0	0.0	0.0	0.0	0.0	0.0	0.0	0.0	0.0	0.0	0.0	0.0	0.0	0.0	0.0	0.0	0.0	0.0	0.0	0.0
6	0.0	0.0	0.0	0.0	0.0	0.0	0.0	0.0	0.0	0.0	0.0	0.0	0.0	0.0	0.0	0.0	0.0	0.0	0.0	0.0	0.0	0.0	0.0	0.0	0.0	0.0	0.0	0.0	0.0	0.0	0.0	0.0	0.0	5.924764375781246	5.924764375781246	0.0	0.0	0.0	0.0	0.0	0.0	0.0	0.0	0.0	0.0	0.0	0.0	0.0	0.0
7	0.0	0.0	0.0	0.0	0.0	0.0	0.0	0.0	0.0	0.0	0.0	0.0	0.0	0.0	0.0	0.0	0.0	0.0	0.0	0.0	0.0	0.0	0.0	0.0	0.0	0.0	0.0	0.0	0.0	0.0	0.0	0.0	0.0	0.0	0.0	0.0	0.0	0.0	0.0	5.924764375781246	0.0	0.0	0.0	0.0	0.0	0.0	5.92361885561443	0.0	0.0
8	0.0	0.0	0.0	0.0	0.0	0.0	0.0	0.0	0.0	0.0	0.0	0.0	0.0	0.0	0.0	0.0	0.0	0.0	0.0	0.0	0.0	0.0	0.0	0.0	0.0	0.0	0.0	0.0	0.0	0.0	0.0	0.0	0.0	0.0	0.0	0.0	0.0	0.0	0.0	0.0	0.0	0.0	0.0	0.0	0.0	0.0	5.92361885561443	5.92361885561443	0.0
9	0.0	0.0	0.0	0.0	0.0	0.0	0.0	0.0	0.0	0.0	0.0	0.0	0.0	0.0	0.0	0.0	0.0	0.0	0.0	0.0	0.0	0.0	0.0	0.0	0.0	0.0	0.0	0.0	0.0	0.0	0.0	0.0	5.924764375781246	5.924764375781246	0.0	5.442665654091989	0.0	0.0	5.924764375781246	0.0	0.0	5.160273930534691	0.0	5.442665654091989	0.0	0.0	5.442092658175392	0.0	5.923446838505248
10	0.0	0.0	0.0	0.0	0.0	0.0	0.0	0.0	0.0	0.0	0.0	0.0	0.0	0.0	0.0	0.0	0.0	0.0	0.0	0.0	5.923389102091823	0.0	0.0	0.0	0.0	5.923389102091823	0.0	4.959837293454013	0.0	0.0	0.0	0.0	5.924764375781246	0.0	5.924764375781246	5.924764375781246	0.0	0.0	0.0	5.924764375781246	5.924764375781246	5.442092658175392	5.924764375781246	5.442092658175392	0.0	5.924764375781246	5.441520133925174	5.924764375781246	5.441520133925174
11	0.0	0.0	0.0	0.0	0.0	0.0	0.0	0.0	0.0	0.0	0.0	0.0	0.0	0.0	0.0	0.0	0.0	0.0	0.0	0.0	0.0	5.923389102091823	5.923914204831847	0.0	5.923914204831847	5.923914204831847	0.0	5.923914204831847	0.0	5.923914204831847	5.924764375781246	0.0	5.160372474458596	5.4419776773265145	0.0	0.0	0.0	5.442092658175392	5.160273930534691	0.0	5.442092658175392	5.441520133925174	5.442092658175392	5.159892090555809	5.160273930534691	5.442092658175392	5.92361885561443	5.159892090555809	5.159453116327777
12	0.0	0.0	0.0	0.0	0.0	0.0	0.0	0.0	0.0	0.0	0.0	0.0	0.0	0.0	5.9233017172763205	0.0	0.0	5.9233017172763205	0.0	0.0	5.9233017172763205	5.923389102091823	0.0	5.923389102091823	5.923914204831847	0.0	5.923389102091823	5.441552882217513	4.959147964933187	5.9233017172763205	5.441552882217513	5.923389102091823	5.442665654091989	5.442665654091989	5.160273930534691	5.442092658175392	5.928596575263931	5.160273930534691	5.442092658175392	5.924764375781246	0.0	4.96028037543757	4.677984262652314	4.3957836950327325	4.570523735367043	5.159510460091351	5.159453116327777	4.959378403970007	4.959378403970007
13	0.0	0.0	0.0	0.0	0.0	0.0	0.0	0.0	0.0	0.0	0.0	0.0	0.0	0.0	5.9233017172763205	5.9233017172763205	5.441202995587064	0.0	5.159193321753243	5.923389102091823	5.923389102091823	5.159623530396052	5.441202995587064	4.139479157431886	5.441290380402567	4.8040605640093625	4.959662231741884	4.804165563419006	5.441290380402567	5.442416409253264	5.923679483556565	4.8045335565953575	5.442492485112222	4.959592681922196	4.678175208845433	5.442590633325601	4.805671623291739	4.804907374890226	5.160193433221453	4.677793368866553	4.805088244248012	4.47775203954594	4.19577568661489	4.322694091775822	4.088261444946417	4.395910951734954	4.80467827090658	4.6776785137891235	4.80457485633011
14	0.0	0.0	0.0	0.0	0.0	0.0	0.0	0.0	0.0	0.0	0.0	0.0	0.0	0.0	5.9233017172763205	5.923389102091823	5.159349625978697	4.9591042738978075	4.959662231741884	5.441202995587064	5.159193321753243	4.677397176784164	4.959301045880819	4.6772549077462715	4.8040605640093625	4.139640700920764	4.322187182283785	4.959322897236692	4.677327838259551	4.804616384452394	4.570555027190808	5.923914204831847	4.57030530059374	4.805195692034922	4.5715276903001465	4.479137331836477	4.396038231725072	4.041359336888975	4.396165535011613	4.3232880170667505	4.477895214796877	4.040586430498	4.322555409649894	3.9137389985860356	3.953442002261906	4.395737678519892	4.570801696161702	4.570752407540029	4.677325724529571
15	0.0	0.0	0.0	0.0	0.0	0.0	0.0	0.0	0.0	0.0	0.0	0.0	0.0	5.9233017172763205	5.9233017172763205	0.0	5.441202995587064	5.441246686622444	4.6772018781108295	4.803920626961556	4.255585703167336	4.255639404362283	4.1953560214674	4.395257432603172	4.088241651028461	4.088193191407689	4.08807912569375	3.743031832039436	4.477648956119108	4.1398751592588425	4.3222862319915905	4.477549679573546	4.322969594046047	4.572195504070131	4.140645653428249	4.256754761236934	4.257302347458525	3.9966077950113927	3.9960829320590543	3.877017801077983	3.9140895133384586	3.743526251364684	3.9537748737062612	3.876505916227436	3.9140111675848637	3.8406719288524442	3.8068432625988713	4.040184179463925	4.804151477265888
16	0.0	0.0	0.0	0.0	0.0	0.0	0.0	0.0	0.0	0.0	0.0	5.441202995587064	5.441202995587064	0.0	5.441437465099538	4.804108200961357	0.0	4.569958965323541	4.139358067717495	4.039952860309111	3.7737062097133336	3.773651042363264	3.913245011418697	3.839919988653076	3.773897235317537	4.040302296619134	4.040211797788642	3.995570842701306	4.139931186140151	3.913537424809741	4.140028667709311	3.953158431893339	3.9957027677744907	4.3956982318270486	3.9549966689719627	4.141238305218987	3.914389556561079	3.714217373489187	3.9143750413159193	3.9547818000826656	3.775276752169078	3.4720338986335513	3.743864287877032	3.432286955489369	3.472198804952341	3.632558582351596	3.6324698101781108	3.9534551497877235	3.8405013302847095
17	0.0	0.0	0.0	0.0	0.0	0.0	0.0	0.0	0.0	0.0	5.9233017172763205	0.0	5.9233017172763205	0.0	5.159193321753243	5.159193321753243	4.677187312795878	4.395146733344898	3.9528373929035983	4.087952419333512	3.8059073630142644	3.7735669527942166	3.952873587533368	3.558099585807075	3.657710866518607	3.4712499331002347	3.513337409820598	3.471271385768235	3.5582811430073606	3.6582051987402027	4.140027005385141	3.840355123494195	3.8410673513016054	4.088883001259069	3.9550179610921203	3.8408841171324912	3.4322832415604054	3.775059472084144	3.7149041902383884	3.559874336770413	3.4323625376148312	3.4724356562927454	3.2774959909276156	3.3770484215120042	3.190444719328471	3.4134069184806535	3.4133980443503686	3.4516124875544643	3.6320334539500747
18	0.0	0.0	0.0	0.0	0.0	0.0	0.0	0.0	0.0	0.0	5.9233017172763205	0.0	5.924418080926108	0.0	5.1592129245140175	4.959221498773694	4.569916947315164	4.087979675211798	3.742569447663044	3.7427480269592523	3.742772350416341	3.450721834067614	3.6576282891999936	3.3409154132620786	3.0644817055377036	3.2030502387521285	3.2031091590375658	3.231426977455138	3.1758365174200156	3.3582711107144396	3.217455766613652	3.471325046242785	3.358638684637559	3.376759053336362	3.5144638182489887	3.3592480642932045	3.376872800768572	3.4138534486846828	3.4136415817712145	3.2937119573721096	3.2775400179195406	2.9704657650270407	3.066001889586336	3.1255614590832836	2.980404257706347	3.2327658373560197	3.0892628944902505	3.150649640182132	3.232012058642475
19	0.0	0.0	0.0	0.0	0.0	0.0	0.0	0.0	0.0	0.0	0.0	0.0	5.923770735370711	0.0	5.9233017172763205	4.6771923527494055	4.39509799467596	4.25557541833277	3.8398214171378386	3.4915931098462067	3.4917094064764607	3.2605626049001133	3.375520534499757	3.1623926622407508	3.2609299793476945	3.076248880657581	2.893812530571685	3.203045400154916	3.0647187425141293	3.1495383979289695	2.9790629583578534	3.3244438217998082	3.2037615725354316	3.2184202953506933	3.34258096462405	3.2327074373570808	2.9801734324762794	3.359974456401333	3.101515388979803	3.022419776414619	2.990620774355305	2.922554594963744	2.9132585923683916	3.1382200715851836	2.8862529052436896	2.860497108084804	2.9508206235180072	3.021910810627582	2.8270269710578644
20	0.0	0.0	0.0	0.0	0.0	0.0	0.0	0.0	0.0	0.0	0.0	0.0	0.0	5.15931519027518	5.44115135427732	4.3951156619689025	4.195101384605444	3.742589986437813	3.8059104001376554	3.4119796880105184	3.450620461602168	3.291601918429011	3.245817581367173	2.949269545070102	2.9891292490937955	2.9994395037117494	2.9029831690948313	2.7715475836155337	2.8763939311779234	2.8675698202996722	2.9308476267016577	3.0542033005025546	3.03242919873146	2.990377534203402	3.077301680066486	3.089276815681413	2.990697333540937	3.021703616713565	3.1010688725814664	3.044070969761596	2.8690652175560007	2.811279333251295	2.803309736073535	2.758049437885271	2.811184670394451	2.7294372587882245	2.6252769972721604	2.6013281065319287	2.6497842664611495
21	0.0	0.0	0.0	0.0	0.0	0.0	0.0	0.0	0.0	0.0	0.0	5.9233605272161896	5.159178495577844	4.959107856020363	4.959474632922451	4.195077011532954	4.139395378310031	3.742633147472338	3.3934256259036832	3.357795922333241	3.307520682121119	3.1754927343789277	2.9208070003450546	3.0760689381283184	2.884871185359076	2.794269086154321	2.7494262418788376	2.7423057552528176	2.9028529338198874	2.7424925902529047	2.6427907876176615	2.8683274510422185	2.7874270122526044	2.9904220057547626	2.9706395479446543	2.8954214128849207	2.92266837865123	2.8694968545862363	2.9320468407090514	2.9044134051933925	2.8952089491456716	2.7222800603415083	2.6949587459289424	2.607186635682999	2.595363422940845	2.5135837723389995	2.5895814526210756	2.4084093240303304	2.3866872127150103
22	0.0	0.0	0.0	0.0	0.0	0.0	0.0	0.0	0.0	0.0	0.0	5.923770735370711	5.159178495577844	4.677253292905828	4.677253292905828	4.087867646297617	4.2555299135277185	3.6573670003507326	3.4916106957571076	3.4708268762937804	3.08757383124519	2.9991379890997614	3.0875620518549622	2.809601488745632	2.7712964440165377	2.7865636584806426	2.8179376484656062	2.7005682498402424	2.721217776882309	2.7718282395226055	2.6744872158146666	2.643533406728663	2.6627449093609767	2.8040372601759485	2.6692391586933084	2.7582289485406326	2.8275508186216323	2.8958356692789984	2.8436193709507407	2.715951513402854	2.6954121046496704	2.6498383107061008	2.681740411111168	2.4685918936517695	2.4979090005127498	2.365073905193361	2.3131258933012866	2.2364009386788712	2.313165206426439
23	0.0	0.0	0.0	0.0	0.0	0.0	0.0	0.0	0.0	0.0	0.0	0.0	5.159215312660979	4.803999795279801	4.195120393214066	4.039821993146816	4.039859779001477	3.7131240370507763	3.4915357047135593	3.375421197176135	3.2758750811041466	2.9587640174296457	2.9396297668922253	2.9491493650291885	2.825868766030969	2.728077232822673	2.859108778688367	2.7424081169499326	2.64902406065762	2.631095804323067	2.643190809440396	2.5957493840323442	2.6074134888382394	2.608199392802021	2.584410926467946	2.6628121001690896	2.715992008478225	2.6885565184207785	2.736781901445295	2.6132120940009695	2.6887303862546768	2.675153729902174	2.5613714989781933	2.439938565452775	2.5183009547051487	2.3325218760124047	2.312932043793235	2.186097271007032	2.1214595071868922
24	0.0	0.0	0.0	0.0	0.0	0.0	0.0	0.0	0.0	0.0	5.923250075966578	0.0	5.159352014595084	5.441411635259428	4.959237994669369	4.039865026211526	3.91319818080739	3.6573803050594433	3.7426927790241873	3.450668559280346	3.431098174088546	3.1364601650892663	3.0877277238787038	2.9116362245352354	2.8339524913999483	2.7493792593085207	2.6739836368298606	2.6487621584790206	2.6946045951860924	2.5951681514930645	2.498242270557151	2.701593736532404	2.550854041871787	2.595882672913155	2.427133349670031	2.440726634114685	2.545914286896352	2.715927454093543	2.572835082107832	2.6193438311255877	2.5137325415717093	2.4543090053062713	2.458895930969681	2.309293471923514	2.3365548653222463	2.2359740121264755	2.1668784318169623	2.078641444936628	1.9278578852536272
25	0.0	0.0	0.0	0.0	0.0	0.0	0.0	0.0	0.0	0.0	0.0	5.9233605272161896	5.441411635259428	5.159178495577844	4.804043983095036	4.039814629518727	3.9130896225559377	3.713169959805323	3.742711585811943	3.3238467900899185	3.393521147593294	3.3075486354735313	3.1116591579515127	3.042171656777226	2.8937449174996086	2.594165176219918	2.693794123688021	2.6675959771996505	2.687308293573599	2.412296748422756	2.5345684252709644	2.5727068564310995	2.4987721191423704	2.4938721652953557	2.5194399733874127	2.5141645174299923	2.508826737886965	2.5783891336862936	2.4783511167635357	2.4638030124357098	2.4637413238481978	2.369573127669912	2.37358196803791	2.271981085978343	2.136395498179467	2.0307786665254923	1.8954026389424552	1.832490624463289	1.7911701257821315
26	0.0	0.0	0.0	0.0	0.0	0.0	0.0	0.0	0.0	0.0	0.0	5.9233605272161896	4.80387359841377	4.959107856020363	5.923250075966578	4.195039530269958	3.8060158606628933	4.195213596256212	3.7132369526149374	3.357916986885207	3.260622270248793	3.188990224099653	3.291695896573467	2.9209183995669354	2.9493907656992633	2.8021079398322923	2.7944259346694817	2.73506625472662	2.674224345064811	2.6678584379266264	2.5892633911599683	2.5345918624945876	2.551003789251631	2.5400846628033618	2.5038710085744693	2.4542457409961864	2.483060249008453	2.555750563146491	2.426171096774575	2.43090695955021	2.4541933159236224	2.195915573485599	2.290087436725793	2.038789285955387	1.9934260678582412	1.9085893657393127	1.7219945835473593	1.6961005599883263	1.6484167757490482
27	0.0	0.0	0.0	0.0	0.0	0.0	0.0	0.0	0.0	0.0	5.923391574744395	5.92384155512195	0.0	5.15938596070699	5.159178495577844	4.80404846524647	4.139449796615769	4.040053278843577	3.657477839641035	3.535052267647689	3.3580042905359786	3.324075796998912	2.9788921736484184	3.0878542614660462	3.042364907779442	2.9211103950569415	2.9028577802522673	2.6939252390284523	2.636336540014838	2.577526434037118	2.5608596751396453	2.3905068966685272	2.6130958517908063	2.5613896893125156	2.478354325177838	2.478031472469649	2.435328885722174	2.408330543812986	2.3367676965105737	2.365433610206453	2.2979154473505456	2.127601741505079	2.020842301265592	1.9062338965200771	1.657343072685011	1.6065490528128032	1.48133515869183	1.539858062171822	1.4919859003219633
28	0.0	0.0	0.0	0.0	0.0	0.0	0.0	0.0	0.0	5.923391574744395	5.441292853055138	0.0	0.0	5.441517806853533	4.804054675413572	4.255784336087812	4.088105923113574	3.913251972363196	3.9132779225710843	3.773707570661484	3.4508267996078015	3.2761257967631803	3.2029042638479206	3.1241452125762637	3.053301767613246	3.0206028074491496	2.834052273631608	2.779252698261433	2.6241660976848795	2.7146259609385295	2.6063825182956117	2.5947636992098158	2.589039618590979	2.550009497647152	2.5891852044088255	2.4829285739809768	2.5341053708374064	2.5132167241404595	2.348884476083329	2.261232831951843	2.151935695233533	1.9487230706833722	1.8136520269094483	1.54607103011244	1.3612075351073196	1.266725375541851	1.3165175213720088	1.3545027033223231	1.4862066776388252
29	0.0	0.0	0.0	0.0	0.0	0.0	0.0	0.0	0.0	0.0	0.0	5.923391574744395	0.0	4.804116187896601	4.959306599170423	4.804172965562585	4.139682127007947	4.040048857072498	3.9133367324091033	3.7427844154499557	3.6848765298315653	3.2917054295580117	3.291741748439673	3.431328580530317	3.0534048124693216	3.0205319564295774	2.8676944123090475	2.8853503259509434	2.810419491753601	2.8767363506017674	2.687769062849883	2.668092320917575	2.62437299348249	2.606663449071706	2.5234868887126476	2.595080544985901	2.5502387937524498	2.4931482202198563	2.247200722173874	2.1076518126137307	1.9262553732621592	1.7121895024174494	1.4381859124782004	1.2874359656267718	1.1339892834607186	1.0967904487602782	1.1918086532854444	1.2842190875944937	1.5126232564715707
30	0.0	0.0	0.0	0.0	0.0	0.0	0.0	0.0	0.0	0.0	0.0	0.0	5.441292853055138	5.441517806853533	4.570081057547238	4.47726411820406	4.1954727599843	3.9953713202591885	3.8757341674408945	3.9532421815078935	3.55804664855218	3.581641411108855	3.5353725744363196	3.4710985397324654	3.231237604859472	3.175774896521804	3.042653592675107	2.9595178880380555	2.94033442147341	2.8427381439936203	2.959820941086263	2.749979837788624	2.7147060631167905	2.728781315870971	2.6878222457159895	2.6308015274374865	2.572600816239989	2.3372002531363947	2.1585524312463296	2.001235126234744	1.7596069069038958	1.4416022019525512	1.1948229977507667	1.014301257036557	0.937977108811034	0.9907966375767581	1.1069699077485993	1.3028771941582908	1.5091164921649334
31	0.0	0.0	0.0	0.0	0.0	0.0	0.0	0.0	0.0	0.0	0.0	0.0	0.0	5.923557602934897	4.804116187896601	4.959389621736296	4.195310689641196	4.088171736255656	4.255808514074277	3.9529661162448866	3.9530936929624723	3.535270319699128	3.431249077710839	3.5132112770016244	3.291852268220003	3.189523088761084	3.341388174746619	3.163112089933515	2.9794679617264004	3.010645274820284	3.042955438021676	2.7873662585406205	2.7874523828360536	2.708071650092025	2.624698932235537	2.544862932425091	2.5295376285677538	2.3535035803525073	2.1047690404477635	1.8120940416398943	1.4330028552198764	1.1865635133040984	0.9461981383432532	0.8430824650327247	0.8562634752807368	1.0264022890015356	1.238946655582235	1.4233228600265182	1.6564245509812752
32	0.0	0.0	0.0	0.0	0.0	0.0	0.0	0.0	0.0	0.0	0.0	5.923391574744395	0.0	0.0	5.159393860277907	4.395444859385261	4.255914201998305	4.477228632193573	4.395461641844157	4.139565513970667	3.84007218129232	3.631433368920873	3.491933774091488	3.4710807207062144	3.231748451937624	3.276578776240698	3.324581553079736	3.149995662475728	3.100370337069714	3.0540973567226537	3.0211763697936584	2.8186005026218597	2.851594477195798	2.8189563734632053	2.7018527780752724	2.637685556927779	2.4546128921541825	2.140096627934554	1.891777423970395	1.5793571358054663	1.2653053389197213	1.0476891100440238	0.8815489413186244	0.8668751141940181	0.9799702168700453	1.172116543373555	1.4342961461720494	1.6626765023667884	1.8247257233093084
33	0.0	0.0	0.0	0.0	0.0	0.0	0.0	0.0	0.0	5.441292853055138	0.0	5.923391574744395	5.923391574744395	0.0	4.6772619387732695	4.088171945058387	4.8039930083448255	4.139624276512278	4.322403178806391	3.9531320358651216	3.713232614809705	3.6314310535696297	3.4510496882236037	3.471263693547775	3.412631248071958	3.4922275488300816	3.3585545362414893	3.163012157924687	3.261801345638	3.1250166400831407	3.043366712335028	3.1008268622085833	2.980221558476962	2.9603846337412945	2.827501029684247	2.675937127974896	2.4135248143006756	2.128116399121141	1.7808607870030109	1.4199886462891387	1.1202441127417258	0.9915003704460199	0.8899429791300824	1.022855428662826	1.2267025874636035	1.5214980147820851	1.7018887853178581	1.8042773543123358	1.9262681262293802
34	0.0	0.0	0.0	0.0	0.0	0.0	0.0	0.0	0.0	0.0	0.0	0.0	5.441300366448987	5.923406601613257	4.8039990190534105	4.677339428646867	4.477450235922522	4.255809880541566	4.395281433710242	3.9951138524129517	4.139680030118303	3.743159497070626	3.6850272837737483	3.492177102197391	3.6583818806581085	3.713763257823481	3.6071655450822604	3.45201816530839	3.2469316307779144	3.3252518596060057	3.2180765483066294	3.150809078366386	3.113645271970171	3.1138071818950106	2.8785390569592586	2.5682676071072885	2.374484536791271	2.0367315760439126	1.6591958368400128	1.3185832073206676	1.1579939179239913	1.0710582868560152	1.1348316860422099	1.3148755139203914	1.506764911259726	1.8718480874738983	1.8644265219692393	1.933153143358009	1.9074685938489306
35	0.0	0.0	0.0	0.0	0.0	0.0	0.0	0.0	0.0	0.0	0.0	0.0	0.0	5.441300366448987	5.441300366448987	5.159293197097817	5.923406601613257	4.256336107560748	4.195723031206946	4.322526788958586	4.040428464086201	3.952928986181873	4.139911262524741	3.8402821214655125	3.7138775249939284	3.8768274843771975	3.492627929626117	3.632273549755662	3.3420386557031936	3.3256749748577628	3.1773469675016948	3.204534863033416	2.9609502473072578	3.1016538381915835	3.1389265131411808	2.8527064083587437	2.498844053486935	2.068646588468778	1.7391464879322784	1.4745616620363124	1.3362248166005717	1.39472127777681	1.4849985557818632	1.6716692917364746	1.7745547977369682	1.9063210974367424	1.9767612616538761	1.9095393756250578	1.9032792331167272
36	0.0	0.0	0.0	0.0	0.0	0.0	0.0	0.0	0.0	0.0	5.441292853055138	0.0	5.441292853055138	5.923391574744395	0.0	4.677585085872971	4.95946823805788	4.80447980491831	4.67807364585896	4.805057160882781	4.322353988477755	3.953585832941715	3.9136894727614244	3.9958847014510592	3.6065968130791664	3.914307606286692	3.7142265950560303	3.7145019377407333	3.658969645081447	3.2931020868297978	3.413970607281212	3.3598708060354463	3.1642434331410074	3.089712312269831	3.1388541109932353	2.8784550167426213	2.602181314159332	2.2410042527506393	1.9221974855109067	1.7865091003808704	1.7323090637926022	1.8792586642503348	2.0065369016661005	1.9521444564639854	2.1032487749592246	2.084269875674818	1.9424407879104928	1.926928951146019	1.8362717874870151
37	0.0	0.0	0.0	0.0	0.0	0.0	0.0	0.0	0.0	0.0	0.0	0.0	5.441563201599848	4.8039990190534105	5.441300366448987	4.804581991636153	5.159293197097817	4.959930438444987	4.678071138208532	4.477602457874084	4.088485571753888	3.9133831372219845	3.7136362274880375	3.913544880345042	3.840705202277112	3.6856011712840795	3.632408006026596	3.582831739317432	3.6589170888965983	3.4934107139944164	3.325669001306929	3.3425572824038774	3.3429853655110167	3.233414336844911	3.3608108119102518	2.981576855706815	2.7740451078903856	2.53001856624875	2.2986535165173505	2.1653013104530894	2.370583351252483	2.2844464170366274	2.3267316337170616	2.2738998954857914	2.1885923958952302	1.9841653922259965	1.9268865167740108	1.8799457853808166	1.8227434782606409
38	0.0	0.0	0.0	0.0	0.0	0.0	0.0	0.0	0.0	0.0	5.923932376958913	5.923932376958913	5.159468410126205	5.441570717914731	5.4413078799240004	5.4418336552696545	5.159648678821709	4.804690210054392	4.570546720872956	4.395685582261146	5.159648678821709	4.140176054457276	4.677767916960523	3.8406114503324744	4.0409172386426295	4.088769736463605	3.996256039444539	4.323494949843835	3.452508659218015	3.359517870403364	3.5599323695993084	3.4529951673287353	3.6598316815555556	3.4935577918848324	3.293883687997285	3.2788405428872656	3.0905866302665164	2.9143150877957984	2.8284643645930716	2.716670190887104	2.6772198453871026	2.621019784264613	2.397221659249076	2.359652861802137	2.104273274325835	2.157899449390743	1.9225784589139492	1.9314426840219419	1.8659271011296275
39	0.0	0.0	0.0	0.0	0.0	0.0	0.0	0.0	0.0	0.0	0.0	0.0	0.0	0.0	0.0	5.923932376958913	4.959603452477715	5.160084666802675	0.0	5.159648678821709	4.677943274525842	4.256024645593753	4.678336814466087	4.396153140860497	3.7746426749447837	4.089237107496861	4.256841336310501	3.7754083350781116	3.9969397521227714	3.7447326942417076	3.5599548268824908	3.4141886369748073	3.473086714364274	3.6874821520487355	3.687937488596379	3.396828582217114	3.249686474336416	3.11544089937271	3.1037714580689997	2.98338066589835	2.838452923201377	2.717803634076672	2.447673739106884	2.3009278980482417	2.21565135701017	2.101956992830747	1.9074465417564515	1.9118517974666256	1.824634490337619
40	0.0	0.0	0.0	0.0	0.0	0.0	0.0	0.0	0.0	0.0	5.923406601613257	0.0	0.0	5.923406601613257	5.923406601613257	5.159473420380575	5.923406601613257	5.4413078799240004	4.959603452477715	4.95979892038244	4.47747098315149	4.959603452477715	4.677767916960523	3.9141878572858273	4.089068567715348	4.041462554960106	3.9966468130826014	4.04182528857353	3.9545969324347334	3.583499965364715	3.715180588070095	3.4524866768437654	3.560319461569721	3.5605099647706036	3.4345898594358104	3.415386493067702	3.538856729209022	3.3119873328446108	3.193823745794475	3.0144578024310764	2.791131274347622	2.7114390895153955	2.5644116825122483	2.3319071957368473	2.1895588146552276	2.0906485677891427	2.026775926890708	1.8519762416851657	1.8947873639758228
41	0.0	0.0	0.0	0.0	0.0	0.0	0.0	0.0	0.0	0.0	0.0	0.0	0.0	5.923406601613257	5.441570717914731	5.923406601613257	5.159823981435833	5.159473420380575	5.160260079353648	5.923932376958913	4.960520812773808	4.804795436496203	4.3968221544495725	4.195516381203012	4.04157294307692	4.141154729335944	4.041787900298731	4.257787147634974	3.8419873586771853	3.8420854734180283	3.537550877369184	3.5843489213455406	3.80946491397168	3.378942971774352	3.8433046646150038	3.746011145622015	3.312116727806406	3.362953783315013	3.2364368473511638	3.2083647791954304	3.0930089423613776	2.622369219385523	2.6220414393475515	2.2328201001223755	2.116280278368415	2.0267423809782468	1.8927829214906007	1.880222928608931	1.81891708731815
42	0.0	0.0	0.0	0.0	0.0	0.0	0.0	0.0	0.0	0.0	0.0	0.0	0.0	0.0	5.923932376958913	0.0	5.441570717914731	5.442751189114022	4.959340564814278	5.159648678821709	4.570808763689319	5.923932376958913	4.47809646672363	4.804900678860283	3.9151544669460225	4.257186663478794	4.142076293544679	4.141034277236126	4.141666657001223	3.9976341655911574	3.745590012657142	3.6094390108431504	3.8433595740772377	3.6352086760605573	3.609294623549477	3.6101815897430685	3.635892077732098	3.362812769812864	3.3808107719186644	3.237204611436022	3.025522885298728	2.7988045590202812	2.5165254910569805	2.372664585159735	2.1519786267735412	2.0369565875182127	1.9141311584130403	1.8402313658710163	1.7750362402826179
43	0.0	0.0	0.0	0.0	0.0	0.0	0.0	0.0	0.0	0.0	0.0	0.0	5.923406601613257	5.923932376958913	0.0	0.0	0.0	5.923932376958913	5.925768656659955	4.960520812773808	4.959340564814278	4.959340564814278	5.923932376958913	4.678693991919775	4.479184806331998	4.1971488080746315	4.197293328319445	4.324686306174307	4.323695419111011	4.142085962015904	3.7765231474387715	3.8097043489902527	3.6349307426282707	3.3793236072604547	3.9175526849562265	4.00025666397137	3.7477662820962268	3.5408415410552863	3.418134496336303	3.2371796423816317	2.9451187898099995	2.7256532224584884	2.592621787263365	2.202527345147308	2.1249083828589725	1.9679888233561922	1.8905673089765473	1.845956210496439	1.7856872317208685
44	0.0	0.0	0.0	0.0	0.0	0.0	0.0	0.0	0.0	0.0	0.0	0.0	0.0	0.0	0.0	0.0	5.923932376958913	0.0	0.0	5.4418336552696545	4.960860960449976	5.160260079353648	4.805162442859963	5.4445053858457815	4.1418819137129255	4.5722561490538105	3.997273668763614	4.141945140939461	4.572757493848959	4.142938378920357	3.8433140348675714	3.999024737933727	3.717745858760642	3.662274092597399	3.5630492280379302	3.5637679510975095	3.779670531399616	3.7187261126778823	3.541464673382273	3.1950241186264243	3.09356805434256	2.7765836153970618	2.4867664345581364	2.222842535586347	2.1077862885386827	2.0578483943626678	1.8038999726588916	1.8283370358484028	1.7801180289062923
45	0.0	0.0	0.0	0.0	0.0	0.0	0.0	0.0	0.0	0.0	0.0	0.0	0.0	0.0	0.0	0.0	0.0	5.926604107535038	5.923406601613257	5.4418336552696545	5.441570717914731	5.926604107535038	4.679366139599247	4.806503331435774	4.679950988575702	4.258573237284841	4.39808995021562	4.198524895146738	4.043186949489486	3.9563624567974864	4.142936444767976	3.9177159439355167	3.9185346654615136	3.7782996311239163	3.8119792761459133	3.780395580798176	3.5194774175658434	3.7489309025576407	3.5641797041140073	3.2665612210693773	2.926218673765476	2.6727319055781917	2.4215273992351785	2.2233252601598235	1.9779722989040671	1.8783197981689597	1.8226788688384437	1.7695330994604754	1.8398265817654194
46	0.0	0.0	0.0	0.0	0.0	0.0	0.0	0.0	0.0	0.0	0.0	0.0	0.0	0.0	0.0	0.0	0.0	0.0	4.959734933580398	5.441570717914731	5.926604107535038	5.4445053858457815	4.807205541135468	4.807205541135468	4.681072146678944	4.572876853077866	4.3985369960598195	4.481824818491946	4.091181180924784	4.092530733583881	3.810231305229638	3.916441067505672	3.778093334020318	3.880815339386503	3.812155883023279	3.8463360502607093	3.7490333996186243	3.4187213762221527	3.437003388231675	3.281605485936569	2.8990414678453025	2.5655521304370845	2.3822487190243304	2.2035308360062027	1.9232969009261511	1.8907971236765055	1.8420458844282335	1.7105065070351513	1.7783670940842278
47	0.0	0.0	0.0	0.0	0.0	0.0	0.0	0.0	0.0	0.0	0.0	0.0	0.0	0.0	0.0	5.923932376958913	0.0	0.0	0.0	5.926604107535038	5.443168237682107	5.926604107535038	5.4418336552696545	5.16249571201196	4.806135617028953	4.398539789194929	4.398387316488882	4.80801580744511	3.9561242134965804	4.0436372182562	3.916441067505674	3.880279278953922	4.261574878425496	4.00074444358034	3.812350777037511	4.201512120859656	3.719652815798674	3.4178352693467744	3.3636913495431555	3.208407018823757	2.8989587749308994	2.565490769973559	2.2760656409853253	2.0695703187710537	1.8765243547533554	1.8579607438906516	1.8132423279231542	1.7802808826079577	1.735356600515356
48	0.0	0.0	0.0	0.0	0.0	0.0	0.0	0.0	0.0	0.0	0.0	0.0	0.0	0.0	0.0	5.923406601613257	0.0	0.0	5.923932376958913	5.4418336552696545	5.926604107535038	4.96106951599285	4.572417488869404	5.16249571201196	4.573181888283021	4.398387316488882	5.16249571201196	4.32605446965872	3.998127677764095	4.0436372182562	4.043766581226105	3.917972941890958	3.7479014386386815	4.328353563775602	4.1457351904640465	3.919558610016476	3.919416241371061	3.812124282425005	3.611606422183403	3.0367020772804745	2.8557757661376213	2.497011492612603	2.279494614934306	2.105393154289648	1.7771139494820254	1.8324162056737467	1.6914812531933832	1.715559183498356	1.674596079229831
49	0.0	0.0	0.0	0.0	0.0	0.0	0.0	0.0	0.0	0.0	0.0	0.0	0.0	0.0	0.0	0.0	0.0	0.0	0.0	0.0	5.926604107535038	0.0	5.926604107535038	4.962406664156523	4.573181888283021	5.4445053858457815	4.480307942467267	4.398387316488882	4.142750747066648	4.043907411922032	3.8441017263582946	4.000358195925549	4.261028590813143	4.046886490563181	4.095143970676011	4.484137311425816	3.88163651730976	3.881374401071243	3.399060621477716	3.141654784867585	2.705245534553174	2.491581187603227	2.155293898250009	1.9683252996518465	1.8116684926718527	1.7786639060335698	1.7558203422854142	1.7733119158280024	1.6792701396257161
50	0.0	0.0	0.0	0.0	0.0	0.0	0.0	0.0	0.0	0.0	0.0	0.0	0.0	0.0	0.0	0.0	0.0	0.0	0.0	0.0	0.0	5.16249571201196	5.4445053858457815	5.4445053858457815	4.962406664156523	4.962406664156523	4.680665462450069	4.681072146678944	4.091951345204625	4.399646120387754	4.200325707051604	4.20066418877973	4.202019765352732	4.261691922927703	4.093902620515341	4.0015390474866335	3.958930272957015	3.7486929109302176	3.5868372887483755	3.2509293550961784	2.7685779971159183	2.316637867260913	2.0581689214955405	1.8580264362180792	1.752474383447029	1.6387008480630616	1.5759174620256386	1.6284175638528824	1.642966755258743
51	0.0	0.0	0.0	0.0	0.0	0.0	0.0	0.0	0.0	0.0	0.0	0.0	0.0	0.0	0.0	0.0	0.0	0.0	0.0	0.0	0.0	0.0	4.962406664156523	4.680396990322702	5.926604107535038	5.16249571201196	5.4445053858457815	4.3992876706841395	4.326322573163845	4.481827966952643	4.145122999031716	4.402175648477494	4.402175648477494	4.577242692365268	4.001362549082496	4.0939988150413305	4.401149135894611	3.7481826017250786	3.2216194073024447	3.2077374584343525	2.521940472656097	2.2028464200643354	1.9636850432829371	1.795136231128656	1.6286894121044089	1.5234356927090857	1.5370848569783346	1.6427208745539073	1.5876575569742108
52	0.0	0.0	0.0	0.0	0.0	0.0	0.0	0.0	0.0	0.0	0.0	0.0	0.0	0.0	0.0	0.0	0.0	0.0	0.0	0.0	0.0	5.926604107535038	5.4445053858457815	5.926604107535038	5.926604107535038	4.962406664156523	5.164384773244528	4.682016953270318	4.681072146678944	4.399738285225808	5.448566189928027	4.328270388483947	4.684457794404949	4.328289093262535	4.96528892436803	4.200411504333746	4.093460947265022	4.1446584505526385	3.517904269182944	2.9163904250972346	2.5376483594338595	2.206151327478014	1.8825847260401547	1.6418096828371063	1.553877171813416	1.519847975519447	1.5419847553895947	1.4809478660254385	1.5455045307150428
53	0.0	0.0	0.0	0.0	0.0	0.0	0.0	0.0	0.0	0.0	0.0	0.0	0.0	0.0	0.0	0.0	0.0	0.0	0.0	0.0	0.0	5.926604107535038	0.0	5.926604107535038	0.0	5.16249571201196	4.962406664156523	5.930664911617283	4.681072146678944	4.682016953270318	5.1665565160942055	4.684457794404949	4.682963045046932	4.327697540692063	4.483449580712699	4.4819669906035555	4.682066361897715	3.9182037226640523	3.496468140276754	2.9071780672002054	2.486369806095599	2.0502388165463197	1.7770745638855594	1.5259675244777267	1.4181989494084917	1.4386216391805116	1.4584280001147762	1.5316144496873934	1.5848448808252638
54	0.0	0.0	0.0	0.0	0.0	0.0	0.0	0.0	0.0	0.0	0.0	0.0	0.0	0.0	0.0	0.0	0.0	0.0	0.0	0.0	0.0	0.0	5.926604107535038	0.0	0.0	5.926604107535038	0.0	5.4445053858457815	5.44653282426394	4.965450042335728	5.165739419829048	4.576542265383694	5.446117775272123	4.9640190535828665	4.9640190535828665	4.809344277424821	4.260873461538261	3.562615988378977	3.5626419188083185	2.718359041223798	2.364408373928823	1.9871234870979233	1.6639158045398368	1.440783043935003	1.3858778065116004	1.3776860786980665	1.4252098037762435	1.4880129543691858	1.5206052414026336
55	0.0	0.0	0.0	0.0	0.0	0.0	0.0	0.0	0.0	0.0	0.0	0.0	0.0	0.0	0.0	0.0	0.0	0.0	0.0	0.0	0.0	5.926604107535038	0.0	5.926604107535038	5.926604107535038	5.445311113319743	5.926604107535038	5.446117775272123	5.165200278691739	5.926604107535038	5.447340905219328	5.928216496961381	5.448566189928027	5.164923282359579	4.682416850781319	4.963964554005139	4.092695556020108	3.844609586926108	3.2653197210956293	2.7908070523164348	2.2861416359701003	1.8619836702336139	1.5447145765097314	1.3869422996090846	1.2540620239695581	1.277856322196457	1.3218174329837353	1.44297237548545	1.6160233529237535
56	0.0	0.0	0.0	0.0	0.0	0.0	0.0	0.0	0.0	0.0	0.0	0.0	0.0	0.0	0.0	0.0	0.0	0.0	0.0	0.0	0.0	0.0	5.926604107535038	0.0	0.0	0.0	5.926604107535038	0.0	0.0	5.928216496961381	5.164108101438302	5.928216496961381	5.928216496961381	4.9640190535828665	4.682416850781319	4.326719208872554	4.399999705915225	4.092706641647703	3.398196476729785	2.598400068764027	2.2466641898530204	1.8461259909771792	1.5063116254159574	1.3571641983306906	1.2222412690873066	1.222941339661772	1.313853794628491	1.4840550078119294	1.6842660788656465
57	0.0	0.0	0.0	0.0	0.0	0.0	0.0	0.0	0.0	0.0	0.0	0.0	0.0	0.0	0.0	0.0	0.0	0.0	0.0	0.0	0.0	0.0	0.0	0.0	0.0	5.4445053858457815	5.926604107535038	0.0	5.930664911617283	0.0	5.928216496961381	5.447340905219328	5.164108101438302	4.964649766707723	5.928216496961381	0.0	4.260428935844942	3.9178888728396375	3.3981911289312823	2.8464921991557466	2.2026766459519145	1.7733991923013521	1.4298869108422672	1.2198851511015993	1.171310318723048	1.242569481073068	1.3073760572475148	1.4575470252018095	1.65362059862401
58	0.0	0.0	0.0	0.0	0.0	0.0	0.0	0.0	0.0	0.0	0.0	0.0	0.0	0.0	0.0	0.0	0.0	0.0	0.0	0.0	0.0	0.0	0.0	0.0	0.0	0.0	0.0	0.0	0.0	0.0	0.0	0.0	0.0	0.0	5.446117775272123	4.808817930561811	4.326719208872554	4.1999017388515885	3.3801099197094455	2.5644673050623954	2.176828266580171	1.802213886290903	1.4308629383911837	1.1900358741927528	1.15429938302014	1.183251597673725	1.3137032781914302	1.4848367341428883	1.7539979198478228
59	0.0	0.0	0.0	0.0	0.0	0.0	0.0	0.0	0.0	0.0	0.0	0.0	0.0	0.0	0.0	0.0	0.0	0.0	0.0	0.0	0.0	0.0	0.0	0.0	5.926604107535038	0.0	0.0	0.0	0.0	0.0	5.928216496961381	0.0	0.0	4.9640489103671985	5.446117775272123	5.4461350093340375	5.164227536266404	3.7474203957371532	3.280608561299985	2.973252540237235	2.21909936584475	1.7893103125010361	1.4639767406217903	1.201523948369993	1.1585706978116335	1.231023983387213	1.355113562222435	1.5496131302632836	1.8320346510580805
60	0.0	0.0	0.0	0.0	0.0	0.0	0.0	0.0	0.0	0.0	0.0	0.0	0.0	0.0	0.0	0.0	0.0	0.0	0.0	0.0	0.0	0.0	0.0	0.0	0.0	0.0	0.0	0.0	0.0	0.0	0.0	0.0	5.9283359317894835	5.446237210100227	5.164227536266404	5.9283359317894835	5.446237210100227	4.044826181006946	3.3454339841939875	2.8718362846114864	2.335984338661917	1.8246475154134094	1.4640305865989651	1.2973479185986774	1.2008207666218897	1.1794536508206335	1.3941085239730855	1.6358216554675389	1.8925532697502714
61	0.0	0.0	0.0	0.0	0.0	0.0	0.0	0.0	0.0	0.0	0.0	0.0	0.0	0.0	0.0	0.0	0.0	0.0	0.0	0.0	0.0	0.0	0.0	0.0	0.0	0.0	0.0	0.0	0.0	0.0	0.0	5.446237210100227	0.0	5.9283359317894835	5.9283359317894835	5.9283359317894835	4.400119140743326	4.260548370673043	3.918129135232216	2.907172289420383	2.447994470072553	1.8481418189459617	1.5027559281874465	1.333307170824674	1.2410312576990492	1.2772879611921706	1.413955690238705	1.695003013708182	2.045099740947564
62	0.0	0.0	0.0	0.0	0.0	0.0	0.0	0.0	0.0	0.0	0.0	0.0	0.0	0.0	0.0	0.0	0.0	0.0	0.0	0.0	0.0	0.0	0.0	0.0	0.0	0.0	0.0	0.0	0.0	5.9283359317894835	0.0	5.9283359317894835	0.0	0.0	0.0	0.0	4.808937365389913	4.326903871368326	3.844870383464519	3.0578465423798313	2.4387726648296297	2.07989214199622	1.6187967530815168	1.3841558404795204	1.2978066681864098	1.328817726283356	1.5004916791226277	1.832685418488425	2.122498904242086
63	0.0	0.0	0.0	0.0	0.0	0.0	0.0	0.0	0.0	0.0	0.0	0.0	0.0	0.0	0.0	0.0	0.0	0.0	0.0	0.0	0.0	0.0	0.0	0.0	0.0	0.0	0.0	0.0	0.0	0.0	0.0	0.0	0.0	5.9283359317894835	5.446237210100227	5.446237210100227	4.682128814577148	4.964236438702985	3.7475495291347665	3.221547463191775	2.570247802620206	2.1646172526159875	1.6626774468683063	1.521187521778482	1.3420758381116578	1.4443780963530628	1.662622692208525	1.9661324356134537	2.2400617846294804
64	0.0	0.0	0.0	0.0	0.0	0.0	0.0	0.0	0.0	0.0	0.0	0.0	0.0	0.0	0.0	0.0	0.0	0.0	0.0	0.0	0.0	0.0	0.0	0.0	0.0	0.0	0.0	0.0	0.0	0.0	0.0	0.0	0.0	0.0	0.0	5.446237210100227	5.164358139721408	4.57496968244379	4.092926935165221	3.718078301810019	2.776030704796719	2.320679575330968	1.9080429951080902	1.6317722652342992	1.52002632117647	1.5424576502478002	1.7736774537907314	2.0718146814574743	2.4966037348397228
65	0.0	0.0	0.0	0.0	0.0	0.0	0.0	0.0	0.0	0.0	0.0	0.0	0.0	0.0	0.0	0.0	0.0	0.0	0.0	0.0	0.0	0.0	0.0	0.0	0.0	0.0	0.0	0.0	0.0	0.0	0.0	0.0	0.0	0.0	0.0	5.928291991387836	5.164358139721408	5.928291991387836	4.144455565487522	3.718079978802243	3.0144538214776038	2.4767091038592692	2.05028697597277	1.78426174911111	1.6580677677332432	1.7257501980428467	1.9275475009786476	2.3206939184224513	2.9074263454124205
66	0.0	0.0	0.0	0.0	0.0	0.0	0.0	0.0	0.0	0.0	0.0	0.0	0.0	0.0	0.0	0.0	0.0	0.0	0.0	0.0	0.0	0.0	0.0	0.0	0.0	0.0	0.0	0.0	0.0	0.0	0.0	0.0	0.0	0.0	0.0	0.0	5.446215239552403	5.446193269698579	4.964094548009321	4.044785029465189	3.2963069868928825	2.6280960341734003	2.2467024926267225	1.992029869638536	1.8824575405171853	1.9363394901161772	2.293991349274523	2.685127737085689	3.540224417545729
67	0.0	0.0	0.0	0.0	0.0	0.0	0.0	0.0	0.0	0.0	0.0	0.0	0.0	0.0	0.0	0.0	0.0	0.0	0.0	0.0	0.0	0.0	0.0	0.0	0.0	0.0	0.0	0.0	0.0	0.0	0.0	0.0	0.0	0.0	0.0	0.0	5.164183595864758	0.0	4.964268382343985	4.40007520034168	3.4554910703185424	2.916256461113303	2.616216798923764	2.2400272854658594	2.134391524027862	2.2868041100687755	2.7189965530066402	3.180752458385231	4.1449562488449985
68	0.0	0.0	0.0	0.0	0.0	0.0	0.0	0.0	0.0	0.0	0.0	0.0	0.0	0.0	0.0	0.0	0.0	0.0	0.0	0.0	0.0	0.0	0.0	0.0	0.0	0.0	0.0	0.0	0.0	0.0	0.0	0.0	0.0	0.0	0.0	5.446193269698579	0.0	5.928291991387836	5.446193269698579	4.575068443493943	4.045155928582793	3.281124828610743	2.768880625084565	2.7053193774207065	2.5019266068010033	2.8228447669615404	3.2969867682885594	3.586961161819384	4.964790146182578
69	0.0	0.0	0.0	0.0	0.0	0.0	0.0	0.0	0.0	0.0	0.0	0.0	0.0	0.0	0.0	0.0	0.0	0.0	0.0	0.0	0.0	0.0	0.0	0.0	0.0	0.0	0.0	0.0	0.0	0.0	0.0	0.0	0.0	0.0	0.0	0.0	0.0	5.928987589561093	0.0	5.164415384633887	4.682780472348757	3.6628848434241936	3.1807861217349362	2.839012037432177	3.0584771596366886	3.251127404657904	4.200681750659499	5.928987589561093	0.0
70	0.0	0.0	0.0	0.0	0.0	0.0	0.0	0.0	0.0	0.0	0.0	0.0	0.0	0.0	0.0	0.0	0.0	0.0	0.0	0.0	0.0	0.0	0.0	0.0	0.0	0.0	0.0	0.0	0.0	0.0	0.0	0.0	0.0	0.0	0.0	0.0	0.0	0.0	5.928987589561093	5.928987589561093	4.809589023161522	4.145010331757116	3.8453915797830076	3.5184939811148066	3.8453915797830076	3.958426978841964	4.682780472348757	5.928987589561093	0.0
71	0.0	0.0	0.0	0.0	0.0	0.0	0.0	0.0	0.0	0.0	0.0	0.0	0.0	0.0	0.0	0.0	0.0	0.0	0.0	0.0	0.0	0.0	0.0	0.0	0.0	0.0	0.0	0.0	0.0	0.0	0.0	0.0	0.0	0.0	0.0	0.0	0.0	0.0	5.928987589561093	0.0	5.164879194038015	4.809589023161522	4.4007707985149365	4.145010331757116	4.4007707985149365	0.0	0.0	0.0	0.0
72	0.0	0.0	0.0	0.0	0.0	0.0	0.0	0.0	0.0	0.0	0.0	0.0	0.0	0.0	0.0	0.0	0.0	0.0	0.0	0.0	0.0	0.0	0.0	0.0	0.0	0.0	0.0	0.0	0.0	0.0	0.0	0.0	0.0	0.0	0.0	0.0	0.0	0.0	0.0	0.0	5.928987589561093	5.928987589561093	4.682780472348757	5.164879194038015	5.446888867871836	5.928987589561093	5.928987589561093	0.0	0.0
73	0.0	0.0	0.0	0.0	0.0	0.0	0.0	0.0	0.0	0.0	0.0	0.0	0.0	0.0	0.0	0.0	0.0	0.0	0.0	0.0	0.0	0.0	0.0	0.0	0.0	0.0	0.0	0.0	0.0	0.0	0.0	0.0	0.0	0.0	0.0	0.0	0.0	0.0	0.0	0.0	0.0	5.928987589561093	0.0	0.0	0.0	0.0	0.0	0.0	0.0
74	0.0	0.0	0.0	0.0	0.0	0.0	0.0	0.0	0.0	0.0	0.0	0.0	0.0	0.0	0.0	0.0	0.0	0.0	0.0	0.0	0.0	0.0	0.0	0.0	0.0	0.0	0.0	0.0	0.0	0.0	0.0	0.0	0.0	0.0	0.0	0.0	0.0	0.0	0.0	0.0	0.0	0.0	0.0	0.0	0.0	0.0	0.0	0.0	0.0
75	0.0	0.0	0.0	0.0	0.0	0.0	0.0	0.0	0.0	0.0	0.0	0.0	0.0	0.0	0.0	0.0	0.0	0.0	0.0	0.0	0.0	0.0	0.0	0.0	0.0	0.0	0.0	0.0	0.0	0.0	0.0	0.0	0.0	0.0	0.0	0.0	0.0	0.0	0.0	0.0	0.0	0.0	0.0	0.0	0.0	0.0	0.0	0.0	0.0
76	0.0	0.0	0.0	0.0	0.0	0.0	0.0	0.0	0.0	0.0	0.0	0.0	0.0	0.0	0.0	0.0	0.0	0.0	0.0	0.0	0.0	0.0	0.0	0.0	0.0	0.0	0.0	0.0	0.0	0.0	0.0	0.0	0.0	0.0	0.0	0.0	0.0	0.0	0.0	0.0	0.0	0.0	0.0	0.0	0.0	0.0	0.0	0.0	0.0
77	0.0	0.0	0.0	0.0	0.0	0.0	0.0	0.0	0.0	0.0	0.0	0.0	0.0	0.0	0.0	0.0	0.0	0.0	0.0	0.0	0.0	0.0	0.0	0.0	0.0	0.0	0.0	0.0	0.0	0.0	0.0	0.0	0.0	0.0	0.0	0.0	0.0	0.0	0.0	0.0	0.0	0.0	0.0	0.0	0.0	0.0	0.0	0.0	0.0
78	0.0	0.0	0.0	0.0	0.0	0.0	0.0	0.0	0.0	0.0	0.0	0.0	0.0	0.0	0.0	0.0	0.0	0.0	0.0	0.0	0.0	0.0	0.0	0.0	0.0	0.0	0.0	0.0	0.0	0.0	0.0	0.0	0.0	0.0	0.0	0.0	0.0	0.0	0.0	0.0	0.0	0.0	0.0	0.0	0.0	0.0	0.0	0.0	0.0
79	0.0	0.0	0.0	0.0	0.0	0.0	0.0	0.0	0.0	0.0	0.0	0.0	0.0	0.0	0.0	0.0	0.0	0.0	0.0	0.0	0.0	0.0	0.0	0.0	0.0	0.0	0.0	0.0	0.0	0.0	0.0	0.0	0.0	0.0	0.0	0.0	0.0	0.0	0.0	0.0	0.0	0.0	0.0	0.0	0.0	0.0	0.0	0.0	0.0
[truncated: 31 more columns]
