# Supplementary material for: Machine learning coarse-grained potentials of protein thermodynamics
Source: Nat Commun. 2023 Sep 15;14:5739. doi: 10.1038/s41467-023-41343-1 (PMC10504246; doi:10.1038/s41467-023-41343-1)
Supplement: Supplementary file 4 — Source Data [file 41467_2023_41343_MOESM4_ESM.zip › Source_data/FigureS4/lambda_multiprotein_1D_histogram_RG.csv]

	RMSD	Energy
0	9.749421119689941	inf
1	9.94942111968994	inf
2	10.14942111968994	inf
3	10.34942111968994	inf
4	10.549421119689939	inf
5	10.749421119689938	inf
6	10.949421119689937	inf
7	11.149421119689936	6.309401960089664
8	11.349421119689936	3.144271380656559
9	11.549421119689935	1.259340318192848
10	11.749421119689934	0.31383535931884143
11	11.949421119689934	0.0
12	12.149421119689933	0.0950598681946728
13	12.349421119689932	0.4436770449152688
14	12.549421119689931	0.9427401827053085
15	12.74942111968993	1.4405264132621913
16	12.94942111968993	1.8246279894554012
17	13.14942111968993	2.118715647140034
18	13.349421119689929	2.358977909632148
19	13.549421119689928	2.5090214638375117
20	13.749421119689927	2.5672248633157344
21	13.949421119689926	2.526896758699101
22	14.149421119689926	2.4542365917351647
23	14.349421119689925	2.376417296008235
24	14.549421119689924	2.282287909922025
25	14.749421119689924	2.278767419069994
26	14.949421119689923	2.2923767868927056
27	15.149421119689922	2.313474162657342
28	15.349421119689922	2.3680220708754836
29	15.54942111968992	2.481555557469818
30	15.74942111968992	2.5888421242173374
31	15.94942111968992	2.735591609751805
32	16.14942111968992	2.900957953790811
33	16.349421119689918	3.094489486194278
34	16.549421119689917	3.270453639098382
35	16.749421119689917	3.4810216412014414
36	16.949421119689916	3.5682936405610914
37	17.149421119689915	3.691122034974411
38	17.349421119689914	3.7849811146392205
39	17.549421119689914	3.956548711207304
40	17.749421119689913	4.083049523909026
41	17.949421119689912	4.170459123000449
42	18.14942111968991	4.3059941032060784
43	18.34942111968991	4.433473029313773
44	18.54942111968991	4.658124434247408
45	18.74942111968991	4.678420942070521
46	18.94942111968991	4.727138425305897
47	19.149421119689908	4.912787602641006
48	19.349421119689907	4.952685574635991
49	19.549421119689907	5.1454879719284285
50	19.749421119689906	5.074122116401449
51	19.949421119689905	4.9441822083729114
52	20.149421119689904	4.949023946813557
53	20.349421119689904	5.145497478532666
54	20.549421119689903	5.299777320262812
55	20.749421119689902	5.542070218779051
56	20.9494211196899	5.584624417685364
57	21.1494211196899	5.829212234184108
58	21.3494211196899	5.870532473636721
59	21.5494211196899	6.216515829556011
60	21.7494211196899	5.6560272953841295
61	21.949421119689898	5.939373619274726
62	22.149421119689897	6.0981572214251365
63	22.349421119689897	5.818303484683237
64	22.549421119689896	6.310134797164809
65	22.749421119689895	6.3801806071454354
66	22.949421119689895	8.27380636517126
67	23.149421119689894	7.518543586986162
68	23.349421119689893	7.519517711011597
69	23.549421119689892	7.523528626561182
70	23.74942111968989	8.005077677345938
71	23.94942111968989	8.003304410353973
72	24.14942111968989	8.285314106760634
