# Supplementary material for: Machine learning coarse-grained potentials of protein thermodynamics
Source: Nat Commun. 2023 Sep 15;14:5739. doi: 10.1038/s41467-023-41343-1 (PMC10504246; doi:10.1038/s41467-023-41343-1)
Supplement: Supplementary file 4 — Source Data [file 41467_2023_41343_MOESM4_ESM.zip › Source_data/FigureS4/proteinb_multiprotein_1D_histogram_RG.csv]

	RMSD	Energy
0	7.22865104675293	inf
1	7.42865104675293	inf
2	7.62865104675293	inf
3	7.82865104675293	inf
4	8.02865104675293	inf
5	8.22865104675293	8.180451402958944
6	8.42865104675293	6.442882194353306
7	8.628651046752932	4.711316282698674
8	8.828651046752931	2.7544143467306186
9	9.02865104675293	0.9506261567166288
10	9.228651046752931	0.0
11	9.428651046752933	0.11085875984400631
12	9.628651046752932	0.9340127356767194
13	9.828651046752931	1.7570938821030384
14	10.028651046752932	2.1557868604570154
15	10.228651046752933	2.6973610316916283
16	10.428651046752933	3.309695814282544
17	10.628651046752932	3.8558471928348785
18	10.828651046752933	4.262313730706395
19	11.028651046752934	4.535347601932798
20	11.228651046752933	4.579011752667311
21	11.428651046752933	4.448936707838639
22	11.628651046752934	4.6606099600831286
23	11.828651046752935	4.99711713539925
24	12.028651046752934	5.693828692185005
25	12.228651046752933	6.768996520203852
26	12.428651046752934	7.861881386660814
27	12.628651046752935	8.38894599133512
