# Supplementary material for: Machine learning coarse-grained potentials of protein thermodynamics
Source: Nat Commun. 2023 Sep 15;14:5739. doi: 10.1038/s41467-023-41343-1 (PMC10504246; doi:10.1038/s41467-023-41343-1)
Supplement: Supplementary file 4 — Source Data [file 41467_2023_41343_MOESM4_ESM.zip › Source_data/FigureS4/lambda_ref_1D_histogram_RG.csv]

	RMSD	Energy
0	9.749421119689941	inf
1	9.94942111968994	inf
2	10.14942111968994	inf
3	10.34942111968994	inf
4	10.549421119689939	inf
5	10.749421119689938	7.594557216303161
6	10.949421119689937	4.651803736008262
7	11.149421119689936	2.7938920429431975
8	11.349421119689936	1.5905248719181804
9	11.549421119689935	0.8047680737856375
10	11.749421119689934	0.3404149276555879
11	11.949421119689934	0.11094550844247388
12	12.149421119689933	0.01844288792000053
13	12.349421119689932	0.0
14	12.549421119689931	0.02575304296418289
15	12.74942111968993	0.07643099177054653
16	12.94942111968993	0.14082372912309155
17	13.14942111968993	0.20388601841493778
18	13.349421119689929	0.26842714809154306
19	13.549421119689928	0.32022364279867205
20	13.749421119689927	0.3742928617365334
21	13.949421119689926	0.41783578631469337
22	14.149421119689926	0.46782932816448924
23	14.349421119689925	0.5151904768705402
24	14.549421119689924	0.568198417922728
25	14.749421119689924	0.6229167856070633
26	14.949421119689923	0.6828890305624823
27	15.149421119689922	0.7434177166624353
28	15.349421119689922	0.8106407979746275
29	15.54942111968992	0.8715986509988288
30	15.74942111968992	0.9273531439957766
31	15.94942111968992	0.986211222258836
32	16.14942111968992	1.0474166573728128
33	16.349421119689918	1.085126182651459
34	16.549421119689917	1.1359265884169574
35	16.749421119689917	1.1707904672196794
36	16.949421119689916	1.208591106362741
37	17.149421119689915	1.2500327076130622
38	17.349421119689914	1.2817098087317684
39	17.549421119689914	1.3040642742419513
40	17.749421119689913	1.3347378265157868
41	17.949421119689912	1.3556603623315868
42	18.14942111968991	1.3853353520528562
43	18.34942111968991	1.412136316250838
44	18.54942111968991	1.4289068154084232
45	18.74942111968991	1.4435180262140923
46	18.94942111968991	1.4627313798185821
47	19.149421119689908	1.480378190843441
48	19.349421119689907	1.5031454968851468
49	19.549421119689907	1.5261416273908996
50	19.749421119689906	1.5329901886976263
51	19.949421119689905	1.5565882721370463
52	20.149421119689904	1.5726010439877907
53	20.349421119689904	1.5914864581049233
54	20.549421119689903	1.595469785239743
55	20.749421119689902	1.6058875926002838
56	20.9494211196899	1.6164455943742662
57	21.1494211196899	1.6379529860584603
58	21.3494211196899	1.6467549525524667
59	21.5494211196899	1.6650562146793055
60	21.7494211196899	1.6693155333907923
61	21.949421119689898	1.6866665476882874
62	22.149421119689897	1.6926580289690525
63	22.349421119689897	1.710554433869681
64	22.549421119689896	1.709412944688505
65	22.749421119689895	1.726957751056011
66	22.949421119689895	1.7460903369697807
67	23.149421119689894	1.7510230297751113
68	23.349421119689893	1.7623645832271155
69	23.549421119689892	1.7804322035702065
70	23.74942111968989	1.8041087083018914
71	23.94942111968989	1.8105829713118273
72	24.14942111968989	1.842112869083855
