# Supplementary material for: Machine learning coarse-grained potentials of protein thermodynamics
Source: Nat Commun. 2023 Sep 15;14:5739. doi: 10.1038/s41467-023-41343-1 (PMC10504246; doi:10.1038/s41467-023-41343-1)
Supplement: Supplementary file 4 — Source Data [file 41467_2023_41343_MOESM4_ESM.zip › Source_data/FigureS4/a3d_singleprotein_1D_histogram_RG.csv]

	RMSD	Energy
0	9.340865135192871	inf
1	9.54086513519287	inf
2	9.74086513519287	inf
3	9.940865135192869	inf
4	10.140865135192868	inf
5	10.340865135192868	inf
6	10.540865135192867	inf
7	10.740865135192866	inf
8	10.940865135192865	inf
9	11.140865135192865	inf
10	11.340865135192864	inf
11	11.540865135192863	inf
12	11.740865135192863	inf
13	11.940865135192862	6.611836528577093
14	12.140865135192861	2.5601109145664003
15	12.34086513519286	0.41576049560002043
16	12.54086513519286	0.0
17	12.740865135192859	1.2288856031772057
18	12.940865135192858	4.15855553755701
19	13.140865135192858	6.777837358656136
20	13.340865135192857	6.508599771476687
21	13.540865135192856	6.7573869687870785
22	13.740865135192855	7.249483983734989
23	13.940865135192855	7.222907824556472
24	14.140865135192854	7.146104325873506
25	14.340865135192853	6.615124616780255
26	14.540865135192853	6.295217789637077
27	14.740865135192852	6.496995099116569
28	14.940865135192851	6.8386363601618605
29	15.14086513519285	7.359750511894918
30	15.34086513519285	7.1679256906761575
31	15.540865135192849	7.896991317941331
32	15.740865135192848	8.512812174713778
33	15.940865135192848	inf
34	16.140865135192847	inf
35	16.340865135192846	inf
36	16.540865135192846	inf
37	16.740865135192845	inf
38	16.940865135192844	inf
39	17.140865135192843	inf
40	17.340865135192843	inf
41	17.540865135192842	inf
42	17.74086513519284	inf
43	17.94086513519284	inf
44	18.14086513519284	inf
45	18.34086513519284	inf
46	18.54086513519284	inf
47	18.740865135192838	inf
48	18.940865135192837	inf
49	19.140865135192836	inf
50	19.340865135192836	inf
51	19.540865135192835	inf
52	19.740865135192834	inf
53	19.940865135192833	inf
54	20.140865135192833	inf
55	20.340865135192832	inf
56	20.54086513519283	inf
57	20.74086513519283	inf
58	20.94086513519283	inf
59	21.14086513519283	inf
60	21.34086513519283	inf
61	21.540865135192828	inf
62	21.740865135192827	inf
63	21.940865135192826	inf
