# Supplementary material for: Machine learning coarse-grained potentials of protein thermodynamics
Source: Nat Commun. 2023 Sep 15;14:5739. doi: 10.1038/s41467-023-41343-1 (PMC10504246; doi:10.1038/s41467-023-41343-1)
Supplement: Supplementary file 4 — Source Data [file 41467_2023_41343_MOESM4_ESM.zip › Source_data/FigureS4/proteing_singleprotein_1D_histogram_RG.csv]

	RMSD	Energy
0	8.321925163269043	inf
1	8.521925163269042	inf
2	8.721925163269042	inf
3	8.92192516326904	inf
4	9.12192516326904	inf
5	9.32192516326904	inf
6	9.521925163269039	8.324160034702661
7	9.721925163269038	6.104525515331044
8	9.921925163269037	3.96996775886869
9	10.121925163269037	2.495176668493474
10	10.321925163269036	0.8050182003481801
11	10.521925163269035	0.0
12	10.721925163269034	0.6004169941593616
13	10.921925163269034	1.8887983691201977
14	11.121925163269033	2.3600181242082154
15	11.321925163269032	2.300144570007035
16	11.521925163269032	2.216198794196615
17	11.721925163269031	2.15022055883924
18	11.92192516326903	2.09804347807851
19	12.12192516326903	2.0603207575348312
20	12.321925163269029	2.0361861377696844
21	12.521925163269028	2.034454598865641
22	12.721925163269027	2.0437023950857327
23	12.921925163269027	2.075157283994987
24	13.121925163269026	2.1157814686819987
25	13.321925163269025	2.1604015844323445
26	13.521925163269024	2.2248558547893302
27	13.721925163269024	2.3194609633909
28	13.921925163269023	2.4271804409011515
29	14.121925163269022	2.5702521176768736
30	14.321925163269022	2.723774871382505
31	14.521925163269021	2.9539043988244926
32	14.72192516326902	3.200656179143968
33	14.92192516326902	3.4929147090842356
34	15.121925163269019	3.76963205370735
35	15.321925163269018	4.060963306391766
36	15.521925163269017	4.366271555788355
37	15.721925163269017	4.682997389339854
38	15.921925163269016	4.963166831314418
39	16.121925163269015	5.279944687511349
40	16.321925163269015	5.659095158398134
41	16.521925163269014	5.8995805091078415
42	16.721925163269013	6.206428954354826
43	16.921925163269012	6.413331247169094
44	17.12192516326901	6.458946573469751
45	17.32192516326901	6.737721654390745
46	17.52192516326901	7.051074350531009
47	17.72192516326901	7.3175525857522485
48	17.92192516326901	7.712194627152063
49	18.121925163269008	8.236865302479174
50	18.321925163269007	8.15475963527036
51	18.521925163269007	8.329215011893746
52	18.721925163269006	8.91794201897862
53	18.921925163269005	inf
54	19.121925163269005	inf
55	19.321925163269004	inf
56	19.521925163269003	inf
57	19.721925163269002	inf
58	19.921925163269	inf
59	20.121925163269	inf
60	20.321925163269	inf
61	20.521925163269	inf
62	20.721925163269	inf
63	20.921925163268998	inf
64	21.121925163268997	inf
65	21.321925163268997	inf
66	21.521925163268996	inf
67	21.721925163268995	inf
68	21.921925163268995	inf
69	22.121925163268994	inf
70	22.321925163268993	inf
71	22.521925163268993	inf
72	22.721925163268992	inf
