# Supplementary material for: Machine learning coarse-grained potentials of protein thermodynamics
Source: Nat Commun. 2023 Sep 15;14:5739. doi: 10.1038/s41467-023-41343-1 (PMC10504246; doi:10.1038/s41467-023-41343-1)
Supplement: Supplementary file 4 — Source Data [file 41467_2023_41343_MOESM4_ESM.zip › Source_data/FigureS4/proteinb_ref_1D_histogram_RG.csv]

	RMSD	Energy
0	7.22865104675293	inf
1	7.42865104675293	inf
2	7.62865104675293	inf
3	7.82865104675293	inf
4	8.02865104675293	inf
5	8.22865104675293	inf
6	8.42865104675293	inf
7	8.628651046752932	6.722603801878546
8	8.828651046752931	3.7270746986450263
9	9.02865104675293	1.8563006562490505
10	9.228651046752931	0.8279407638837091
11	9.428651046752933	0.21146742109714772
12	9.628651046752932	0.0
13	9.828651046752931	0.05657751359843914
14	10.028651046752932	0.2362705936774231
15	10.228651046752933	0.4698251195150495
16	10.428651046752933	0.6287715807340754
17	10.628651046752932	0.6822541609926009
18	10.828651046752933	0.7571242813192038
19	11.028651046752934	0.8816984277895492
20	11.228651046752933	1.016769057851801
21	11.428651046752933	1.1127001872087272
22	11.628651046752934	1.147519241289279
23	11.828651046752935	1.1614381097492508
24	12.028651046752934	1.185872481860849
25	12.228651046752933	1.2400401363439326
26	12.428651046752934	1.3010796271455003
27	12.628651046752935	1.3232226282390822
